# Supplementary material for: Comparative proteoinformatics revealed the essentials of SDS impact on HaCaT keratinocytes
Source: Sci Rep. 2022 Dec 12;12:21437. doi: 10.1038/s41598-022-25934-4 (PMC9744838; doi:10.1038/s41598-022-25934-4)
Supplement: Supplementary file 2 — Supplementary Information 2. [file 41598_2022_25934_MOESM2_ESM.xlsx]

## Sheet: 1DE-control
Supplementary Table S1. The list of proteins identified using SearchGUI in control HaCaT keratinocytes processed by Protocol 1 (0.2% SDS solubilization and 1DE-gel concentration). Corresponds to the data available via ProteomeXchange with identifier PXD035202.
##	Starred	Protein Inference	Main Accession	Description	Protein Group	Descriptions	Secondary Accessions	Chromosome	Validated Coverage [%]	Confident Coverage [%]	All Coverage [%]	Possible Coverage [%]	#Peptides	#Validated Peptides	#Unique Peptides	#Validated Unique Peptides	#PSMs	#Validated PSMs	Spectrum Counting NSAF	Spectrum Counting emPAI	Spectrum Counting NSAF [%]	Spectrum Counting emPAI [%]	Spectrum Counting NSAF [ppm]	Spectrum Counting emPAI [ppm]	Spectrum Counting NSAF [fmol]	Spectrum Counting emPAI [fmol]	MW [kDa]	Confidence [%]	Validation
1	0	Single Protein	P13647	Keratin, type II cytoskeletal 5 (K2C5_HUMAN)	P13647	K2C5_HUMAN Keratin, type II cytoskeletal 5 OS=Homo sapiens OX=9606 GN=KRT5 PE=1 SV=3		12	71.69	71.69	73.73	58.31	93	89	3	3	575	525	0.986386	20.299	0.651958	13.4167	6519.58	134167	403.297	8299.49	62.34	100	Confident
2	0	Single Protein	P15924	Desmoplakin (DESP_HUMAN)	P15924	DESP_HUMAN Desmoplakin OS=Homo sapiens OX=9606 GN=DSP PE=1 SV=3		6	19.85	19.54	34.17	78.16	87	46	85	44	133	81	0.0342525	0.265384	0.0226394	0.175407	226.394	1754.07	14.0046	108.506	331.569	100	Confident
3	0	Single Protein	P05787	Keratin, type II cytoskeletal 8 (K2C8_HUMAN)	P05787	K2C8_HUMAN Keratin, type II cytoskeletal 8 OS=Homo sapiens OX=9606 GN=KRT8 PE=1 SV=7		12	73.5	73.5	79.3	70.6	80	73	24	23	361	331	0.682876	12.8237	0.451351	8.47592	4513.51	84759.2	279.203	5243.14	53.6711	100	Confident
4	0	Single Protein	P02538	Keratin, type II cytoskeletal 6A (K2C6A_HUMAN)	P02538	K2C6A_HUMAN Keratin, type II cytoskeletal 6A OS=Homo sapiens OX=9606 GN=KRT6A PE=1 SV=3		12	70.21	70.21	75	60.99	79	75	7	7	471	433	0.489089	12.1645	0.323266	8.04017	3232.66	80401.7	199.97	4973.6	60.0083	100	Confident
5	0	Single Protein	P02533	Keratin, type I cytoskeletal 14 (K1C14_HUMAN)	P02533	K1C14_HUMAN Keratin, type I cytoskeletal 14 OS=Homo sapiens OX=9606 GN=KRT14 PE=1 SV=4		17	80.72	80.72	80.72	76.06	76	71	33	29	595	546	1.00877	18.5393	0.666755	12.2537	6667.55	122537	412.45	7580.03	51.5294	100	Confident
6	0	Single Protein	P04264	Keratin, type II cytoskeletal 1 (K2C1_HUMAN)	P04264	K2C1_HUMAN Keratin, type II cytoskeletal 1 OS=Homo sapiens OX=9606 GN=KRT1 PE=1 SV=6		12	56.37	56.37	59.16	55.9	71	68	55	52	341	323	0.603404	9.72267	0.398824	6.42626	3988.24	64262.6	246.71	3975.24	65.999	100	Confident
7	0	Single Protein	Q15149	Plectin (PLEC_HUMAN)	Q15149	PLEC_HUMAN Plectin OS=Homo sapiens OX=9606 GN=PLEC PE=1 SV=3		8	10.95	10.72	18.32	77.56	71	39	11	4	91	54	0.0116477	0.13921	0.00769862	0.0920117	76.9862	920.117	4.76231	56.9178	531.466	100	Confident
8	0	Single Protein	P04259	Keratin, type II cytoskeletal 6B (K2C6B_HUMAN)	P04259	K2C6B_HUMAN Keratin, type II cytoskeletal 6B OS=Homo sapiens OX=9606 GN=KRT6B PE=1 SV=5		12	65.96	65.96	70.74	60.99	69	65	2	2	416	381	0.369495	8.33575	0.24422	5.50956	2442.2	55095.6	151.073	3408.18	60.0303	100	Confident
9	0	Single Protein	P08729	Keratin, type II cytoskeletal 7 (K2C7_HUMAN)	P08729	K2C7_HUMAN Keratin, type II cytoskeletal 7 OS=Homo sapiens OX=9606 GN=KRT7 PE=1 SV=5		12	75.48	75.48	78.04	71.22	66	61	34	34	390	355	0.761465	9.39122	0.503295	6.20718	5032.95	62071.8	311.335	3839.72	51.3543	100	Confident
10	0	Single Protein	P08727	Keratin, type I cytoskeletal 19 (K1C19_HUMAN)	P08727	K1C19_HUMAN Keratin, type I cytoskeletal 19 OS=Homo sapiens OX=9606 GN=KRT19 PE=1 SV=4		17	79.25	79.25	79.25	81.5	63	62	8	7	483	438	0.929859	21.2754	0.614596	14.0621	6145.96	140621	380.185	8698.73	44.0791	100	Confident
11	0	Related Proteins	A0A1B0GVI3	Keratin, type I cytoskeletal 10 (A0A1B0GVI3_HUMAN)	A0A1B0GVI3,P13645	A0A1B0GVI3_HUMAN Keratin, type I cytoskeletal 10 OS=Homo sapiens OX=9606 GN=KRT10 PE=1 SV=2,K1C10_HUMAN Keratin, type I cytoskeletal 10 OS=Homo sapiens OX=9606 GN=KRT10 PE=1 SV=6	P13645	17	55.93	55.93	58.33	57.21	63	58	48	43	229	211	0.405949	10.8597	0.268315	7.17779	2683.15	71777.9	165.978	4440.13	63.308	100	Confident
12	0	Single Protein	Q04695	Keratin, type I cytoskeletal 17 (K1C17_HUMAN)	Q04695	K1C17_HUMAN Keratin, type I cytoskeletal 17 OS=Homo sapiens OX=9606 GN=KRT17 PE=1 SV=2		17	82.64	82.64	82.64	78.24	62	60	3	3	445	411	0.693984	13.251	0.458693	8.75835	4586.93	87583.5	283.744	5417.85	48.076	100	Confident
13	0	Single Protein	P35908	Keratin, type II cytoskeletal 2 epidermal (K22E_HUMAN)	P35908	K22E_HUMAN Keratin, type II cytoskeletal 2 epidermal OS=Homo sapiens OX=9606 GN=KRT2 PE=1 SV=2		12	61.82	61.82	66.2	66.51	59	54	41	38	261	234	0.211512	5.57933	0.1398	3.68769	1398	36876.9	86.4795	2281.18	65.3932	100	Confident
14	0	Single Protein	Q09666	Neuroblast differentiation-associated protein AHNAK (AHNK_HUMAN)	Q09666	AHNK_HUMAN Neuroblast differentiation-associated protein AHNAK OS=Homo sapiens OX=9606 GN=AHNAK PE=1 SV=2		11	15.23	14.87	27.5	78.49	58	26	56	24	67	34	0.00459101	0.0718338	0.00303445	0.047479	30.3445	474.79	1.87709	29.3702	628.699	100	Confident
15	0	Single Protein	P19012	Keratin, type I cytoskeletal 15 (K1C15_HUMAN)	P19012	K1C15_HUMAN Keratin, type I cytoskeletal 15 OS=Homo sapiens OX=9606 GN=KRT15 PE=1 SV=3		17	74.78	72.81	76.54	75	51	50	10	9	294	271	0.3615	11.2168	0.238936	7.41379	2389.36	74137.9	147.804	4586.12	49.1811	100	Confident
16	0	Related Proteins	A0A7P0TB36	78 kDa glucose-regulated protein (A0A7P0TB36_HUMAN)	A0A7P0TB36,P11021	A0A7P0TB36_HUMAN 78 kDa glucose-regulated protein OS=Homo sapiens OX=9606 GN=HSPA5 PE=1 SV=1,BIP_HUMAN Endoplasmic reticulum chaperone BiP OS=Homo sapiens OX=9606 GN=HSPA5 PE=1 SV=2	P11021	9	60.51	60.51	65.33	72.07	51	46	8	8	189	175	0.215479	2.47677	0.142422	1.63704	1424.22	16370.4	88.1013	1012.66	68.9687	100	Confident
17	0	Single Protein	P13646	Keratin, type I cytoskeletal 13 (K1C13_HUMAN)	P13646	K1C13_HUMAN Keratin, type I cytoskeletal 13 OS=Homo sapiens OX=9606 GN=KRT13 PE=1 SV=4		17	68.34	68.34	74.24	74.67	50	46	3	3	313	292	0.505604	8.08518	0.334182	5.34395	3341.82	53439.5	206.723	3305.73	49.5574	100	Confident
18	0	Single Protein	P20700	Lamin-B1 (LMNB1_HUMAN)	P20700	LMNB1_HUMAN Lamin-B1 OS=Homo sapiens OX=9606 GN=LMNB1 PE=1 SV=2		5	61.6	61.26	64.68	70.48	46	40	6	5	107	92	0.183476	1.84804	0.12127	1.22147	1212.7	12214.7	75.0167	755.593	66.3676	100	Confident
19	0	Related Proteins	A0A7P0TAI0	78 kDa glucose-regulated protein (A0A7P0TAI0_HUMAN)	A0A7P0TAI0,P11021	A0A7P0TAI0_HUMAN 78 kDa glucose-regulated protein OS=Homo sapiens OX=9606 GN=HSPA5 PE=1 SV=1,BIP_HUMAN Endoplasmic reticulum chaperone BiP OS=Homo sapiens OX=9606 GN=HSPA5 PE=1 SV=2	P11021	9	58.77	58.77	63.64	72.4	45	40	2	2	190	177	0.221413	2.11765	0.146344	1.39967	1463.44	13996.7	90.5274	865.828	68.0501	100	Confident
20	0	Single Protein	P19013	Keratin, type II cytoskeletal 4 (K2C4_HUMAN)	P19013	K2C4_HUMAN Keratin, type II cytoskeletal 4 OS=Homo sapiens OX=9606 GN=KRT4 PE=1 SV=5		12	62.12	62.12	67.31	60.38	45	39	23	18	167	153	0.23857	3.35857	0.157684	2.21987	1576.84	22198.7	97.5425	1373.2	56.1093	100	Confident
21	0	Single Protein	P30101	Protein disulfide-isomerase A3 (PDIA3_HUMAN)	P30101	PDIA3_HUMAN Protein disulfide-isomerase A3 OS=Homo sapiens OX=9606 GN=PDIA3 PE=1 SV=4		15	63.17	63.17	67.13	80.4	45	40	37	33	165	148	0.364532	2.72759	0.24094	1.80282	2409.4	18028.2	149.044	1115.21	56.7467	100	Confident
22	0	Single Protein	Q03252	Lamin-B2 (LMNB2_HUMAN)	Q03252	LMNB2_HUMAN Lamin-B2 OS=Homo sapiens OX=9606 GN=LMNB2 PE=1 SV=4		19	50	50	53.39	68.55	43	39	38	34	106	95	0.186316	1.43298	0.123147	0.947137	1231.47	9471.37	76.1776	585.893	69.9057	100	Confident
23	0	Single Protein	P78527	DNA-dependent protein kinase catalytic subunit (PRKDC_HUMAN)	P78527	PRKDC_HUMAN DNA-dependent protein kinase catalytic subunit OS=Homo sapiens OX=9606 GN=PRKDC PE=1 SV=3		8	5.33	4.55	14.05	66.79	43	18	38	14	49	17	0.00559211	0.0901845	0.00369614	0.059608	36.9614	596.08	2.2864	36.8731	468.788	100	Confident
24	0	Related Proteins	A0A7I2V2X6	60 kDa chaperonin (A0A7I2V2X6_HUMAN)	A0A7I2V2X6,A0A7I2YQK6,P10809	A0A7I2V2X6_HUMAN 60 kDa chaperonin OS=Homo sapiens OX=9606 GN=HSPD1 PE=1 SV=1,A0A7I2YQK6_HUMAN 60 kDa chaperonin OS=Homo sapiens OX=9606 GN=HSPD1 PE=1 SV=1,CH60_HUMAN 60 kDa heat shock protein, mitochondrial OS=Homo sapiens OX=9606 GN=HSPD1 PE=1 SV=2	A0A7I2YQK6,P10809	2	66.54	66.54	70.61	73.57	42	40	3	2	182	165	0.347368	2.9538	0.229595	1.95233	2295.95	19523.3	142.026	1207.7	57.7225	100	Confident
25	0	Single Protein	P08779	Keratin, type I cytoskeletal 16 (K1C16_HUMAN)	P08779	K1C16_HUMAN Keratin, type I cytoskeletal 16 OS=Homo sapiens OX=9606 GN=KRT16 PE=1 SV=4		17	59.41	59.41	64.69	76.74	41	36	8	7	244	225	0.234022	4.42868	0.154678	2.92716	1546.78	29271.6	95.6829	1810.72	51.2362	100	Confident
26	0	Single Protein	P05783	Keratin, type I cytoskeletal 18 (K1C18_HUMAN)	P05783	K1C18_HUMAN Keratin, type I cytoskeletal 18 OS=Homo sapiens OX=9606 GN=KRT18 PE=1 SV=2		12	66.05	66.05	66.74	61.86	41	37	2	2	148	136	0.41746	3.57841	0.275923	2.36517	2759.23	23651.7	170.684	1463.08	48.0285	100	Confident
27	0	Single Protein	Q9NZM1	Myoferlin (MYOF_HUMAN)	Q9NZM1	MYOF_HUMAN Myoferlin OS=Homo sapiens OX=9606 GN=MYOF PE=1 SV=1		10	19.17	18.1	24.02	72.3	41	30	15	12	60	44	0.0264941	0.31972	0.0175115	0.211321	175.115	2113.21	10.8325	130.722	234.561	100	Confident
28	0	Single Protein	P25705	ATP synthase subunit alpha, mitochondrial (ATPA_HUMAN)	P25705	ATPA_HUMAN ATP synthase subunit alpha, mitochondrial OS=Homo sapiens OX=9606 GN=ATP5F1A PE=1 SV=1		18	58.41	58.41	63.65	74.14	40	36	17	15	161	145	0.353659	2.44599	0.233753	1.61669	2337.53	16166.9	144.598	1000.07	59.7136	100	Confident
29	0	Single Protein	O43707	Alpha-actinin-4 (ACTN4_HUMAN)	O43707	ACTN4_HUMAN Alpha-actinin-4 OS=Homo sapiens OX=9606 GN=ACTN4 PE=1 SV=2		19	50.82	50.82	57.85	74.75	40	32	1	1	67	54	0.0628415	1.03092	0.0415355	0.681391	415.355	6813.91	25.6936	421.504	104.788	100	Confident
30	0	Single Protein	P06576	ATP synthase subunit beta, mitochondrial (ATPB_HUMAN)	P06576	ATPB_HUMAN ATP synthase subunit beta, mitochondrial OS=Homo sapiens OX=9606 GN=ATP5F1B PE=1 SV=3		12	66.54	66.54	76.37	68.43	38	32	7	6	179	154	0.346067	3.36516	0.228735	2.22422	2287.35	22242.2	141.494	1375.89	56.5246	100	Confident
31	0	Related Proteins	A0A087X0X3	Heterogeneous nuclear ribonucleoprotein M (A0A087X0X3_HUMAN)	A0A087X0X3,P52272	A0A087X0X3_HUMAN Heterogeneous nuclear ribonucleoprotein M OS=Homo sapiens OX=9606 GN=HNRNPM PE=1 SV=1,HNRPM_HUMAN Heterogeneous nuclear ribonucleoprotein M OS=Homo sapiens OX=9606 GN=HNRNPM PE=1 SV=3	P52272	19	46.85	46.85	55.75	72.74	38	29	5	3	113	98	0.183616	1.08296	0.121362	0.71579	1213.62	7157.9	75.0737	442.783	77.5184	100	Confident
32	0	Single Protein	P14923	Junction plakoglobin (PLAK_HUMAN)	P14923	PLAK_HUMAN Junction plakoglobin OS=Homo sapiens OX=9606 GN=JUP PE=1 SV=3		17	57.05	57.05	62.68	66.98	38	31	22	15	98	83	0.127869	1.99863	0.0845157	1.32101	845.157	13210.1	52.2808	817.166	81.6927	100	Confident
33	0	Related Proteins	A0A087WUI2	Heterogeneous nuclear ribonucleoproteins A2/B1 (A0A087WUI2_HUMAN)	A0A087WUI2,A0A7I2V4I6,P22626	A0A087WUI2_HUMAN Heterogeneous nuclear ribonucleoproteins A2/B1 OS=Homo sapiens OX=9606 GN=HNRNPA2B1 PE=1 SV=1,A0A7I2V4I6_HUMAN Heterogeneous nuclear ribonucleoproteins A2/B1 OS=Homo sapiens OX=9606 GN=HNRNPA2B1 PE=1 SV=1,ROA2_HUMAN Heterogeneous nuclear ribonucleoproteins A2/B1 OS=Homo sapiens OX=9606 GN=HNRNPA2B1 PE=1 SV=2	A0A7I2V4I6,P22626	7	61.69	61.69	63.22	50.57	35	33	1	1	182	159	0.385549	8.34519	0.254831	5.5158	2548.31	55158	157.637	3412.04	29.817	100	Confident
34	0	Single Protein	P00505	Aspartate aminotransferase, mitochondrial (AATM_HUMAN)	P00505	AATM_HUMAN Aspartate aminotransferase, mitochondrial OS=Homo sapiens OX=9606 GN=GOT2 PE=1 SV=3		16	77.91	77.91	79.77	76.74	35	32	35	32	119	105	0.273438	3.79569	0.18073	2.50878	1807.3	25087.8	111.798	1551.92	47.4873	100	Confident
35	0	Single Protein	P49411	Elongation factor Tu, mitochondrial (EFTU_HUMAN)	P49411	EFTU_HUMAN Elongation factor Tu, mitochondrial OS=Homo sapiens OX=9606 GN=TUFM PE=1 SV=2		16	71.24	71.24	73.89	82.74	34	32	31	30	118	101	0.2525	3.01581	0.166891	1.99332	1668.91	19933.2	103.238	1233.05	49.5102	100	Confident
36	0	Related Proteins	A0A804HJD7	Glutamate dehydrogenase (A0A804HJD7_HUMAN)	A0A804HJD7,P00367	A0A804HJD7_HUMAN Glutamate dehydrogenase OS=Homo sapiens OX=9606 GN=GLUD1 PE=1 SV=1,DHE3_HUMAN Glutamate dehydrogenase 1, mitochondrial OS=Homo sapiens OX=9606 GN=GLUD1 PE=1 SV=2	P00367	10	63.35	63.35	63.91	76.88	34	30	1	1	112	100	0.227064	2.10315	0.150079	1.39009	1500.79	13900.9	92.8381	859.902	58.4186	100	Confident
37	0	Related Proteins	A0A7I2V2G2	75 kDa glucose-regulated protein (A0A7I2V2G2_HUMAN)	A0A7I2V2G2,A0A7I2V2S7,A0A7I2YQB2,D6RCD7,P38646	A0A7I2V2G2_HUMAN 75 kDa glucose-regulated protein OS=Homo sapiens OX=9606 GN=HSPA9 PE=1 SV=1,A0A7I2V2S7_HUMAN 75 kDa glucose-regulated protein OS=Homo sapiens OX=9606 GN=HSPA9 PE=1 SV=1,A0A7I2YQB2_HUMAN 75 kDa glucose-regulated protein OS=Homo sapiens OX=9606 GN=HSPA9 PE=1 SV=1,D6RCD7_HUMAN 75 kDa glucose-regulated protein OS=Homo sapiens OX=9606 GN=HSPA9 PE=1 SV=2,GRP75_HUMAN Stress-70 protein, …	A0A7I2V2S7,A0A7I2YQB2,D6RCD7,P38646	5	50.16	50.16	51.31	79.34	34	31	6	5	100	93	0.133953	1.41388	0.0885371	0.934514	885.371	9345.14	54.7685	578.084	66.5601	100	Confident
38	0	Single Protein	P12956	X-ray repair cross-complementing protein 6 (XRCC6_HUMAN)	P12956	XRCC6_HUMAN X-ray repair cross-complementing protein 6 OS=Homo sapiens OX=9606 GN=XRCC6 PE=1 SV=2		22	47.95	47.95	51.23	71.92	34	32	1	1	92	84	0.160612	1.33247	0.106157	0.880704	1061.57	8807.04	65.6682	544.798	69.7991	100	Confident
39	0	Single Protein	P08238	Heat shock protein HSP 90-beta (HS90B_HUMAN)	P08238	HS90B_HUMAN Heat shock protein HSP 90-beta OS=Homo sapiens OX=9606 GN=HSP90AB1 PE=1 SV=4		6	46.82	46.82	49.17	68.37	34	31	10	9	88	78	0.118362	0.960888	0.0782322	0.635105	782.322	6351.05	48.3939	392.872	83.2121	100	Confident
40	0	Single Protein	P49748	Very long-chain specific acyl-CoA dehydrogenase, mitochondrial (ACADV_HUMAN)	P49748	ACADV_HUMAN Very long-chain specific acyl-CoA dehydrogenase, mitochondrial OS=Homo sapiens OX=9606 GN=ACADVL PE=1 SV=1		17	49.62	49.62	52.37	73.13	34	30	6	6	77	70	0.127042	1.61016	0.083969	1.06424	839.69	10642.4	51.9427	658.334	70.3454	100	Confident
41	0	Single Protein	P13639	Elongation factor 2 (EF2_HUMAN)	P13639	EF2_HUMAN Elongation factor 2 OS=Homo sapiens OX=9606 GN=EEF2 PE=1 SV=4		19	40.91	40.91	42.77	66.2	34	31	33	30	57	51	0.0744048	0.973504	0.0491783	0.643444	491.783	6434.44	30.4214	398.03	95.2769	100	Confident
42	0	Related Proteins	A0A0G2JIW1	Heat shock 70 kDa protein 1B (A0A0G2JIW1_HUMAN)	A0A0G2JIW1,P0DMV8,P0DMV9	A0A0G2JIW1_HUMAN Heat shock 70 kDa protein 1B OS=Homo sapiens OX=9606 GN=HSPA1B PE=1 SV=1,HS71A_HUMAN Heat shock 70 kDa protein 1A OS=Homo sapiens OX=9606 GN=HSPA1A PE=1 SV=1,HS71B_HUMAN Heat shock 70 kDa protein 1B OS=Homo sapiens OX=9606 GN=HSPA1B PE=1 SV=1	P0DMV8,P0DMV9	6	53.27	53.27	56.85	66.04	33	30	7	7	116	109	0.204349	1.34623	0.135066	0.889798	1350.66	8897.98	83.5508	550.423	70.0661	100	Confident
43	0	Related Proteins	B4DNK4	Pyruvate kinase (B4DNK4_HUMAN)	B4DNK4,P14618	B4DNK4_HUMAN Pyruvate kinase OS=Homo sapiens OX=9606 GN=PKM PE=1 SV=1,KPYM_HUMAN Pyruvate kinase PKM OS=Homo sapiens OX=9606 GN=PKM PE=1 SV=4	P14618	15	66.74	66.74	68.49	76.37	33	32	5	5	111	105	0.281501	2.91375	0.18606	1.92586	1860.6	19258.6	115.095	1191.32	49.8659	100	Confident
44	0	Related Proteins	A0A2R8Y4F5	Enoyl-CoA hydratase (A0A2R8Y4F5_HUMAN)	A0A2R8Y4F5,H0YFD6,P40939	A0A2R8Y4F5_HUMAN Enoyl-CoA hydratase OS=Homo sapiens OX=9606 GN=HADHA PE=1 SV=1,H0YFD6_HUMAN Enoyl-CoA hydratase OS=Homo sapiens OX=9606 GN=HADHA PE=1 SV=2,ECHA_HUMAN Trifunctional enzyme subunit alpha, mitochondrial OS=Homo sapiens OX=9606 GN=HADHA PE=1 SV=2	H0YFD6,P40939	2	55.36	55.36	60.3	66.9	33	31	17	15	81	73	0.109735	1.13691	0.0725297	0.751451	725.297	7514.51	44.8664	464.842	79.4168	100	Confident
45	0	Single Protein	P07900	Heat shock protein HSP 90-alpha (HS90A_HUMAN)	P07900	HS90A_HUMAN Heat shock protein HSP 90-alpha OS=Homo sapiens OX=9606 GN=HSP90AA1 PE=1 SV=5		14	41.8	41.8	46.58	67.62	33	28	15	12	80	72	0.106846	0.806678	0.0706204	0.533179	706.204	5331.79	43.6853	329.821	84.6067	100	Confident
46	0	Single Protein	P04406	Glyceraldehyde-3-phosphate dehydrogenase (G3P_HUMAN)	P04406	G3P_HUMAN Glyceraldehyde-3-phosphate dehydrogenase OS=Homo sapiens OX=9606 GN=GAPDH PE=1 SV=3		12	73.73	73.73	73.73	70.45	32	31	4	4	150	139	0.528517	6.26292	0.349327	4.13951	3493.27	41395.1	216.091	2560.67	36.0304	100	Confident
47	0	Related Proteins	A0A024RA28	Heterogeneous nuclear ribonucleoprotein A2/B1, isoform CRA_d (A0A024RA28_HUMAN)	A0A024RA28,A0A7I2V323,A0A7I2V3P1,A0A7I2V4I6,A0A7I2V4N1,P22626	A0A024RA28_HUMAN Heterogeneous nuclear ribonucleoprotein A2/B1, isoform CRA_d OS=Homo sapiens OX=9606 GN=HNRNPA2B1 PE=1 SV=1,A0A7I2V323_HUMAN Heterogeneous nuclear ribonucleoproteins A2/B1 OS=Homo sapiens OX=9606 GN=HNRNPA2B1 PE=1 SV=1,A0A7I2V3P1_HUMAN Heterogeneous nuclear ribonucleoproteins A2/B1 OS=Homo sapiens OX=9606 GN=HNRNPA2B1 PE=1 SV=1,A0A7I2V4I6_HUMAN Heterogeneous nuclear ribonucleopro…	A0A7I2V323,A0A7I2V3P1,A0A7I2V4I6,A0A7I2V4N1,P22626	7	60.13	60.13	61.46	47.18	32	30	2	2	147	127	0.229072	7.11131	0.151406	4.70026	1514.06	47002.6	93.6589	2907.55	31.1435	100	Confident
48	0	Single Protein	Q14697	Neutral alpha-glucosidase AB (GANAB_HUMAN)	Q14697	GANAB_HUMAN Neutral alpha-glucosidase AB OS=Homo sapiens OX=9606 GN=GANAB PE=1 SV=3		11	42.69	42.69	44.6	58.79	32	29	4	3	82	64	0.0968254	1.1937	0.0639973	0.788981	639.973	7889.81	39.5883	488.058	106.807	100	Confident
49	0	Single Protein	P43304	Glycerol-3-phosphate dehydrogenase, mitochondrial (GPDM_HUMAN)	P43304	GPDM_HUMAN Glycerol-3-phosphate dehydrogenase, mitochondrial OS=Homo sapiens OX=9606 GN=GPD2 PE=1 SV=3		2	45.39	45.39	48.97	71.11	32	29	17	16	80	68	0.125693	1.13573	0.0830776	0.750665	830.776	7506.65	51.3913	464.356	80.8016	100	Confident
50	0	Related Proteins	G3XAM7	Catenin (Cadherin-associated protein), alpha 1, 102kDa, isoform CRA_a (G3XAM7_HUMAN)	G3XAM7,P35221	G3XAM7_HUMAN Catenin (Cadherin-associated protein), alpha 1, 102kDa, isoform CRA_a OS=Homo sapiens OX=9606 GN=CTNNA1 PE=1 SV=1,CTNA1_HUMAN Catenin alpha-1 OS=Homo sapiens OX=9606 GN=CTNNA1 PE=1 SV=1	P35221	5	41.38	39.95	47.09	67.18	32	26	6	5	55	46	0.0645624	0.768557	0.0426729	0.507982	426.729	5079.82	26.3972	314.234	92.6634	100	Confident
51	0	Single Protein	P13667	Protein disulfide-isomerase A4 (PDIA4_HUMAN)	P13667	PDIA4_HUMAN Protein disulfide-isomerase A4 OS=Homo sapiens OX=9606 GN=PDIA4 PE=1 SV=2		7	44.96	44.96	48.22	75.04	31	29	2	2	73	67	0.114082	1.1937	0.0754032	0.788981	754.032	7889.81	46.6439	488.058	72.887	100	Confident
52	0	Single Protein	P05023	Sodium/potassium-transporting ATPase subunit alpha-1 (AT1A1_HUMAN)	P05023	AT1A1_HUMAN Sodium/potassium-transporting ATPase subunit alpha-1 OS=Homo sapiens OX=9606 GN=ATP1A1 PE=1 SV=1		1	29.42	29.42	37.73	53.08	31	25	15	11	56	48	0.0743034	0.768173	0.0491113	0.507729	491.113	5077.29	30.3799	314.077	112.824	100	Confident
53	0	Single Protein	Q08211	ATP-dependent RNA helicase A (DHX9_HUMAN)	Q08211	DHX9_HUMAN ATP-dependent RNA helicase A OS=Homo sapiens OX=9606 GN=DHX9 PE=1 SV=4		1	23.39	23.39	28.9	61.18	31	25	31	25	51	41	0.0452539	0.526945	0.0299108	0.348288	299.108	3482.88	18.5026	215.448	140.869	100	Confident
54	0	Related Proteins	H0YL33	Annexin (H0YL33_HUMAN)	H0YL33,H0YM50,H0YMW4,P07355	H0YL33_HUMAN Annexin OS=Homo sapiens OX=9606 GN=ANXA2 PE=1 SV=2,H0YM50_HUMAN Annexin (Fragment) OS=Homo sapiens OX=9606 GN=ANXA2 PE=1 SV=1,H0YMW4_HUMAN Annexin OS=Homo sapiens OX=9606 GN=ANXA2 PE=1 SV=2,ANXA2_HUMAN Annexin A2 OS=Homo sapiens OX=9606 GN=ANXA2 PE=1 SV=2	H0YM50,H0YMW4,P07355	15	59.01	59.01	59.46	82.88	30	26	4	2	175	168	0.907609	3.64159	0.599889	2.40693	5998.89	24069.3	371.088	1488.91	25.8552	100	Confident
55	0	Single Protein	P68371	Tubulin beta-4B chain (TBB4B_HUMAN)	P68371	TBB4B_HUMAN Tubulin beta-4B chain OS=Homo sapiens OX=9606 GN=TUBB4B PE=1 SV=1		9	70.56	70.56	70.56	47.64	30	28	1	1	102	93	0.175958	4.71159	0.116301	3.11415	1163.01	31141.5	71.9428	1926.39	49.799	100	Confident
56	0	Related Proteins	A0A2R8Y6G6	2-phospho-D-glycerate hydro-lyase (A0A2R8Y6G6_HUMAN)	A0A2R8Y6G6,P06733	A0A2R8Y6G6_HUMAN 2-phospho-D-glycerate hydro-lyase OS=Homo sapiens OX=9606 GN=ENO1 PE=1 SV=1,ENOA_HUMAN Alpha-enolase OS=Homo sapiens OX=9606 GN=ENO1 PE=1 SV=2	P06733	1	62.67	62.67	64.06	81.34	30	26	13	12	87	79	0.206806	2.09433	0.13669	1.38426	1366.9	13842.6	84.5554	856.292	47.2973	100	Confident
57	0	Single Protein	P29590	Protein PML (PML_HUMAN)	P29590	PML_HUMAN Protein PML OS=Homo sapiens OX=9606 GN=PML PE=1 SV=3		15	29.71	29.71	34.01	63.27	30	23	8	5	48	39	0.0641447	0.767306	0.0423968	0.507156	423.968	5071.56	26.2264	313.723	97.4889	100	Confident
58	0	Related Proteins	A0A075B730	Epiplakin (A0A075B730_HUMAN)	A0A075B730,P58107	A0A075B730_HUMAN Epiplakin OS=Homo sapiens OX=9606 GN=EPPK1 PE=1 SV=2,EPIPL_HUMAN Epiplakin OS=Homo sapiens OX=9606 GN=EPPK1 PE=1 SV=3	P58107	8	28.82	28.82	35.83	71.95	30	17	26	14	44	29	0.00168639	0.0763534	0.00111463	0.0504662	11.1463	504.662	0.689502	31.2181	552.791	100	Confident
59	0	Single Protein	Q9Y6N5	Sulfide:quinone oxidoreductase, mitochondrial (SQOR_HUMAN)	Q9Y6N5	SQOR_HUMAN Sulfide:quinone oxidoreductase, mitochondrial OS=Homo sapiens OX=9606 GN=SQOR PE=1 SV=1		15	62.44	62.44	62.44	80.89	29	28	21	20	92	84	0.230769	2.37522	0.152528	1.56991	1525.28	15699.1	94.353	971.139	49.9289	100	Confident
60	0	Single Protein	O00567	Nucleolar protein 56 (NOP56_HUMAN)	O00567	NOP56_HUMAN Nucleolar protein 56 OS=Homo sapiens OX=9606 GN=NOP56 PE=1 SV=4		20	55.05	55.05	57.07	75.08	29	24	4	3	74	66	0.129741	0.800193	0.0857528	0.528893	857.528	5288.93	53.0461	327.169	66.0087	100	Confident
61	0	Single Protein	Q07065	Cytoskeleton-associated protein 4 (CKAP4_HUMAN)	Q07065	CKAP4_HUMAN Cytoskeleton-associated protein 4 OS=Homo sapiens OX=9606 GN=CKAP4 PE=1 SV=2		12	50.17	50.17	50.83	77.24	29	26	29	26	64	55	0.11828	1.19839	0.0781776	0.792085	781.776	7920.85	48.3601	489.978	65.9827	100	Confident
62	0	Single Protein	P35527	Keratin, type I cytoskeletal 9 (K1C9_HUMAN)	P35527	K1C9_HUMAN Keratin, type I cytoskeletal 9 OS=Homo sapiens OX=9606 GN=KRT9 PE=1 SV=3		17	46.07	46.07	52.81	56.5	29	24	10	9	59	49	0.128947	1.95521	0.0852285	1.29231	852.285	12923.1	52.7218	799.413	62.0268	100	Confident
63	0	Single Protein	P62805	Histone H4 (H4_HUMAN)	P62805	H4_HUMAN Histone H4 OS=Homo sapiens OX=9606 GN=H4C1 PE=1 SV=2		6	59.22	59.22	59.22	76.7	28	26	28	26	397	364	4.59494	9.96478	3.03705	6.58628	30370.5	65862.8	1878.7	4074.23	11.3604	100	Confident
64	0	Single Protein	P04843	Dolichyl-diphosphooligosaccharide--protein glycosyltransferase subunit 1 (RPN1_HUMAN)	P04843	RPN1_HUMAN Dolichyl-diphosphooligosaccharide--protein glycosyltransferase subunit 1 OS=Homo sapiens OX=9606 GN=RPN1 PE=1 SV=1		3	58.81	58.81	59.14	67.05	28	27	3	3	87	76	0.150794	1.49493	0.099668	0.988085	996.68	9880.85	61.6539	611.223	68.5268	100	Confident
65	0	Single Protein	P62258	14-3-3 protein epsilon (1433E_HUMAN)	P62258	1433E_HUMAN 14-3-3 protein epsilon OS=Homo sapiens OX=9606 GN=YWHAE PE=1 SV=1		17	77.65	77.65	78.43	87.45	28	23	4	3	80	66	0.261584	3.97702	0.172896	2.62864	1728.96	26286.4	106.952	1626.06	29.1554	100	Confident
66	0	Single Protein	Q16891	MICOS complex subunit MIC60 (MIC60_HUMAN)	Q16891	MIC60_HUMAN MICOS complex subunit MIC60 OS=Homo sapiens OX=9606 GN=IMMT PE=1 SV=1		2	33.64	33.64	42.74	71.5	28	19	1	1	59	48	0.0775717	0.600667	0.0512715	0.397015	512.715	3970.15	31.7162	245.591	83.6263	100	Confident
67	0	Related Proteins	A0A1X7SBZ2	RNA helicase (A0A1X7SBZ2_HUMAN)	A0A1X7SBZ2,A0A5H1ZRQ2,Q92841	A0A1X7SBZ2_HUMAN RNA helicase OS=Homo sapiens OX=9606 GN=DDX17 PE=1 SV=1,A0A5H1ZRQ2_HUMAN RNA helicase OS=Homo sapiens OX=9606 GN=DDX17 PE=1 SV=2,DDX17_HUMAN Probable ATP-dependent RNA helicase DDX17 OS=Homo sapiens OX=9606 GN=DDX17 PE=1 SV=2	A0A5H1ZRQ2,Q92841	22	33.47	33.47	40.47	59.4	28	23	20	16	57	50	0.0898268	0.838094	0.0593716	0.553944	593.716	5539.44	36.7269	342.666	80.2041	100	Confident
68	0	Single Protein	Q9UJS0	Calcium-binding mitochondrial carrier protein Aralar2 (CMC2_HUMAN)	Q9UJS0	CMC2_HUMAN Calcium-binding mitochondrial carrier protein Aralar2 OS=Homo sapiens OX=9606 GN=SLC25A13 PE=1 SV=2		7	50.37	48.3	53.33	64.15	28	26	18	17	56	52	0.0936819	1.32379	0.0619196	0.874968	619.196	8749.68	38.3031	541.249	74.1286	100	Confident
69	0	Single Protein	P34897	Serine hydroxymethyltransferase, mitochondrial (GLYM_HUMAN)	P34897	GLYM_HUMAN Serine hydroxymethyltransferase, mitochondrial OS=Homo sapiens OX=9606 GN=SHMT2 PE=1 SV=3		12	60.71	60.71	65.67	75.79	27	24	3	2	89	78	0.191646	1.47424	0.12667	0.974411	1266.7	9744.11	78.357	602.764	55.9577	100	Confident
70	0	Single Protein	P12532	Creatine kinase U-type, mitochondrial (KCRU_HUMAN)	P12532	KCRU_HUMAN Creatine kinase U-type, mitochondrial OS=Homo sapiens OX=9606 GN=CKMT1A PE=1 SV=1		15	54.92	54.92	58.75	66.91	27	24	5	5	87	71	0.216463	1.63665	0.143073	1.08175	1430.73	10817.5	88.5039	669.166	47.0072	100	Confident
71	0	Single Protein	Q12906	Interleukin enhancer-binding factor 3 (ILF3_HUMAN)	Q12906	ILF3_HUMAN Interleukin enhancer-binding factor 3 OS=Homo sapiens OX=9606 GN=ILF3 PE=1 SV=3		19	28.86	28.86	33.67	55.15	27	22	13	11	67	56	0.1079	0.704429	0.071317	0.465597	713.17	4655.97	44.1162	288.015	95.2791	100	Confident
72	0	Single Protein	Q14134	Tripartite motif-containing protein 29 (TRI29_HUMAN)	Q14134	TRI29_HUMAN Tripartite motif-containing protein 29 OS=Homo sapiens OX=9606 GN=TRIM29 PE=1 SV=2		11	49.15	49.15	51.19	74.83	27	24	12	10	59	55	0.118026	1.0893	0.0780098	0.719977	780.098	7199.77	48.2564	445.373	65.7933	100	Confident
73	0	Related Proteins	A0A087WVQ6	Clathrin heavy chain (A0A087WVQ6_HUMAN)	A0A087WVQ6,Q00610	A0A087WVQ6_HUMAN Clathrin heavy chain OS=Homo sapiens OX=9606 GN=CLTC PE=1 SV=1,CLH1_HUMAN Clathrin heavy chain 1 OS=Homo sapiens OX=9606 GN=CLTC PE=1 SV=5	Q00610	17	14.18	14.18	22.1	66.59	27	17	14	9	39	26	0.0177683	0.255559	0.0117441	0.168913	117.441	1689.13	7.2648	104.489	191.936	100	Confident
74	0	Single Protein	P05141	ADP/ATP translocase 2 (ADT2_HUMAN)	P05141	ADT2_HUMAN ADP/ATP translocase 2 OS=Homo sapiens OX=9606 GN=SLC25A5 PE=1 SV=7		X	59.06	59.06	59.4	66.78	26	25	10	9	112	105	0.314244	3.07152	0.207701	2.03014	2077.01	20301.4	128.483	1255.83	32.8312	100	Confident
75	0	Single Protein	P61978	Heterogeneous nuclear ribonucleoprotein K (HNRPK_HUMAN)	P61978	HNRPK_HUMAN Heterogeneous nuclear ribonucleoprotein K OS=Homo sapiens OX=9606 GN=HNRNPK PE=1 SV=1		9	54.43	54.43	59.61	66.31	26	22	1	1	104	93	0.1571	1.5551	0.103836	1.02785	1038.36	10278.5	64.2322	635.822	50.9444	100	Confident
76	0	Related Proteins	P07437	Tubulin beta chain (TBB5_HUMAN)	P07437,Q5JP53	TBB5_HUMAN Tubulin beta chain OS=Homo sapiens OX=9606 GN=TUBB PE=1 SV=2,Q5JP53_HUMAN Tubulin beta chain OS=Homo sapiens OX=9606 GN=TUBB PE=1 SV=1	Q5JP53	6	66.44	66.44	66.44	47.75	26	25	2	2	94	86	0.151568	3.73888	0.10018	2.47123	1001.8	24712.3	61.9705	1528.69	49.639	100	Confident
77	0	Related Proteins	F5GZQ3	Trifunctional enzyme subunit beta, mitochondrial (F5GZQ3_HUMAN)	F5GZQ3,P55084	F5GZQ3_HUMAN Trifunctional enzyme subunit beta, mitochondrial OS=Homo sapiens OX=9606 GN=HADHB PE=1 SV=1,ECHB_HUMAN Trifunctional enzyme subunit beta, mitochondrial OS=Homo sapiens OX=9606 GN=HADHB PE=1 SV=3	P55084	2	50.11	50.11	53.81	55.77	26	22	9	8	79	62	0.16967	1.81177	0.112144	1.1975	1121.44	11975	69.3716	740.765	49.5656	100	Confident
78	0	Related Proteins	A0A7I2V3F1	Aconitate hydratase, mitochondrial (A0A7I2V3F1_HUMAN)	A0A7I2V3F1,A0A7I2V3U0,A0A7I2V586,A0A7I2V5A1,A0A7I2V5T4,A2A274,Q99798	A0A7I2V3F1_HUMAN Aconitate hydratase, mitochondrial OS=Homo sapiens OX=9606 GN=ACO2 PE=1 SV=1,A0A7I2V3U0_HUMAN Aconitate hydratase, mitochondrial OS=Homo sapiens OX=9606 GN=ACO2 PE=1 SV=1,A0A7I2V586_HUMAN Aconitate hydratase, mitochondrial OS=Homo sapiens OX=9606 GN=ACO2 PE=1 SV=1,A0A7I2V5A1_HUMAN Aconitate hydratase, mitochondrial OS=Homo sapiens OX=9606 GN=ACO2 PE=1 SV=1,A0A7I2V5T4_HUMAN Aconit…	A0A7I2V3U0,A0A7I2V586,A0A7I2V5A1,A0A7I2V5T4,A2A274,Q99798	22	36.68	36.68	37.69	66.75	26	24	4	3	49	42	0.0416667	0.873817	0.0275398	0.577555	275.398	5775.55	17.036	357.272	86.0553	100	Confident
79	0	Related Proteins	A0A7I2V3F1	Aconitate hydratase, mitochondrial (A0A7I2V3F1_HUMAN)	A0A7I2V3F1,A0A7I2V3U0,A0A7I2V586,A0A7I2V5T4,A0A7I2V614,A2A274,Q99798	A0A7I2V3F1_HUMAN Aconitate hydratase, mitochondrial OS=Homo sapiens OX=9606 GN=ACO2 PE=1 SV=1,A0A7I2V3U0_HUMAN Aconitate hydratase, mitochondrial OS=Homo sapiens OX=9606 GN=ACO2 PE=1 SV=1,A0A7I2V586_HUMAN Aconitate hydratase, mitochondrial OS=Homo sapiens OX=9606 GN=ACO2 PE=1 SV=1,A0A7I2V5T4_HUMAN Aconitate hydratase, mitochondrial OS=Homo sapiens OX=9606 GN=ACO2 PE=1 SV=1,A0A7I2V614_HUMAN Aconit…	A0A7I2V3U0,A0A7I2V586,A0A7I2V5T4,A0A7I2V614,A2A274,Q99798	22	37.94	37.94	37.94	66.75	26	25	4	4	49	44	0.0452899	0.923494	0.0299346	0.610389	299.346	6103.89	18.5173	377.583	86.0553	100	Confident
80	0	Single Protein	A0A7I2V5S2	Nucleophosmin (A0A7I2V5S2_HUMAN)	A0A7I2V5S2	A0A7I2V5S2_HUMAN Nucleophosmin OS=Homo sapiens OX=9606 GN=NPM1 PE=1 SV=1		5	41.64	41.64	52.13	66.89	25	18	5	2	81	65	0.318627	1.74805	0.210599	1.15538	2105.99	11553.8	130.275	714.712	33.8545	100	Confident
81	0	Single Protein	P36952	Serpin B5 (SPB5_HUMAN)	P36952	SPB5_HUMAN Serpin B5 OS=Homo sapiens OX=9606 GN=SERPINB5 PE=1 SV=2		18	70.93	70.93	79.73	75.73	25	22	15	13	75	69	0.207207	2.24809	0.136955	1.48589	1369.55	14858.9	84.7194	919.16	42.0734	100	Confident
82	0	Single Protein	P04083	Annexin A1 (ANXA1_HUMAN)	P04083	ANXA1_HUMAN Annexin A1 OS=Homo sapiens OX=9606 GN=ANXA1 PE=1 SV=2		9	70.81	70.81	73.41	85.84	25	24	12	12	72	64	0.215488	2.01995	0.142428	1.3351	1424.28	13351	88.1051	825.883	38.69	100	Confident
83	0	Related Proteins	A0A7P0T8L6	Fatty acid CoA ligase Acsl3 (A0A7P0T8L6_HUMAN)	A0A7P0T8L6,A0A7P0TA76,A0A7P0TB52,O95573	A0A7P0T8L6_HUMAN Fatty acid CoA ligase Acsl3 OS=Homo sapiens OX=9606 GN=ACSL3 PE=1 SV=1,A0A7P0TA76_HUMAN Fatty acid CoA ligase Acsl3 OS=Homo sapiens OX=9606 GN=ACSL3 PE=1 SV=1,A0A7P0TB52_HUMAN Fatty acid CoA ligase Acsl3 OS=Homo sapiens OX=9606 GN=ACSL3 PE=1 SV=1,ACSL3_HUMAN Fatty acid CoA ligase Acsl3 OS=Homo sapiens OX=9606 GN=ACSL3 PE=1 SV=3	A0A7P0TA76,A0A7P0TB52,O95573	2	44.89	44.89	47.71	60.21	25	19	5	3	62	49	0.0690955	1.07332	0.0456691	0.709418	456.691	7094.18	28.2506	438.841	62.7841	100	Confident
84	0	Single Protein	Q6NUK1	Calcium-binding mitochondrial carrier protein SCaMC-1 (SCMC1_HUMAN)	Q6NUK1	SCMC1_HUMAN Calcium-binding mitochondrial carrier protein SCaMC-1 OS=Homo sapiens OX=9606 GN=SLC25A24 PE=1 SV=2		1	49.27	49.27	53.67	73.38	25	22	15	13	61	53	0.148571	1.51189	0.0981992	0.99929	981.992	9992.9	60.7454	618.154	53.3203	100	Confident
85	0	Single Protein	P13010	X-ray repair cross-complementing protein 5 (XRCC5_HUMAN)	P13010	XRCC5_HUMAN X-ray repair cross-complementing protein 5 OS=Homo sapiens OX=9606 GN=XRCC5 PE=1 SV=3		2	39.07	39.07	43.31	65.3	25	22	21	18	59	53	0.08646	0.755676	0.0571463	0.499469	571.463	4994.69	35.3503	308.968	82.6523	100	Confident
86	0	Single Protein	P09874	Poly [ADP-ribose] polymerase 1 (PARP1_HUMAN)	P09874	PARP1_HUMAN Poly [ADP-ribose] polymerase 1 OS=Homo sapiens OX=9606 GN=PARP1 PE=1 SV=4		1	20.71	20.71	33.23	70.81	25	16	2	2	41	22	0.0294511	0.27027	0.0194659	0.178637	194.659	1786.37	12.0415	110.503	113.012	100	Confident
87	0	Related Proteins	H0YLE8	Ras GTPase-activating-like protein IQGAP1 (H0YLE8_HUMAN)	H0YLE8,P46940	H0YLE8_HUMAN Ras GTPase-activating-like protein IQGAP1 OS=Homo sapiens OX=9606 GN=IQGAP1 PE=1 SV=1,IQGA1_HUMAN Ras GTPase-activating-like protein IQGAP1 OS=Homo sapiens OX=9606 GN=IQGAP1 PE=1 SV=1	P46940	15	10.97	10.97	25.53	64.24	25	8	8	5	29	11	0.00972053	0.122831	0.00642485	0.081186	64.2485	811.86	3.97437	50.2211	124.715	100	Confident
88	0	Single Protein	Q5T6W2	Heterogeneous nuclear ribonucleoprotein K (Fragment) (Q5T6W2_HUMAN)	Q5T6W2	Q5T6W2_HUMAN Heterogeneous nuclear ribonucleoprotein K (Fragment) OS=Homo sapiens OX=9606 GN=HNRNPK PE=1 SV=1		9	58.31	58.31	64.64	70.18	24	20	1	1	99	87	0.158621	1.72134	0.104841	1.13773	1048.41	11377.3	64.8541	703.792	41.7807	100	Confident
89	0	Related Proteins	A0A7I2V2R3	Heterogeneous nuclear ribonucleoprotein A3 (A0A7I2V2R3_HUMAN)	A0A7I2V2R3,A0A7I2V402,A0A7I2V4J6,A0A7I2V5D8,P51991	A0A7I2V2R3_HUMAN Heterogeneous nuclear ribonucleoprotein A3 OS=Homo sapiens OX=9606 GN=HNRNPA3 PE=1 SV=1,A0A7I2V402_HUMAN Heterogeneous nuclear ribonucleoprotein A3 OS=Homo sapiens OX=9606 GN=HNRNPA3 PE=1 SV=1,A0A7I2V4J6_HUMAN Heterogeneous nuclear ribonucleoprotein A3 OS=Homo sapiens OX=9606 GN=HNRNPA3 PE=1 SV=1,A0A7I2V5D8_HUMAN Heterogeneous nuclear ribonucleoprotein A3 OS=Homo sapiens OX=9606 …	A0A7I2V402,A0A7I2V4J6,A0A7I2V5D8,P51991	2	45.62	45.62	45.62	73.72	24	24	5	5	92	84	0.177937	2.3246	0.117609	1.53646	1176.09	15364.6	72.7519	950.442	35.3899	100	Confident
90	0	Single Protein	Q7Z794	Keratin, type II cytoskeletal 1b (K2C1B_HUMAN)	Q7Z794	K2C1B_HUMAN Keratin, type II cytoskeletal 1b OS=Homo sapiens OX=9606 GN=KRT77 PE=1 SV=3		12	28.03	28.03	41	61.94	24	18	14	10	72	59	0.0550947	1.01876	0.0364152	0.673356	364.152	6733.56	22.5262	416.533	61.8635	100	Confident
91	0	Single Protein	P38919	Eukaryotic initiation factor 4A-III (IF4A3_HUMAN)	P38919	IF4A3_HUMAN Eukaryotic initiation factor 4A-III OS=Homo sapiens OX=9606 GN=EIF4A3 PE=1 SV=4		17	50.61	50.61	58.64	74.7	24	18	2	2	67	52	0.129785	1.12458	0.0857823	0.743297	857.823	7432.97	53.0644	459.798	46.8412	100	Confident
92	0	Related Proteins	A0A7P0T8L6	Fatty acid CoA ligase Acsl3 (A0A7P0T8L6_HUMAN)	A0A7P0T8L6,A0A7P0TA76,A0A7P0TBB1,O95573	A0A7P0T8L6_HUMAN Fatty acid CoA ligase Acsl3 OS=Homo sapiens OX=9606 GN=ACSL3 PE=1 SV=1,A0A7P0TA76_HUMAN Fatty acid CoA ligase Acsl3 OS=Homo sapiens OX=9606 GN=ACSL3 PE=1 SV=1,A0A7P0TBB1_HUMAN Fatty acid CoA ligase Acsl3 OS=Homo sapiens OX=9606 GN=ACSL3 PE=1 SV=1,ACSL3_HUMAN Fatty acid CoA ligase Acsl3 OS=Homo sapiens OX=9606 GN=ACSL3 PE=1 SV=3	A0A7P0TA76,A0A7P0TBB1,O95573	2	48.42	48.42	52.82	60.21	24	19	3	2	54	43	0.0540201	1.07332	0.0357049	0.709418	357.049	7094.18	22.0868	438.841	62.7841	100	Confident
93	0	Single Protein	Q9Y446	Plakophilin-3 (PKP3_HUMAN)	Q9Y446	PKP3_HUMAN Plakophilin-3 OS=Homo sapiens OX=9606 GN=PKP3 PE=1 SV=1		11	30.11	30.11	34.25	68.51	24	18	12	9	37	30	0.0480769	0.513561	0.0317767	0.339441	317.767	3394.41	19.6569	209.976	87.029	100	Confident
94	0	Single Protein	P16615	Sarcoplasmic/endoplasmic reticulum calcium ATPase 2 (AT2A2_HUMAN)	P16615	AT2A2_HUMAN Sarcoplasmic/endoplasmic reticulum calcium ATPase 2 OS=Homo sapiens OX=9606 GN=ATP2A2 PE=1 SV=1		12	23.51	23.51	25.43	52.3	24	20	3	3	36	31	0.0459259	0.599859	0.030355	0.39648	303.55	3964.8	18.7774	245.26	114.683	100	Confident
95	0	Single Protein	Q15029	116 kDa U5 small nuclear ribonucleoprotein component (U5S1_HUMAN)	Q15029	U5S1_HUMAN 116 kDa U5 small nuclear ribonucleoprotein component OS=Homo sapiens OX=9606 GN=EFTUD2 PE=1 SV=1		17	29.32	29.32	35.19	59.98	24	21	13	11	35	27	0.0352782	0.654817	0.0233173	0.432805	233.173	4328.05	14.4239	267.73	109.366	100	Confident
96	0	Related Proteins	A0A0J9YXZ5	Ras GTPase-activating-like protein IQGAP1 (A0A0J9YXZ5_HUMAN)	A0A0J9YXZ5,P46940	A0A0J9YXZ5_HUMAN Ras GTPase-activating-like protein IQGAP1 OS=Homo sapiens OX=9606 GN=IQGAP1 PE=1 SV=1,IQGA1_HUMAN Ras GTPase-activating-like protein IQGAP1 OS=Homo sapiens OX=9606 GN=IQGAP1 PE=1 SV=1	P46940	15	9.07	9.07	23.43	67.76	24	8	6	3	27	11	0.00815494	0.131596	0.00539006	0.0869789	53.9006	869.789	3.33425	53.8046	135.919	100	Confident
97	0	Single Protein	P40926	Malate dehydrogenase, mitochondrial (MDHM_HUMAN)	P40926	MDHM_HUMAN Malate dehydrogenase, mitochondrial OS=Homo sapiens OX=9606 GN=MDH2 PE=1 SV=3		7	67.75	65.38	68.34	76.92	23	20	4	4	108	96	0.369231	2.87468	0.244045	1.90003	2440.45	19000.3	150.965	1175.35	35.4807	100	Confident
98	0	Related Proteins	B4DY09	Interleukin enhancer-binding factor 2 (B4DY09_HUMAN)	B4DY09,Q12905	B4DY09_HUMAN Interleukin enhancer-binding factor 2 OS=Homo sapiens OX=9606 GN=ILF2 PE=1 SV=1,ILF2_HUMAN Interleukin enhancer-binding factor 2 OS=Homo sapiens OX=9606 GN=ILF2 PE=1 SV=2	Q12905	1	65.91	65.91	73.58	54.55	23	20	15	12	91	70	0.183801	3.21697	0.121484	2.12627	1214.84	21262.7	75.1493	1315.3	38.8862	100	Confident
99	0	Single Protein	P68366	Tubulin alpha-4A chain (TBA4A_HUMAN)	P68366	TBA4A_HUMAN Tubulin alpha-4A chain OS=Homo sapiens OX=9606 GN=TUBA4A PE=1 SV=1		2	57.37	57.37	63.84	65.63	23	21	2	1	67	63	0.214286	2.34965	0.141633	1.55302	1416.33	15530.2	87.6135	960.687	49.8924	100	Confident
100	0	Single Protein	Q9Y2X3	Nucleolar protein 58 (NOP58_HUMAN)	Q9Y2X3	NOP58_HUMAN Nucleolar protein 58 OS=Homo sapiens OX=9606 GN=NOP58 PE=1 SV=1		2	45.75	45.75	47.45	75.8	23	22	15	14	61	58	0.144638	0.685793	0.0955996	0.453279	955.996	4532.79	59.1373	280.395	59.5405	100	Confident
101	0	Single Protein	P00338	L-lactate dehydrogenase A chain (LDHA_HUMAN)	P00338	LDHA_HUMAN L-lactate dehydrogenase A chain OS=Homo sapiens OX=9606 GN=LDHA PE=1 SV=2		11	50.9	50.9	55.42	78.01	23	20	8	7	61	54	0.202703	2.16228	0.133978	1.42917	1339.78	14291.7	82.8776	884.075	36.6654	100	Confident
102	0	Related Proteins	H0YML5	Phosphoenolpyruvate carboxykinase (GTP) (H0YML5_HUMAN)	H0YML5,Q16822	H0YML5_HUMAN Phosphoenolpyruvate carboxykinase (GTP) OS=Homo sapiens OX=9606 GN=PCK2 PE=1 SV=1,PCKGM_HUMAN Phosphoenolpyruvate carboxykinase [GTP], mitochondrial OS=Homo sapiens OX=9606 GN=PCK2 PE=1 SV=4	Q16822	14	50	50	55.91	59.07	23	19	9	8	55	47	0.106443	1.53662	0.0703539	1.01564	703.539	10156.4	43.5204	628.267	52.4323	100	Confident
103	0	Single Protein	Q16666	Gamma-interferon-inducible protein 16 (IF16_HUMAN)	Q16666	IF16_HUMAN Gamma-interferon-inducible protein 16 OS=Homo sapiens OX=9606 GN=IFI16 PE=1 SV=3		1	26.75	26.75	33.38	71.21	23	17	4	3	41	32	0.0572451	0.405485	0.0378365	0.268007	378.365	2680.07	23.4054	165.788	88.1994	100	Confident
104	0	Related Proteins	A0A0D9SFS3	Oxoglutarate dehydrogenase (succinyl-transferring) (A0A0D9SFS3_HUMAN)	A0A0D9SFS3,E9PCR7,E9PDF2,Q02218	A0A0D9SFS3_HUMAN Oxoglutarate dehydrogenase (succinyl-transferring) OS=Homo sapiens OX=9606 GN=OGDH PE=1 SV=1,E9PCR7_HUMAN Oxoglutarate dehydrogenase (succinyl-transferring) OS=Homo sapiens OX=9606 GN=OGDH PE=1 SV=1,E9PDF2_HUMAN Oxoglutarate dehydrogenase (succinyl-transferring) OS=Homo sapiens OX=9606 GN=OGDH PE=1 SV=1,ODO1_HUMAN 2-oxoglutarate dehydrogenase, mitochondrial OS=Homo sapiens OX=960…	E9PCR7,E9PDF2,Q02218	7	26.37	26.37	31.27	60.44	23	19	1	1	33	27	0.0204678	0.522973	0.0135283	0.345662	135.283	3456.62	8.36854	213.824	113.241	100	Confident
105	0	Single Protein	Q9NR30	Nucleolar RNA helicase 2 (DDX21_HUMAN)	Q9NR30	DDX21_HUMAN Nucleolar RNA helicase 2 OS=Homo sapiens OX=9606 GN=DDX21 PE=1 SV=5		10	32.82	31.29	37.16	72.16	23	18	21	16	30	25	0.0371567	0.365647	0.0245589	0.241676	245.589	2416.76	15.192	149.499	87.2904	100	Confident
106	0	Related Proteins	F5H6E2	Unconventional myosin-Ic (F5H6E2_HUMAN)	F5H6E2,O00159	F5H6E2_HUMAN Unconventional myosin-Ic OS=Homo sapiens OX=9606 GN=MYO1C PE=1 SV=1,MYO1C_HUMAN Unconventional myosin-Ic OS=Homo sapiens OX=9606 GN=MYO1C PE=1 SV=4	O00159	17	20.79	19.44	30.61	76.23	23	15	20	12	27	17	0.0202206	0.264855	0.0133649	0.175058	133.649	1750.58	8.26745	108.289	118.92	100	Confident
107	0	Single Protein	P12035	Keratin, type II cytoskeletal 3 (K2C3_HUMAN)	P12035	K2C3_HUMAN Keratin, type II cytoskeletal 3 OS=Homo sapiens OX=9606 GN=KRT3 PE=1 SV=3		12	17.36	17.36	23.41	51.43	22	17	3	1	153	134	0.0752734	0.920142	0.0497524	0.608173	497.524	6081.73	30.7765	376.212	64.3776	100	Confident
108	0	Single Protein	P12236	ADP/ATP translocase 3 (ADT3_HUMAN)	P12236	ADT3_HUMAN ADP/ATP translocase 3 OS=Homo sapiens OX=9606 GN=SLC25A6 PE=1 SV=4		X	55.37	55.37	58.05	68.46	22	21	3	2	86	80	0.171835	2.25233	0.113575	1.48869	1135.75	14886.9	70.2568	920.896	32.8452	100	Confident
109	0	Single Protein	O75367	Core histone macro-H2A.1 (H2AY_HUMAN)	O75367	H2AY_HUMAN Core histone macro-H2A.1 OS=Homo sapiens OX=9606 GN=MACROH2A1 PE=1 SV=4		5	52.96	52.96	52.96	68.82	22	21	1	1	84	73	0.2082	1.23872	0.137611	0.81874	1376.11	8187.4	85.1254	506.467	39.5925	100	Confident
110	0	Single Protein	P00966	Argininosuccinate synthase (ASSY_HUMAN)	P00966	ASSY_HUMAN Argininosuccinate synthase OS=Homo sapiens OX=9606 GN=ASS1 PE=1 SV=2		9	51.7	51.7	59.71	73.54	22	18	9	8	64	53	0.155963	1.21898	0.103085	0.805694	1030.85	8056.94	63.7676	498.397	46.501	100	Confident
111	0	Single Protein	P60842	Eukaryotic initiation factor 4A-I (IF4A1_HUMAN)	P60842	IF4A1_HUMAN Eukaryotic initiation factor 4A-I OS=Homo sapiens OX=9606 GN=EIF4A1 PE=1 SV=1		17	50.49	50.49	54.68	79.8	22	19	2	2	61	55	0.132202	1.44205	0.0873795	0.953134	873.795	9531.34	54.0524	589.602	46.1246	100	Confident
112	0	Single Protein	P00558	Phosphoglycerate kinase 1 (PGK1_HUMAN)	P00558	PGK1_HUMAN Phosphoglycerate kinase 1 OS=Homo sapiens OX=9606 GN=PGK1 PE=1 SV=3		X	64.75	64.75	67.39	82.01	22	21	18	17	57	53	0.142077	1.53423	0.0939063	1.01406	939.063	10140.6	58.0898	627.29	44.5861	100	Confident
113	0	Single Protein	Q9Y230	RuvB-like 2 (RUVB2_HUMAN)	Q9Y230	RUVB2_HUMAN RuvB-like 2 OS=Homo sapiens OX=9606 GN=RUVBL2 PE=1 SV=3		19	53.13	53.13	57.88	69.98	22	18	5	4	51	42	0.112601	0.995262	0.074424	0.657825	744.24	6578.25	46.0382	406.926	51.1246	100	Confident
114	0	Single Protein	Q12931	Heat shock protein 75 kDa, mitochondrial (TRAP1_HUMAN)	Q12931	TRAP1_HUMAN Heat shock protein 75 kDa, mitochondrial OS=Homo sapiens OX=9606 GN=TRAP1 PE=1 SV=3		16	35.51	35.51	38.64	75.43	22	18	4	3	50	42	0.0665576	0.554137	0.0439916	0.36626	439.916	3662.6	27.2129	226.566	80.0597	100	Confident
115	0	Single Protein	O75746	Calcium-binding mitochondrial carrier protein Aralar1 (CMC1_HUMAN)	O75746	CMC1_HUMAN Calcium-binding mitochondrial carrier protein Aralar1 OS=Homo sapiens OX=9606 GN=SLC25A12 PE=1 SV=2		2	37.17	37.17	39.97	69.47	22	19	12	10	47	42	0.0700637	0.885221	0.046309	0.585092	463.09	5850.92	28.6464	361.934	74.7148	100	Confident
116	0	Single Protein	Q9Y305	Acyl-coenzyme A thioesterase 9, mitochondrial (ACOT9_HUMAN)	Q9Y305	ACOT9_HUMAN Acyl-coenzyme A thioesterase 9, mitochondrial OS=Homo sapiens OX=9606 GN=ACOT9 PE=1 SV=2		X	51.03	48.97	53.76	75.63	22	19	7	6	44	37	0.111446	1.21541	0.0736608	0.803334	736.608	8033.34	45.5661	496.937	49.8695	100	Confident
117	0	Single Protein	P07384	Calpain-1 catalytic subunit (CAN1_HUMAN)	P07384	CAN1_HUMAN Calpain-1 catalytic subunit OS=Homo sapiens OX=9606 GN=CAPN1 PE=1 SV=1		11	28.71	28.71	33.61	63.17	22	17	16	14	34	27	0.0491493	0.552427	0.0324855	0.36513	324.855	3651.3	20.0953	225.867	81.8382	100	Confident
118	0	Related Proteins	E9PCR7	Oxoglutarate dehydrogenase (succinyl-transferring) (E9PCR7_HUMAN)	E9PCR7,E9PDF2,E9PFG7,Q02218	E9PCR7_HUMAN Oxoglutarate dehydrogenase (succinyl-transferring) OS=Homo sapiens OX=9606 GN=OGDH PE=1 SV=1,E9PDF2_HUMAN Oxoglutarate dehydrogenase (succinyl-transferring) OS=Homo sapiens OX=9606 GN=OGDH PE=1 SV=1,E9PFG7_HUMAN Oxoglutarate dehydrogenase (succinyl-transferring) OS=Homo sapiens OX=9606 GN=OGDH PE=1 SV=1,ODO1_HUMAN 2-oxoglutarate dehydrogenase, mitochondrial OS=Homo sapiens OX=9606 GN…	E9PDF2,E9PFG7,Q02218	7	22.93	22.93	27.65	61.27	22	18	1	1	32	26	0.0195804	0.467799	0.0129418	0.309195	129.418	3091.95	8.00571	191.266	117.59	100	Confident
119	0	Related Proteins	A0A087WVQ9	Elongation factor 1-alpha (A0A087WVQ9_HUMAN)	A0A087WVQ9,A0A7I2V659,P68104,Q5VTE0	A0A087WVQ9_HUMAN Elongation factor 1-alpha OS=Homo sapiens OX=9606 GN=EEF1A1 PE=1 SV=2,A0A7I2V659_HUMAN Elongation factor 1-alpha OS=Homo sapiens OX=9606 GN=EEF1A1 PE=1 SV=1,EF1A1_HUMAN Elongation factor 1-alpha 1 OS=Homo sapiens OX=9606 GN=EEF1A1 PE=1 SV=1,EF1A3_HUMAN Putative elongation factor 1-alpha-like 3 OS=Homo sapiens OX=9606 GN=EEF1A1P5 PE=5 SV=1	A0A7I2V659,P68104,Q5VTE0	6	44.23	44.23	47.28	53.81	21	19	3	3	90	80	0.168693	1.07332	0.111499	0.709418	1114.99	7094.18	68.9723	438.841	49.838	100	Confident
120	0	Related Proteins	A0A7I2V2G2	75 kDa glucose-regulated protein (A0A7I2V2G2_HUMAN)	A0A7I2V2G2,A0A7I2V3F7,A0A7I2YQB2,D6RCD7,H0Y8K0,P38646	A0A7I2V2G2_HUMAN 75 kDa glucose-regulated protein OS=Homo sapiens OX=9606 GN=HSPA9 PE=1 SV=1,A0A7I2V3F7_HUMAN Stress-70 protein, mitochondrial OS=Homo sapiens OX=9606 GN=HSPA9 PE=1 SV=1,A0A7I2YQB2_HUMAN 75 kDa glucose-regulated protein OS=Homo sapiens OX=9606 GN=HSPA9 PE=1 SV=1,D6RCD7_HUMAN 75 kDa glucose-regulated protein OS=Homo sapiens OX=9606 GN=HSPA9 PE=1 SV=2,H0Y8K0_HUMAN Heat shock 70kDa p…	A0A7I2V3F7,A0A7I2YQB2,D6RCD7,H0Y8K0,P38646	5	32.79	32.79	34.1	79.34	21	18	3	2	61	54	0.0533747	0.668101	0.0352783	0.441585	352.783	4415.85	21.8229	273.162	66.5601	100	Confident
121	0	Single Protein	Q9Y265	RuvB-like 1 (RUVB1_HUMAN)	Q9Y265	RUVB1_HUMAN RuvB-like 1 OS=Homo sapiens OX=9606 GN=RUVBL1 PE=1 SV=1		3	49.34	49.34	54.82	73.46	21	18	3	3	47	42	0.125373	1.06914	0.0828661	0.706653	828.661	7066.53	51.2604	437.131	50.1963	100	Confident
122	0	Single Protein	P78371	T-complex protein 1 subunit beta (TCPB_HUMAN)	P78371	TCPB_HUMAN T-complex protein 1 subunit beta OS=Homo sapiens OX=9606 GN=CCT2 PE=1 SV=4		12	45.61	45.61	45.61	82.99	21	20	1	1	45	43	0.0911017	1.05353	0.0602142	0.696334	602.142	6963.34	37.2481	430.747	57.4521	100	Confident
123	0	Related Proteins	B4DJ81	NADH-ubiquinone oxidoreductase 75 kDa subunit, mitochondrial (B4DJ81_HUMAN)	B4DJ81,P28331	B4DJ81_HUMAN NADH-ubiquinone oxidoreductase 75 kDa subunit, mitochondrial OS=Homo sapiens OX=9606 GN=NDUFS1 PE=1 SV=1,NDUS1_HUMAN NADH-ubiquinone oxidoreductase 75 kDa subunit, mitochondrial OS=Homo sapiens OX=9606 GN=NDUFS1 PE=1 SV=3	P28331	2	45.34	45.34	49.1	70.54	21	18	21	18	42	37	0.0762887	0.972795	0.0504234	0.642975	504.234	6429.75	31.1916	397.74	66.879	100	Confident
124	0	Single Protein	P04040	Catalase (CATA_HUMAN)	P04040	CATA_HUMAN Catalase OS=Homo sapiens OX=9606 GN=CAT PE=1 SV=3		11	42.69	42.69	46.87	66.22	21	18	21	18	40	34	0.0792541	1.04336	0.0523835	0.689615	523.835	6896.15	32.4041	426.591	59.7188	100	Confident
125	0	Single Protein	P50990	T-complex protein 1 subunit theta (TCPQ_HUMAN)	P50990	TCPQ_HUMAN T-complex protein 1 subunit theta OS=Homo sapiens OX=9606 GN=CCT8 PE=1 SV=4		21	42.34	42.34	45.62	78.1	21	19	8	8	40	37	0.0789474	1.12611	0.0521807	0.744311	521.807	7443.11	32.2787	460.426	59.5825	100	Confident
126	0	Single Protein	P19367	Hexokinase-1 (HXK1_HUMAN)	P19367	HXK1_HUMAN Hexokinase-1 OS=Homo sapiens OX=9606 GN=HK1 PE=1 SV=3		10	23.88	22.68	24.1	63.36	21	19	15	14	31	28	0.0462046	0.444321	0.0305392	0.293677	305.392	2936.77	18.8914	181.667	102.42	100	Confident
127	0	Related Proteins	A0A7I2V2R3	Heterogeneous nuclear ribonucleoprotein A3 (A0A7I2V2R3_HUMAN)	A0A7I2V2R3,A0A7I2V4G0,A0A7I2V4J6,A0A7I2V5D8,P51991	A0A7I2V2R3_HUMAN Heterogeneous nuclear ribonucleoprotein A3 OS=Homo sapiens OX=9606 GN=HNRNPA3 PE=1 SV=1,A0A7I2V4G0_HUMAN Heterogeneous nuclear ribonucleoprotein A3 OS=Homo sapiens OX=9606 GN=HNRNPA3 PE=1 SV=1,A0A7I2V4J6_HUMAN Heterogeneous nuclear ribonucleoprotein A3 OS=Homo sapiens OX=9606 GN=HNRNPA3 PE=1 SV=1,A0A7I2V5D8_HUMAN Heterogeneous nuclear ribonucleoprotein A3 OS=Homo sapiens OX=9606 …	A0A7I2V4G0,A0A7I2V4J6,A0A7I2V5D8,P51991	2	37.76	37.76	37.76	73.72	20	20	1	1	81	74	0.136954	1.72134	0.0905203	1.13773	905.203	11377.3	55.9952	703.792	35.3899	100	Confident
128	0	Related Proteins	F5GY37	Prohibitin (F5GY37_HUMAN)	F5GY37,Q99623	F5GY37_HUMAN Prohibitin OS=Homo sapiens OX=9606 GN=PHB2 PE=1 SV=1,PHB2_HUMAN Prohibitin-2 OS=Homo sapiens OX=9606 GN=PHB2 PE=1 SV=2	Q99623	12	68.91	68.91	73.78	86.52	20	18	1	1	80	72	0.311688	2.0654	0.206012	1.36514	2060.12	13651.4	127.438	844.464	29.705	100	Confident
129	0	Related Proteins	A0A7P0T861	Calreticulin (A0A7P0T861_HUMAN)	A0A7P0T861,K7EL50,P27797	A0A7P0T861_HUMAN Calreticulin OS=Homo sapiens OX=9606 GN=CALR PE=1 SV=1,K7EL50_HUMAN Calreticulin OS=Homo sapiens OX=9606 GN=CALR PE=1 SV=2,CALR_HUMAN Calreticulin OS=Homo sapiens OX=9606 GN=CALR PE=1 SV=1	K7EL50,P27797	19	62.36	62.36	65.73	71.63	20	19	6	6	65	60	0.235294	2.26222	0.155519	1.49523	1555.19	14952.3	96.203	924.939	40.788	100	Confident
130	0	Related Proteins	A0A7I2V4J2	Non-POU domain-containing octamer-binding protein (A0A7I2V4J2_HUMAN)	A0A7I2V4J2,A0A7I2V4K9,A0A7I2V535,A0A7I2V5Y7,Q15233	A0A7I2V4J2_HUMAN Non-POU domain-containing octamer-binding protein OS=Homo sapiens OX=9606 GN=NONO PE=1 SV=1,A0A7I2V4K9_HUMAN Non-POU domain-containing octamer-binding protein OS=Homo sapiens OX=9606 GN=NONO PE=1 SV=1,A0A7I2V535_HUMAN Non-POU domain-containing octamer-binding protein OS=Homo sapiens OX=9606 GN=NONO PE=1 SV=1,A0A7I2V5Y7_HUMAN Non-POU domain-containing octamer-binding protein OS=Ho…	A0A7I2V4K9,A0A7I2V535,A0A7I2V5Y7,Q15233	X	38.68	38.68	42.31	62.61	20	16	2	2	64	56	0.117747	0.705627	0.0778259	0.466388	778.259	4663.88	48.1426	288.505	53.7841	100	Confident
131	0	Related Proteins	A8K7Q2	Heat shock cognate 71 kDa protein (A8K7Q2_HUMAN)	A8K7Q2,E9PKE3,E9PNE6,P11142	A8K7Q2_HUMAN Heat shock cognate 71 kDa protein OS=Homo sapiens OX=9606 GN=HSPA8 PE=1 SV=1,E9PKE3_HUMAN Heat shock cognate 71 kDa protein OS=Homo sapiens OX=9606 GN=HSPA8 PE=1 SV=1,E9PNE6_HUMAN Heat shock cognate 71 kDa protein OS=Homo sapiens OX=9606 GN=HSPA8 PE=1 SV=1,HSP7C_HUMAN Heat shock cognate 71 kDa protein OS=Homo sapiens OX=9606 GN=HSPA8 PE=1 SV=1	E9PKE3,E9PNE6,P11142	11	37.07	37.07	40.49	63.41	20	16	1	1	62	48	0.136364	0.887392	0.0901304	0.586527	901.304	5865.27	55.754	362.822	45.3103	100	Confident
132	0	Single Protein	P09525	Annexin A4 (ANXA4_HUMAN)	P09525	ANXA4_HUMAN Annexin A4 OS=Homo sapiens OX=9606 GN=ANXA4 PE=1 SV=4		2	57.37	57.37	57.99	77.43	20	19	1	1	61	59	0.216117	1.53662	0.142844	1.01564	1428.44	10156.4	88.3623	628.267	35.8601	100	Confident
133	0	Single Protein	A0A3B3ITJ4	Heterogeneous nuclear ribonucleoprotein L (Fragment) (A0A3B3ITJ4_HUMAN)	A0A3B3ITJ4	A0A3B3ITJ4_HUMAN Heterogeneous nuclear ribonucleoprotein L (Fragment) OS=Homo sapiens OX=9606 GN=HNRNPL PE=1 SV=1		19	37.99	37.99	41.15	48.98	20	15	1	1	56	47	0.149206	1.05353	0.0986188	0.696334	986.188	6963.34	61.0049	430.747	59.1809	100	Confident
134	0	Single Protein	P23381	Tryptophan--tRNA ligase, cytoplasmic (SYWC_HUMAN)	P23381	SYWC_HUMAN Tryptophan--tRNA ligase, cytoplasmic OS=Homo sapiens OX=9606 GN=WARS1 PE=1 SV=2		14	45.86	44.16	59.02	81.32	20	17	4	3	52	46	0.117493	1.09293	0.077658	0.722379	776.58	7223.79	48.0387	446.859	53.1316	100	Confident
135	0	Related Proteins	A0A0B4J1R6	Transketolase (A0A0B4J1R6_HUMAN)	A0A0B4J1R6,P29401	A0A0B4J1R6_HUMAN Transketolase OS=Homo sapiens OX=9606 GN=TKT PE=1 SV=1,TKT_HUMAN Transketolase OS=Homo sapiens OX=9606 GN=TKT PE=1 SV=3	P29401	3	56.24	56.24	56.24	73.3	20	20	11	11	48	47	0.140299	1.42446	0.0927311	0.941507	927.311	9415.07	57.3629	582.41	49.8789	100	Confident
136	0	Single Protein	Q9UQ80	Proliferation-associated protein 2G4 (PA2G4_HUMAN)	Q9UQ80	PA2G4_HUMAN Proliferation-associated protein 2G4 OS=Homo sapiens OX=9606 GN=PA2G4 PE=1 SV=3		12	54.31	54.31	54.31	78.68	20	19	10	10	48	47	0.151613	1.21541	0.100209	0.803334	1002.09	8033.34	61.9889	496.937	43.7592	100	Confident
137	0	Related Proteins	H0YL72	Isocitrate dehydrogenase [NAD] subunit alpha, mitochondrial (H0YL72_HUMAN)	H0YL72,P50213	H0YL72_HUMAN Isocitrate dehydrogenase [NAD] subunit alpha, mitochondrial OS=Homo sapiens OX=9606 GN=IDH3A PE=1 SV=1,IDH3A_HUMAN Isocitrate dehydrogenase [NAD] subunit alpha, mitochondrial OS=Homo sapiens OX=9606 GN=IDH3A PE=1 SV=1	P50213	15	49.85	49.85	53.17	59.82	20	16	2	2	47	39	0.145089	1.78256	0.0958976	1.17819	958.976	11781.9	59.3216	728.822	35.763	100	Confident
138	0	Single Protein	Q9NVI7	ATPase family AAA domain-containing protein 3A (ATD3A_HUMAN)	Q9NVI7	ATD3A_HUMAN ATPase family AAA domain-containing protein 3A OS=Homo sapiens OX=9606 GN=ATAD3A PE=1 SV=2		1	34.7	34.7	40.22	76.81	20	18	5	4	36	33	0.0543278	0.569106	0.0359083	0.376154	359.083	3761.54	22.2126	232.686	71.3247	100	Confident
139	0	Related Proteins	E7EQR4	Ezrin (E7EQR4_HUMAN)	E7EQR4,P15311	E7EQR4_HUMAN Ezrin OS=Homo sapiens OX=9606 GN=EZR PE=1 SV=3,EZRI_HUMAN Ezrin OS=Homo sapiens OX=9606 GN=EZR PE=1 SV=4	P15311	6	29.52	29.52	36.01	70.65	20	17	13	10	35	28	0.047836	0.479108	0.0316175	0.31667	316.175	3166.7	19.5584	195.89	69.3287	100	Confident
140	0	Single Protein	O43143	ATP-dependent RNA helicase DHX15 (DHX15_HUMAN)	O43143	DHX15_HUMAN ATP-dependent RNA helicase DHX15 OS=Homo sapiens OX=9606 GN=DHX15 PE=1 SV=2		4	30.06	30.06	30.06	62.01	20	19	19	18	32	30	0.0519931	0.516884	0.0343651	0.341638	343.651	3416.38	21.258	211.335	90.8752	100	Confident
141	0	Related Proteins	A0A1B0GWA2	Alkylglycerone-phosphate synthase (A0A1B0GWA2_HUMAN)	A0A1B0GWA2,A0A2R8YEL0,A0A7P0T984,A0A7P0TAL3,B7Z3Q4,O00116	A0A1B0GWA2_HUMAN Alkylglycerone-phosphate synthase OS=Homo sapiens OX=9606 GN=AGPS PE=1 SV=2,A0A2R8YEL0_HUMAN Alkylglycerone-phosphate synthase OS=Homo sapiens OX=9606 GN=AGPS PE=1 SV=2,A0A7P0T984_HUMAN Alkylglycerone-phosphate synthase OS=Homo sapiens OX=9606 GN=AGPS PE=1 SV=1,A0A7P0TAL3_HUMAN Alkylglycerone-phosphate synthase OS=Homo sapiens OX=9606 GN=AGPS PE=1 SV=1,B7Z3Q4_HUMAN Alkylglycerone…	A0A2R8YEL0,A0A7P0T984,A0A7P0TAL3,B7Z3Q4,O00116	2	40.06	40.06	42.13	69.48	20	16	3	2	32	24	0.0418149	0.719072	0.0276378	0.475275	276.378	4752.75	17.0966	294.002	69.4728	100	Confident
142	0	Single Protein	P35579	Myosin-9 (MYH9_HUMAN)	P35579	MYH9_HUMAN Myosin-9 OS=Homo sapiens OX=9606 GN=MYH9 PE=1 SV=4		22	8.67	8.01	14.08	79.64	20	12	15	8	32	16	0.0102498	0.0881713	0.00677469	0.0582773	67.7469	582.773	4.19078	36.05	226.392	100	Confident
143	0	Single Protein	P22314	Ubiquitin-like modifier-activating enzyme 1 (UBA1_HUMAN)	P22314	UBA1_HUMAN Ubiquitin-like modifier-activating enzyme 1 OS=Homo sapiens OX=9606 GN=UBA1 PE=1 SV=3		X	20.79	19.47	25.9	65.12	20	16	8	8	23	19	0.0231144	0.456348	0.0152776	0.301626	152.776	3016.26	9.4506	186.584	117.774	100	Confident
144	0	Single Protein	P21796	Voltage-dependent anion-selective channel protein 1 (VDAC1_HUMAN)	P21796	VDAC1_HUMAN Voltage-dependent anion-selective channel protein 1 OS=Homo sapiens OX=9606 GN=VDAC1 PE=1 SV=2		5	72.44	72.44	78.45	89.05	19	17	6	4	109	96	0.349206	2.39821	0.23081	1.58511	2308.1	15851.1	142.778	980.539	30.7536	100	Confident
145	0	Single Protein	Q562R1	Beta-actin-like protein 2 (ACTBL_HUMAN)	Q562R1	ACTBL_HUMAN Beta-actin-like protein 2 OS=Homo sapiens OX=9606 GN=ACTBL2 PE=1 SV=2		5	29.79	29.79	38.3	67.82	19	14	5	2	104	81	0.176991	1.33572	0.116983	0.882853	1169.83	8828.53	72.3651	546.127	41.976	100	Confident
146	0	Single Protein	Q6KB66	Keratin, type II cytoskeletal 80 (K2C80_HUMAN)	Q6KB66	K2C80_HUMAN Keratin, type II cytoskeletal 80 OS=Homo sapiens OX=9606 GN=KRT80 PE=1 SV=2		12	28.98	28.98	40.93	79.65	19	13	16	10	86	77	0.08375	0.608234	0.0553551	0.402016	553.551	4020.16	34.2423	248.684	50.4938	100	Confident
147	0	Single Protein	P60174	Triosephosphate isomerase (TPIS_HUMAN)	P60174	TPIS_HUMAN Triosephosphate isomerase OS=Homo sapiens OX=9606 GN=TPI1 PE=1 SV=4		12	84.74	84.74	87.95	77.91	19	18	10	9	71	70	0.315315	3.39397	0.20841	2.24327	2084.1	22432.7	128.921	1387.67	26.6527	100	Confident
148	0	Single Protein	P16403	Histone H1.2 (H12_HUMAN)	P16403	H12_HUMAN Histone H1.2 OS=Homo sapiens OX=9606 GN=H1-2 PE=1 SV=2		6	39.91	39.91	43.66	75.59	19	18	5	5	66	61	0.150725	1.18586	0.0996223	0.783802	996.223	7838.02	61.6257	484.855	21.3517	100	Confident
149	0	Single Protein	P31930	Cytochrome b-c1 complex subunit 1, mitochondrial (QCR1_HUMAN)	P31930	QCR1_HUMAN Cytochrome b-c1 complex subunit 1, mitochondrial OS=Homo sapiens OX=9606 GN=UQCRC1 PE=1 SV=3		3	58.33	58.33	58.33	62.71	19	19	19	19	66	60	0.15873	1.58847	0.104914	1.04991	1049.14	10499.1	64.8989	649.467	52.6124	100	Confident
150	0	Single Protein	P24539	ATP synthase F(0) complex subunit B1, mitochondrial (AT5F1_HUMAN)	P24539	AT5F1_HUMAN ATP synthase F(0) complex subunit B1, mitochondrial OS=Homo sapiens OX=9606 GN=ATP5PB PE=1 SV=2		1	61.33	61.33	67.97	87.89	19	17	4	3	64	57	0.253333	2.39821	0.167442	1.58511	1674.42	15851.1	103.579	980.539	28.8903	100	Confident
151	0	Single Protein	P38117	Electron transfer flavoprotein subunit beta (ETFB_HUMAN)	P38117	ETFB_HUMAN Electron transfer flavoprotein subunit beta OS=Homo sapiens OX=9606 GN=ETFB PE=1 SV=3		19	64.71	64.71	64.71	71.76	19	19	10	10	63	61	0.333333	2.07029	0.220319	1.36837	2203.19	13683.7	136.288	846.465	27.8262	100	Confident
152	0	Single Protein	P42167	Lamina-associated polypeptide 2, isoforms beta/gamma (LAP2B_HUMAN)	P42167	LAP2B_HUMAN Lamina-associated polypeptide 2, isoforms beta/gamma OS=Homo sapiens OX=9606 GN=TMPO PE=1 SV=2		12	50	50	51.98	71.37	19	17	2	1	62	52	0.108262	0.749271	0.0715565	0.495235	715.565	4952.35	44.2644	306.349	50.6395	100	Confident
153	0	Single Protein	Q99714	3-hydroxyacyl-CoA dehydrogenase type-2 (HCD2_HUMAN)	Q99714	HCD2_HUMAN 3-hydroxyacyl-CoA dehydrogenase type-2 OS=Homo sapiens OX=9606 GN=HSD17B10 PE=1 SV=3		X	89.27	89.27	89.27	72.8	19	17	3	3	62	58	0.242678	4.48442	0.160399	2.964	1603.99	29640	99.222	1833.51	26.9061	100	Confident
154	0	Single Protein	P30740	Leukocyte elastase inhibitor (ILEU_HUMAN)	P30740	ILEU_HUMAN Leukocyte elastase inhibitor OS=Homo sapiens OX=9606 GN=SERPINB1 PE=1 SV=1		6	48.28	48.28	49.34	61.21	19	17	18	16	54	48	0.179487	1.48513	0.118633	0.981604	1186.33	9816.04	73.3857	607.214	42.7147	100	Confident
155	0	Related Proteins	A0A087WZN1	Isocitrate dehydrogenase [NAD] subunit, mitochondrial (A0A087WZN1_HUMAN)	A0A087WZN1,A0A087X2E5,O43837	A0A087WZN1_HUMAN Isocitrate dehydrogenase [NAD] subunit, mitochondrial OS=Homo sapiens OX=9606 GN=IDH3B PE=1 SV=1,A0A087X2E5_HUMAN Isocitrate dehydrogenase [NAD] subunit, mitochondrial OS=Homo sapiens OX=9606 GN=IDH3B PE=1 SV=1,IDH3B_HUMAN Isocitrate dehydrogenase [NAD] subunit beta, mitochondrial OS=Homo sapiens OX=9606 GN=IDH3B PE=1 SV=2	A0A087X2E5,O43837	20	47.03	47.03	47.03	72.35	19	16	15	12	52	44	0.139286	1.26754	0.0920617	0.83779	920.617	8377.9	56.9488	518.251	42.3837	100	Confident
156	0	Single Protein	Q02878	60S ribosomal protein L6 (RL6_HUMAN)	Q02878	RL6_HUMAN 60S ribosomal protein L6 OS=Homo sapiens OX=9606 GN=RPL6 PE=1 SV=3		12	44.79	44.79	53.82	76.74	19	15	14	10	52	43	0.19457	0.661836	0.128602	0.437445	1286.02	4374.45	79.5525	270.6	32.7076	100	Confident
157	0	Single Protein	P07954	Fumarate hydratase, mitochondrial (FUMH_HUMAN)	P07954	FUMH_HUMAN Fumarate hydratase, mitochondrial OS=Homo sapiens OX=9606 GN=FH PE=1 SV=3		1	49.8	49.8	51.37	61.37	19	17	2	2	50	46	0.109264	1.2603	0.0722185	0.833005	722.185	8330.05	44.6739	515.291	54.6022	100	Confident
158	0	Single Protein	Q9BTV4	Transmembrane protein 43 (TMM43_HUMAN)	Q9BTV4	TMM43_HUMAN Transmembrane protein 43 OS=Homo sapiens OX=9606 GN=TMEM43 PE=1 SV=1		3	49.25	49.25	56	59.25	19	15	19	15	47	40	0.123418	1.19235	0.0815737	0.788088	815.737	7880.88	50.4609	487.506	44.8472	100	Confident
159	0	Related Proteins	A0A0G2JLI4	DEAD box protein 5 (A0A0G2JLI4_HUMAN)	A0A0G2JLI4,J3KTA4,P17844	A0A0G2JLI4_HUMAN DEAD box protein 5 OS=Homo sapiens OX=9606 GN=DDX5 PE=1 SV=2,J3KTA4_HUMAN DEAD box protein 5 OS=Homo sapiens OX=9606 GN=DDX5 PE=1 SV=1,DDX5_HUMAN Probable ATP-dependent RNA helicase DDX5 OS=Homo sapiens OX=9606 GN=DDX5 PE=1 SV=1	J3KTA4,P17844	17	38.31	38.31	38.31	59.14	19	17	4	4	42	40	0.0877437	0.843423	0.0579947	0.557465	579.947	5574.65	35.8752	344.844	57.1267	100	Confident
160	0	Related Proteins	A0A669KB05	Catenin delta-1 (A0A669KB05_HUMAN)	A0A669KB05,A0A669KB62,C9JZR2,H0YC95,O60716	A0A669KB05_HUMAN Catenin delta-1 OS=Homo sapiens OX=9606 GN=CTNND1 PE=1 SV=1,A0A669KB62_HUMAN Catenin delta-1 OS=Homo sapiens OX=9606 GN=CTNND1 PE=1 SV=1,C9JZR2_HUMAN Catenin delta-1 OS=Homo sapiens OX=9606 GN=CTNND1 PE=1 SV=2,H0YC95_HUMAN Catenin delta-1 OS=Homo sapiens OX=9606 GN=CTNND1 PE=1 SV=2,CTND1_HUMAN Catenin delta-1 OS=Homo sapiens OX=9606 GN=CTNND1 PE=1 SV=1	A0A669KB62,C9JZR2,H0YC95,O60716	11	23.72	23.72	28.63	73.88	19	14	5	3	37	32	0.043956	0.311134	0.029053	0.205646	290.53	2056.46	17.972	127.211	102.227	100	Confident
161	0	Single Protein	P14868	Aspartate--tRNA ligase, cytoplasmic (SYDC_HUMAN)	P14868	SYDC_HUMAN Aspartate--tRNA ligase, cytoplasmic OS=Homo sapiens OX=9606 GN=DARS1 PE=1 SV=2		2	36.73	36.73	42.51	81.64	19	14	2	1	35	31	0.0733496	0.711328	0.0484809	0.470157	484.809	4701.57	29.9899	290.836	57.1	100	Confident
162	0	Single Protein	P50395	Rab GDP dissociation inhibitor beta (GDIB_HUMAN)	P50395	GDIB_HUMAN Rab GDP dissociation inhibitor beta OS=Homo sapiens OX=9606 GN=GDI2 PE=1 SV=2		10	49.21	49.21	52.81	81.12	19	17	7	7	33	28	0.0721649	0.963828	0.0476979	0.637048	476.979	6370.48	29.5056	394.074	50.6309	100	Confident
163	0	Single Protein	Q03169	Tumor necrosis factor alpha-induced protein 2 (TNAP2_HUMAN)	Q03169	TNAP2_HUMAN Tumor necrosis factor alpha-induced protein 2 OS=Homo sapiens OX=9606 GN=TNFAIP2 PE=1 SV=2		14	35.47	35.47	37	72.94	19	18	11	10	27	26	0.0518962	0.764312	0.0343011	0.505176	343.011	5051.76	21.2184	312.499	72.6161	100	Confident
164	0	Single Protein	P11216	Glycogen phosphorylase, brain form (PYGB_HUMAN)	P11216	PYGB_HUMAN Glycogen phosphorylase, brain form OS=Homo sapiens OX=9606 GN=PYGB PE=1 SV=5		20	25.27	25.27	26.22	75.33	19	17	9	9	27	23	0.0349014	0.436837	0.0230683	0.28873	230.683	2887.3	14.2699	178.606	96.6345	100	Confident
165	0	Single Protein	Q13751	Laminin subunit beta-3 (LAMB3_HUMAN)	Q13751	LAMB3_HUMAN Laminin subunit beta-3 OS=Homo sapiens OX=9606 GN=LAMB3 PE=1 SV=1		1	14.51	14.51	20.22	71.08	19	11	14	7	22	12	0.0135593	0.226619	0.00896211	0.149785	89.6211	1497.85	5.5439	92.6561	129.489	100	Confident
166	0	Related Proteins	E9PDF6	Unconventional myosin-Ib (E9PDF6_HUMAN)	E9PDF6,O43795	E9PDF6_HUMAN Unconventional myosin-Ib OS=Homo sapiens OX=9606 GN=MYO1B PE=1 SV=1,MYO1B_HUMAN Unconventional myosin-Ib OS=Homo sapiens OX=9606 GN=MYO1B PE=1 SV=3	O43795	2	12.74	12.74	24.12	72.99	19	10	9	3	22	13	0.0140766	0.143246	0.009304	0.094679	93.04	946.79	5.75539	58.5678	128.4	100	Confident
167	0	Single Protein	O75694	Nuclear pore complex protein Nup155 (NU155_HUMAN)	O75694	NU155_HUMAN Nuclear pore complex protein Nup155 OS=Homo sapiens OX=9606 GN=NUP155 PE=1 SV=1		5	17.18	17.18	22	52.98	19	14	1	1	22	18	0.0189099	0.314147	0.0124986	0.207638	124.986	2076.38	7.73156	128.443	155.1	100	Confident
168	0	Related Proteins	Q16777	Histone H2A type 2-C (H2A2C_HUMAN)	Q16777,Q6FI13	H2A2C_HUMAN Histone H2A type 2-C OS=Homo sapiens OX=9606 GN=H2AC20 PE=1 SV=4,H2A2A_HUMAN Histone H2A type 2-A OS=Homo sapiens OX=9606 GN=H2AC18 PE=1 SV=3	Q6FI13	1	58.91	58.91	58.91	58.91	18	15	2	2	124	105	0.423878	2.77505	0.280165	1.83419	2801.65	18341.9	173.308	1134.62	13.9798	100	Confident
169	0	Single Protein	P16401	Histone H1.5 (H15_HUMAN)	P16401	H15_HUMAN Histone H1.5 OS=Homo sapiens OX=9606 GN=H1-5 PE=1 SV=3		6	34.51	34.51	45.58	74.34	18	15	13	11	71	63	0.306349	0.795714	0.202483	0.525932	2024.83	5259.32	125.255	325.338	22.5665	100	Confident
170	0	Related Proteins	I3L1P8	Mitochondrial 2-oxoglutarate/malate carrier protein (Fragment) (I3L1P8_HUMAN)	I3L1P8,Q02978	I3L1P8_HUMAN Mitochondrial 2-oxoglutarate/malate carrier protein (Fragment) OS=Homo sapiens OX=9606 GN=SLC25A11 PE=1 SV=1,M2OM_HUMAN Mitochondrial 2-oxoglutarate/malate carrier protein OS=Homo sapiens OX=9606 GN=SLC25A11 PE=1 SV=3	Q02978	17	68.58	68.58	68.58	76.69	18	18	18	18	61	57	0.251101	2.51119	0.165967	1.65979	1659.67	16597.9	102.666	1026.73	32.1618	100	Confident
171	0	Single Protein	P10412	Histone H1.4 (H14_HUMAN)	P10412	H14_HUMAN Histone H1.4 OS=Homo sapiens OX=9606 GN=H1-4 PE=1 SV=2		6	38.36	38.36	46.12	74.43	18	16	4	3	59	52	0.0936605	0.908542	0.0619055	0.600506	619.055	6005.06	38.2943	371.469	21.852	100	Confident
172	0	Single Protein	P04899	Guanine nucleotide-binding protein G(i) subunit alpha-2 (GNAI2_HUMAN)	P04899	GNAI2_HUMAN Guanine nucleotide-binding protein G(i) subunit alpha-2 OS=Homo sapiens OX=9606 GN=GNAI2 PE=1 SV=3		3	52.39	52.39	53.24	78.59	18	16	11	10	54	49	0.124253	1.22754	0.0821259	0.811352	821.259	8113.52	50.8026	501.897	40.4251	100	Confident
173	0	Single Protein	P49257	Protein ERGIC-53 (LMAN1_HUMAN)	P49257	LMAN1_HUMAN Protein ERGIC-53 OS=Homo sapiens OX=9606 GN=LMAN1 PE=1 SV=2		18	33.14	33.14	35.1	50.78	18	16	18	16	52	40	0.129032	0.908542	0.0852846	0.600506	852.846	6005.06	52.7565	371.469	57.513	100	Confident
174	0	Single Protein	Q9UMS4	Pre-mRNA-processing factor 19 (PRP19_HUMAN)	Q9UMS4	PRP19_HUMAN Pre-mRNA-processing factor 19 OS=Homo sapiens OX=9606 GN=PRPF19 PE=1 SV=1		11	41.67	41.67	47.62	47.22	18	15	6	6	52	49	0.155556	1.19235	0.102815	0.788088	1028.15	7880.88	63.6009	487.506	55.1463	100	Confident
175	0	Single Protein	O75874	Isocitrate dehydrogenase [NADP] cytoplasmic (IDHC_HUMAN)	O75874	IDHC_HUMAN Isocitrate dehydrogenase [NADP] cytoplasmic OS=Homo sapiens OX=9606 GN=IDH1 PE=1 SV=2		2	44.44	44.44	49.76	80.43	18	14	13	10	50	44	0.126126	0.858792	0.0833638	0.567624	833.638	5676.24	51.5683	351.128	46.6295	100	Confident
176	0	Single Protein	P61158	Actin-related protein 3 (ARP3_HUMAN)	P61158	ARP3_HUMAN Actin-related protein 3 OS=Homo sapiens OX=9606 GN=ACTR3 PE=1 SV=3		2	61	61	61	66.27	18	18	1	1	49	45	0.147059	1.51189	0.0971994	0.99929	971.994	9992.9	60.1269	618.154	47.341	100	Confident
177	0	Single Protein	Q9Y512	Sorting and assembly machinery component 50 homolog (SAM50_HUMAN)	Q9Y512	SAM50_HUMAN Sorting and assembly machinery component 50 homolog OS=Homo sapiens OX=9606 GN=SAMM50 PE=1 SV=3		22	43.5	43.5	48.83	62.26	18	15	18	15	47	36	0.0928382	1.05353	0.061362	0.696334	613.62	6963.34	37.9581	430.747	51.9433	100	Confident
178	0	Single Protein	Q9UHQ9	NADH-cytochrome b5 reductase 1 (NB5R1_HUMAN)	Q9UHQ9	NB5R1_HUMAN NADH-cytochrome b5 reductase 1 OS=Homo sapiens OX=9606 GN=CYB5R1 PE=1 SV=1		1	59.67	59.67	63.28	60	18	17	6	6	46	41	0.196172	1.88044	0.129661	1.24289	1296.61	12428.9	80.2076	768.844	34.0732	100	Confident
179	0	Single Protein	Q9BS26	Endoplasmic reticulum resident protein 44 (ERP44_HUMAN)	Q9BS26	ERP44_HUMAN Endoplasmic reticulum resident protein 44 OS=Homo sapiens OX=9606 GN=ERP44 PE=1 SV=1		9	36.95	34.98	47.04	62.32	18	12	18	12	43	34	0.134387	0.901384	0.0888241	0.595775	888.241	5957.75	54.946	368.542	46.9414	100	Confident
180	0	Related Proteins	A0A0A0MSZ4	NADPH:adrenodoxin oxidoreductase, mitochondrial (A0A0A0MSZ4_HUMAN)	A0A0A0MSZ4,A0A0A0MT64,A0A0A0MTN9,A0A0A0MTR6,A0A0C4DFN8,A0A0C4DGN7,P22570	A0A0A0MSZ4_HUMAN NADPH:adrenodoxin oxidoreductase, mitochondrial OS=Homo sapiens OX=9606 GN=FDXR PE=1 SV=1,A0A0A0MT64_HUMAN NADPH:adrenodoxin oxidoreductase, mitochondrial OS=Homo sapiens OX=9606 GN=FDXR PE=1 SV=1,A0A0A0MTN9_HUMAN NADPH:adrenodoxin oxidoreductase, mitochondrial OS=Homo sapiens OX=9606 GN=FDXR PE=1 SV=1,A0A0A0MTR6_HUMAN NADPH:adrenodoxin oxidoreductase, mitochondrial OS=Homo sapie…	A0A0A0MT64,A0A0A0MTN9,A0A0A0MTR6,A0A0C4DFN8,A0A0C4DGN7,P22570	17	35.44	33.72	39.46	76.82	18	15	3	2	40	29	0.0603922	0.761577	0.0399166	0.503369	399.166	5033.69	24.6921	311.381	57.3061	100	Confident
181	0	Single Protein	P21397	Amine oxidase [flavin-containing] A (AOFA_HUMAN)	P21397	AOFA_HUMAN Amine oxidase [flavin-containing] A OS=Homo sapiens OX=9606 GN=MAOA PE=1 SV=1		X	37.95	37.95	42.69	66.22	18	15	13	11	39	30	0.0679157	0.715438	0.0448893	0.472873	448.893	4728.73	27.7682	292.516	59.6435	100	Confident
182	0	Related Proteins	H0YM31	Phosphoenolpyruvate carboxykinase (GTP) (H0YM31_HUMAN)	H0YM31,Q16822	H0YM31_HUMAN Phosphoenolpyruvate carboxykinase (GTP) OS=Homo sapiens OX=9606 GN=PCK2 PE=1 SV=2,PCKGM_HUMAN Phosphoenolpyruvate carboxykinase [GTP], mitochondrial OS=Homo sapiens OX=9606 GN=PCK2 PE=1 SV=4	Q16822	14	40.47	40.47	45.97	61.89	18	15	6	6	38	32	0.0633609	1.11879	0.0418788	0.739468	418.788	7394.68	25.9059	457.43	54.6093	100	Confident
183	0	Single Protein	P04844	Dolichyl-diphosphooligosaccharide--protein glycosyltransferase subunit 2 (RPN2_HUMAN)	P04844	RPN2_HUMAN Dolichyl-diphosphooligosaccharide--protein glycosyltransferase subunit 2 OS=Homo sapiens OX=9606 GN=RPN2 PE=1 SV=3		20	34.55	34.55	35.82	51.66	18	16	11	10	38	37	0.0952381	1.18991	0.0629482	0.786476	629.482	7864.76	38.9393	486.509	69.241	100	Confident
184	0	Single Protein	Q7L0Y3	tRNA methyltransferase 10 homolog C (TM10C_HUMAN)	Q7L0Y3	TM10C_HUMAN tRNA methyltransferase 10 homolog C OS=Homo sapiens OX=9606 GN=TRMT10C PE=1 SV=2		3	45.66	45.66	53.35	83.62	18	15	7	6	38	35	0.103858	0.674482	0.0686453	0.445803	686.453	4458.03	42.4635	275.771	47.3166	100	Confident
185	0	Single Protein	P05091	Aldehyde dehydrogenase, mitochondrial (ALDH2_HUMAN)	P05091	ALDH2_HUMAN Aldehyde dehydrogenase, mitochondrial OS=Homo sapiens OX=9606 GN=ALDH2 PE=1 SV=2		12	40.62	40.62	42.17	59.57	18	17	12	11	34	33	0.0933902	1.0645	0.0617268	0.703587	617.268	7035.87	38.1838	435.234	56.3456	100	Confident
186	0	Single Protein	P41091	Eukaryotic translation initiation factor 2 subunit 3 (IF2G_HUMAN)	P41091	IF2G_HUMAN Eukaryotic translation initiation factor 2 subunit 3 OS=Homo sapiens OX=9606 GN=EIF2S3 PE=1 SV=3		X	39.83	39.83	47.88	61.44	18	13	2	2	34	27	0.0708447	0.740767	0.0468252	0.489615	468.252	4896.15	28.9658	302.872	51.0772	100	Confident
187	0	Single Protein	Q9NSE4	Isoleucine--tRNA ligase, mitochondrial (SYIM_HUMAN)	Q9NSE4	SYIM_HUMAN Isoleucine--tRNA ligase, mitochondrial OS=Homo sapiens OX=9606 GN=IARS2 PE=1 SV=2		1	15.32	15.32	22.13	65.61	18	12	18	12	23	20	0.0240964	0.279802	0.0159266	0.184937	159.266	1849.37	9.85212	114.401	113.719	100	Confident
188	0	Single Protein	P31947	14-3-3 protein sigma (1433S_HUMAN)	P31947	1433S_HUMAN 14-3-3 protein sigma OS=Homo sapiens OX=9606 GN=SFN PE=1 SV=1		1	56.45	56.45	56.45	77.82	17	17	14	14	68	62	0.234557	2.53498	0.155032	1.67551	1550.32	16755.1	95.9015	1036.46	27.7567	100	Confident
189	0	Single Protein	P22087	rRNA 2'-O-methyltransferase fibrillarin (FBRL_HUMAN)	P22087	FBRL_HUMAN rRNA 2'-O-methyltransferase fibrillarin OS=Homo sapiens OX=9606 GN=FBL PE=1 SV=2		19	51.4	51.4	54.21	76.32	17	15	1	1	59	53	0.212245	1.15443	0.140285	0.76303	1402.85	7630.3	86.7791	472.006	33.7634	100	Confident
190	0	Related Proteins	O43390	Heterogeneous nuclear ribonucleoprotein R (HNRPR_HUMAN)	A0A6Q8PEX7,O43390	A0A6Q8PEX7_HUMAN Heterogeneous nuclear ribonucleoprotein R (Fragment) OS=Homo sapiens OX=9606 GN=HNRNPR PE=4 SV=1,HNRPR_HUMAN Heterogeneous nuclear ribonucleoprotein R OS=Homo sapiens OX=9606 GN=HNRNPR PE=1 SV=1	A0A6Q8PEX7	1	23.7	23.7	26.54	70.3	17	14	2	2	55	50	0.0596438	0.425103	0.0394219	0.280974	394.219	2809.74	24.3861	173.809	70.8992	100	Confident
191	0	Related Proteins	A0A7I2V464	Non-POU domain-containing octamer-binding protein (A0A7I2V464_HUMAN)	A0A7I2V464,A0A7I2V4J2,A0A7I2V4N2,A0A7I2V535,A0A7I2V5Y7,A0A7P0MRW0,H7C367,Q15233	A0A7I2V464_HUMAN Non-POU domain-containing octamer-binding protein OS=Homo sapiens OX=9606 GN=NONO PE=1 SV=1,A0A7I2V4J2_HUMAN Non-POU domain-containing octamer-binding protein OS=Homo sapiens OX=9606 GN=NONO PE=1 SV=1,A0A7I2V4N2_HUMAN Non-POU domain-containing octamer-binding protein OS=Homo sapiens OX=9606 GN=NONO PE=1 SV=1,A0A7I2V535_HUMAN Non-POU domain-containing octamer-binding protein OS=Ho…	A0A7I2V4J2,A0A7I2V4N2,A0A7I2V535,A0A7I2V5Y7,A0A7P0MRW0,H7C367,Q15233	X	37.5	37.5	38.33	63.89	17	16	2	2	52	46	0.108696	0.867181	0.071843	0.573169	718.43	5731.69	44.4416	354.558	42.0106	100	Confident
192	0	Related Proteins	A0A0C4DGI3	Citrate synthase (A0A0C4DGI3_HUMAN)	A0A0C4DGI3,B4DJV2,O75390	A0A0C4DGI3_HUMAN Citrate synthase OS=Homo sapiens OX=9606 GN=CS PE=1 SV=1,B4DJV2_HUMAN Citrate synthase OS=Homo sapiens OX=9606 GN=CS PE=1 SV=1,CISY_HUMAN Citrate synthase, mitochondrial OS=Homo sapiens OX=9606 GN=CS PE=1 SV=2	B4DJV2,O75390	12	38.75	38.75	41.5	42.75	17	15	5	4	51	47	0.235	1.48163	0.155325	0.979291	1553.25	9792.91	96.0828	605.783	44.6746	100	Confident
193	0	Single Protein	O60832	H/ACA ribonucleoprotein complex subunit DKC1 (DKC1_HUMAN)	O60832	DKC1_HUMAN H/ACA ribonucleoprotein complex subunit DKC1 OS=Homo sapiens OX=9606 GN=DKC1 PE=1 SV=3		X	44.36	44.36	44.36	78.02	17	17	4	4	51	49	0.115023	0.552427	0.0760255	0.36513	760.255	3651.3	47.0288	225.867	57.6378	100	Confident
194	0	Related Proteins	H0Y8G5	Heterogeneous nuclear ribonucleoprotein D0 (Fragment) (H0Y8G5_HUMAN)	H0Y8G5,H0YA96,Q14103	H0Y8G5_HUMAN Heterogeneous nuclear ribonucleoprotein D0 (Fragment) OS=Homo sapiens OX=9606 GN=HNRNPD PE=1 SV=8,H0YA96_HUMAN Heterogeneous nuclear ribonucleoprotein D0 (Fragment) OS=Homo sapiens OX=9606 GN=HNRNPD PE=1 SV=1,HNRPD_HUMAN Heterogeneous nuclear ribonucleoprotein D0 OS=Homo sapiens OX=9606 GN=HNRNPD PE=1 SV=1	H0YA96,Q14103	4	43.85	43.46	43.85	66.92	17	17	6	6	48	38	0.193487	1.53958	0.127886	1.01759	1278.86	10175.9	79.1095	629.477	29.6485	100	Confident
195	0	Single Protein	Q9UHG3	Prenylcysteine oxidase 1 (PCYOX_HUMAN)	Q9UHG3	PCYOX_HUMAN Prenylcysteine oxidase 1 OS=Homo sapiens OX=9606 GN=PCYOX1 PE=1 SV=3		2	37.03	37.03	42.38	51.09	17	14	8	5	48	40	0.107438	1.01534	0.0710118	0.671093	710.118	6710.93	43.9274	415.134	56.6037	100	Confident
196	0	Single Protein	P23526	Adenosylhomocysteinase (SAHH_HUMAN)	P23526	SAHH_HUMAN Adenosylhomocysteinase OS=Homo sapiens OX=9606 GN=AHCY PE=1 SV=4		20	43.98	43.98	49.54	61.34	17	16	17	16	47	38	0.143396	1.31013	0.0947786	0.865938	947.786	8659.38	58.6294	535.663	47.6852	100	Confident
197	0	Single Protein	P08754	Guanine nucleotide-binding protein G(i) subunit alpha-3 (GNAI3_HUMAN)	P08754	GNAI3_HUMAN Guanine nucleotide-binding protein G(i) subunit alpha-3 OS=Homo sapiens OX=9606 GN=GNAI3 PE=1 SV=3		1	38.98	38.98	46.05	68.93	17	14	9	7	46	39	0.0969945	0.930698	0.0641091	0.61515	641.091	6151.5	39.6575	380.528	40.5063	100	Confident
198	0	Related Proteins	E9PEX6	Dihydrolipoyl dehydrogenase (E9PEX6_HUMAN)	E9PEX6,P09622	E9PEX6_HUMAN Dihydrolipoyl dehydrogenase OS=Homo sapiens OX=9606 GN=DLD PE=1 SV=1,DLDH_HUMAN Dihydrolipoyl dehydrogenase, mitochondrial OS=Homo sapiens OX=9606 GN=DLD PE=1 SV=2	P09622	7	36.83	36.83	41.56	58.23	17	16	15	14	46	41	0.114458	1.00395	0.0756516	0.663566	756.516	6635.66	46.7976	410.478	51.7828	100	Confident
199	0	Single Protein	P61160	Actin-related protein 2 (ARP2_HUMAN)	P61160	ARP2_HUMAN Actin-related protein 2 OS=Homo sapiens OX=9606 GN=ACTR2 PE=1 SV=1		2	44.42	44.42	48.22	64.47	17	14	1	1	45	37	0.145669	0.930698	0.096281	0.61515	962.81	6151.5	59.5588	380.528	44.7322	100	Confident
200	0	Single Protein	P49792	E3 SUMO-protein ligase RanBP2 (RBP2_HUMAN)	P49792	RBP2_HUMAN E3 SUMO-protein ligase RanBP2 OS=Homo sapiens OX=9606 GN=RANBP2 PE=1 SV=2		2	0.81	0.81	6.51	68.61	17	2	11	1	40	2	0.000789578	0.0125242	0.000521876	0.00827793	5.21876	82.7793	0.322829	5.12068	357.974	100	Confident
201	0	Single Protein	P05455	Lupus La protein (LA_HUMAN)	P05455	LA_HUMAN Lupus La protein OS=Homo sapiens OX=9606 GN=SSB PE=1 SV=2		2	35.78	35.78	39.46	81.13	17	13	9	6	37	27	0.0785498	0.467799	0.051918	0.309195	519.18	3091.95	32.1161	191.266	46.8082	100	Confident
202	0	Single Protein	Q06323	Proteasome activator complex subunit 1 (PSME1_HUMAN)	Q06323	PSME1_HUMAN Proteasome activator complex subunit 1 OS=Homo sapiens OX=9606 GN=PSME1 PE=1 SV=1		14	54.22	54.22	63.45	84.34	17	14	6	5	34	28	0.133333	1.23872	0.0881275	0.81874	881.275	8187.4	54.5151	506.467	28.705	100	Confident
203	0	Single Protein	Q96SQ9	Cytochrome P450 2S1 (CP2S1_HUMAN)	Q96SQ9	CP2S1_HUMAN Cytochrome P450 2S1 OS=Homo sapiens OX=9606 GN=CYP2S1 PE=1 SV=2		19	31.55	31.55	37.7	41.07	17	14	11	8	32	26	0.0766962	1.11632	0.0506928	0.737839	506.928	7378.39	31.3582	456.422	55.7812	100	Confident
204	0	Single Protein	P48735	Isocitrate dehydrogenase [NADP], mitochondrial (IDHP_HUMAN)	P48735	IDHP_HUMAN Isocitrate dehydrogenase [NADP], mitochondrial OS=Homo sapiens OX=9606 GN=IDH2 PE=1 SV=2		15	38.05	38.05	43.14	72.79	17	15	8	6	32	30	0.0851064	0.813931	0.0562516	0.537972	562.516	5379.72	34.7968	332.786	50.8769	100	Confident
205	0	Single Protein	Q9Y3I0	RNA-splicing ligase RtcB homolog (RTCB_HUMAN)	Q9Y3I0	RTCB_HUMAN RNA-splicing ligase RtcB homolog OS=Homo sapiens OX=9606 GN=RTCB PE=1 SV=1		22	35.64	35.64	42.57	64.16	17	14	17	14	32	29	0.082153	0.743329	0.0542995	0.491308	542.995	4913.08	33.5893	303.92	55.1749	100	Confident
206	0	Related Proteins	A0A7P0MKV3	28S ribosomal protein S22, mitochondrial (A0A7P0MKV3_HUMAN)	A0A7P0MKV3,G5E9W7,P82650	A0A7P0MKV3_HUMAN 28S ribosomal protein S22, mitochondrial OS=Homo sapiens OX=9606 GN=MRPS22 PE=1 SV=1,G5E9W7_HUMAN 28S ribosomal protein S22, mitochondrial OS=Homo sapiens OX=9606 GN=MRPS22 PE=1 SV=1,RT22_HUMAN 28S ribosomal protein S22, mitochondrial OS=Homo sapiens OX=9606 GN=MRPS22 PE=1 SV=1	G5E9W7,P82650	3	40.39	40.39	41.23	79.94	17	14	1	1	27	23	0.0734824	0.985511	0.0485686	0.651379	485.686	6513.79	30.0442	402.939	41.1834	100	Confident
207	0	Related Proteins	K7EJE8	Lon protease homolog, mitochondrial (K7EJE8_HUMAN)	K7EJE8,K7EKE6,P36776	K7EJE8_HUMAN Lon protease homolog, mitochondrial OS=Homo sapiens OX=9606 GN=LONP1 PE=1 SV=1,K7EKE6_HUMAN Lon protease homolog, mitochondrial OS=Homo sapiens OX=9606 GN=LONP1 PE=1 SV=1,LONM_HUMAN Lon protease homolog, mitochondrial OS=Homo sapiens OX=9606 GN=LONP1 PE=1 SV=2	K7EKE6,P36776	19	23.76	23.76	30.16	61.28	17	12	8	5	22	14	0.0225443	0.285556	0.0149008	0.18874	149.008	1887.4	9.21752	116.753	93.238	100	Confident
208	0	Single Protein	O94874	E3 UFM1-protein ligase 1 (UFL1_HUMAN)	O94874	UFL1_HUMAN E3 UFM1-protein ligase 1 OS=Homo sapiens OX=9606 GN=UFL1 PE=1 SV=2		6	19.52	19.52	24.94	72.67	17	12	17	12	22	15	0.0247525	0.29155	0.0163603	0.192701	163.603	1927.01	10.1204	119.204	89.5398	100	Confident
209	0	Single Protein	Q86UP2	Kinectin (KTN1_HUMAN)	Q86UP2	KTN1_HUMAN Kinectin OS=Homo sapiens OX=9606 GN=KTN1 PE=1 SV=1		14	10.69	10.69	17.54	74.06	17	10	9	5	21	13	0.0117117	0.111403	0.00774093	0.0736325	77.4093	736.325	4.78849	45.5486	156.179	100	Confident
210	0	Related Proteins	A0A7P0NMY4	Filamin-A (A0A7P0NMY4_HUMAN)	A0A7P0NMY4,P21333,Q60FE5	A0A7P0NMY4_HUMAN Filamin-A OS=Homo sapiens OX=9606 GN=FLNA PE=1 SV=1,FLNA_HUMAN Filamin-A OS=Homo sapiens OX=9606 GN=FLNA PE=1 SV=4,Q60FE5_HUMAN Filamin-A OS=Homo sapiens OX=9606 GN=FLNA PE=1 SV=1	P21333,Q60FE5	X	5.02	5.02	16.96	74.9	17	6	7	4	21	7	0.00465839	0.0867874	0.00307899	0.0573626	30.7899	573.626	1.90464	35.4841	167.798	100	Confident
211	0	Related Proteins	A0A804HK76	Filamin-B (A0A804HK76_HUMAN)	A0A804HK76,E7EN95,O75369	A0A804HK76_HUMAN Filamin-B OS=Homo sapiens OX=9606 GN=FLNB PE=1 SV=1,E7EN95_HUMAN Filamin-B OS=Homo sapiens OX=9606 GN=FLNB PE=1 SV=1,FLNB_HUMAN Filamin-B OS=Homo sapiens OX=9606 GN=FLNB PE=1 SV=2	E7EN95,O75369	3	7.49	7.49	9.72	68.81	17	12	6	5	19	13	0.00675676	0.120425	0.00446592	0.0795955	44.6592	795.955	2.76259	49.2372	273.854	100	Confident
212	0	Related Proteins	P04908	Histone H2A type 1-B/E (H2A1B_HUMAN)	P04908,Q7L7L0,Q93077	H2A1B_HUMAN Histone H2A type 1-B/E OS=Homo sapiens OX=9606 GN=H2AC4 PE=1 SV=2,H2A3_HUMAN Histone H2A type 3 OS=Homo sapiens OX=9606 GN=H2AW PE=1 SV=3,H2A1C_HUMAN Histone H2A type 1-C OS=Homo sapiens OX=9606 GN=H2AC6 PE=1 SV=3	Q7L7L0,Q93077	6	58.46	58.46	58.46	59.23	16	13	2	2	124	106	0.429365	2.16228	0.283791	1.42917	2837.91	14291.7	175.551	884.075	14.1269	100	Confident
213	0	Related Proteins	J3KTL2	Serine/arginine-rich splicing factor 1 (J3KTL2_HUMAN)	J3KTL2,Q07955	J3KTL2_HUMAN Serine/arginine-rich splicing factor 1 OS=Homo sapiens OX=9606 GN=SRSF1 PE=1 SV=1,SRSF1_HUMAN Serine/arginine-rich splicing factor 1 OS=Homo sapiens OX=9606 GN=SRSF1 PE=1 SV=2	Q07955	17	45.06	45.06	54.55	80.24	16	14	4	2	60	54	0.26601	0.881524	0.175821	0.582649	1758.21	5826.49	108.762	360.423	28.312	100	Confident
214	0	Single Protein	P16402	Histone H1.3 (H13_HUMAN)	P16402	H13_HUMAN Histone H1.3 OS=Homo sapiens OX=9606 GN=H1-3 PE=1 SV=2		6	40.27	40.27	43.89	74.66	16	15	3	2	58	53	0.0985859	0.832981	0.0651609	0.550564	651.609	5505.64	40.3081	340.575	22.3363	100	Confident
215	0	Single Protein	P18124	60S ribosomal protein L7 (RL7_HUMAN)	P18124	RL7_HUMAN 60S ribosomal protein L7 OS=Homo sapiens OX=9606 GN=RPL7 PE=1 SV=1		8	46.77	46.77	50	75.4	16	15	2	2	55	49	0.262032	0.745563	0.173192	0.492784	1731.92	4927.84	107.135	304.833	29.2072	100	Confident
216	0	Single Protein	P27144	Adenylate kinase 4, mitochondrial (KAD4_HUMAN)	P27144	KAD4_HUMAN Adenylate kinase 4, mitochondrial OS=Homo sapiens OX=9606 GN=AK4 PE=1 SV=1		1	56.05	56.05	64.57	72.65	16	14	3	3	54	46	0.277778	2.30003	0.183599	1.52022	1835.99	15202.2	113.573	940.399	25.2522	100	Confident
217	0	Single Protein	P52597	Heterogeneous nuclear ribonucleoprotein F (HNRPF_HUMAN)	P52597	HNRPF_HUMAN Heterogeneous nuclear ribonucleoprotein F OS=Homo sapiens OX=9606 GN=HNRNPF PE=1 SV=3		10	42.17	42.17	47.47	55.42	16	13	11	8	53	49	0.163399	1.19839	0.107999	0.792085	1079.99	7920.85	66.8077	489.978	45.6429	100	Confident
218	0	Single Protein	Q00325	Phosphate carrier protein, mitochondrial (MPCP_HUMAN)	Q00325	MPCP_HUMAN Phosphate carrier protein, mitochondrial OS=Homo sapiens OX=9606 GN=SLC25A3 PE=1 SV=2		12	34.81	34.81	37.85	64.64	16	15	2	2	52	47	0.140351	1.37137	0.0927657	0.906418	927.657	9064.18	57.3843	560.704	40.0687	100	Confident
219	0	Single Protein	Q03135	Caveolin-1 (CAV1_HUMAN)	Q03135	CAV1_HUMAN Caveolin-1 OS=Homo sapiens OX=9606 GN=CAV1 PE=1 SV=4		7	67.98	67.98	67.98	72.47	16	15	2	2	51	47	0.364341	6.62699	0.240813	4.38015	2408.13	43801.5	148.966	2709.53	20.4585	100	Confident
220	0	Single Protein	A0A140T8Y4	HLA class I histocompatibility antigen, A alpha chain (A0A140T8Y4_HUMAN)	A0A140T8Y4	A0A140T8Y4_HUMAN HLA class I histocompatibility antigen, A alpha chain OS=Homo sapiens OX=9606 GN=HLA-A PE=1 SV=1		6	43.94	43.94	50.67	80.32	16	13	3	1	50	43	0.063255	1.15443	0.0418088	0.76303	418.088	7630.3	25.8626	472.006	41.5953	100	Confident
221	0	Unrelated Proteins	A0A3B3ISG8	Ricin B-type lectin domain-containing protein (A0A3B3ISG8_HUMAN)	A0A3B3ISG8,Q16795	A0A3B3ISG8_HUMAN Ricin B-type lectin domain-containing protein OS=Homo sapiens OX=9606 PE=1 SV=1,NDUA9_HUMAN NADH dehydrogenase [ubiquinone] 1 alpha subcomplex subunit 9, mitochondrial OS=Homo sapiens OX=9606 GN=NDUFA9 PE=1 SV=2	Q16795		27.51	27.51	29.1	74.6	16	14	9	8	48	41	0.0894855	0.606506	0.0591459	0.400874	591.459	4008.74	36.5873	247.978	64.1763	100	Confident
222	0	Related Proteins	A0A087WWU8	Tropomyosin alpha-3 chain (A0A087WWU8_HUMAN)	A0A087WWU8,J3KN67	A0A087WWU8_HUMAN Tropomyosin alpha-3 chain OS=Homo sapiens OX=9606 GN=TPM3 PE=1 SV=1,J3KN67_HUMAN Tropomyosin alpha-3 chain OS=Homo sapiens OX=9606 GN=TPM3 PE=1 SV=1	J3KN67	1	52.86	49.78	52.86	81.94	16	16	3	3	45	44	0.153226	1.4041	0.101276	0.928048	1012.76	9280.48	62.6484	574.084	26.4044	100	Confident
223	0	Related Proteins	A0A024QZX5	Serpin B6 (A0A024QZX5_HUMAN)	A0A024QZX5,A0A087X1N8,A0A2R8YD12,P35237	A0A024QZX5_HUMAN Serpin B6 OS=Homo sapiens OX=9606 GN=SERPINB6 PE=1 SV=1,A0A087X1N8_HUMAN Serpin B6 OS=Homo sapiens OX=9606 GN=SERPINB6 PE=1 SV=1,A0A2R8YD12_HUMAN Serpin B6 OS=Homo sapiens OX=9606 GN=SERPINB6 PE=1 SV=1,SPB6_HUMAN Serpin B6 OS=Homo sapiens OX=9606 GN=SERPINB6 PE=1 SV=3	A0A087X1N8,A0A2R8YD12,P35237	6	45.53	45.53	50.53	89.21	16	13	7	6	45	36	0.106195	1.0395	0.07019	0.687064	701.9	6870.64	43.4191	425.013	42.9963	100	Confident
224	0	Related Proteins	A0A1B0GTG2	Alpha-aminoadipic semialdehyde dehydrogenase (A0A1B0GTG2_HUMAN)	A0A1B0GTG2,A0A1B0GTJ4,A0A1B0GUA1,A0A1B0GV49,A0A1B0GW77,A0A1B0GW82,P49419	A0A1B0GTG2_HUMAN Alpha-aminoadipic semialdehyde dehydrogenase OS=Homo sapiens OX=9606 GN=ALDH7A1 PE=1 SV=1,A0A1B0GTJ4_HUMAN Aldehyde dehydrogenase (NAD(+)) OS=Homo sapiens OX=9606 GN=ALDH7A1 PE=1 SV=1,A0A1B0GUA1_HUMAN Aldehyde dehydrogenase (NAD(+)) OS=Homo sapiens OX=9606 GN=ALDH7A1 PE=1 SV=1,A0A1B0GV49_HUMAN Aldehyde dehydrogenase (NAD(+)) OS=Homo sapiens OX=9606 GN=ALDH7A1 PE=1 SV=1,A0A1B0GW77…	A0A1B0GTJ4,A0A1B0GUA1,A0A1B0GV49,A0A1B0GW77,A0A1B0GW82,P49419	5	30.22	30.22	34.89	59.33	16	13	1	1	42	37	0.0914855	0.706644	0.0604679	0.46706	604.679	4670.6	37.405	288.92	58.103	100	Confident
225	0	Related Proteins	A0A7P0T840	Calnexin (A0A7P0T840_HUMAN)	A0A7P0T840,A0A7P0T8G1,A0A7P0T937,A0A7P0T9L0,A0A7P0TAE9,A0A7P0TB65,A0A7P0Z4D6,D6RGY2,P27824	A0A7P0T840_HUMAN Calnexin OS=Homo sapiens OX=9606 GN=CANX PE=1 SV=1,A0A7P0T8G1_HUMAN Calnexin OS=Homo sapiens OX=9606 GN=CANX PE=1 SV=1,A0A7P0T937_HUMAN Calnexin OS=Homo sapiens OX=9606 GN=CANX PE=1 SV=1,A0A7P0T9L0_HUMAN Calnexin OS=Homo sapiens OX=9606 GN=CANX PE=1 SV=1,A0A7P0TAE9_HUMAN Calnexin OS=Homo sapiens OX=9606 GN=CANX PE=1 SV=1,A0A7P0TB65_HUMAN Calnexin OS=Homo sapiens OX=9606 GN=CANX P…	A0A7P0T8G1,A0A7P0T937,A0A7P0T9L0,A0A7P0TAE9,A0A7P0TB65,A0A7P0Z4D6,D6RGY2,P27824	5	21.33	21.33	21.33	49.5	16	15	6	6	42	38	0.116923	0.761577	0.077281	0.503369	772.81	5033.69	47.8055	311.381	68.2023	100	Confident
226	0	Single Protein	Q16698	2,4-dienoyl-CoA reductase [(3E)-enoyl-CoA-producing], mitochondrial (DECR_HUMAN)	Q16698	DECR_HUMAN 2,4-dienoyl-CoA reductase [(3E)-enoyl-CoA-producing], mitochondrial OS=Homo sapiens OX=9606 GN=DECR1 PE=1 SV=1		8	48.06	48.06	57.31	73.13	16	12	8	6	41	29	0.0976431	1.03092	0.0645378	0.681391	645.378	6813.91	39.9226	421.504	36.0448	100	Confident
227	0	Single Protein	P05120	Plasminogen activator inhibitor 2 (PAI2_HUMAN)	P05120	PAI2_HUMAN Plasminogen activator inhibitor 2 OS=Homo sapiens OX=9606 GN=SERPINB2 PE=1 SV=2		18	41.69	41.69	42.65	59.28	16	14	6	5	40	38	0.136531	1.11632	0.0902412	0.737839	902.412	7378.39	55.8226	456.422	46.5661	100	Confident
228	0	Related Proteins	H0Y6E7	RNA-binding motif protein, X chromosome (Fragment) (H0Y6E7_HUMAN)	H0Y6E7,H3BT71,P38159	H0Y6E7_HUMAN RNA-binding motif protein, X chromosome (Fragment) OS=Homo sapiens OX=9606 GN=RBMX PE=1 SV=2,H3BT71_HUMAN RNA-binding motif protein, X chromosome OS=Homo sapiens OX=9606 GN=RBMX PE=1 SV=1,RBMX_HUMAN RNA-binding motif protein, X chromosome OS=Homo sapiens OX=9606 GN=RBMX PE=1 SV=3	H3BT71,P38159	X	43.15	43.15	48.63	82.88	16	12	1	1	40	33	0.0971074	0.719072	0.0641837	0.475275	641.837	4752.75	39.7036	294.002	31.8364	100	Confident
229	0	Single Protein	O94826	Mitochondrial import receptor subunit TOM70 (TOM70_HUMAN)	O94826	TOM70_HUMAN Mitochondrial import receptor subunit TOM70 OS=Homo sapiens OX=9606 GN=TOMM70 PE=1 SV=1		3	31.91	31.91	31.91	71.38	16	14	16	14	39	33	0.0718954	0.496236	0.0475197	0.32799	475.197	3279.9	29.3954	202.892	67.412	100	Confident
230	0	Related Proteins	H0Y2X5	Aldehyde dehydrogenase 1 family, member A3, isoform CRA_b (H0Y2X5_HUMAN)	H0Y2X5,P47895	H0Y2X5_HUMAN Aldehyde dehydrogenase 1 family, member A3, isoform CRA_b OS=Homo sapiens OX=9606 GN=ALDH1A3 PE=1 SV=1,AL1A3_HUMAN Aldehyde dehydrogenase family 1 member A3 OS=Homo sapiens OX=9606 GN=ALDH1A3 PE=1 SV=2	P47895	15	42.22	42.22	42.72	64.69	16	15	10	9	38	30	0.0857637	0.995262	0.056686	0.657825	566.86	6578.25	35.0656	406.926	44.2287	100	Confident
231	0	Single Protein	P50995	Annexin A11 (ANX11_HUMAN)	P50995	ANX11_HUMAN Annexin A11 OS=Homo sapiens OX=9606 GN=ANXA11 PE=1 SV=1		10	32.67	32.67	36.63	52.48	16	14	11	10	34	32	0.120755	0.858792	0.0798135	0.567624	798.135	5676.24	49.3721	351.128	54.3551	100	Confident
232	0	Related Proteins	B4DUR8	T-complex protein 1 subunit gamma (B4DUR8_HUMAN)	B4DUR8,P49368	B4DUR8_HUMAN T-complex protein 1 subunit gamma OS=Homo sapiens OX=9606 GN=CCT3 PE=1 SV=1,TCPG_HUMAN T-complex protein 1 subunit gamma OS=Homo sapiens OX=9606 GN=CCT3 PE=1 SV=4	P49368	1	40.6	39	46.2	69.2	16	15	11	10	32	30	0.0728643	0.745563	0.0481601	0.492784	481.601	4927.84	29.7915	304.833	55.6387	100	Confident
233	0	Related Proteins	H0Y8Z9	Complex I assembly factor ACAD9, mitochondrial (Fragment) (H0Y8Z9_HUMAN)	H0Y8Z9,Q9H845,Q9H9W4	H0Y8Z9_HUMAN Complex I assembly factor ACAD9, mitochondrial (Fragment) OS=Homo sapiens OX=9606 GN=ACAD9 PE=1 SV=1,ACAD9_HUMAN Complex I assembly factor ACAD9, mitochondrial OS=Homo sapiens OX=9606 GN=ACAD9 PE=1 SV=1,Q9H9W4_HUMAN Acyl-Coenzyme A dehydrogenase family, member 9, isoform CRA_b OS=Homo sapiens OX=9606 GN=ACAD9 PE=1 SV=1	Q9H845,Q9H9W4	3	34.11	34.11	46.87	66.67	16	12	3	1	31	25	0.0811688	0.800193	0.053649	0.528893	536.49	5288.93	33.1869	327.169	43.0473	100	Confident
234	0	Single Protein	P22307	Sterol carrier protein 2 (SCP2_HUMAN)	P22307	SCP2_HUMAN Sterol carrier protein 2 OS=Homo sapiens OX=9606 GN=SCP2 PE=1 SV=2		1	23.95	23.95	30.71	66.18	16	12	4	2	31	27	0.0666667	0.623777	0.0440637	0.412289	440.637	4122.89	27.2575	255.039	58.9556	100	Confident
235	0	Related Proteins	A0A3B3IS01	Aspartate--tRNA ligase, mitochondrial (A0A3B3IS01_HUMAN)	A0A3B3IS01,A0A3B3ISK7,A0A3B3IT01,Q6PI48	A0A3B3IS01_HUMAN Aspartate--tRNA ligase, mitochondrial OS=Homo sapiens OX=9606 GN=DARS2 PE=1 SV=1,A0A3B3ISK7_HUMAN Aspartate--tRNA ligase, mitochondrial OS=Homo sapiens OX=9606 GN=DARS2 PE=1 SV=1,A0A3B3IT01_HUMAN Aspartate--tRNA ligase, mitochondrial OS=Homo sapiens OX=9606 GN=DARS2 PE=1 SV=1,SYDM_HUMAN Aspartate--tRNA ligase, mitochondrial OS=Homo sapiens OX=9606 GN=DARS2 PE=1 SV=1	A0A3B3ISK7,A0A3B3IT01,Q6PI48	1	25.6	25.6	35.44	67.9	16	12	2	1	31	27	0.03386	0.550516	0.02238	0.363867	223.8	3638.67	13.8441	225.086	61.581	100	Confident
236	0	Related Proteins	E9PKG1	Protein arginine N-methyltransferase 1 (E9PKG1_HUMAN)	E9PKG1,Q99873	E9PKG1_HUMAN Protein arginine N-methyltransferase 1 OS=Homo sapiens OX=9606 GN=PRMT1 PE=1 SV=1,ANM1_HUMAN Protein arginine N-methyltransferase 1 OS=Homo sapiens OX=9606 GN=PRMT1 PE=1 SV=3	Q99873	19	50.15	50.15	60.62	80.62	16	14	2	2	30	28	0.097561	1.28546	0.0644835	0.849635	644.835	8496.35	39.8891	525.579	37.6848	100	Confident
237	0	Single Protein	P54136	Arginine--tRNA ligase, cytoplasmic (SYRC_HUMAN)	P54136	SYRC_HUMAN Arginine--tRNA ligase, cytoplasmic OS=Homo sapiens OX=9606 GN=RARS1 PE=1 SV=2		5	24.85	24.85	26.36	77.12	16	14	14	12	29	25	0.0491159	0.436493	0.0324635	0.288502	324.635	2885.02	20.0817	178.466	75.3309	100	Confident
238	0	Single Protein	O75533	Splicing factor 3B subunit 1 (SF3B1_HUMAN)	O75533	SF3B1_HUMAN Splicing factor 3B subunit 1 OS=Homo sapiens OX=9606 GN=SF3B1 PE=1 SV=3		2	13.8	13.8	18.25	64.26	16	11	15	10	27	15	0.0149701	0.176286	0.00989455	0.116517	98.9455	1165.17	6.1207	72.0767	145.738	100	Confident
239	0	Single Protein	Q9H223	EH domain-containing protein 4 (EHD4_HUMAN)	Q9H223	EHD4_HUMAN EH domain-containing protein 4 OS=Homo sapiens OX=9606 GN=EHD4 PE=1 SV=1		15	28.84	28.84	38.63	69.13	16	13	12	10	22	17	0.0363937	0.563255	0.0240546	0.372287	240.546	3722.87	14.88	230.294	61.1365	100	Confident
240	0	Single Protein	P46060	Ran GTPase-activating protein 1 (RAGP1_HUMAN)	P46060	RAGP1_HUMAN Ran GTPase-activating protein 1 OS=Homo sapiens OX=9606 GN=RANGAP1 PE=1 SV=1		22	21.47	21.47	27.09	59.28	16	10	8	5	20	13	0.0347594	0.477378	0.0229744	0.315526	229.744	3155.26	14.2118	195.182	63.5023	100	Confident
241	0	Related Proteins	I3L1L3	Myb-binding protein 1A (Fragment) (I3L1L3_HUMAN)	I3L1L3,Q9BQG0	I3L1L3_HUMAN Myb-binding protein 1A (Fragment) OS=Homo sapiens OX=9606 GN=MYBBP1A PE=1 SV=1,MBB1A_HUMAN Myb-binding protein 1A OS=Homo sapiens OX=9606 GN=MYBBP1A PE=1 SV=2	Q9BQG0	17	11.42	11.42	15.58	70.21	16	11	13	9	20	14	0.0142276	0.165914	0.00940384	0.109662	94.0384	1096.62	5.81716	67.8363	140.154	100	Confident
242	0	Related Proteins	A0A087WUZ3	Spectrin beta chain (A0A087WUZ3_HUMAN)	A0A087WUZ3,Q01082	A0A087WUZ3_HUMAN Spectrin beta chain OS=Homo sapiens OX=9606 GN=SPTBN1 PE=1 SV=1,SPTB2_HUMAN Spectrin beta chain, non-erythrocytic 1 OS=Homo sapiens OX=9606 GN=SPTBN1 PE=1 SV=2	Q01082	2	0.59	0.59	9.43	80.35	16	1	15	1	19	1	0.000498504	0.00704478	0.00032949	0.00465629	3.2949	46.5629	0.20382	2.88035	274.659	100	Doubtful
243	0	Single Protein	P09758	Tumor-associated calcium signal transducer 2 (TACD2_HUMAN)	P09758	TACD2_HUMAN Tumor-associated calcium signal transducer 2 OS=Homo sapiens OX=9606 GN=TACSTD2 PE=1 SV=3		1	42.72	42.72	53.56	61.92	15	13	15	13	65	57	0.205036	0.916941	0.13552	0.606057	1355.2	6060.57	83.8316	374.903	35.6866	100	Confident
244	0	Single Protein	P62937	Peptidyl-prolyl cis-trans isomerase A (PPIA_HUMAN)	P62937	PPIA_HUMAN Peptidyl-prolyl cis-trans isomerase A OS=Homo sapiens OX=9606 GN=PPIA PE=1 SV=2		7	74.55	74.55	76.97	72.12	15	13	6	5	60	51	0.351724	3.15956	0.232474	2.08833	2324.74	20883.3	143.807	1291.83	18.0009	100	Confident
245	0	Single Protein	P04179	Superoxide dismutase [Mn], mitochondrial (SODM_HUMAN)	P04179	SODM_HUMAN Superoxide dismutase [Mn], mitochondrial OS=Homo sapiens OX=9606 GN=SOD2 PE=1 SV=3		6	57.21	57.21	61.71	51.35	15	13	3	2	60	54	0.327273	3.15956	0.216313	2.08833	2163.13	20883.3	133.81	1291.83	24.7346	100	Confident
246	0	Related Proteins	C9JZ20	Prohibitin (C9JZ20_HUMAN)	C9JZ20,P35232	C9JZ20_HUMAN Prohibitin OS=Homo sapiens OX=9606 GN=PHB PE=1 SV=2,PHB1_HUMAN Prohibitin 1 OS=Homo sapiens OX=9606 GN=PHB1 PE=1 SV=1	P35232	17	71.1	71.1	73.39	77.52	15	14	3	3	57	53	0.183673	3.06159	0.1214	2.02357	1214	20235.7	75.0973	1251.77	23.7066	100	Confident
247	0	Single Protein	Q6NZI2	Caveolae-associated protein 1 (CAVN1_HUMAN)	Q6NZI2	CAVN1_HUMAN Caveolae-associated protein 1 OS=Homo sapiens OX=9606 GN=CAVIN1 PE=1 SV=1		17	33.33	33.33	33.33	62.82	15	15	15	15	56	55	0.22449	0.674482	0.148378	0.445803	1483.78	4458.03	91.7856	275.771	43.4498	100	Confident
248	0	Single Protein	P26641	Elongation factor 1-gamma (EF1G_HUMAN)	P26641	EF1G_HUMAN Elongation factor 1-gamma OS=Homo sapiens OX=9606 GN=EEF1G PE=1 SV=3		11	32.72	32.72	32.95	73	15	14	15	14	56	52	0.150289	0.837177	0.0993344	0.553337	993.344	5533.37	61.4476	342.291	50.0871	100	Confident
249	0	Single Protein	P61019	Ras-related protein Rab-2A (RAB2A_HUMAN)	P61019	RAB2A_HUMAN Ras-related protein Rab-2A OS=Homo sapiens OX=9606 GN=RAB2A PE=1 SV=1		8	64.15	64.15	64.15	76.89	15	12	1	1	53	49	0.224868	2.16228	0.148628	1.42917	1486.28	14291.7	91.9401	884.075	23.5308	100	Confident
250	0	Unrelated Proteins	A0A0B4J269	G_PROTEIN_RECEP_F1_2 domain-containing protein (A0A0B4J269_HUMAN)	A0A0B4J269,Q13509	A0A0B4J269_HUMAN G_PROTEIN_RECEP_F1_2 domain-containing protein OS=Homo sapiens OX=9606 PE=1 SV=1,TBB3_HUMAN Tubulin beta-3 chain OS=Homo sapiens OX=9606 GN=TUBB3 PE=1 SV=2	Q13509		19.45	19.45	19.45	36.64	15	15	1	1	52	49	0.0453461	0.761577	0.0299717	0.503369	299.717	5033.69	18.5403	311.381	88.3245	100	Confident
251	0	Single Protein	Q9Y2Q3	Glutathione S-transferase kappa 1 (GSTK1_HUMAN)	Q9Y2Q3	GSTK1_HUMAN Glutathione S-transferase kappa 1 OS=Homo sapiens OX=9606 GN=GSTK1 PE=1 SV=3		7	66.81	66.81	68.14	79.2	15	13	3	3	52	46	0.226601	2.4807	0.149773	1.63963	1497.73	16396.3	92.6487	1014.27	25.4803	100	Confident
252	0	Related Proteins	A0A0A0MSI0	Peroxiredoxin-1 (Fragment) (A0A0A0MSI0_HUMAN)	A0A0A0MSI0,Q06830	A0A0A0MSI0_HUMAN Peroxiredoxin-1 (Fragment) OS=Homo sapiens OX=9606 GN=PRDX1 PE=1 SV=1,PRDX1_HUMAN Peroxiredoxin-1 OS=Homo sapiens OX=9606 GN=PRDX1 PE=1 SV=1	Q06830	1	64.91	64.91	65.5	74.85	15	14	8	7	49	46	0.199561	4.01187	0.131901	2.65167	1319.01	26516.7	81.5933	1640.31	18.9637	100	Confident
253	0	Single Protein	P61981	14-3-3 protein gamma (1433G_HUMAN)	P61981	1433G_HUMAN 14-3-3 protein gamma OS=Homo sapiens OX=9606 GN=YWHAG PE=1 SV=2		7	64.78	64.78	65.59	77.73	15	14	10	9	42	35	0.0996928	1.82887	0.0658925	1.2088	658.925	12088	40.7607	747.757	28.2849	100	Confident
254	0	Single Protein	O00148	ATP-dependent RNA helicase DDX39A (DX39A_HUMAN)	O00148	DX39A_HUMAN ATP-dependent RNA helicase DDX39A OS=Homo sapiens OX=9606 GN=DDX39A PE=1 SV=2		19	34.66	32.55	38.41	67.45	15	13	2	2	41	38	0.0984127	0.778279	0.0650465	0.514408	650.465	5144.08	40.2373	318.21	49.098	100	Confident
255	0	Related Proteins	E9PJH8	Serpin H1 (Fragment) (E9PJH8_HUMAN)	E9PJH8,E9PK86,E9PMI5,E9PPV6,E9PR70,P50454	E9PJH8_HUMAN Serpin H1 (Fragment) OS=Homo sapiens OX=9606 GN=SERPINH1 PE=1 SV=2,E9PK86_HUMAN Serpin H1 (Fragment) OS=Homo sapiens OX=9606 GN=SERPINH1 PE=1 SV=1,E9PMI5_HUMAN Serpin H1 (Fragment) OS=Homo sapiens OX=9606 GN=SERPINH1 PE=1 SV=1,E9PPV6_HUMAN Serpin H1 OS=Homo sapiens OX=9606 GN=SERPINH1 PE=1 SV=1,E9PR70_HUMAN Serpin H1 (Fragment) OS=Homo sapiens OX=9606 GN=SERPINH1 PE=1 SV=1,SERPH_HUMA…	E9PK86,E9PMI5,E9PPV6,E9PR70,P50454	11	28.03	28.03	36.93	74.12	15	10	2	2	38	32	0.0902141	0.668101	0.0596275	0.441585	596.275	4415.85	36.8852	273.162	40.9272	100	Confident
256	0	Related Proteins	A0A7I2V4G5	Complex I-49kD (A0A7I2V4G5_HUMAN)	A0A7I2V4G5,A0A7I2V4X8,A0A7I2V596,A0A7I2YQD8,A0A7I2YQG7,O75306	A0A7I2V4G5_HUMAN Complex I-49kD OS=Homo sapiens OX=9606 GN=NDUFS2 PE=1 SV=1,A0A7I2V4X8_HUMAN Complex I-49kD OS=Homo sapiens OX=9606 GN=NDUFS2 PE=1 SV=1,A0A7I2V596_HUMAN Complex I-49kD OS=Homo sapiens OX=9606 GN=NDUFS2 PE=1 SV=1,A0A7I2YQD8_HUMAN Complex I-49kD OS=Homo sapiens OX=9606 GN=NDUFS2 PE=1 SV=1,A0A7I2YQG7_HUMAN Complex I-49kD OS=Homo sapiens OX=9606 GN=NDUFS2 PE=1 SV=1,NDUS2_HUMAN NADH de…	A0A7I2V4X8,A0A7I2V596,A0A7I2YQD8,A0A7I2YQG7,O75306	1	35.93	35.93	36.38	83.07	15	13	4	4	37	33	0.0564103	0.865664	0.0372847	0.572166	372.847	5721.66	23.0641	353.938	49.4302	100	Confident
257	0	Single Protein	P21912	Succinate dehydrogenase [ubiquinone] iron-sulfur subunit, mitochondrial (SDHB_HUMAN)	P21912	SDHB_HUMAN Succinate dehydrogenase [ubiquinone] iron-sulfur subunit, mitochondrial OS=Homo sapiens OX=9606 GN=SDHB PE=1 SV=3		1	40.36	40.36	52.5	76.43	15	10	5	3	36	30	0.125523	0.730196	0.0829652	0.482627	829.652	4826.27	51.3217	298.55	31.6088	100	Confident
258	0	Single Protein	Q13011	Delta(3,5)-Delta(2,4)-dienoyl-CoA isomerase, mitochondrial (ECH1_HUMAN)	Q13011	ECH1_HUMAN Delta(3,5)-Delta(2,4)-dienoyl-CoA isomerase, mitochondrial OS=Homo sapiens OX=9606 GN=ECH1 PE=1 SV=2		19	57.93	57.93	59.76	65.55	15	14	4	4	36	34	0.116438	1.38989	0.0769606	0.918658	769.606	9186.58	47.6073	568.276	35.7934	100	Confident
259	0	Related Proteins	B4DE93	NADH dehydrogenase [ubiquinone] flavoprotein 1, mitochondrial (B4DE93_HUMAN)	B4DE93,G3V0I5,P49821	B4DE93_HUMAN NADH dehydrogenase [ubiquinone] flavoprotein 1, mitochondrial OS=Homo sapiens OX=9606 GN=NDUFV1 PE=1 SV=1,G3V0I5_HUMAN NADH dehydrogenase [ubiquinone] flavoprotein 1, mitochondrial OS=Homo sapiens OX=9606 GN=NDUFV1 PE=1 SV=1,NDUV1_HUMAN NADH dehydrogenase [ubiquinone] flavoprotein 1, mitochondrial OS=Homo sapiens OX=9606 GN=NDUFV1 PE=1 SV=4	G3V0I5,P49821	11	45.18	45.18	58.13	66.94	15	12	6	5	33	26	0.0872483	1.2022	0.0576673	0.794603	576.673	7946.03	35.6726	491.536	39.4367	100	Confident
260	0	Single Protein	Q96HE7	ERO1-like protein alpha (ERO1A_HUMAN)	Q96HE7	ERO1A_HUMAN ERO1-like protein alpha OS=Homo sapiens OX=9606 GN=ERO1A PE=1 SV=2		14	41.67	41.67	41.67	70.51	15	14	5	5	31	28	0.0723514	0.858792	0.0478211	0.567624	478.211	5676.24	29.5818	351.128	54.3581	100	Confident
261	0	Related Proteins	A0A087X1I3	Flavoprotein subunit of complex II (A0A087X1I3_HUMAN)	A0A087X1I3,P31040	A0A087X1I3_HUMAN Flavoprotein subunit of complex II OS=Homo sapiens OX=9606 GN=SDHA PE=1 SV=1,SDHA_HUMAN Succinate dehydrogenase [ubiquinone] flavoprotein subunit, mitochondrial OS=Homo sapiens OX=9606 GN=SDHA PE=1 SV=2	P31040	5	46.44	46.44	46.44	67.82	15	14	2	2	31	26	0.0504587	0.8166	0.033351	0.539736	333.51	5397.36	20.6307	333.877	56.6266	100	Confident
262	0	Single Protein	P11413	Glucose-6-phosphate 1-dehydrogenase (G6PD_HUMAN)	P11413	G6PD_HUMAN Glucose-6-phosphate 1-dehydrogenase OS=Homo sapiens OX=9606 GN=G6PD PE=1 SV=4		X	26.02	26.02	33.2	73.2	15	12	5	5	30	25	0.0547046	0.597312	0.0361573	0.394797	361.573	3947.97	22.3667	244.219	59.219	100	Confident
263	0	Single Protein	Q9HDC9	Adipocyte plasma membrane-associated protein (APMAP_HUMAN)	Q9HDC9	APMAP_HUMAN Adipocyte plasma membrane-associated protein OS=Homo sapiens OX=9606 GN=APMAP PE=1 SV=2		20	48.8	48.8	48.8	57.21	15	15	1	1	30	29	0.0993151	1.23274	0.0656429	0.814784	656.429	8147.84	40.6063	504.02	46.4509	100	Confident
264	0	Single Protein	Q969V3	Nicalin (NCLN_HUMAN)	Q969V3	NCLN_HUMAN Nicalin OS=Homo sapiens OX=9606 GN=NCLN PE=1 SV=2		19	28.95	28.95	31.79	54.53	15	13	2	2	29	26	0.0776119	0.723311	0.0512981	0.478077	512.981	4780.77	31.7326	295.735	62.9346	100	Confident
265	0	Single Protein	Q12874	Splicing factor 3A subunit 3 (SF3A3_HUMAN)	Q12874	SF3A3_HUMAN Splicing factor 3A subunit 3 OS=Homo sapiens OX=9606 GN=SF3A3 PE=1 SV=1		1	29.34	29.34	36.13	70.46	15	11	15	11	27	18	0.0448878	0.428662	0.0296688	0.283327	296.688	2833.27	18.353	175.264	58.8123	100	Confident
266	0	Single Protein	O94776	Metastasis-associated protein MTA2 (MTA2_HUMAN)	O94776	MTA2_HUMAN Metastasis-associated protein MTA2 OS=Homo sapiens OX=9606 GN=MTA2 PE=1 SV=1		11	18.26	15.87	26.2	73.95	15	9	13	7	26	14	0.026975	0.262187	0.0178293	0.173294	178.293	1732.94	11.0291	107.198	74.9757	100	Confident
267	0	Single Protein	P26038	Moesin (MOES_HUMAN)	P26038	MOES_HUMAN Moesin OS=Homo sapiens OX=9606 GN=MSN PE=1 SV=3		X	22.53	22.53	23.92	72.96	15	14	7	6	26	24	0.0381166	0.371687	0.0251934	0.245668	251.934	2456.68	15.5845	151.969	67.7778	100	Confident
268	0	Single Protein	Q10471	Polypeptide N-acetylgalactosaminyltransferase 2 (GALT2_HUMAN)	Q10471	GALT2_HUMAN Polypeptide N-acetylgalactosaminyltransferase 2 OS=Homo sapiens OX=9606 GN=GALNT2 PE=1 SV=1		1	25.92	25.92	33.1	72.5	15	11	14	10	24	16	0.0386473	0.389495	0.0255442	0.257439	255.442	2574.39	15.8015	159.25	64.6915	100	Confident
269	0	Single Protein	P08240	Signal recognition particle receptor subunit alpha (SRPRA_HUMAN)	P08240	SRPRA_HUMAN Signal recognition particle receptor subunit alpha OS=Homo sapiens OX=9606 GN=SRPRA PE=1 SV=2		11	23.98	23.98	30.88	69.75	15	12	15	12	22	18	0.0343511	0.389495	0.0227046	0.257439	227.046	2574.39	14.0449	159.25	69.7672	100	Confident
270	0	Single Protein	Q9BZE4	GTP-binding protein 4 (GTPB4_HUMAN)	Q9BZE4	GTPB4_HUMAN GTP-binding protein 4 OS=Homo sapiens OX=9606 GN=GTPBP4 PE=1 SV=3		10	30.91	30.91	32.65	77.6	15	13	11	9	21	18	0.0348837	0.286008	0.0230566	0.189039	230.566	1890.39	14.2627	116.938	73.9178	100	Confident
271	0	Related Proteins	H3BVG0	Nuclear pore complex protein Nup93 (H3BVG0_HUMAN)	H3BVG0,Q8N1F7	H3BVG0_HUMAN Nuclear pore complex protein Nup93 OS=Homo sapiens OX=9606 GN=NUP93 PE=1 SV=1,NUP93_HUMAN Nuclear pore complex protein Nup93 OS=Homo sapiens OX=9606 GN=NUP93 PE=1 SV=2	Q8N1F7	16	18.18	18.18	21.59	60.91	15	12	3	2	21	19	0.0285481	0.350314	0.0188691	0.231542	188.691	2315.42	11.6723	143.23	99.4923	100	Confident
272	0	Single Protein	Q13200	26S proteasome non-ATPase regulatory subunit 2 (PSMD2_HUMAN)	Q13200	PSMD2_HUMAN 26S proteasome non-ATPase regulatory subunit 2 OS=Homo sapiens OX=9606 GN=PSMD2 PE=1 SV=3		3	19.16	19.16	22.8	70.15	15	11	8	5	19	14	0.0180556	0.333521	0.0119339	0.220443	119.339	2204.43	7.38225	136.365	100.136	100	Confident
273	0	Related Proteins	K7ELL7	Glucosidase 2 subunit beta (K7ELL7_HUMAN)	K7ELL7,P14314	K7ELL7_HUMAN Glucosidase 2 subunit beta OS=Homo sapiens OX=9606 GN=PRKCSH PE=1 SV=1,GLU2B_HUMAN Glucosidase 2 subunit beta OS=Homo sapiens OX=9606 GN=PRKCSH PE=1 SV=2	P14314	19	21.12	21.12	26.17	44.67	15	11	3	3	19	15	0.0511945	0.659587	0.0338373	0.435958	338.373	4359.58	20.9316	269.681	60.1542	100	Confident
274	0	Single Protein	Q86VP6	Cullin-associated NEDD8-dissociated protein 1 (CAND1_HUMAN)	Q86VP6	CAND1_HUMAN Cullin-associated NEDD8-dissociated protein 1 OS=Homo sapiens OX=9606 GN=CAND1 PE=1 SV=2		12	13.01	13.01	16.18	62.44	15	11	3	2	17	13	0.0152761	0.224616	0.0100969	0.148461	100.969	1484.61	6.24585	91.8372	136.289	100	Confident
275	0	Related Proteins	A0A804HKV3	Actin, alpha skeletal muscle (A0A804HKV3_HUMAN)	A0A804HKV3,A6NL76,P68032,P68133	A0A804HKV3_HUMAN Actin, alpha skeletal muscle OS=Homo sapiens OX=9606 GN=ACTA1 PE=1 SV=1,A6NL76_HUMAN Actin, alpha skeletal muscle OS=Homo sapiens OX=9606 GN=ACTA1 PE=1 SV=4,ACTC_HUMAN Actin, alpha cardiac muscle 1 OS=Homo sapiens OX=9606 GN=ACTC1 PE=1 SV=1,ACTS_HUMAN Actin, alpha skeletal muscle OS=Homo sapiens OX=9606 GN=ACTA1 PE=1 SV=1	A6NL76,P68032,P68133	1	24.1	24.1	25.6	64.76	14	13	1	1	132	121	0.309365	1.41186	0.204476	0.93318	2044.76	9331.8	126.488	577.259	37.3847	100	Confident
276	0	Related Proteins	A0A7P0TB45	Peptidyl-prolyl cis-trans isomerase (A0A7P0TB45_HUMAN)	A0A7P0TB45,A0A7P0Z497,P23284	A0A7P0TB45_HUMAN Peptidyl-prolyl cis-trans isomerase OS=Homo sapiens OX=9606 GN=PPIB PE=1 SV=1,A0A7P0Z497_HUMAN Peptidyl-prolyl cis-trans isomerase OS=Homo sapiens OX=9606 GN=PPIB PE=1 SV=1,PPIB_HUMAN Peptidyl-prolyl cis-trans isomerase B OS=Homo sapiens OX=9606 GN=PPIB PE=1 SV=2	A0A7P0Z497,P23284	15	48.61	48.61	48.61	73.15	14	14	9	9	67	62	0.273224	1.58086	0.180589	1.04488	1805.89	10448.8	111.711	646.356	23.7976	100	Confident
277	0	Single Protein	Q8NBJ5	Procollagen galactosyltransferase 1 (GT251_HUMAN)	Q8NBJ5	GT251_HUMAN Procollagen galactosyltransferase 1 OS=Homo sapiens OX=9606 GN=COLGALT1 PE=1 SV=1		19	16.88	16.88	31.83	67.68	14	8	7	4	58	14	0.0294737	0.258925	0.0194808	0.171138	194.808	1711.38	12.0507	105.865	71.5905	100	Confident
278	0	Single Protein	Q7RTS7	Keratin, type II cytoskeletal 74 (K2C74_HUMAN)	Q7RTS7	K2C74_HUMAN Keratin, type II cytoskeletal 74 OS=Homo sapiens OX=9606 GN=KRT74 PE=1 SV=2		12	12.67	12.67	19.28	66.54	14	10	1	1	57	48	0.0278121	0.383073	0.0183826	0.253194	183.826	2531.94	11.3714	156.624	57.8296	100	Confident
279	0	Single Protein	P61106	Ras-related protein Rab-14 (RAB14_HUMAN)	P61106	RAB14_HUMAN Ras-related protein Rab-14 OS=Homo sapiens OX=9606 GN=RAB14 PE=1 SV=4		9	76.74	76.74	76.74	76.28	14	14	2	2	57	53	0.246632	3.06159	0.163013	2.02357	1630.13	20235.7	100.839	1251.77	23.8819	100	Confident
280	0	Single Protein	Q8N1N4	Keratin, type II cytoskeletal 78 (K2C78_HUMAN)	Q8N1N4	K2C78_HUMAN Keratin, type II cytoskeletal 78 OS=Homo sapiens OX=9606 GN=KRT78 PE=1 SV=2		12	20.58	18.46	22.5	65.19	14	13	7	6	56	46	0.0338342	0.633484	0.0223629	0.418705	223.629	4187.05	13.8335	259.008	56.8305	100	Confident
281	0	Single Protein	P30084	Enoyl-CoA hydratase, mitochondrial (ECHM_HUMAN)	P30084	ECHM_HUMAN Enoyl-CoA hydratase, mitochondrial OS=Homo sapiens OX=9606 GN=ECHS1 PE=1 SV=4		10	51.38	51.38	51.38	78.97	14	14	14	14	55	48	0.186047	1.65609	0.122969	1.0946	1229.69	10946	76.0675	677.113	31.3671	100	Confident
282	0	Single Protein	P62241	40S ribosomal protein S8 (RS8_HUMAN)	P62241	RS8_HUMAN 40S ribosomal protein S8 OS=Homo sapiens OX=9606 GN=RPS8 PE=1 SV=2		1	54.81	54.81	58.17	75.96	14	12	1	1	54	51	0.322785	0.719072	0.213347	0.475275	2133.47	4752.75	131.975	294.002	24.1902	100	Confident
283	0	Single Protein	P62701	40S ribosomal protein S4, X isoform (RS4X_HUMAN)	P62701	RS4X_HUMAN 40S ribosomal protein S4, X isoform OS=Homo sapiens OX=9606 GN=RPS4X PE=1 SV=2		X	46.01	46.01	46.01	82.13	14	14	5	5	52	46	0.212963	0.957342	0.140759	0.632761	1407.59	6327.61	87.0727	391.422	29.5791	100	Confident
284	0	Related Proteins	C9JW96	Prohibitin (Fragment) (C9JW96_HUMAN)	C9JW96,E7ESE2,E9PCW0,P35232	C9JW96_HUMAN Prohibitin (Fragment) OS=Homo sapiens OX=9606 GN=PHB PE=1 SV=2,E7ESE2_HUMAN Prohibitin (Fragment) OS=Homo sapiens OX=9606 GN=PHB PE=1 SV=2,E9PCW0_HUMAN Prohibitin (Fragment) OS=Homo sapiens OX=9606 GN=PHB PE=1 SV=2,PHB1_HUMAN Prohibitin 1 OS=Homo sapiens OX=9606 GN=PHB1 PE=1 SV=1	E7ESE2,E9PCW0,P35232	17	65.45	65.45	67.48	78.86	14	13	5	5	51	48	0.140909	2.03027	0.0931347	1.34192	931.347	13419.2	57.6125	830.103	26.8753	100	Confident
285	0	Single Protein	Q15084	Protein disulfide-isomerase A6 (PDIA6_HUMAN)	Q15084	PDIA6_HUMAN Protein disulfide-isomerase A6 OS=Homo sapiens OX=9606 GN=PDIA6 PE=1 SV=1		2	40.91	40.91	40.91	73.18	14	14	14	14	50	47	0.145963	0.930698	0.0964749	0.61515	964.749	6151.5	59.6788	380.528	48.0913	100	Confident
286	0	Related Proteins	H3BM89	60S ribosomal protein L4 (H3BM89_HUMAN)	H3BM89,P36578	H3BM89_HUMAN 60S ribosomal protein L4 OS=Homo sapiens OX=9606 GN=RPL4 PE=1 SV=1,RL4_HUMAN 60S ribosomal protein L4 OS=Homo sapiens OX=9606 GN=RPL4 PE=1 SV=5	P36578	15	36.94	36.94	38.44	76.28	14	13	12	11	48	43	0.169291	0.453784	0.111894	0.299931	1118.94	2999.31	69.217	185.536	37.6332	100	Confident
287	0	Related Proteins	A0A140T941	HLA class I histocompatibility antigen, A alpha chain (A0A140T941_HUMAN)	A0A140T941,A0A140T9Z6,A0A1W2PQS8,B0UXQ0	A0A140T941_HUMAN HLA class I histocompatibility antigen, A alpha chain OS=Homo sapiens OX=9606 GN=HLA-A PE=1 SV=1,A0A140T9Z6_HUMAN HLA class I histocompatibility antigen, A alpha chain OS=Homo sapiens OX=9606 GN=HLA-A PE=1 SV=1,A0A1W2PQS8_HUMAN HLA class I histocompatibility antigen, A alpha chain OS=Homo sapiens OX=9606 GN=HLA-A PE=1 SV=1,B0UXQ0_HUMAN HLA class I histocompatibility antigen, A al…	A0A140T9Z6,A0A1W2PQS8,B0UXQ0	6	50.5	50.5	50.5	81.61	14	13	2	2	48	43	0.075031	1.62636	0.0495922	1.07495	495.922	10749.5	30.6774	664.96	34.1247	100	Confident
288	0	Single Protein	Q9UFN0	Protein NipSnap homolog 3A (NPS3A_HUMAN)	Q9UFN0	NPS3A_HUMAN Protein NipSnap homolog 3A OS=Homo sapiens OX=9606 GN=NIPSNAP3A PE=1 SV=2		9	55.06	55.06	57.89	89.07	14	13	13	12	44	42	0.190909	1.91263	0.126183	1.26417	1261.83	12641.7	78.0557	782.005	28.4485	100	Confident
289	0	Single Protein	P18754	Regulator of chromosome condensation (RCC1_HUMAN)	P18754	RCC1_HUMAN Regulator of chromosome condensation OS=Homo sapiens OX=9606 GN=RCC1 PE=1 SV=1		1	55.34	55.34	55.34	52.26	14	14	2	2	42	39	0.118182	1.08057	0.078113	0.714208	781.13	7142.08	48.3202	441.804	44.9405	100	Confident
290	0	Single Protein	P27348	14-3-3 protein theta (1433T_HUMAN)	P27348	1433T_HUMAN 14-3-3 protein theta OS=Homo sapiens OX=9606 GN=YWHAQ PE=1 SV=1		2	50.2	50.2	58.78	77.55	14	11	2	2	42	34	0.092093	1.2638	0.0608694	0.835318	608.694	8353.18	37.6534	516.722	27.7468	100	Confident
291	0	Related Proteins	A0A2R8Y5V9	Tropomyosin alpha-4 chain (A0A2R8Y5V9_HUMAN)	A0A2R8Y5V9,A0A2R8YGX3,A0A2R8YH90,P67936	A0A2R8Y5V9_HUMAN Tropomyosin alpha-4 chain OS=Homo sapiens OX=9606 GN=TPM4 PE=1 SV=1,A0A2R8YGX3_HUMAN Tropomyosin alpha-4 chain OS=Homo sapiens OX=9606 GN=TPM4 PE=1 SV=1,A0A2R8YH90_HUMAN Tropomyosin alpha-4 chain (Fragment) OS=Homo sapiens OX=9606 GN=TPM4 PE=1 SV=1,TPM4_HUMAN Tropomyosin alpha-4 chain OS=Homo sapiens OX=9606 GN=TPM4 PE=1 SV=3	A0A2R8YGX3,A0A2R8YH90,P67936	19	39.52	36.69	39.52	82.26	14	14	1	1	39	39	0.105392	1.04697	0.0696596	0.692	696.596	6920	43.0909	428.067	28.5915	100	Confident
292	0	Single Protein	Q15293	Reticulocalbin-1 (RCN1_HUMAN)	Q15293	RCN1_HUMAN Reticulocalbin-1 OS=Homo sapiens OX=9606 GN=RCN1 PE=1 SV=1		11	41.39	41.39	53.17	67.98	14	11	11	9	38	32	0.12253	0.694988	0.0809867	0.459357	809.867	4593.57	50.0978	284.155	38.8662	100	Confident
293	0	Single Protein	P42166	Lamina-associated polypeptide 2, isoform alpha (LAP2A_HUMAN)	P42166	LAP2A_HUMAN Lamina-associated polypeptide 2, isoform alpha OS=Homo sapiens OX=9606 GN=TMPO PE=1 SV=2		12	19.6	19.6	24.35	69.02	14	11	4	2	36	31	0.0337972	0.342477	0.0223385	0.226362	223.385	2263.62	13.8184	140.026	75.4456	100	Confident
294	0	Related Proteins	A0A286YF22	D-3-phosphoglycerate dehydrogenase (A0A286YF22_HUMAN)	A0A286YF22,A0A2C9F2M7,O43175	A0A286YF22_HUMAN D-3-phosphoglycerate dehydrogenase OS=Homo sapiens OX=9606 GN=PHGDH PE=1 SV=1,A0A2C9F2M7_HUMAN D-3-phosphoglycerate dehydrogenase OS=Homo sapiens OX=9606 GN=PHGDH PE=1 SV=1,SERA_HUMAN D-3-phosphoglycerate dehydrogenase OS=Homo sapiens OX=9606 GN=PHGDH PE=1 SV=4	A0A2C9F2M7,O43175	1	33.27	30.23	37.83	52.85	14	13	2	2	36	34	0.0655738	0.916941	0.0433414	0.606057	433.414	6060.57	26.8107	374.903	55.903	100	Confident
295	0	Single Protein	P11177	Pyruvate dehydrogenase E1 component subunit beta, mitochondrial (ODPB_HUMAN)	P11177	ODPB_HUMAN Pyruvate dehydrogenase E1 component subunit beta, mitochondrial OS=Homo sapiens OX=9606 GN=PDHB PE=1 SV=3		3	50.7	50.7	50.7	55.99	14	14	3	3	36	36	0.129032	1.58086	0.0852846	1.04488	852.846	10448.8	52.7565	646.356	39.208	100	Confident
296	0	Single Protein	P30041	Peroxiredoxin-6 (PRDX6_HUMAN)	P30041	PRDX6_HUMAN Peroxiredoxin-6 OS=Homo sapiens OX=9606 GN=PRDX6 PE=1 SV=3		1	76.34	76.34	76.34	86.61	14	13	14	13	36	34	0.170103	1.62636	0.112431	1.07495	1124.31	10749.5	69.5489	664.96	25.0192	100	Confident
297	0	Single Protein	P62140	Serine/threonine-protein phosphatase PP1-beta catalytic subunit (PP1B_HUMAN)	P62140	PP1B_HUMAN Serine/threonine-protein phosphatase PP1-beta catalytic subunit OS=Homo sapiens OX=9606 GN=PPP1CB PE=1 SV=3		2	45.57	45.57	52.91	77.37	14	12	3	1	36	32	0.0816864	1.15443	0.0539911	0.76303	539.911	7630.3	33.3986	472.006	37.1626	100	Confident
298	0	Related Proteins	G5E9G0	60S ribosomal protein L3 (G5E9G0_HUMAN)	G5E9G0,P39023	G5E9G0_HUMAN 60S ribosomal protein L3 OS=Homo sapiens OX=9606 GN=RPL3 PE=1 SV=1,RL3_HUMAN 60S ribosomal protein L3 OS=Homo sapiens OX=9606 GN=RPL3 PE=1 SV=2	P39023	22	43.02	35.33	46.15	72.08	14	12	2	2	35	31	0.107527	0.460103	0.0710705	0.304108	710.705	3041.08	43.9638	188.119	40.2416	100	Confident
299	0	Related Proteins	H7C3P6	Nuclear pore complex protein Nup98-Nup96 (Fragment) (H7C3P6_HUMAN)	H7C3P6,P52948	H7C3P6_HUMAN Nuclear pore complex protein Nup98-Nup96 (Fragment) OS=Homo sapiens OX=9606 GN=NUP98 PE=1 SV=1,NUP98_HUMAN Nuclear pore complex protein Nup98-Nup96 OS=Homo sapiens OX=9606 GN=NUP98 PE=1 SV=4	P52948	11	12.88	12.88	21.12	72.24	14	8	6	3	35	11	0.015	0.26638	0.00991434	0.176066	99.1434	1760.66	6.13294	108.913	85.7327	100	Confident
300	0	Related Proteins	A0A7I2V2F2	Heterogeneous nuclear ribonucleoprotein Q (A0A7I2V2F2_HUMAN)	A0A7I2V2F2,A0A7I2V309,A0A7I2V346,A0A7I2V4Z0,A0A7I2YQN2,A0A7I2YQV8,B7Z645,O60506	A0A7I2V2F2_HUMAN Heterogeneous nuclear ribonucleoprotein Q OS=Homo sapiens OX=9606 GN=SYNCRIP PE=1 SV=1,A0A7I2V309_HUMAN Heterogeneous nuclear ribonucleoprotein Q OS=Homo sapiens OX=9606 GN=SYNCRIP PE=1 SV=1,A0A7I2V346_HUMAN Heterogeneous nuclear ribonucleoprotein Q OS=Homo sapiens OX=9606 GN=SYNCRIP PE=1 SV=1,A0A7I2V4Z0_HUMAN Heterogeneous nuclear ribonucleoprotein Q OS=Homo sapiens OX=9606 GN=S…	A0A7I2V309,A0A7I2V346,A0A7I2V4Z0,A0A7I2YQN2,A0A7I2YQV8,B7Z645,O60506	6	20.82	20.82	27.35	68.37	14	10	7	4	35	30	0.0341001	0.343399	0.0225387	0.226972	225.387	2269.72	13.9423	140.403	55.0384	100	Confident
301	0	Single Protein	J3KN66	Torsin-1A-interacting protein 1 (J3KN66_HUMAN)	J3KN66	J3KN66_HUMAN Torsin-1A-interacting protein 1 OS=Homo sapiens OX=9606 GN=TOR1AIP1 PE=1 SV=1		1	29.22	29.22	30.88	75.96	14	13	1	1	34	33	0.0668058	0.434255	0.0441557	0.287024	441.557	2870.24	27.3144	177.551	67.781	100	Confident
302	0	Single Protein	O15144	Actin-related protein 2/3 complex subunit 2 (ARPC2_HUMAN)	O15144	ARPC2_HUMAN Actin-related protein 2/3 complex subunit 2 OS=Homo sapiens OX=9606 GN=ARPC2 PE=1 SV=1		2	32.33	32.33	40.33	67	14	10	6	4	33	27	0.0964912	0.778279	0.0637765	0.514408	637.765	5144.08	39.4517	318.21	34.3115	100	Confident
303	0	Single Protein	P00387	NADH-cytochrome b5 reductase 3 (NB5R3_HUMAN)	P00387	NB5R3_HUMAN NADH-cytochrome b5 reductase 3 OS=Homo sapiens OX=9606 GN=CYB5R3 PE=1 SV=3		22	58.14	58.14	63.79	69.44	14	12	5	4	33	31	0.133047	1.37137	0.0879383	0.906418	879.383	9064.18	54.3981	560.704	34.2127	100	Confident
304	0	Single Protein	Q9Y394	Dehydrogenase/reductase SDR family member 7 (DHRS7_HUMAN)	Q9Y394	DHRS7_HUMAN Dehydrogenase/reductase SDR family member 7 OS=Homo sapiens OX=9606 GN=DHRS7 PE=1 SV=1		14	37.76	36.87	38.05	62.54	14	13	2	2	32	29	0.107807	1.19839	0.0712555	0.792085	712.555	7920.85	44.0782	489.978	38.2741	100	Confident
305	0	Single Protein	Q9Y617	Phosphoserine aminotransferase (SERC_HUMAN)	Q9Y617	SERC_HUMAN Phosphoserine aminotransferase OS=Homo sapiens OX=9606 GN=PSAT1 PE=1 SV=2		9	41.35	41.35	42.43	73.24	14	13	14	13	32	31	0.104027	1.19839	0.0687572	0.792085	687.572	7920.85	42.5327	489.978	40.3968	100	Confident
306	0	Related Proteins	A0A2U3TZU2	Glucose-6-phosphate isomerase (A0A2U3TZU2_HUMAN)	A0A2U3TZU2,P06744	A0A2U3TZU2_HUMAN Glucose-6-phosphate isomerase OS=Homo sapiens OX=9606 GN=GPI PE=1 SV=1,G6PI_HUMAN Glucose-6-phosphate isomerase OS=Homo sapiens OX=9606 GN=GPI PE=1 SV=4	P06744	19	25.29	23.79	29.98	63.48	14	12	6	5	31	27	0.0623557	0.510443	0.0412143	0.337381	412.143	3373.81	25.4949	208.701	67.2435	100	Confident
307	0	Single Protein	P52907	F-actin-capping protein subunit alpha-1 (CAZA1_HUMAN)	P52907	CAZA1_HUMAN F-actin-capping protein subunit alpha-1 OS=Homo sapiens OX=9606 GN=CAPZA1 PE=1 SV=3		1	66.43	66.43	67.83	79.37	14	11	12	9	31	25	0.0873016	1.06199	0.0577025	0.701926	577.025	7019.26	35.6944	434.207	32.9023	100	Confident
308	0	Single Protein	P05198	Eukaryotic translation initiation factor 2 subunit 1 (IF2A_HUMAN)	P05198	IF2A_HUMAN Eukaryotic translation initiation factor 2 subunit 1 OS=Homo sapiens OX=9606 GN=EIF2S1 PE=1 SV=3		14	54.29	54.29	60.32	77.14	14	12	3	3	30	27	0.1	0.823348	0.0660956	0.544197	660.956	5441.97	40.8863	336.636	36.0894	100	Confident
309	0	Single Protein	Q9Y5M8	Signal recognition particle receptor subunit beta (SRPRB_HUMAN)	Q9Y5M8	SRPRB_HUMAN Signal recognition particle receptor subunit beta OS=Homo sapiens OX=9606 GN=SRPRB PE=1 SV=3		3	54.24	54.24	55.35	77.49	14	13	2	2	30	27	0.113924	1.35195	0.0752988	0.893581	752.988	8935.81	46.5793	552.763	29.6838	100	Confident
310	0	Related Proteins	A0A3B3IS54	Aspartate--tRNA ligase, mitochondrial (A0A3B3IS54_HUMAN)	A0A3B3IS54,A0A3B3ISK7,A0A3B3IT01,Q6PI48	A0A3B3IS54_HUMAN Aspartate--tRNA ligase, mitochondrial OS=Homo sapiens OX=9606 GN=DARS2 PE=1 SV=1,A0A3B3ISK7_HUMAN Aspartate--tRNA ligase, mitochondrial OS=Homo sapiens OX=9606 GN=DARS2 PE=1 SV=1,A0A3B3IT01_HUMAN Aspartate--tRNA ligase, mitochondrial OS=Homo sapiens OX=9606 GN=DARS2 PE=1 SV=1,SYDM_HUMAN Aspartate--tRNA ligase, mitochondrial OS=Homo sapiens OX=9606 GN=DARS2 PE=1 SV=1	A0A3B3ISK7,A0A3B3IT01,Q6PI48	1	32.02	32.02	39.88	65.5	14	11	3	2	30	26	0.0380711	0.55949	0.0251633	0.369798	251.633	3697.98	15.5658	228.755	55.1275	100	Confident
311	0	Related Proteins	G3V0E5	Transferrin receptor protein 1 (G3V0E5_HUMAN)	G3V0E5,P02786	G3V0E5_HUMAN Transferrin receptor protein 1 OS=Homo sapiens OX=9606 GN=TFRC PE=1 SV=1,TFR1_HUMAN Transferrin receptor protein 1 OS=Homo sapiens OX=9606 GN=TFRC PE=1 SV=2	P02786	3	26.95	26.95	28.72	69.22	14	13	12	11	27	24	0.0481928	0.482698	0.0318533	0.319042	318.533	3190.42	19.7042	197.357	75.9166	100	Confident
312	0	Single Protein	Q15738	Sterol-4-alpha-carboxylate 3-dehydrogenase, decarboxylating (NSDHL_HUMAN)	Q15738	NSDHL_HUMAN Sterol-4-alpha-carboxylate 3-dehydrogenase, decarboxylating OS=Homo sapiens OX=9606 GN=NSDHL PE=1 SV=2		X	36.19	36.19	45.58	80.97	14	9	4	3	27	22	0.0662252	0.750827	0.0437719	0.496264	437.719	4962.64	27.077	306.985	41.8736	100	Confident
313	0	Single Protein	Q6YN16	Hydroxysteroid dehydrogenase-like protein 2 (HSDL2_HUMAN)	Q6YN16	HSDL2_HUMAN Hydroxysteroid dehydrogenase-like protein 2 OS=Homo sapiens OX=9606 GN=HSDL2 PE=1 SV=1		9	33.25	33.25	40.67	69.86	14	11	14	11	27	21	0.0615836	0.734325	0.040704	0.485356	407.04	4853.56	25.1792	300.238	45.3655	100	Confident
314	0	Single Protein	O95758	Polypyrimidine tract-binding protein 3 (PTBP3_HUMAN)	O95758	PTBP3_HUMAN Polypyrimidine tract-binding protein 3 OS=Homo sapiens OX=9606 GN=PTBP3 PE=1 SV=2		9	28.62	28.62	38.22	44.2	14	10	8	7	27	19	0.0538721	0.584893	0.0356071	0.386589	356.071	3865.89	22.0263	239.141	59.6521	100	Confident
315	0	Related Proteins	A0A6Q8PGA8	Diadenosine tetraphosphate synthetase (A0A6Q8PGA8_HUMAN)	A0A6Q8PGA8,A0A6Q8PGI6,A0A6Q8PGW4,A0A6Q8PGZ8,A0A6Q8PHH9,P41250	A0A6Q8PGA8_HUMAN Diadenosine tetraphosphate synthetase OS=Homo sapiens OX=9606 GN=GARS1 PE=1 SV=1,A0A6Q8PGI6_HUMAN Diadenosine tetraphosphate synthetase OS=Homo sapiens OX=9606 GN=GARS1 PE=1 SV=1,A0A6Q8PGW4_HUMAN Diadenosine tetraphosphate synthetase OS=Homo sapiens OX=9606 GN=GARS1 PE=1 SV=1,A0A6Q8PGZ8_HUMAN Diadenosine tetraphosphate synthetase OS=Homo sapiens OX=9606 GN=GARS1 PE=1 SV=1,A0A6Q8P…	A0A6Q8PGI6,A0A6Q8PGW4,A0A6Q8PGZ8,A0A6Q8PHH9,P41250	7	24.74	24.74	28.55	72.33	14	12	1	1	26	24	0.040201	0.373824	0.0265711	0.247081	265.711	2470.81	16.4367	152.843	77.3864	100	Confident
316	0	Related Proteins	A0A1W2PPH1	Malic enzyme (A0A1W2PPH1_HUMAN)	A0A1W2PPH1,A0A1W2PQ37,A0A1W2PQF8,A0A1W2PQH3,A0A1W2PQT3,A0A1W2PQY8,P23368	A0A1W2PPH1_HUMAN Malic enzyme OS=Homo sapiens OX=9606 GN=ME2 PE=1 SV=1,A0A1W2PQ37_HUMAN Malic enzyme OS=Homo sapiens OX=9606 GN=ME2 PE=1 SV=1,A0A1W2PQF8_HUMAN Malic enzyme OS=Homo sapiens OX=9606 GN=ME2 PE=1 SV=1,A0A1W2PQH3_HUMAN Malic enzyme OS=Homo sapiens OX=9606 GN=ME2 PE=1 SV=1,A0A1W2PQT3_HUMAN Malic enzyme OS=Homo sapiens OX=9606 GN=ME2 PE=1 SV=1,A0A1W2PQY8_HUMAN Malic enzyme OS=Homo sapien…	A0A1W2PQ37,A0A1W2PQF8,A0A1W2PQH3,A0A1W2PQT3,A0A1W2PQY8,P23368	18	19.23	19.23	27.84	61.54	14	10	2	1	26	22	0.046988	0.477378	0.031057	0.315526	310.57	3155.26	19.2116	195.182	61.1826	100	Confident
317	0	Related Proteins	H3BUY5	RNA-binding motif protein, X chromosome (H3BUY5_HUMAN)	H3BUY5,P38159	H3BUY5_HUMAN RNA-binding motif protein, X chromosome OS=Homo sapiens OX=9606 GN=RBMX PE=1 SV=1,RBMX_HUMAN RNA-binding motif protein, X chromosome OS=Homo sapiens OX=9606 GN=RBMX PE=1 SV=3	P38159	X	30.04	30.04	46.77	82.51	14	8	4	2	25	14	0.0529954	0.479833	0.0350276	0.317149	350.276	3171.49	21.6679	196.186	28.7283	100	Confident
318	0	Single Protein	Q96PK6	RNA-binding protein 14 (RBM14_HUMAN)	Q96PK6	RBM14_HUMAN RNA-binding protein 14 OS=Homo sapiens OX=9606 GN=RBM14 PE=1 SV=2		11	23.02	23.02	23.02	41.85	14	14	10	10	25	24	0.0857143	0.760411	0.0566534	0.502598	566.534	5025.98	35.0454	310.904	69.4489	100	Confident
319	0	Related Proteins	A0A0A0MS51	Actin-depolymerizing factor (A0A0A0MS51_HUMAN)	A0A0A0MS51,A0A0A0MT01,P06396	A0A0A0MS51_HUMAN Actin-depolymerizing factor OS=Homo sapiens OX=9606 GN=GSN PE=1 SV=1,A0A0A0MT01_HUMAN Actin-depolymerizing factor OS=Homo sapiens OX=9606 GN=GSN PE=1 SV=1,GELS_HUMAN Gelsolin OS=Homo sapiens OX=9606 GN=GSN PE=1 SV=1	A0A0A0MT01,P06396	9	22.86	22.86	29.01	55.48	14	11	12	10	23	21	0.0406504	0.361904	0.0268681	0.239202	268.681	2392.02	16.6204	147.969	82.4743	100	Confident
320	0	Single Protein	O43615	Mitochondrial import inner membrane translocase subunit TIM44 (TIM44_HUMAN)	O43615	TIM44_HUMAN Mitochondrial import inner membrane translocase subunit TIM44 OS=Homo sapiens OX=9606 GN=TIMM44 PE=1 SV=2		19	23.23	23.23	31.42	84.29	14	9	2	2	23	18	0.0419948	0.333521	0.0277567	0.220443	277.567	2204.43	17.1701	136.365	51.3235	100	Confident
321	0	Single Protein	P22735	Protein-glutamine gamma-glutamyltransferase K (TGM1_HUMAN)	P22735	TGM1_HUMAN Protein-glutamine gamma-glutamyltransferase K OS=Homo sapiens OX=9606 GN=TGM1 PE=1 SV=4		14	13.59	13.59	21.3	65.12	14	9	10	7	19	14	0.0241379	0.328274	0.0159541	0.216975	159.541	2169.75	9.86911	134.219	89.7303	100	Confident
322	0	Single Protein	P57740	Nuclear pore complex protein Nup107 (NU107_HUMAN)	P57740	NU107_HUMAN Nuclear pore complex protein Nup107 OS=Homo sapiens OX=9606 GN=NUP107 PE=1 SV=1		12	10.38	10.38	17.95	69.95	14	7	11	5	19	9	0.0123967	0.167637	0.00819367	0.1108	81.9367	1108	5.06855	68.5404	106.307	100	Confident
323	0	Single Protein	P26639	Threonine--tRNA ligase 1, cytoplasmic (SYTC_HUMAN)	P26639	SYTC_HUMAN Threonine--tRNA ligase 1, cytoplasmic OS=Homo sapiens OX=9606 GN=TARS1 PE=1 SV=3		5	13	13	24.9	81.6	14	8	12	7	18	12	0.0186441	0.213977	0.0123229	0.141429	123.229	1414.29	7.62287	87.4873	83.3819	100	Confident
324	0	Single Protein	Q09161	Nuclear cap-binding protein subunit 1 (NCBP1_HUMAN)	Q09161	NCBP1_HUMAN Nuclear cap-binding protein subunit 1 OS=Homo sapiens OX=9606 GN=NCBP1 PE=1 SV=1		9	20.25	20.25	23.04	65.82	14	11	10	8	17	14	0.0255009	0.329216	0.016855	0.217597	168.55	2175.97	10.4264	134.604	91.7805	100	Confident
325	0	Single Protein	Q15393	Splicing factor 3B subunit 3 (SF3B3_HUMAN)	Q15393	SF3B3_HUMAN Splicing factor 3B subunit 3 OS=Homo sapiens OX=9606 GN=SF3B3 PE=1 SV=4		16	11.5	11.5	15.94	55.71	14	10	10	8	17	11	0.0145503	0.223825	0.00961708	0.147938	96.1708	1479.38	5.94906	91.5137	135.492	100	Confident
326	0	Related Proteins	B7Z6D5	RNA helicase (B7Z6D5_HUMAN)	B7Z6D5,Q96GQ7	B7Z6D5_HUMAN RNA helicase OS=Homo sapiens OX=9606 GN=DDX27 PE=1 SV=1,DDX27_HUMAN Probable ATP-dependent RNA helicase DDX27 OS=Homo sapiens OX=9606 GN=DDX27 PE=1 SV=2	Q96GQ7	20	15.56	15.56	20	65.75	14	11	7	7	16	13	0.0246212	0.198316	0.0162735	0.131078	162.735	1310.78	10.0667	81.0841	86.5506	100	Confident
327	0	Related Proteins	E9PLP8	Cleavage stimulation factor subunit 3 (E9PLP8_HUMAN)	E9PLP8,Q12996	E9PLP8_HUMAN Cleavage stimulation factor subunit 3 OS=Homo sapiens OX=9606 GN=CSTF3 PE=1 SV=2,CSTF3_HUMAN Cleavage stimulation factor subunit 3 OS=Homo sapiens OX=9606 GN=CSTF3 PE=1 SV=1	Q12996	11	11.62	11.62	24.43	67.69	14	6	13	5	15	7	0.0103448	0.140625	0.00683748	0.0929469	68.3748	929.469	4.22962	57.4963	86.2184	100	Confident
328	0	Single Protein	Q8IVF2	Protein AHNAK2 (AHNK2_HUMAN)	Q8IVF2	AHNK2_HUMAN Protein AHNAK2 OS=Homo sapiens OX=9606 GN=AHNAK2 PE=1 SV=2		14	1.21	0.24	4.75	73.77	14	2	14	2	15	2	0.000265449	0.00636337	0.00017545	0.00420591	1.7545	42.0591	0.108532	2.60175	616.242	100	Doubtful
329	0	Single Protein	P16144	Integrin beta-4 (ITB4_HUMAN)	P16144	ITB4_HUMAN Integrin beta-4 OS=Homo sapiens OX=9606 GN=ITGB4 PE=1 SV=5		17	6.7	6.7	9.66	61.31	14	9	12	7	15	9	0.00674663	0.127257	0.00445922	0.0841116	44.5922	841.116	2.75845	52.0309	202.039	100	Confident
330	0	Single Protein	Q9Y277	Voltage-dependent anion-selective channel protein 3 (VDAC3_HUMAN)	Q9Y277	VDAC3_HUMAN Voltage-dependent anion-selective channel protein 3 OS=Homo sapiens OX=9606 GN=VDAC3 PE=1 SV=1		8	56.54	56.54	56.54	75.27	13	12	4	4	53	49	0.192488	1.43835	0.127226	0.950689	1272.26	9506.89	78.7013	588.09	30.6393	100	Confident
331	0	Single Protein	P31946	14-3-3 protein beta/alpha (1433B_HUMAN)	P31946	1433B_HUMAN 14-3-3 protein beta/alpha OS=Homo sapiens OX=9606 GN=YWHAB PE=1 SV=3		20	50.81	50.81	50.81	87.8	13	13	6	6	49	44	0.126389	1.62636	0.0835375	1.07495	835.375	10749.5	51.6757	664.96	28.0648	100	Confident
332	0	Single Protein	P49755	Transmembrane emp24 domain-containing protein 10 (TMEDA_HUMAN)	P49755	TMEDA_HUMAN Transmembrane emp24 domain-containing protein 10 OS=Homo sapiens OX=9606 GN=TMED10 PE=1 SV=2		14	45.66	45.66	57.99	86.3	13	10	5	4	48	44	0.232804	1.10175	0.153873	0.728207	1538.73	7282.07	95.185	450.464	24.96	100	Confident
333	0	Single Protein	O95292	Vesicle-associated membrane protein-associated protein B/C (VAPB_HUMAN)	O95292	VAPB_HUMAN Vesicle-associated membrane protein-associated protein B/C OS=Homo sapiens OX=9606 GN=VAPB PE=1 SV=3		20	51.03	51.03	55.97	74.07	13	11	9	8	48	36	0.188889	1.15443	0.124847	0.76303	1248.47	7630.3	77.2297	472.006	27.2111	100	Confident
334	0	Single Protein	P09211	Glutathione S-transferase P (GSTP1_HUMAN)	P09211	GSTP1_HUMAN Glutathione S-transferase P OS=Homo sapiens OX=9606 GN=GSTP1 PE=1 SV=2		11	60.95	60.95	60.95	71.9	13	13	2	2	45	43	0.284768	3.83293	0.188219	2.5334	1882.19	25334	116.431	1567.14	23.341	100	Confident
335	0	Single Protein	P13073	Cytochrome c oxidase subunit 4 isoform 1, mitochondrial (COX41_HUMAN)	P13073	COX41_HUMAN Cytochrome c oxidase subunit 4 isoform 1, mitochondrial OS=Homo sapiens OX=9606 GN=COX4I1 PE=1 SV=1		16	52.07	51.48	52.07	84.02	13	13	3	3	43	39	0.274648	1.91263	0.18153	1.26417	1815.3	12641.7	112.293	782.005	19.564	100	Confident
336	0	Single Protein	P46781	40S ribosomal protein S9 (RS9_HUMAN)	P46781	RS9_HUMAN 40S ribosomal protein S9 OS=Homo sapiens OX=9606 GN=RPS9 PE=1 SV=3		19	32.99	32.99	43.81	77.32	13	11	4	3	43	38	0.253333	0.755676	0.167442	0.499469	1674.42	4994.69	103.579	308.968	22.5776	100	Confident
337	0	Related Proteins	P12235	ADP/ATP translocase 1 (ADT1_HUMAN)	P12235,V9GYG0	ADT1_HUMAN ADP/ATP translocase 1 OS=Homo sapiens OX=9606 GN=SLC25A4 PE=1 SV=4,V9GYG0_HUMAN ADP/ATP translocase OS=Homo sapiens OX=9606 GN=SLC25A4 PE=1 SV=1	V9GYG0	4	43.29	43.29	43.29	68.46	13	13	5	5	41	39	0.0788114	1.07526	0.0520908	0.710702	520.908	7107.02	32.223	439.635	33.0432	100	Confident
338	0	Related Proteins	E9PMD7	Serine/threonine-protein phosphatase (E9PMD7_HUMAN)	E9PMD7,P62136	E9PMD7_HUMAN Serine/threonine-protein phosphatase OS=Homo sapiens OX=9606 GN=PPP1CA PE=1 SV=2,PP1A_HUMAN Serine/threonine-protein phosphatase PP1-alpha catalytic subunit OS=Homo sapiens OX=9606 GN=PPP1CA PE=1 SV=1	P62136	11	40.68	40.68	47.46	76.95	13	12	3	3	41	36	0.0998532	1.51189	0.0659985	0.99929	659.985	9992.9	40.8263	618.154	33.4038	100	Confident
339	0	Single Protein	P37837	Transaldolase (TALDO_HUMAN)	P37837	TALDO_HUMAN Transaldolase OS=Homo sapiens OX=9606 GN=TALDO1 PE=1 SV=2		11	35.01	35.01	36.8	61.42	13	11	2	1	40	33	0.15942	0.778279	0.10537	0.514408	1053.7	5144.08	65.1811	318.21	37.5165	100	Confident
340	0	Related Proteins	A0A2R8Y688	Trifunctional enzyme subunit alpha, mitochondrial (A0A2R8Y688_HUMAN)	A0A2R8Y688,A0A2R8YG21,H0YFD6,P40939	A0A2R8Y688_HUMAN Trifunctional enzyme subunit alpha, mitochondrial OS=Homo sapiens OX=9606 GN=HADHA PE=1 SV=1,A0A2R8YG21_HUMAN Trifunctional enzyme subunit alpha, mitochondrial OS=Homo sapiens OX=9606 GN=HADHA PE=1 SV=1,H0YFD6_HUMAN Enoyl-CoA hydratase OS=Homo sapiens OX=9606 GN=HADHA PE=1 SV=2,ECHA_HUMAN Trifunctional enzyme subunit alpha, mitochondrial OS=Homo sapiens OX=9606 GN=HADHA PE=1 SV=2	A0A2R8YG21,H0YFD6,P40939	2	44.54	44.54	44.54	65.55	13	13	4	4	39	36	0.0803859	0.890583	0.0531315	0.588636	531.315	5886.36	32.8668	364.126	39.1876	100	Confident
341	0	Related Proteins	A0A087WUK2	Heterogeneous nuclear ribonucleoprotein D-like (A0A087WUK2_HUMAN)	A0A087WUK2,O14979	A0A087WUK2_HUMAN Heterogeneous nuclear ribonucleoprotein D-like OS=Homo sapiens OX=9606 GN=HNRNPDL PE=1 SV=1,HNRDL_HUMAN Heterogeneous nuclear ribonucleoprotein D-like OS=Homo sapiens OX=9606 GN=HNRNPDL PE=1 SV=3	O14979	4	26.45	26.45	31.96	76.58	13	10	9	7	38	30	0.084153	0.477378	0.0556214	0.315526	556.214	3155.26	34.407	195.182	40.0156	100	Confident
342	0	Single Protein	Q02539	Histone H1.1 (H11_HUMAN)	Q02539	H11_HUMAN Histone H1.1 OS=Homo sapiens OX=9606 GN=H1-1 PE=1 SV=3		6	42.33	42.33	42.33	76.74	13	13	5	5	38	34	0.0682828	0.798465	0.0451319	0.52775	451.319	5277.5	27.9183	326.463	21.8289	100	Confident
343	0	Single Protein	Q15717	ELAV-like protein 1 (ELAV1_HUMAN)	Q15717	ELAV1_HUMAN ELAV-like protein 1 OS=Homo sapiens OX=9606 GN=ELAVL1 PE=1 SV=2		19	33.13	33.13	41.1	65.34	13	11	2	2	38	33	0.139241	1.02095	0.0920318	0.674803	920.318	6748.03	56.9303	417.429	36.0692	100	Confident
344	0	Related Proteins	A0A5K1VW67	Nucleoside-diphosphate kinase (A0A5K1VW67_HUMAN)	A0A5K1VW67,F8VY04,F8W1A4,P54819	A0A5K1VW67_HUMAN Nucleoside-diphosphate kinase OS=Homo sapiens OX=9606 GN=AK2 PE=1 SV=1,F8VY04_HUMAN Nucleoside-diphosphate kinase OS=Homo sapiens OX=9606 GN=AK2 PE=1 SV=1,F8W1A4_HUMAN Adenylate kinase 2, mitochondrial OS=Homo sapiens OX=9606 GN=AK2 PE=1 SV=1,KAD2_HUMAN Adenylate kinase 2, mitochondrial OS=Homo sapiens OX=9606 GN=AK2 PE=1 SV=2	F8VY04,F8W1A4,P54819	1	69.04	69.04	69.54	73.6	13	12	4	3	36	35	0.155819	1.59294	0.102989	1.05287	1029.89	10528.7	63.7084	651.296	22.0755	100	Confident
345	0	Related Proteins	E9PK25	Cofilin, non-muscle isoform (E9PK25_HUMAN)	E9PK25,G3V1A4,P23528	E9PK25_HUMAN Cofilin, non-muscle isoform OS=Homo sapiens OX=9606 GN=CFL1 PE=1 SV=1,G3V1A4_HUMAN Cofilin, non-muscle isoform OS=Homo sapiens OX=9606 GN=CFL1 PE=1 SV=1,COF1_HUMAN Cofilin-1 OS=Homo sapiens OX=9606 GN=CFL1 PE=1 SV=3	G3V1A4,P23528	11	52.45	52.45	52.45	72.55	13	13	1	1	36	34	0.148256	1.47708	0.0979906	0.976282	979.906	9762.82	60.6163	603.922	22.7138	100	Confident
346	0	Single Protein	Q12907	Vesicular integral-membrane protein VIP36 (LMAN2_HUMAN)	Q12907	LMAN2_HUMAN Vesicular integral-membrane protein VIP36 OS=Homo sapiens OX=9606 GN=LMAN2 PE=1 SV=1		5	37.08	37.08	41.01	55.9	13	11	1	1	35	32	0.129032	0.947483	0.0852846	0.626245	852.846	6262.45	52.7565	387.391	40.2031	100	Confident
347	0	Related Proteins	A0A0C4DG17	40S ribosomal protein SA (A0A0C4DG17_HUMAN)	A0A0C4DG17,C9J9K3,P08865	A0A0C4DG17_HUMAN 40S ribosomal protein SA OS=Homo sapiens OX=9606 GN=RPSA PE=1 SV=1,C9J9K3_HUMAN 40S ribosomal protein SA (Fragment) OS=Homo sapiens OX=9606 GN=RPSA PE=1 SV=8,RSSA_HUMAN 40S ribosomal protein SA OS=Homo sapiens OX=9606 GN=RPSA PE=1 SV=4	C9J9K3,P08865	3	61.33	61.33	61.33	59	13	13	6	6	35	34	0.167488	2.03027	0.110702	1.34192	1107.02	13419.2	68.4795	830.103	33.2926	100	Confident
348	0	Related Proteins	D6R9P3	Heterogeneous nuclear ribonucleoprotein A/B (D6R9P3_HUMAN)	D6R9P3,D6RBZ0,D6RD18	D6R9P3_HUMAN Heterogeneous nuclear ribonucleoprotein A/B OS=Homo sapiens OX=9606 GN=HNRNPAB PE=1 SV=1,D6RBZ0_HUMAN Heterogeneous nuclear ribonucleoprotein A/B OS=Homo sapiens OX=9606 GN=HNRNPAB PE=1 SV=1,D6RD18_HUMAN Heterogeneous nuclear ribonucleoprotein A/B OS=Homo sapiens OX=9606 GN=HNRNPAB PE=1 SV=1	D6RBZ0,D6RD18	5	36.79	36.79	36.79	62.86	13	13	1	1	35	33	0.168561	1.0395	0.111411	0.687064	1114.11	6870.64	68.9182	425.013	30.284	100	Confident
349	0	Single Protein	P18669	Phosphoglycerate mutase 1 (PGAM1_HUMAN)	P18669	PGAM1_HUMAN Phosphoglycerate mutase 1 OS=Homo sapiens OX=9606 GN=PGAM1 PE=1 SV=2		10	55.12	55.12	59.06	77.17	13	11	10	8	34	32	0.144144	1.15443	0.0952729	0.76303	952.729	7630.3	58.9352	472.006	28.7858	100	Confident
350	0	Single Protein	P08559	Pyruvate dehydrogenase E1 component subunit alpha, somatic form, mitochondrial (ODPA_HUMAN)	P08559	ODPA_HUMAN Pyruvate dehydrogenase E1 component subunit alpha, somatic form, mitochondrial OS=Homo sapiens OX=9606 GN=PDHA1 PE=1 SV=3		X	26.92	26.92	33.85	63.85	13	10	3	2	33	26	0.0902527	0.570646	0.0596531	0.377172	596.531	3771.72	36.901	233.316	43.2676	100	Confident
351	0	Related Proteins	A0A7I2V464	Non-POU domain-containing octamer-binding protein (A0A7I2V464_HUMAN)	A0A7I2V464,A0A7I2V4J2,A0A7I2V4N2,A0A7I2V535,A0A7I2V5Y7,A0A7P0MRW0,C9IZL7,Q15233	A0A7I2V464_HUMAN Non-POU domain-containing octamer-binding protein OS=Homo sapiens OX=9606 GN=NONO PE=1 SV=1,A0A7I2V4J2_HUMAN Non-POU domain-containing octamer-binding protein OS=Homo sapiens OX=9606 GN=NONO PE=1 SV=1,A0A7I2V4N2_HUMAN Non-POU domain-containing octamer-binding protein OS=Homo sapiens OX=9606 GN=NONO PE=1 SV=1,A0A7I2V535_HUMAN Non-POU domain-containing octamer-binding protein OS=Ho…	A0A7I2V4J2,A0A7I2V4N2,A0A7I2V535,A0A7I2V5Y7,A0A7P0MRW0,C9IZL7,Q15233	X	28.06	28.06	30.56	63.89	13	10	1	1	33	28	0.0586957	0.477378	0.0387952	0.315526	387.952	3155.26	23.9985	195.182	42.0106	100	Confident
352	0	Related Proteins	E9PC52	Histone-binding protein RBBP7 (E9PC52_HUMAN)	E9PC52,Q16576	E9PC52_HUMAN Histone-binding protein RBBP7 OS=Homo sapiens OX=9606 GN=RBBP7 PE=1 SV=1,RBBP7_HUMAN Histone-binding protein RBBP7 OS=Homo sapiens OX=9606 GN=RBBP7 PE=1 SV=1	Q16576	X	28.61	28.61	33.65	42.55	13	9	2	1	32	26	0.100985	0.910953	0.0667468	0.6021	667.468	6021	41.2891	372.455	46.9088	100	Confident
353	0	Related Proteins	A0A5F9ZHM4	L-lactate dehydrogenase (A0A5F9ZHM4_HUMAN)	A0A5F9ZHM4,P07195	A0A5F9ZHM4_HUMAN L-lactate dehydrogenase OS=Homo sapiens OX=9606 GN=LDHB PE=1 SV=1,LDHB_HUMAN L-lactate dehydrogenase B chain OS=Homo sapiens OX=9606 GN=LDHB PE=1 SV=2	P07195	12	34.31	34.31	48.09	74.78	13	10	7	5	32	27	0.1	0.863246	0.0660956	0.570568	660.956	5705.68	40.8863	352.949	37.3805	100	Confident
354	0	Related Proteins	O43390	Heterogeneous nuclear ribonucleoprotein R (HNRPR_HUMAN)	A0A6Q8PH35,O43390	A0A6Q8PH35_HUMAN Heterogeneous nuclear ribonucleoprotein R OS=Homo sapiens OX=9606 GN=HNRNPR PE=4 SV=1,HNRPR_HUMAN Heterogeneous nuclear ribonucleoprotein R OS=Homo sapiens OX=9606 GN=HNRNPR PE=1 SV=1	A0A6Q8PH35	1	18.17	18.17	19.91	70.3	13	11	2	2	32	30	0.0430108	0.320928	0.0284282	0.212119	284.282	2121.19	17.5855	131.216	70.8992	100	Confident
355	0	Single Protein	Q04837	Single-stranded DNA-binding protein, mitochondrial (SSBP_HUMAN)	Q04837	SSBP_HUMAN Single-stranded DNA-binding protein, mitochondrial OS=Homo sapiens OX=9606 GN=SSBP1 PE=1 SV=1		7	67.57	67.57	68.92	85.81	13	12	3	2	31	28	0.220472	2.51119	0.145723	1.65979	1457.23	16597.9	90.143	1026.73	17.249	100	Confident
356	0	Single Protein	Q96A33	PAT complex subunit CCDC47 (CCD47_HUMAN)	Q96A33	CCD47_HUMAN PAT complex subunit CCDC47 OS=Homo sapiens OX=9606 GN=CCDC47 PE=1 SV=1		17	28.16	26.09	32.92	60.04	13	10	8	7	31	14	0.0482759	0.44122	0.0319082	0.291627	319.082	2916.27	19.7382	180.398	55.8383	100	Confident
357	0	Single Protein	O00151	PDZ and LIM domain protein 1 (PDLI1_HUMAN)	O00151	PDLI1_HUMAN PDZ and LIM domain protein 1 OS=Homo sapiens OX=9606 GN=PDLIM1 PE=1 SV=4		10	52.89	52.89	52.89	65.05	13	12	13	12	31	29	0.105263	1.25393	0.0695743	0.828795	695.743	8287.95	43.0382	512.687	36.049	100	Confident
358	0	Single Protein	Q9BRX8	Peroxiredoxin-like 2A (PXL2A_HUMAN)	Q9BRX8	PXL2A_HUMAN Peroxiredoxin-like 2A OS=Homo sapiens OX=9606 GN=PRXL2A PE=1 SV=3		10	51.97	51.97	51.97	58.08	13	13	13	13	30	30	0.188679	1.80722	0.124709	1.19449	1247.09	11944.9	77.144	738.904	25.7474	100	Confident
359	0	Related Proteins	E5RHW4	Erlin-2 (Fragment) (E5RHW4_HUMAN)	E5RHW4,O94905	E5RHW4_HUMAN Erlin-2 (Fragment) OS=Homo sapiens OX=9606 GN=ERLIN2 PE=1 SV=1,ERLN2_HUMAN Erlin-2 OS=Homo sapiens OX=9606 GN=ERLIN2 PE=1 SV=1	O94905	8	38.46	38.46	41.12	73.08	13	11	5	5	30	23	0.0633333	0.914482	0.0418605	0.604432	418.605	6044.32	25.8947	373.898	37.7014	100	Confident
360	0	Single Protein	P51858	Hepatoma-derived growth factor (HDGF_HUMAN)	P51858	HDGF_HUMAN Hepatoma-derived growth factor OS=Homo sapiens OX=9606 GN=HDGF PE=1 SV=1		1	60.42	60.42	60.42	85.83	13	12	12	11	29	25	0.116505	1.2022	0.0770046	0.794603	770.046	7946.03	47.6345	491.536	26.7719	100	Confident
361	0	Single Protein	Q8TDN6	Ribosome biogenesis protein BRX1 homolog (BRX1_HUMAN)	Q8TDN6	BRX1_HUMAN Ribosome biogenesis protein BRX1 homolog OS=Homo sapiens OX=9606 GN=BRIX1 PE=1 SV=2		5	39.09	35.98	44.48	72.8	13	11	13	11	29	23	0.0894942	0.459416	0.0591517	0.303654	591.517	3036.54	36.5908	187.838	41.3749	100	Confident
362	0	Single Protein	P40227	T-complex protein 1 subunit zeta (TCPZ_HUMAN)	P40227	TCPZ_HUMAN T-complex protein 1 subunit zeta OS=Homo sapiens OX=9606 GN=CCT6A PE=1 SV=3		7	23.16	23.16	34.65	64.78	13	9	11	7	28	22	0.0535714	0.344533	0.0354084	0.227721	354.084	2277.21	21.9034	140.867	57.9876	100	Confident
363	0	Single Protein	O14818	Proteasome subunit alpha type-7 (PSA7_HUMAN)	O14818	PSA7_HUMAN Proteasome subunit alpha type-7 OS=Homo sapiens OX=9606 GN=PSMA7 PE=1 SV=1		20	60.89	60.89	60.89	84.27	13	13	4	4	28	27	0.129187	1.11349	0.0853867	0.735967	853.867	7359.67	52.8196	455.264	27.8696	100	Confident
364	0	Single Protein	Q9NUJ1	Palmitoyl-protein thioesterase ABHD10, mitochondrial (ABHDA_HUMAN)	Q9NUJ1	ABHDA_HUMAN Palmitoyl-protein thioesterase ABHD10, mitochondrial OS=Homo sapiens OX=9606 GN=ABHD10 PE=1 SV=1		3	48.37	48.37	54.25	77.45	13	12	13	12	27	23	0.0970464	1.2022	0.0641434	0.794603	641.434	7946.03	39.6787	491.536	33.9107	100	Confident
365	0	Single Protein	P23246	Splicing factor, proline- and glutamine-rich (SFPQ_HUMAN)	P23246	SFPQ_HUMAN Splicing factor, proline- and glutamine-rich OS=Homo sapiens OX=9606 GN=SFPQ PE=1 SV=2		1	20.93	20.93	22.07	53.89	13	12	9	8	27	24	0.054321	0.378907	0.0359038	0.250441	359.038	2504.41	22.2098	154.921	76.1016	100	Confident
366	0	Related Proteins	E9PDQ8	Succinate--CoA ligase [GDP-forming] subunit beta, mitochondrial (E9PDQ8_HUMAN)	E9PDQ8,Q96I99	E9PDQ8_HUMAN Succinate--CoA ligase [GDP-forming] subunit beta, mitochondrial OS=Homo sapiens OX=9606 GN=SUCLG2 PE=1 SV=1,SUCB2_HUMAN Succinate--CoA ligase [GDP-forming] subunit beta, mitochondrial OS=Homo sapiens OX=9606 GN=SUCLG2 PE=1 SV=2	Q96I99	3	34.3	34.3	38.26	63.59	13	12	7	6	27	24	0.0816327	0.873817	0.0539556	0.577555	539.556	5775.55	33.3766	357.272	41.4125	100	Confident
367	0	Single Protein	P50991	T-complex protein 1 subunit delta (TCPD_HUMAN)	P50991	TCPD_HUMAN T-complex protein 1 subunit delta OS=Homo sapiens OX=9606 GN=CCT4 PE=1 SV=4		2	28.94	25.42	31.17	67.16	13	12	12	11	26	24	0.0540541	0.550516	0.0357273	0.363867	357.273	3638.67	22.1007	225.086	57.8878	100	Confident
368	0	Single Protein	Q13835	Plakophilin-1 (PKP1_HUMAN)	Q13835	PKP1_HUMAN Plakophilin-1 OS=Homo sapiens OX=9606 GN=PKP1 PE=1 SV=2		1	20.08	20.08	23.43	87.82	13	11	13	11	25	21	0.0320122	0.316938	0.0211587	0.209482	211.587	2094.82	13.0886	129.584	82.8078	100	Confident
369	0	Single Protein	P31948	Stress-induced-phosphoprotein 1 (STIP1_HUMAN)	P31948	STIP1_HUMAN Stress-induced-phosphoprotein 1 OS=Homo sapiens OX=9606 GN=STIP1 PE=1 SV=1		11	28.18	28.18	28.55	78.45	13	12	5	4	25	23	0.0539906	0.373824	0.0356854	0.247081	356.854	2470.81	22.0748	152.843	62.5994	100	Confident
370	0	Single Protein	Q9UJZ1	Stomatin-like protein 2, mitochondrial (STML2_HUMAN)	Q9UJZ1	STML2_HUMAN Stomatin-like protein 2, mitochondrial OS=Homo sapiens OX=9606 GN=STOML2 PE=1 SV=1		9	41.57	41.57	41.57	64.33	13	12	2	2	24	23	0.0734824	0.873817	0.0485686	0.577555	485.686	5775.55	30.0442	357.272	38.5102	100	Confident
371	0	Single Protein	Q96I24	Far upstream element-binding protein 3 (FUBP3_HUMAN)	Q96I24	FUBP3_HUMAN Far upstream element-binding protein 3 OS=Homo sapiens OX=9606 GN=FUBP3 PE=1 SV=2		9	24.13	24.13	31.29	62.94	13	10	10	7	24	19	0.0355505	0.508591	0.0234973	0.336156	234.973	3361.56	14.5353	207.944	61.6022	100	Confident
372	0	Related Proteins	E7EQR6	T-complex protein 1 subunit alpha (E7EQR6_HUMAN)	E7EQR6,F5H282,P17987	E7EQR6_HUMAN T-complex protein 1 subunit alpha OS=Homo sapiens OX=9606 GN=TCP1 PE=1 SV=1,F5H282_HUMAN T-complex protein 1 subunit alpha OS=Homo sapiens OX=9606 GN=TCP1 PE=1 SV=1,TCPA_HUMAN T-complex protein 1 subunit alpha OS=Homo sapiens OX=9606 GN=TCP1 PE=1 SV=1	F5H282,P17987	6	32.92	32.92	36.16	72.57	13	11	7	5	23	19	0.0599369	0.627565	0.0396157	0.414793	396.157	4147.93	24.506	256.588	43.858	100	Confident
373	0	Single Protein	Q13263	Transcription intermediary factor 1-beta (TIF1B_HUMAN)	Q13263	TIF1B_HUMAN Transcription intermediary factor 1-beta OS=Homo sapiens OX=9606 GN=TRIM28 PE=1 SV=5		19	16.29	16.29	17.49	42.87	13	11	2	1	23	21	0.0542636	0.372461	0.0358658	0.24618	358.658	2461.8	22.1864	152.285	88.4934	100	Confident
374	0	Related Proteins	G5EA06	28S ribosomal protein S27, mitochondrial (G5EA06_HUMAN)	G5EA06,Q92552	G5EA06_HUMAN 28S ribosomal protein S27, mitochondrial OS=Homo sapiens OX=9606 GN=MRPS27 PE=1 SV=1,RT27_HUMAN 28S ribosomal protein S27, mitochondrial OS=Homo sapiens OX=9606 GN=MRPS27 PE=1 SV=3	Q92552	5	28.21	28.21	46.09	71.79	13	8	2	1	21	15	0.045614	0.567191	0.0301489	0.374888	301.489	3748.88	18.6499	231.903	41.3031	100	Confident
375	0	Related Proteins	G3V1C3	Apoptosis inhibitor 5 (G3V1C3_HUMAN)	G3V1C3,Q9BZZ5	G3V1C3_HUMAN Apoptosis inhibitor 5 OS=Homo sapiens OX=9606 GN=API5 PE=1 SV=1,API5_HUMAN Apoptosis inhibitor 5 OS=Homo sapiens OX=9606 GN=API5 PE=1 SV=3	Q9BZZ5	11	19.61	19.61	24.9	66.08	13	9	2	1	20	14	0.0337349	0.368875	0.0222973	0.24381	222.973	2438.1	13.793	150.819	57.5251	100	Confident
376	0	Related Proteins	A0A3B3IRQ9	Double-stranded RNA-specific adenosine deaminase (Fragment) (A0A3B3IRQ9_HUMAN)	A0A3B3IRQ9,A0A7P0Z4F9,P55265	A0A3B3IRQ9_HUMAN Double-stranded RNA-specific adenosine deaminase (Fragment) OS=Homo sapiens OX=9606 GN=ADAR PE=1 SV=1,A0A7P0Z4F9_HUMAN Double-stranded RNA-specific adenosine deaminase OS=Homo sapiens OX=9606 GN=ADAR PE=1 SV=1,DSRAD_HUMAN Double-stranded RNA-specific adenosine deaminase OS=Homo sapiens OX=9606 GN=ADAR PE=1 SV=4	A0A7P0Z4F9,P55265	1	12.44	12.44	14.08	75.73	13	11	2	1	20	18	0.0131129	0.185292	0.00866704	0.12247	86.6704	1224.7	5.36137	75.7592	128.3	100	Confident
377	0	Related Proteins	A0A087X2I1	26S proteasome regulatory subunit 10B (A0A087X2I1_HUMAN)	A0A087X2I1,P62333	A0A087X2I1_HUMAN 26S proteasome regulatory subunit 10B OS=Homo sapiens OX=9606 GN=PSMC6 PE=1 SV=1,PRS10_HUMAN 26S proteasome regulatory subunit 10B OS=Homo sapiens OX=9606 GN=PSMC6 PE=1 SV=1	P62333	14	36.97	27.05	46.15	78.41	13	10	6	4	20	16	0.0463768	0.477378	0.030653	0.315526	306.53	3155.26	18.9618	195.182	45.768	100	Confident
378	0	Single Protein	Q9NZN4	EH domain-containing protein 2 (EHD2_HUMAN)	Q9NZN4	EHD2_HUMAN EH domain-containing protein 2 OS=Homo sapiens OX=9606 GN=EHD2 PE=1 SV=2		19	31.86	31.86	31.86	66.3	13	13	10	10	19	18	0.0355253	0.553018	0.0234807	0.36552	234.807	3655.2	14.525	226.109	61.1227	100	Confident
379	0	Related Proteins	C9JX88	26S proteasome AAA-ATPase subunit RPT1 (C9JX88_HUMAN)	C9JX88,P35998	C9JX88_HUMAN 26S proteasome AAA-ATPase subunit RPT1 OS=Homo sapiens OX=9606 GN=PSMC2 PE=1 SV=1,PRS7_HUMAN 26S proteasome regulatory subunit 7 OS=Homo sapiens OX=9606 GN=PSMC2 PE=1 SV=3	P35998	7	29.07	29.07	40	80.93	13	9	10	7	18	12	0.0322581	0.420831	0.0213212	0.278151	213.212	2781.51	13.1891	172.062	48.2329	100	Confident
380	0	Single Protein	O95202	Mitochondrial proton/calcium exchanger protein (LETM1_HUMAN)	O95202	LETM1_HUMAN Mitochondrial proton/calcium exchanger protein OS=Homo sapiens OX=9606 GN=LETM1 PE=1 SV=1		4	21.92	21.92	26.93	82	13	10	13	10	17	12	0.0189873	0.237635	0.0125498	0.157066	125.498	1570.66	7.76322	97.1602	83.302	100	Confident
381	0	Single Protein	P54886	Delta-1-pyrroline-5-carboxylate synthase (P5CS_HUMAN)	P54886	P5CS_HUMAN Delta-1-pyrroline-5-carboxylate synthase OS=Homo sapiens OX=9606 GN=ALDH18A1 PE=1 SV=2		10	18.99	18.99	23.14	68.05	13	11	13	11	15	13	0.0230088	0.347137	0.0152078	0.229442	152.078	2294.42	9.40747	141.931	87.2475	100	Confident
382	0	Single Protein	Q9H0S4	Probable ATP-dependent RNA helicase DDX47 (DDX47_HUMAN)	Q9H0S4	DDX47_HUMAN Probable ATP-dependent RNA helicase DDX47 OS=Homo sapiens OX=9606 GN=DDX47 PE=1 SV=1		12	33.19	33.19	40.22	72.09	13	10	8	6	15	12	0.0338028	0.44122	0.0223422	0.291627	223.422	2916.27	13.8207	180.398	50.6147	100	Confident
383	0	Single Protein	P12270	Nucleoprotein TPR (TPR_HUMAN)	P12270	TPR_HUMAN Nucleoprotein TPR OS=Homo sapiens OX=9606 GN=TPR PE=1 SV=3		1	0.85	0.85	6.22	62.21	13	2	10	1	13	2	0.00125392	0.0149178	0.000828785	0.00986001	8.28785	98.6001	0.512681	6.09933	267.131	100	Confident
384	0	Single Protein	P68431	Histone H3.1 (H31_HUMAN)	P68431	H31_HUMAN Histone H3.1 OS=Homo sapiens OX=9606 GN=H3C1 PE=1 SV=2		6	55.15	52.94	55.15	55.88	12	12	1	1	98	80	1.01316	1.51189	0.669653	0.99929	6696.53	9992.9	414.243	618.154	15.3945	100	Confident
385	0	Related Proteins	P80188	Neutrophil gelatinase-associated lipocalin (NGAL_HUMAN)	P80188,X6R8F3	NGAL_HUMAN Neutrophil gelatinase-associated lipocalin OS=Homo sapiens OX=9606 GN=LCN2 PE=1 SV=2,X6R8F3_HUMAN Neutrophil gelatinase-associated lipocalin OS=Homo sapiens OX=9606 GN=LCN2 PE=1 SV=1	X6R8F3	9	67.17	67.17	67.17	71.21	12	12	12	12	62	53	0.375887	2.16228	0.248444	1.42917	2484.44	14291.7	153.686	884.075	22.5737	100	Confident
386	0	Related Proteins	A0A2R8Y6J3	60S ribosomal protein L5 (Fragment) (A0A2R8Y6J3_HUMAN)	A0A2R8Y6J3,P46777	A0A2R8Y6J3_HUMAN 60S ribosomal protein L5 (Fragment) OS=Homo sapiens OX=9606 GN=RPL5 PE=1 SV=1,RL5_HUMAN 60S ribosomal protein L5 OS=Homo sapiens OX=9606 GN=RPL5 PE=1 SV=3	P46777	1	50	50	50.42	70.17	12	11	6	6	55	51	0.305389	0.947483	0.201849	0.626245	2018.49	6262.45	124.862	387.391	27.0277	100	Confident
387	0	Single Protein	P62906	60S ribosomal protein L10a (RL10A_HUMAN)	P62906	RL10A_HUMAN 60S ribosomal protein L10a OS=Homo sapiens OX=9606 GN=RPL10A PE=1 SV=2		6	45.16	45.16	55.3	81.57	12	11	12	11	52	44	0.248588	0.854781	0.164305	0.564973	1643.05	5649.73	101.638	349.488	24.8155	100	Confident
388	0	Single Protein	Q13162	Peroxiredoxin-4 (PRDX4_HUMAN)	Q13162	PRDX4_HUMAN Peroxiredoxin-4 OS=Homo sapiens OX=9606 GN=PRDX4 PE=1 SV=1		X	52.77	52.77	52.77	63.1	12	12	1	1	52	47	0.173497	1.6827	0.114674	1.11219	1146.74	11121.9	70.9366	687.992	30.5208	100	Confident
389	0	Single Protein	P36542	ATP synthase subunit gamma, mitochondrial (ATPG_HUMAN)	P36542	ATPG_HUMAN ATP synthase subunit gamma, mitochondrial OS=Homo sapiens OX=9606 GN=ATP5F1C PE=1 SV=1		10	29.87	29.87	41.28	62.08	12	8	12	8	44	39	0.210811	0.603719	0.139337	0.399032	1393.37	3990.32	86.1927	246.838	32.9753	100	Confident
390	0	Single Protein	Q9Y6C9	Mitochondrial carrier homolog 2 (MTCH2_HUMAN)	Q9Y6C9	MTCH2_HUMAN Mitochondrial carrier homolog 2 OS=Homo sapiens OX=9606 GN=MTCH2 PE=1 SV=1		11	54.79	54.79	55.78	55.45	12	11	1	1	43	39	0.203125	1.75423	0.134257	1.15947	1342.57	11594.7	83.0503	717.239	33.3089	100	Confident
391	0	Single Protein	Q9H9B4	Sideroflexin-1 (SFXN1_HUMAN)	Q9H9B4	SFXN1_HUMAN Sideroflexin-1 OS=Homo sapiens OX=9606 GN=SFXN1 PE=1 SV=4		5	48.45	48.45	48.45	71.12	12	12	5	5	43	37	0.146288	1.43835	0.0966901	0.950689	966.901	9506.89	59.8118	588.09	35.5963	100	Confident
392	0	Related Proteins	A0A6Q8PFK8	Heat shock protein beta-1 (A0A6Q8PFK8_HUMAN)	A0A6Q8PFK8,A0A6Q8PHJ6,P04792	A0A6Q8PFK8_HUMAN Heat shock protein beta-1 OS=Homo sapiens OX=9606 GN=HSPB1 PE=1 SV=1,A0A6Q8PHJ6_HUMAN Heat shock protein beta-1 OS=Homo sapiens OX=9606 GN=HSPB1 PE=1 SV=1,HSPB1_HUMAN Heat shock protein beta-1 OS=Homo sapiens OX=9606 GN=HSPB1 PE=1 SV=2	A0A6Q8PHJ6,P04792	7	51.52	51.52	51.52	58.08	12	12	3	3	42	38	0.267606	2.98107	0.176876	1.97036	1768.76	19703.6	109.414	1218.85	21.8691	100	Confident
393	0	Single Protein	O75947	ATP synthase subunit d, mitochondrial (ATP5H_HUMAN)	O75947	ATP5H_HUMAN ATP synthase subunit d, mitochondrial OS=Homo sapiens OX=9606 GN=ATP5PD PE=1 SV=3		17	65.84	65.84	65.84	85.71	12	12	7	7	39	33	0.23913	2.16228	0.158055	1.42917	1580.55	14291.7	97.7716	884.075	18.4795	100	Confident
394	0	Single Protein	Q96AG4	Leucine-rich repeat-containing protein 59 (LRC59_HUMAN)	Q96AG4	LRC59_HUMAN Leucine-rich repeat-containing protein 59 OS=Homo sapiens OX=9606 GN=LRRC59 PE=1 SV=1		17	48.21	48.21	48.21	73.62	12	12	11	11	39	38	0.152	0.610262	0.100465	0.403356	1004.65	4033.56	62.1472	249.514	34.9089	100	Confident
395	0	Single Protein	P53597	Succinate--CoA ligase [ADP/GDP-forming] subunit alpha, mitochondrial (SUCA_HUMAN)	P53597	SUCA_HUMAN Succinate--CoA ligase [ADP/GDP-forming] subunit alpha, mitochondrial OS=Homo sapiens OX=9606 GN=SUCLG1 PE=1 SV=4		2	36.13	36.13	39.31	50.87	12	10	5	4	37	30	0.15	1.00923	0.0991434	0.667059	991.434	6670.59	61.3294	412.638	36.2268	100	Confident
396	0	Related Proteins	A0A7I2V5L3	60S ribosomal protein L13a (A0A7I2V5L3_HUMAN)	A0A7I2V5L3,M0QYS1,P40429	A0A7I2V5L3_HUMAN 60S ribosomal protein L13a OS=Homo sapiens OX=9606 GN=RPL13A PE=1 SV=1,M0QYS1_HUMAN 60S ribosomal protein L13a (Fragment) OS=Homo sapiens OX=9606 GN=RPL13A PE=1 SV=2,RL13A_HUMAN 60S ribosomal protein L13a OS=Homo sapiens OX=9606 GN=RPL13A PE=1 SV=2	M0QYS1,P40429	19	32.45	32.45	47.87	77.13	12	7	3	2	36	28	0.186207	0.442417	0.123075	0.292418	1230.75	2924.18	76.1331	180.888	21.7031	100	Confident
397	0	Related Proteins	A0A0C4DGS1	Dolichyl-diphosphooligosaccharide--protein glycosyltransferase 48 kDa subunit (A0A0C4DGS1_HUMAN)	A0A0C4DGS1,P39656	A0A0C4DGS1_HUMAN Dolichyl-diphosphooligosaccharide--protein glycosyltransferase 48 kDa subunit OS=Homo sapiens OX=9606 GN=DDOST PE=1 SV=1,OST48_HUMAN Dolichyl-diphosphooligosaccharide--protein glycosyltransferase 48 kDa subunit OS=Homo sapiens OX=9606 GN=DDOST PE=1 SV=4	P39656	1	38.27	38.27	38.27	51.94	12	12	6	6	36	34	0.108626	1.1102	0.0717971	0.733796	717.971	7337.96	44.4132	453.921	48.7689	100	Confident
398	0	Related Proteins	A0A7I2V2F2	Heterogeneous nuclear ribonucleoprotein Q (A0A7I2V2F2_HUMAN)	A0A7I2V2F2,A0A7I2V309,A0A7I2V346,A0A7I2V4Z0,A0A7I2V5Q6,A0A7I2YQN2,B7Z645,O60506	A0A7I2V2F2_HUMAN Heterogeneous nuclear ribonucleoprotein Q OS=Homo sapiens OX=9606 GN=SYNCRIP PE=1 SV=1,A0A7I2V309_HUMAN Heterogeneous nuclear ribonucleoprotein Q OS=Homo sapiens OX=9606 GN=SYNCRIP PE=1 SV=1,A0A7I2V346_HUMAN Heterogeneous nuclear ribonucleoprotein Q OS=Homo sapiens OX=9606 GN=SYNCRIP PE=1 SV=1,A0A7I2V4Z0_HUMAN Heterogeneous nuclear ribonucleoprotein Q OS=Homo sapiens OX=9606 GN=S…	A0A7I2V309,A0A7I2V346,A0A7I2V4Z0,A0A7I2V5Q6,A0A7I2YQN2,B7Z645,O60506	6	22.24	22.24	23.88	68.37	12	11	3	3	36	35	0.0385391	0.383648	0.0254727	0.253574	254.727	2535.74	15.7572	156.859	55.0384	100	Confident
399	0	Related Proteins	A0A1P0AYU5	Sidoreflexin (A0A1P0AYU5_HUMAN)	A0A1P0AYU5,Q9BWM7	A0A1P0AYU5_HUMAN Sidoreflexin OS=Homo sapiens OX=9606 GN=SFXN3 PE=1 SV=1,SFXN3_HUMAN Sideroflexin-3 OS=Homo sapiens OX=9606 GN=SFXN3 PE=1 SV=3	Q9BWM7	10	43.69	43.69	48	81.54	12	11	6	6	36	29	0.0962264	1.2638	0.0636014	0.835318	636.014	8353.18	39.3434	516.722	35.9557	100	Confident
400	0	Related Proteins	M0R2N5	Very-long-chain enoyl-CoA reductase (M0R2N5_HUMAN)	M0R2N5,Q9NZ01	M0R2N5_HUMAN Very-long-chain enoyl-CoA reductase OS=Homo sapiens OX=9606 GN=TECR PE=1 SV=1,TECR_HUMAN Very-long-chain enoyl-CoA reductase OS=Homo sapiens OX=9606 GN=TECR PE=1 SV=1	Q9NZ01	19	29.77	27.46	32.08	57.8	12	11	7	7	36	29	0.127193	0.914482	0.084069	0.604432	840.69	6044.32	52.0045	373.898	39.9411	100	Confident
401	0	Single Protein	P20340	Ras-related protein Rab-6A (RAB6A_HUMAN)	P20340	RAB6A_HUMAN Ras-related protein Rab-6A OS=Homo sapiens OX=9606 GN=RAB6A PE=1 SV=3		11	51.44	51.44	57.69	87.02	12	11	2	1	35	32	0.146961	1.47091	0.097135	0.972208	971.35	9722.08	60.087	601.401	23.5779	100	Confident
402	0	Single Protein	P62269	40S ribosomal protein S18 (RS18_HUMAN)	P62269	RS18_HUMAN 40S ribosomal protein S18 OS=Homo sapiens OX=9606 GN=RPS18 PE=1 SV=3		6	45.39	45.39	52.63	76.97	12	10	4	4	34	32	0.273504	0.895736	0.180774	0.592042	1807.74	5920.42	111.826	366.233	17.7079	100	Confident
403	0	Related Proteins	C9JRZ6	MICOS complex subunit MIC19 (C9JRZ6_HUMAN)	C9JRZ6,Q9NX63	C9JRZ6_HUMAN MICOS complex subunit MIC19 OS=Homo sapiens OX=9606 GN=CHCHD3 PE=1 SV=2,MIC19_HUMAN MICOS complex subunit MIC19 OS=Homo sapiens OX=9606 GN=CHCHD3 PE=1 SV=1	Q9NX63	7	35.34	35.34	37.93	81.03	12	11	5	4	34	32	0.170213	0.755676	0.112503	0.499469	1125.03	4994.69	69.5937	308.968	26.7365	100	Confident
404	0	Single Protein	P63000	Ras-related C3 botulinum toxin substrate 1 (RAC1_HUMAN)	P63000	RAC1_HUMAN Ras-related C3 botulinum toxin substrate 1 OS=Homo sapiens OX=9606 GN=RAC1 PE=1 SV=1		7	45.31	45.31	69.27	47.92	12	9	3	3	34	28	0.182073	1.29087	0.120342	0.853207	1203.42	8532.07	74.4428	527.788	21.4362	100	Confident
405	0	Related Proteins	A0A0A0MQW3	Serpin B13 (A0A0A0MQW3_HUMAN)	A0A0A0MQW3,Q9UIV8	A0A0A0MQW3_HUMAN Serpin B13 OS=Homo sapiens OX=9606 GN=SERPINB13 PE=1 SV=1,SPB13_HUMAN Serpin B13 OS=Homo sapiens OX=9606 GN=SERPINB13 PE=1 SV=2	Q9UIV8	18	34.25	34.25	34.25	65	12	12	7	7	34	34	0.0987055	0.800193	0.06524	0.528893	652.4	5288.93	40.357	327.169	45.2587	100	Confident
406	0	Single Protein	P68871	Hemoglobin subunit beta (HBB_HUMAN)	P68871	HBB_HUMAN Hemoglobin subunit beta OS=Homo sapiens OX=9606 GN=HBB PE=1 SV=2		11	85.03	85.03	85.03	90.48	12	12	2	2	33	30	0.225564	5.30957	0.149088	3.50939	1490.88	35093.9	92.2247	2170.89	15.9883	100	Confident
407	0	Single Protein	P36957	Dihydrolipoyllysine-residue succinyltransferase component of 2-oxoglutarate dehydrogenase complex, mitochondrial (ODO2_HUMAN)	P36957	ODO2_HUMAN Dihydrolipoyllysine-residue succinyltransferase component of 2-oxoglutarate dehydrogenase complex, mitochondrial OS=Homo sapiens OX=9606 GN=DLST PE=1 SV=4		14	34.88	29.14	34.88	65.78	12	12	6	6	32	31	0.104027	0.684283	0.0687572	0.452281	687.572	4522.81	42.5327	279.778	48.7245	100	Confident
408	0	Single Protein	Q13151	Heterogeneous nuclear ribonucleoprotein A0 (ROA0_HUMAN)	Q13151	ROA0_HUMAN Heterogeneous nuclear ribonucleoprotein A0 OS=Homo sapiens OX=9606 GN=HNRNPA0 PE=1 SV=1		5	37.38	37.38	42.3	60.33	12	10	11	9	31	29	0.125906	0.968419	0.0832182	0.640083	832.182	6400.83	51.4782	395.951	30.8218	100	Confident
409	0	Single Protein	Q9H2U2	Inorganic pyrophosphatase 2, mitochondrial (IPYR2_HUMAN)	Q9H2U2	IPYR2_HUMAN Inorganic pyrophosphatase 2, mitochondrial OS=Homo sapiens OX=9606 GN=PPA2 PE=1 SV=2		4	35.33	35.33	37.72	88.02	12	11	4	3	31	27	0.085034	0.854781	0.0562037	0.564973	562.037	5649.73	34.7673	349.488	37.896	100	Confident
410	0	Related Proteins	A0A0A0MR13	Guanine nucleotide-binding protein G(s) subunit alpha isoforms short (A0A0A0MR13_HUMAN)	A0A0A0MR13,A0A590UJF0,A0A590UJQ9,A0A590UJY2,A0A590UK28,A0A7I2V5R6,A0A804HIH4,B0AZR9,P63092,Q5JWE9,Q5JWF2	A0A0A0MR13_HUMAN Guanine nucleotide-binding protein G(s) subunit alpha isoforms short OS=Homo sapiens OX=9606 GN=GNAS PE=1 SV=2,A0A590UJF0_HUMAN Guanine nucleotide-binding protein G(s) subunit alpha isoforms short OS=Homo sapiens OX=9606 GN=GNAS PE=1 SV=1,A0A590UJQ9_HUMAN Guanine nucleotide-binding protein G(s) subunit alpha isoforms short OS=Homo sapiens OX=9606 GN=GNAS PE=1 SV=2,A0A590UJY2_HUMA…	A0A590UJF0,A0A590UJQ9,A0A590UJY2,A0A590UK28,A0A7I2V5R6,A0A804HIH4,B0AZR9,P63092,Q5JWE9,Q5JWF2	20	29.83	29.83	30.11	74.31	12	11	1	1	30	29	0.0804598	0.778279	0.0531804	0.514408	531.804	5144.08	32.897	318.21	41.8078	100	Confident
411	0	Single Protein	Q8NBS9	Thioredoxin domain-containing protein 5 (TXND5_HUMAN)	Q8NBS9	TXND5_HUMAN Thioredoxin domain-containing protein 5 OS=Homo sapiens OX=9606 GN=TXNDC5 PE=1 SV=2		6	37.5	37.5	37.5	59.03	12	12	12	12	29	27	0.0820669	0.930698	0.0542426	0.61515	542.426	6151.5	33.5541	380.528	47.5987	100	Confident
412	0	Single Protein	O75489	NADH dehydrogenase [ubiquinone] iron-sulfur protein 3, mitochondrial (NDUS3_HUMAN)	O75489	NDUS3_HUMAN NADH dehydrogenase [ubiquinone] iron-sulfur protein 3, mitochondrial OS=Homo sapiens OX=9606 GN=NDUFS3 PE=1 SV=1		11	46.97	46.97	46.97	77.65	12	12	9	9	28	28	0.119658	1.43835	0.0790887	0.950689	790.887	9506.89	48.9238	588.09	30.2227	100	Confident
413	0	Single Protein	P18031	Tyrosine-protein phosphatase non-receptor type 1 (PTN1_HUMAN)	P18031	PTN1_HUMAN Tyrosine-protein phosphatase non-receptor type 1 OS=Homo sapiens OX=9606 GN=PTPN1 PE=1 SV=1		20	35.4	35.4	41.15	74.71	12	10	3	3	28	26	0.0738636	0.53174	0.0488206	0.351457	488.206	3514.57	30.2001	217.409	49.9348	100	Confident
414	0	Single Protein	Q96EE3	Nucleoporin SEH1 (SEH1_HUMAN)	Q96EE3	SEH1_HUMAN Nucleoporin SEH1 OS=Homo sapiens OX=9606 GN=SEH1L PE=1 SV=3		18	43.89	43.89	49.72	80	12	11	1	1	27	24	0.0833333	0.982884	0.0550797	0.649643	550.797	6496.43	34.0719	401.865	39.6234	100	Confident
415	0	Single Protein	Q96CS3	FAS-associated factor 2 (FAF2_HUMAN)	Q96CS3	FAF2_HUMAN FAS-associated factor 2 OS=Homo sapiens OX=9606 GN=FAF2 PE=1 SV=2		5	37.53	33.48	44.04	67.42	12	10	11	9	26	20	0.0564972	0.497747	0.0373421	0.328989	373.421	3289.89	23.0996	203.511	52.5905	100	Confident
416	0	Single Protein	P62913	60S ribosomal protein L11 (RL11_HUMAN)	P62913	RL11_HUMAN 60S ribosomal protein L11 OS=Homo sapiens OX=9606 GN=RPL11 PE=1 SV=2		1	41.01	41.01	57.3	68.54	12	8	2	1	26	21	0.142857	0.778279	0.0944223	0.514408	944.223	5144.08	58.409	318.21	20.2396	100	Confident
417	0	Single Protein	O96011	Peroxisomal membrane protein 11B (PX11B_HUMAN)	O96011	PX11B_HUMAN Peroxisomal membrane protein 11B OS=Homo sapiens OX=9606 GN=PEX11B PE=1 SV=1		1	40.15	40.15	44.79	66.02	12	10	8	7	25	20	0.101523	1.00923	0.0671021	0.667059	671.021	6670.59	41.5089	412.638	28.4132	100	Confident
418	0	Related Proteins	B4DR61	Protein transport protein Sec61 subunit alpha isoform 1 (B4DR61_HUMAN)	B4DR61,P61619	B4DR61_HUMAN Protein transport protein Sec61 subunit alpha isoform 1 OS=Homo sapiens OX=9606 GN=SEC61A1 PE=1 SV=1,S61A1_HUMAN Protein transport protein Sec61 subunit alpha isoform 1 OS=Homo sapiens OX=9606 GN=SEC61A1 PE=1 SV=2	P61619	3	19.5	19.5	19.5	40.25	12	11	8	7	25	24	0.0885609	1.02095	0.0585348	0.674803	585.348	6748.03	36.2093	417.429	52.9149	100	Confident
419	0	Single Protein	Q9H553	Alpha-1,3/1,6-mannosyltransferase ALG2 (ALG2_HUMAN)	Q9H553	ALG2_HUMAN Alpha-1,3/1,6-mannosyltransferase ALG2 OS=Homo sapiens OX=9606 GN=ALG2 PE=1 SV=1		9	27.64	27.64	33.65	52.16	12	9	7	5	25	20	0.0740741	0.513561	0.0489597	0.339441	489.597	3394.41	30.2861	209.976	47.0613	100	Confident
420	0	Single Protein	P29508	Serpin B3 (SPB3_HUMAN)	P29508	SPB3_HUMAN Serpin B3 OS=Homo sapiens OX=9606 GN=SERPINB3 PE=1 SV=2		18	38.97	38.97	38.97	77.18	12	12	5	5	25	23	0.0503876	0.778279	0.033304	0.514408	333.04	5144.08	20.6016	318.21	44.5365	100	Confident
421	0	Single Protein	Q10713	Mitochondrial-processing peptidase subunit alpha (MPPA_HUMAN)	Q10713	MPPA_HUMAN Mitochondrial-processing peptidase subunit alpha OS=Homo sapiens OX=9606 GN=PMPCA PE=1 SV=2		9	26.1	26.1	28.57	58.1	12	10	10	8	25	23	0.0592784	0.544114	0.0391804	0.359635	391.804	3596.35	24.2367	222.468	58.2156	100	Confident
422	0	Single Protein	O75131	Copine-3 (CPNE3_HUMAN)	O75131	CPNE3_HUMAN Copine-3 OS=Homo sapiens OX=9606 GN=CPNE3 PE=1 SV=1		8	25.7	25.7	25.7	58.85	12	12	2	2	24	23	0.0625	0.684283	0.0413097	0.452281	413.097	4522.81	25.5539	279.778	60.0921	100	Confident
423	0	Single Protein	O00231	26S proteasome non-ATPase regulatory subunit 11 (PSD11_HUMAN)	O00231	PSD11_HUMAN 26S proteasome non-ATPase regulatory subunit 11 OS=Homo sapiens OX=9606 GN=PSMD11 PE=1 SV=3		17	32.7	32.7	35.31	80.57	12	11	7	6	24	22	0.0599455	0.571913	0.0396213	0.378009	396.213	3780.09	24.5095	233.834	47.434	100	Confident
424	0	Single Protein	P43897	Elongation factor Ts, mitochondrial (EFTS_HUMAN)	P43897	EFTS_HUMAN Elongation factor Ts, mitochondrial OS=Homo sapiens OX=9606 GN=TSFM PE=1 SV=2		12	39.38	39.38	42.46	63.38	12	9	3	3	24	21	0.0696864	0.701254	0.0460596	0.463498	460.596	4634.98	28.4922	286.717	35.3682	100	Confident
425	0	Single Protein	Q99832	T-complex protein 1 subunit eta (TCPH_HUMAN)	Q99832	TCPH_HUMAN T-complex protein 1 subunit eta OS=Homo sapiens OX=9606 GN=CCT7 PE=1 SV=2		2	25.97	25.97	27.62	77.35	12	11	8	7	23	21	0.0470852	0.459416	0.0311212	0.303654	311.212	3036.54	19.2514	187.838	59.3289	100	Confident
426	0	Single Protein	O95994	Anterior gradient protein 2 homolog (AGR2_HUMAN)	O95994	AGR2_HUMAN Anterior gradient protein 2 homolog OS=Homo sapiens OX=9606 GN=AGR2 PE=1 SV=1		7	61.71	61.71	72.57	87.43	12	9	2	2	23	19	0.117647	1.46209	0.0777595	0.966379	777.595	9663.79	48.1015	597.795	19.9666	100	Confident
427	0	Related Proteins	Q9BZE1	39S ribosomal protein L37, mitochondrial (RM37_HUMAN)	Q9BZE1,S4R369	RM37_HUMAN 39S ribosomal protein L37, mitochondrial OS=Homo sapiens OX=9606 GN=MRPL37 PE=1 SV=2,S4R369_HUMAN 39S ribosomal protein L37, mitochondrial OS=Homo sapiens OX=9606 GN=MRPL37 PE=1 SV=1	S4R369	1	18.44	18.44	34.75	82.98	12	6	8	5	22	16	0.0373333	0.325711	0.0246757	0.215281	246.757	2152.81	15.2642	133.171	48.0871	100	Confident
428	0	Single Protein	Q9BXW7	Haloacid dehalogenase-like hydrolase domain-containing 5 (HDHD5_HUMAN)	Q9BXW7	HDHD5_HUMAN Haloacid dehalogenase-like hydrolase domain-containing 5 OS=Homo sapiens OX=9606 GN=HDHD5 PE=1 SV=1		22	45.15	45.15	45.15	62.41	12	12	9	9	22	22	0.0650888	0.961927	0.0430208	0.635792	430.208	6357.92	26.6124	393.296	46.2918	100	Confident
429	0	Single Protein	Q14498	RNA-binding protein 39 (RBM39_HUMAN)	Q14498	RBM39_HUMAN RNA-binding protein 39 OS=Homo sapiens OX=9606 GN=RBM39 PE=1 SV=2		20	22.45	22.45	26.23	61.7	12	10	2	2	21	19	0.0533708	0.284386	0.0352757	0.187967	352.757	1879.67	21.8213	116.275	59.3427	100	Confident
430	0	Single Protein	P62195	26S proteasome regulatory subunit 8 (PRS8_HUMAN)	P62195	PRS8_HUMAN 26S proteasome regulatory subunit 8 OS=Homo sapiens OX=9606 GN=PSMC5 PE=1 SV=1		17	32.27	32.27	41.38	85.71	12	9	3	2	20	15	0.0416667	0.420831	0.0275398	0.278151	275.398	2781.51	17.036	172.062	45.5971	100	Confident
431	0	Single Protein	Q8WVV4	Protein POF1B (POF1B_HUMAN)	Q8WVV4	POF1B_HUMAN Protein POF1B OS=Homo sapiens OX=9606 GN=POF1B PE=1 SV=3		X	22.75	22.75	24.62	60.27	12	10	12	10	19	17	0.041769	0.433013	0.0276075	0.286202	276.075	2862.02	17.0778	177.043	68.0224	100	Confident
432	0	Single Protein	O43776	Asparagine--tRNA ligase, cytoplasmic (SYNC_HUMAN)	O43776	SYNC_HUMAN Asparagine--tRNA ligase, cytoplasmic OS=Homo sapiens OX=9606 GN=NARS1 PE=1 SV=1		18	22.81	22.81	27.55	66.24	12	10	9	7	19	17	0.046832	0.376857	0.0309539	0.249086	309.539	2490.86	19.1479	154.083	62.9025	100	Confident
433	0	Single Protein	Q9P0J1	[Pyruvate dehydrogenase [acetyl-transferring]]-phosphatase 1, mitochondrial (PDP1_HUMAN)	Q9P0J1	PDP1_HUMAN [Pyruvate dehydrogenase [acetyl-transferring]]-phosphatase 1, mitochondrial OS=Homo sapiens OX=9606 GN=PDP1 PE=1 SV=3		8	24.39	24.39	35.01	75.98	12	9	9	8	18	13	0.0268041	0.478466	0.0177163	0.316245	177.163	3162.45	10.9592	195.627	61.0156	100	Confident
434	0	Single Protein	Q9NZ08	Endoplasmic reticulum aminopeptidase 1 (ERAP1_HUMAN)	Q9NZ08	ERAP1_HUMAN Endoplasmic reticulum aminopeptidase 1 OS=Homo sapiens OX=9606 GN=ERAP1 PE=1 SV=3		5	14.98	14.98	16.05	64.19	12	10	8	6	18	16	0.0225035	0.271062	0.0148738	0.17916	148.738	1791.6	9.20085	110.827	107.166	100	Confident
435	0	Related Proteins	E9PM69	26S proteasome regulatory subunit 6A (E9PM69_HUMAN)	E9PM69,P17980,R4GNH3	E9PM69_HUMAN 26S proteasome regulatory subunit 6A OS=Homo sapiens OX=9606 GN=PSMC3 PE=1 SV=1,PRS6A_HUMAN 26S proteasome regulatory subunit 6A OS=Homo sapiens OX=9606 GN=PSMC3 PE=1 SV=3,R4GNH3_HUMAN 26S proteasome regulatory subunit 6A OS=Homo sapiens OX=9606 GN=PSMC3 PE=1 SV=1	P17980,R4GNH3	11	31.49	28.72	41.06	87.66	12	9	3	2	18	15	0.0431034	0.513561	0.0284895	0.339441	284.895	3394.41	17.6234	209.976	44.2958	100	Confident
436	0	Related Proteins	A0A3B3ITD8	Nuclear pore complex protein Nup98-Nup96 (A0A3B3ITD8_HUMAN)	A0A3B3ITD8,P52948	A0A3B3ITD8_HUMAN Nuclear pore complex protein Nup98-Nup96 OS=Homo sapiens OX=9606 GN=NUP98 PE=1 SV=1,NUP98_HUMAN Nuclear pore complex protein Nup98-Nup96 OS=Homo sapiens OX=9606 GN=NUP98 PE=1 SV=4	P52948	11	7.42	7.42	9.27	40.13	12	8	9	5	18	10	0.0151515	0.211528	0.0100145	0.13981	100.145	1398.1	6.19489	86.4858	143.359	100	Confident
437	0	Single Protein	Q9UGP8	Translocation protein SEC63 homolog (SEC63_HUMAN)	Q9UGP8	SEC63_HUMAN Translocation protein SEC63 homolog OS=Homo sapiens OX=9606 GN=SEC63 PE=1 SV=2		6	16.18	16.18	23.16	69.61	12	9	10	9	17	14	0.024055	0.240938	0.0158993	0.159249	158.993	1592.49	9.83519	98.5105	87.9416	100	Confident
438	0	Related Proteins	A0A3B3ISU1	Double-stranded RNA-specific adenosine deaminase (A0A3B3ISU1_HUMAN)	A0A3B3ISU1,A0A7P0Z4F9,A0A7P0Z4K3,P55265	A0A3B3ISU1_HUMAN Double-stranded RNA-specific adenosine deaminase OS=Homo sapiens OX=9606 GN=ADAR PE=1 SV=2,A0A7P0Z4F9_HUMAN Double-stranded RNA-specific adenosine deaminase OS=Homo sapiens OX=9606 GN=ADAR PE=1 SV=1,A0A7P0Z4K3_HUMAN Double-stranded RNA-specific adenosine deaminase OS=Homo sapiens OX=9606 GN=ADAR PE=1 SV=1,DSRAD_HUMAN Double-stranded RNA-specific adenosine deaminase OS=Homo sapien…	A0A7P0Z4F9,A0A7P0Z4K3,P55265	1	14.15	14.15	15.01	72.56	12	11	2	2	17	16	0.0125165	0.230733	0.00827283	0.152505	82.7283	1525.05	5.11752	94.3383	115.031	100	Confident
439	0	Single Protein	Q7KZF4	Staphylococcal nuclease domain-containing protein 1 (SND1_HUMAN)	Q7KZF4	SND1_HUMAN Staphylococcal nuclease domain-containing protein 1 OS=Homo sapiens OX=9606 GN=SND1 PE=1 SV=1		7	14.29	12.09	15.27	74.73	12	10	9	7	16	14	0.0190996	0.215474	0.012624	0.142419	126.24	1424.19	7.80912	88.0994	101.934	100	Confident
440	0	Related Proteins	A0A7I2V2Y2	Vesicle-fusing ATPase (A0A7I2V2Y2_HUMAN)	A0A7I2V2Y2,A0A7I2V5G8,A0A7P0T8Q5,A0A7P0TAQ1,A0A7P0TAW3,A0A7P0Z4C6,P55072	A0A7I2V2Y2_HUMAN Vesicle-fusing ATPase OS=Homo sapiens OX=9606 GN=VCP PE=1 SV=2,A0A7I2V5G8_HUMAN Vesicle-fusing ATPase OS=Homo sapiens OX=9606 GN=VCP PE=1 SV=1,A0A7P0T8Q5_HUMAN 15S Mg(2+)-ATPase p97 subunit OS=Homo sapiens OX=9606 GN=VCP PE=1 SV=1,A0A7P0TAQ1_HUMAN 15S Mg(2+)-ATPase p97 subunit OS=Homo sapiens OX=9606 GN=VCP PE=1 SV=1,A0A7P0TAW3_HUMAN 15S Mg(2+)-ATPase p97 subunit OS=Homo sapiens …	A0A7I2V5G8,A0A7P0T8Q5,A0A7P0TAQ1,A0A7P0TAW3,A0A7P0Z4C6,P55072	9	29.04	29.04	34.72	61.79	12	9	1	1	15	11	0.0329341	0.429461	0.021768	0.283855	217.68	2838.55	13.4655	175.591	50.9615	100	Confident
441	0	Single Protein	Q92621	Nuclear pore complex protein Nup205 (NU205_HUMAN)	Q92621	NU205_HUMAN Nuclear pore complex protein Nup205 OS=Homo sapiens OX=9606 GN=NUP205 PE=1 SV=3		7	0.89	0.89	8.2	56.21	12	2	11	1	14	3	0.00223714	0.024022	0.00147865	0.0158775	14.7865	158.775	0.914682	9.8217	227.776	100	Confident
442	0	Single Protein	Q9UGI8	Testin (TES_HUMAN)	Q9UGI8	TES_HUMAN Testin OS=Homo sapiens OX=9606 GN=TES PE=1 SV=1		7	8.31	8.31	33.97	79.81	12	3	4	1	13	3	0.00892857	0.131283	0.00590139	0.0867726	59.0139	867.726	3.65056	53.6769	47.9639	100	Confident
443	0	Related Proteins	A0A2U3TZH3	Elongation factor 1-alpha (A0A2U3TZH3_HUMAN)	A0A2U3TZH3,Q05639	A0A2U3TZH3_HUMAN Elongation factor 1-alpha OS=Homo sapiens OX=9606 GN=EEF1A2 PE=1 SV=1,EF1A2_HUMAN Elongation factor 1-alpha 2 OS=Homo sapiens OX=9606 GN=EEF1A2 PE=1 SV=1	Q05639	20	27.82	27.82	27.82	56.65	11	11	1	1	61	54	0.0812672	0.494869	0.0537141	0.327087	537.141	3270.87	33.2272	202.334	54.3064	100	Confident
444	0	Single Protein	P55795	Heterogeneous nuclear ribonucleoprotein H2 (HNRH2_HUMAN)	P55795	HNRH2_HUMAN Heterogeneous nuclear ribonucleoprotein H2 OS=Homo sapiens OX=9606 GN=HNRNPH2 PE=1 SV=1		X	36.53	36.53	36.53	58.13	11	11	6	6	56	52	0.108253	0.755676	0.0715504	0.499469	715.504	4994.69	44.2606	308.968	49.2323	100	Confident
445	0	Single Protein	Q9H0U4	Ras-related protein Rab-1B (RAB1B_HUMAN)	Q9H0U4	RAB1B_HUMAN Ras-related protein Rab-1B OS=Homo sapiens OX=9606 GN=RAB1B PE=1 SV=1		11	63.68	63.68	72.64	89.05	11	9	1	1	41	33	0.0927374	1.46209	0.0612954	0.966379	612.954	9663.79	37.9169	597.795	22.1572	100	Confident
446	0	Related Proteins	P09429	High mobility group protein B1 (HMGB1_HUMAN)	P09429,Q5T7C4	HMGB1_HUMAN High mobility group protein B1 OS=Homo sapiens OX=9606 GN=HMGB1 PE=1 SV=3,Q5T7C4_HUMAN High mobility group protein B1 OS=Homo sapiens OX=9606 GN=HMGB1 PE=1 SV=1	Q5T7C4	13	40	40	44.19	64.19	11	10	7	7	39	33	0.184524	0.615598	0.121962	0.406883	1219.62	4068.83	75.4449	251.695	24.8782	100	Confident
447	0	Related Proteins	K7EJ44	Profilin (K7EJ44_HUMAN)	K7EJ44,P07737	K7EJ44_HUMAN Profilin OS=Homo sapiens OX=9606 GN=PFN1 PE=1 SV=1,PROF1_HUMAN Profilin-1 OS=Homo sapiens OX=9606 GN=PFN1 PE=1 SV=2	P07737	17	70.19	70.19	71.15	87.5	11	9	10	8	39	36	0.379121	3.39397	0.250582	2.24327	2505.82	22432.7	155.008	1387.67	11.3828	100	Confident
448	0	Related Proteins	E9PJH8	Serpin H1 (Fragment) (E9PJH8_HUMAN)	E9PJH8,E9PKH2,P50454	E9PJH8_HUMAN Serpin H1 (Fragment) OS=Homo sapiens OX=9606 GN=SERPINH1 PE=1 SV=2,E9PKH2_HUMAN Collagen-binding protein OS=Homo sapiens OX=9606 GN=SERPINH1 PE=1 SV=1,SERPH_HUMAN Serpin H1 OS=Homo sapiens OX=9606 GN=SERPINH1 PE=1 SV=2	E9PKH2,P50454	11	23.45	23.45	26.42	74.12	11	9	3	3	38	34	0.0963303	0.584893	0.0636701	0.386589	636.701	3865.89	39.3859	239.141	40.9272	100	Confident
449	0	Single Protein	Q9P0L0	Vesicle-associated membrane protein-associated protein A (VAPA_HUMAN)	Q9P0L0	VAPA_HUMAN Vesicle-associated membrane protein-associated protein A OS=Homo sapiens OX=9606 GN=VAPA PE=1 SV=3		18	40.96	40.96	44.18	65.06	11	10	9	8	38	33	0.166667	1.00923	0.110159	0.667059	1101.59	6670.59	68.1438	412.638	27.8752	100	Confident
450	0	Single Protein	P61586	Transforming protein RhoA (RHOA_HUMAN)	P61586	RHOA_HUMAN Transforming protein RhoA OS=Homo sapiens OX=9606 GN=RHOA PE=1 SV=1		3	53.89	53.89	53.89	70.98	11	11	1	1	38	35	0.135542	1.47091	0.0895874	0.972208	895.874	9722.08	55.4182	601.401	21.7541	100	Confident
451	0	Single Protein	P42126	Enoyl-CoA delta isomerase 1, mitochondrial (ECI1_HUMAN)	P42126	ECI1_HUMAN Enoyl-CoA delta isomerase 1, mitochondrial OS=Homo sapiens OX=9606 GN=ECI1 PE=1 SV=1		16	35.43	35.43	36.09	64.24	11	10	2	2	38	35	0.156951	0.968419	0.103737	0.640083	1037.37	6400.83	64.1713	395.951	32.7952	100	Confident
452	0	Related Proteins	P22392	Nucleoside diphosphate kinase B (NDKB_HUMAN)	P22392,Q32Q12	NDKB_HUMAN Nucleoside diphosphate kinase B OS=Homo sapiens OX=9606 GN=NME2 PE=1 SV=1,Q32Q12_HUMAN Nucleoside diphosphate kinase OS=Homo sapiens OX=9606 GN=NME1-NME2 PE=1 SV=1	Q32Q12	17	59.87	59.87	63.16	88.16	11	10	4	3	37	30	0.149254	2.35982	0.0986501	1.55974	986.501	15597.4	61.0243	964.842	17.2869	100	Confident
453	0	Single Protein	Q15907	Ras-related protein Rab-11B (RB11B_HUMAN)	Q15907	RB11B_HUMAN Ras-related protein Rab-11B OS=Homo sapiens OX=9606 GN=RAB11B PE=1 SV=4		19	49.54	49.54	49.54	76.15	11	11	1	1	36	35	0.145833	1.5551	0.0963894	1.02785	963.894	10278.5	59.6258	635.822	24.4735	100	Confident
454	0	Related Proteins	F2Z2S8	40S ribosomal protein S3 (F2Z2S8_HUMAN)	F2Z2S8,H0YCJ7,H0YF32,P23396	F2Z2S8_HUMAN 40S ribosomal protein S3 OS=Homo sapiens OX=9606 GN=RPS3 PE=1 SV=1,H0YCJ7_HUMAN 40S ribosomal protein S3 (Fragment) OS=Homo sapiens OX=9606 GN=RPS3 PE=1 SV=1,H0YF32_HUMAN 40S ribosomal protein S3 (Fragment) OS=Homo sapiens OX=9606 GN=RPS3 PE=1 SV=1,RS3_HUMAN 40S ribosomal protein S3 OS=Homo sapiens OX=9606 GN=RPS3 PE=1 SV=2	H0YCJ7,H0YF32,P23396	11	71.79	71.79	75.21	82.91	11	10	1	1	35	33	0.340206	1.99358	0.224861	1.31767	2248.61	13176.7	139.098	815.1	13.0612	100	Confident
455	0	Single Protein	P84095	Rho-related GTP-binding protein RhoG (RHOG_HUMAN)	P84095	RHOG_HUMAN Rho-related GTP-binding protein RhoG OS=Homo sapiens OX=9606 GN=RHOG PE=1 SV=1		11	62.3	62.3	76.96	75.92	11	10	10	9	35	33	0.17451	1.84804	0.115343	1.22147	1153.43	12214.7	71.3506	755.593	21.2949	100	Confident
456	0	Related Proteins	A0A5F9ZHP2	Nucleoside-diphosphate kinase (A0A5F9ZHP2_HUMAN)	A0A5F9ZHP2,F8VZG5,F8W1A4,G3V213,P54819	A0A5F9ZHP2_HUMAN Nucleoside-diphosphate kinase OS=Homo sapiens OX=9606 GN=AK2 PE=1 SV=1,F8VZG5_HUMAN Nucleoside-diphosphate kinase OS=Homo sapiens OX=9606 GN=AK2 PE=1 SV=1,F8W1A4_HUMAN Adenylate kinase 2, mitochondrial OS=Homo sapiens OX=9606 GN=AK2 PE=1 SV=1,G3V213_HUMAN Nucleoside-diphosphate kinase OS=Homo sapiens OX=9606 GN=AK2 PE=1 SV=1,KAD2_HUMAN Adenylate kinase 2, mitochondrial OS=Homo sa…	F8VZG5,F8W1A4,G3V213,P54819	1	51.85	51.85	51.85	87.04	11	11	4	4	33	33	0.172577	2.16228	0.114066	1.42917	1140.66	14291.7	70.5603	884.075	17.7111	100	Confident
457	0	Single Protein	Q15181	Inorganic pyrophosphatase (IPYR_HUMAN)	Q15181	IPYR_HUMAN Inorganic pyrophosphatase OS=Homo sapiens OX=9606 GN=PPA1 PE=1 SV=2		10	60.21	60.21	60.21	87.89	11	11	6	6	32	29	0.106299	1.02095	0.0702591	0.674803	702.591	6748.03	43.4618	417.429	32.6392	100	Confident
458	0	Related Proteins	H0YKF0	Electron transfer flavoprotein subunit alpha, mitochondrial (Fragment) (H0YKF0_HUMAN)	H0YKF0,H0YL12,H0YLU7,P13804	H0YKF0_HUMAN Electron transfer flavoprotein subunit alpha, mitochondrial (Fragment) OS=Homo sapiens OX=9606 GN=ETFA PE=1 SV=1,H0YL12_HUMAN Electron transfer flavoprotein subunit alpha, mitochondrial (Fragment) OS=Homo sapiens OX=9606 GN=ETFA PE=1 SV=8,H0YLU7_HUMAN Electron transfer flavoprotein subunit alpha, mitochondrial (Fragment) OS=Homo sapiens OX=9606 GN=ETFA PE=1 SV=1,ETFA_HUMAN Electron t…	H0YL12,H0YLU7,P13804	15	38.41	38.41	39.79	80.28	11	9	2	2	32	29	0.0791506	0.951293	0.052315	0.628763	523.15	6287.63	32.3617	388.949	30.2019	100	Confident
459	0	Related Proteins	B0AZS6	14-3-3 protein zeta/delta (B0AZS6_HUMAN)	B0AZS6,B7Z2E6,H0YB80,P63104	B0AZS6_HUMAN 14-3-3 protein zeta/delta OS=Homo sapiens OX=9606 GN=YWHAZ PE=1 SV=1,B7Z2E6_HUMAN 14-3-3 protein zeta/delta OS=Homo sapiens OX=9606 GN=YWHAZ PE=1 SV=1,H0YB80_HUMAN 14-3-3 protein zeta/delta (Fragment) OS=Homo sapiens OX=9606 GN=YWHAZ PE=1 SV=1,1433Z_HUMAN 14-3-3 protein zeta/delta OS=Homo sapiens OX=9606 GN=YWHAZ PE=1 SV=1	B7Z2E6,H0YB80,P63104	8	41.07	41.07	47.62	89.29	11	9	1	1	31	29	0.16	1.97635	0.105753	1.30628	1057.53	13062.8	65.4181	808.057	19.0604	100	Confident
460	0	Single Protein	P01111	GTPase NRas (RASN_HUMAN)	P01111	RASN_HUMAN GTPase NRas OS=Homo sapiens OX=9606 GN=NRAS PE=1 SV=1		1	52.91	52.91	54.5	62.43	11	10	2	2	30	29	0.102794	1.72134	0.0679426	1.13773	679.426	11377.3	42.0288	703.792	21.2155	100	Confident
461	0	Single Protein	P53007	Tricarboxylate transport protein, mitochondrial (TXTP_HUMAN)	P53007	TXTP_HUMAN Tricarboxylate transport protein, mitochondrial OS=Homo sapiens OX=9606 GN=SLC25A1 PE=1 SV=2		22	26.69	26.69	31.19	75.88	11	8	5	4	30	25	0.105932	0.550516	0.0700165	0.363867	700.165	3638.67	43.3118	225.086	33.991	100	Confident
462	0	Single Protein	Q15365	Poly(rC)-binding protein 1 (PCBP1_HUMAN)	Q15365	PCBP1_HUMAN Poly(rC)-binding protein 1 OS=Homo sapiens OX=9606 GN=PCBP1 PE=1 SV=2		2	44.38	44.38	48.03	67.13	11	10	7	7	29	26	0.0841924	1.15443	0.0556475	0.76303	556.475	7630.3	34.4232	472.006	37.4739	100	Confident
463	0	Related Proteins	M0R0F0	40S ribosomal protein S5 (Fragment) (M0R0F0_HUMAN)	M0R0F0,P46782	M0R0F0_HUMAN 40S ribosomal protein S5 (Fragment) OS=Homo sapiens OX=9606 GN=RPS5 PE=1 SV=1,RS5_HUMAN 40S ribosomal protein S5 OS=Homo sapiens OX=9606 GN=RPS5 PE=1 SV=4	P46782	19	51.5	51.5	51.5	71	11	10	1	1	28	26	0.153846	1.05353	0.101686	0.696334	1016.86	6963.34	62.902	430.747	22.3768	100	Confident
464	0	Single Protein	O75911	Short-chain dehydrogenase/reductase 3 (DHRS3_HUMAN)	O75911	DHRS3_HUMAN Short-chain dehydrogenase/reductase 3 OS=Homo sapiens OX=9606 GN=DHRS3 PE=1 SV=2		1	34.77	34.77	43.38	58.61	11	9	7	5	27	25	0.124378	0.839526	0.0822085	0.55489	822.085	5548.9	50.8536	343.251	33.5266	100	Confident
465	0	Related Proteins	A0A1B0GV23	Cathepsin D (A0A1B0GV23_HUMAN)	A0A1B0GV23,A0A1B0GVD5,A0A1B0GVP3,A0A1B0GW44,A0A1B0GWE8,C9JH19,F8W787,P07339	A0A1B0GV23_HUMAN Cathepsin D OS=Homo sapiens OX=9606 GN=CTSD PE=1 SV=1,A0A1B0GVD5_HUMAN Cathepsin D OS=Homo sapiens OX=9606 GN=CTSD PE=1 SV=1,A0A1B0GVP3_HUMAN Cathepsin D OS=Homo sapiens OX=9606 GN=CTSD PE=1 SV=1,A0A1B0GW44_HUMAN Cathepsin D OS=Homo sapiens OX=9606 GN=CTSD PE=1 SV=1,A0A1B0GWE8_HUMAN Cathepsin D OS=Homo sapiens OX=9606 GN=CTSD PE=1 SV=1,C9JH19_HUMAN Cathepsin D OS=Homo sapiens OX=…	A0A1B0GVD5,A0A1B0GVP3,A0A1B0GW44,A0A1B0GWE8,C9JH19,F8W787,P07339	11	29.31	29.31	29.31	65.52	11	11	2	2	27	27	0.0328798	1.02095	0.0217321	0.674803	217.321	6748.03	13.4433	417.429	43.8033	100	Confident
466	0	Related Proteins	H3BPS8	Fructose-bisphosphate aldolase (Fragment) (H3BPS8_HUMAN)	H3BPS8,H3BQN4,H3BUH7,J3KPS3,P04075	H3BPS8_HUMAN Fructose-bisphosphate aldolase (Fragment) OS=Homo sapiens OX=9606 GN=ALDOA PE=1 SV=1,H3BQN4_HUMAN Fructose-bisphosphate aldolase OS=Homo sapiens OX=9606 GN=ALDOA PE=1 SV=1,H3BUH7_HUMAN Fructose-bisphosphate aldolase (Fragment) OS=Homo sapiens OX=9606 GN=ALDOA PE=1 SV=1,J3KPS3_HUMAN Fructose-bisphosphate aldolase OS=Homo sapiens OX=9606 GN=ALDOA PE=1 SV=1,ALDOA_HUMAN Fructose-bisphosp…	H3BQN4,H3BUH7,J3KPS3,P04075	16	35.25	35.25	37.41	65.11	11	10	2	1	27	23	0.0942029	1.15443	0.062264	0.76303	622.64	7630.3	38.5161	472.006	30.4076	100	Confident
467	0	Single Protein	P62834	Ras-related protein Rap-1A (RAP1A_HUMAN)	P62834	RAP1A_HUMAN Ras-related protein Rap-1A OS=Homo sapiens OX=9606 GN=RAP1A PE=1 SV=1		1	52.17	52.17	63.04	72.83	11	10	1	1	27	26	0.119497	1.42446	0.0789822	0.941507	789.822	9415.07	48.8578	582.41	20.9737	100	Confident
468	0	Single Protein	O60264	SWI/SNF-related matrix-associated actin-dependent regulator of chromatin subfamily A member 5 (SMCA5_HUMAN)	O60264	SMCA5_HUMAN SWI/SNF-related matrix-associated actin-dependent regulator of chromatin subfamily A member 5 OS=Homo sapiens OX=9606 GN=SMARCA5 PE=1 SV=1		4	8.56	7.41	9.41	65.97	11	8	6	5	27	7	0.00938338	0.119643	0.006202	0.0790791	62.02	790.791	3.83652	48.9178	121.828	100	Confident
469	0	Related Proteins	E7EQG2	RNA helicase (E7EQG2_HUMAN)	E7EQG2,Q14240	E7EQG2_HUMAN RNA helicase OS=Homo sapiens OX=9606 GN=EIF4A2 PE=1 SV=1,IF4A2_HUMAN Eukaryotic initiation factor 4A-II OS=Homo sapiens OX=9606 GN=EIF4A2 PE=1 SV=2	Q14240	3	26.24	26.24	35.91	80.39	11	7	2	1	27	22	0.0337915	0.467799	0.0223347	0.309195	223.347	3091.95	13.8161	191.266	41.2642	100	Confident
470	0	Related Proteins	A0A7I2V2B9	Complex I-49kD (A0A7I2V2B9_HUMAN)	A0A7I2V2B9,A0A7I2V3J6,A0A7I2V410,A0A7I2V4W5,A0A7I2V596,A0A7I2V5E2,A0A7I2V5G4,A0A7I2V630,A0A7I2YQG7,O75306	A0A7I2V2B9_HUMAN Complex I-49kD OS=Homo sapiens OX=9606 GN=NDUFS2 PE=1 SV=1,A0A7I2V3J6_HUMAN Complex I-49kD OS=Homo sapiens OX=9606 GN=NDUFS2 PE=1 SV=1,A0A7I2V410_HUMAN Complex I-49kD OS=Homo sapiens OX=9606 GN=NDUFS2 PE=1 SV=1,A0A7I2V4W5_HUMAN Complex I-49kD OS=Homo sapiens OX=9606 GN=NDUFS2 PE=1 SV=1,A0A7I2V596_HUMAN Complex I-49kD OS=Homo sapiens OX=9606 GN=NDUFS2 PE=1 SV=1,A0A7I2V5E2_HUMAN Co…	A0A7I2V3J6,A0A7I2V410,A0A7I2V4W5,A0A7I2V596,A0A7I2V5E2,A0A7I2V5G4,A0A7I2V630,A0A7I2YQG7,O75306	1	30.71	30.71	31.2	75.92	11	9	1	1	26	25	0.0385675	0.584893	0.0254914	0.386589	254.914	3865.89	15.7688	239.141	46.3927	100	Confident
471	0	Single Protein	P32119	Peroxiredoxin-2 (PRDX2_HUMAN)	P32119	PRDX2_HUMAN Peroxiredoxin-2 OS=Homo sapiens OX=9606 GN=PRDX2 PE=1 SV=5		19	38.89	38.89	38.89	60.61	11	10	3	2	26	25	0.145833	1.84804	0.0963894	1.22147	963.894	12214.7	59.6258	755.593	21.8782	100	Confident
472	0	Single Protein	P36551	Oxygen-dependent coproporphyrinogen-III oxidase, mitochondrial (HEM6_HUMAN)	P36551	HEM6_HUMAN Oxygen-dependent coproporphyrinogen-III oxidase, mitochondrial OS=Homo sapiens OX=9606 GN=CPOX PE=1 SV=3		3	28.19	28.19	31.06	70.48	11	10	8	7	26	21	0.0525	0.519911	0.0347002	0.343638	347.002	3436.38	21.4653	212.572	50.12	100	Confident
473	0	Single Protein	Q96HS1	Serine/threonine-protein phosphatase PGAM5, mitochondrial (PGAM5_HUMAN)	Q96HS1	PGAM5_HUMAN Serine/threonine-protein phosphatase PGAM5, mitochondrial OS=Homo sapiens OX=9606 GN=PGAM5 PE=1 SV=2		12	35.99	35.99	35.99	59.52	11	11	8	8	25	25	0.111111	1.10634	0.0734396	0.731245	734.396	7312.45	45.4292	452.343	31.9846	100	Confident
474	0	Single Protein	Q13547	Histone deacetylase 1 (HDAC1_HUMAN)	Q13547	HDAC1_HUMAN Histone deacetylase 1 OS=Homo sapiens OX=9606 GN=HDAC1 PE=1 SV=1		1	24.07	24.07	29.46	69.29	11	9	4	3	25	22	0.0440771	0.429461	0.029133	0.283855	291.33	2838.55	18.0215	175.591	55.0677	100	Confident
475	0	Single Protein	Q16658	Fascin (FSCN1_HUMAN)	Q16658	FSCN1_HUMAN Fascin OS=Homo sapiens OX=9606 GN=FSCN1 PE=1 SV=3		7	26.17	26.17	26.17	82.56	11	10	9	8	25	23	0.0528736	0.477378	0.0349471	0.315526	349.471	3155.26	21.618	195.182	54.4961	100	Confident
476	0	Related Proteins	A0A3B3ITI4	Stress-70 protein, mitochondrial (A0A3B3ITI4_HUMAN)	A0A3B3ITI4,A0A7I2V2S7,A0A7I2V3F7,D6RCD7,H0Y8K0,P38646	A0A3B3ITI4_HUMAN Stress-70 protein, mitochondrial OS=Homo sapiens OX=9606 GN=HSPA9 PE=1 SV=1,A0A7I2V2S7_HUMAN 75 kDa glucose-regulated protein OS=Homo sapiens OX=9606 GN=HSPA9 PE=1 SV=1,A0A7I2V3F7_HUMAN Stress-70 protein, mitochondrial OS=Homo sapiens OX=9606 GN=HSPA9 PE=1 SV=1,D6RCD7_HUMAN 75 kDa glucose-regulated protein OS=Homo sapiens OX=9606 GN=HSPA9 PE=1 SV=2,H0Y8K0_HUMAN Heat shock 70kDa p…	A0A7I2V2S7,A0A7I2V3F7,D6RCD7,H0Y8K0,P38646	5	52.78	52.78	64.44	86.11	11	9	2	1	25	23	0.083871	1.21898	0.055435	0.805694	554.35	8056.94	34.2917	498.397	19.2859	100	Confident
477	0	Single Protein	O75844	CAAX prenyl protease 1 homolog (FACE1_HUMAN)	O75844	FACE1_HUMAN CAAX prenyl protease 1 homolog OS=Homo sapiens OX=9606 GN=ZMPSTE24 PE=1 SV=2		1	22.53	22.53	28.21	53.68	11	9	5	4	24	20	0.0651466	0.513561	0.043059	0.339441	430.59	3394.41	26.636	209.976	54.7775	100	Confident
478	0	Single Protein	P40121	Macrophage-capping protein (CAPG_HUMAN)	P40121	CAPG_HUMAN Macrophage-capping protein OS=Homo sapiens OX=9606 GN=CAPG PE=1 SV=2		2	36.21	36.21	37.07	41.95	11	10	1	1	23	22	0.0808824	0.930698	0.0534597	0.61515	534.597	6151.5	33.0698	380.528	38.4745	100	Confident
479	0	Related Proteins	A0A1B0GV75	Carnitine O-palmitoyltransferase 2, mitochondrial (A0A1B0GV75_HUMAN)	A0A1B0GV75,A0A1B0GVF3,P23786	A0A1B0GV75_HUMAN Carnitine O-palmitoyltransferase 2, mitochondrial OS=Homo sapiens OX=9606 GN=CPT2 PE=1 SV=1,A0A1B0GVF3_HUMAN Carnitine O-palmitoyltransferase 2, mitochondrial OS=Homo sapiens OX=9606 GN=CPT2 PE=1 SV=1,CPT2_HUMAN Carnitine O-palmitoyltransferase 2, mitochondrial OS=Homo sapiens OX=9606 GN=CPT2 PE=1 SV=2	A0A1B0GVF3,P23786	1	27.26	27.26	27.26	72.91	11	11	1	1	23	21	0.0337079	0.476491	0.0222794	0.314939	222.794	3149.39	13.7819	194.819	67.1291	100	Confident
480	0	Single Protein	Q2TAY7	WD40 repeat-containing protein SMU1 (SMU1_HUMAN)	Q2TAY7	SMU1_HUMAN WD40 repeat-containing protein SMU1 OS=Homo sapiens OX=9606 GN=SMU1 PE=1 SV=2		9	26.71	26.71	29.24	70.76	11	9	11	9	23	20	0.0481928	0.429461	0.0318533	0.283855	318.533	2838.55	19.7042	175.591	57.5072	100	Confident
481	0	Related Proteins	A0A087WUL9	26S proteasome non-ATPase regulatory subunit 13 (A0A087WUL9_HUMAN)	A0A087WUL9,Q9UNM6	A0A087WUL9_HUMAN 26S proteasome non-ATPase regulatory subunit 13 OS=Homo sapiens OX=9606 GN=PSMD13 PE=1 SV=1,PSD13_HUMAN 26S proteasome non-ATPase regulatory subunit 13 OS=Homo sapiens OX=9606 GN=PSMD13 PE=1 SV=2	Q9UNM6	11	29.71	27.06	38.99	76.13	11	9	1	1	22	19	0.0527859	0.750827	0.0348892	0.496264	348.892	4962.64	21.5822	306.985	42.7121	100	Confident
482	0	Related Proteins	Q9UBX3	Mitochondrial dicarboxylate carrier (DIC_HUMAN)	B4DLN1,Q9UBX3	B4DLN1_HUMAN cDNA FLJ60124, highly similar to Mitochondrial dicarboxylate carrier OS=Homo sapiens OX=9606 PE=2 SV=1,DIC_HUMAN Mitochondrial dicarboxylate carrier OS=Homo sapiens OX=9606 GN=SLC25A10 PE=1 SV=2	B4DLN1	17	27.87	27.87	44.95	75.96	11	7	6	3	22	18	0.0550459	0.629751	0.0363829	0.416238	363.829	4162.38	22.5062	257.482	31.2623	100	Confident
483	0	Single Protein	Q8NC51	Plasminogen activator inhibitor 1 RNA-binding protein (PAIRB_HUMAN)	Q8NC51	PAIRB_HUMAN Plasminogen activator inhibitor 1 RNA-binding protein OS=Homo sapiens OX=9606 GN=SERBP1 PE=1 SV=2		1	27.45	27.45	32.84	76.23	11	10	10	9	21	19	0.0610932	0.417474	0.0403799	0.275932	403.799	2759.32	24.9788	170.69	44.9385	100	Confident
484	0	Related Proteins	A0A2R8Y6Y7	Succinate--CoA ligase [ADP-forming] subunit beta, mitochondrial (A0A2R8Y6Y7_HUMAN)	A0A2R8Y6Y7,A0A2R8YDQ9,Q5T9Q5,Q9P2R7	A0A2R8Y6Y7_HUMAN Succinate--CoA ligase [ADP-forming] subunit beta, mitochondrial OS=Homo sapiens OX=9606 GN=SUCLA2 PE=1 SV=1,A0A2R8YDQ9_HUMAN Succinate--CoA ligase [ADP-forming] subunit beta, mitochondrial OS=Homo sapiens OX=9606 GN=SUCLA2 PE=1 SV=1,Q5T9Q5_HUMAN Succinate--CoA ligase [ADP-forming] subunit beta, mitochondrial (Fragment) OS=Homo sapiens OX=9606 GN=SUCLA2 PE=1 SV=1,SUCB1_HUMAN Succi…	A0A2R8YDQ9,Q5T9Q5,Q9P2R7	13	22.73	22.73	27.07	59.09	11	9	4	3	20	18	0.0458015	0.447819	0.0302728	0.295989	302.728	2959.89	18.7265	183.097	52.5783	100	Confident
485	0	Single Protein	O75439	Mitochondrial-processing peptidase subunit beta (MPPB_HUMAN)	O75439	MPPB_HUMAN Mitochondrial-processing peptidase subunit beta OS=Homo sapiens OX=9606 GN=PMPCB PE=1 SV=2		7	24.34	24.34	26.18	67.08	11	10	1	1	19	15	0.0421348	0.53174	0.0278493	0.351457	278.493	3514.57	17.2274	217.409	54.3315	100	Confident
486	0	Single Protein	P29992	Guanine nucleotide-binding protein subunit alpha-11 (GNA11_HUMAN)	P29992	GNA11_HUMAN Guanine nucleotide-binding protein subunit alpha-11 OS=Homo sapiens OX=9606 GN=GNA11 PE=1 SV=2		19	35.38	35.38	42.62	77.72	11	9	2	1	18	16	0.0394265	0.513561	0.0260592	0.339441	260.592	3394.41	16.12	209.976	42.0965	100	Confident
487	0	Single Protein	Q8NE86	Calcium uniporter protein, mitochondrial (MCU_HUMAN)	Q8NE86	MCU_HUMAN Calcium uniporter protein, mitochondrial OS=Homo sapiens OX=9606 GN=MCU PE=1 SV=1		10	31.91	31.91	37.32	61.82	11	9	5	4	18	15	0.0622407	0.601568	0.0411383	0.39761	411.383	3976.1	25.4479	245.959	39.8418	100	Confident
488	0	Single Protein	Q96LJ7	Dehydrogenase/reductase SDR family member 1 (DHRS1_HUMAN)	Q96LJ7	DHRS1_HUMAN Dehydrogenase/reductase SDR family member 1 OS=Homo sapiens OX=9606 GN=DHRS1 PE=1 SV=1		14	48.88	48.88	48.88	62.3	11	11	7	7	18	16	0.0723982	1.39503	0.047852	0.922051	478.52	9220.51	29.6009	570.375	33.8873	100	Confident
489	0	Single Protein	O43852	Calumenin (CALU_HUMAN)	O43852	CALU_HUMAN Calumenin OS=Homo sapiens OX=9606 GN=CALU PE=1 SV=2		7	41.59	41.59	48.57	78.1	11	10	5	4	17	15	0.0547445	0.730196	0.0361837	0.482627	361.837	4826.27	22.383	298.55	37.0835	100	Confident
490	0	Single Protein	Q13505	Metaxin-1 (MTX1_HUMAN)	Q13505	MTX1_HUMAN Metaxin-1 OS=Homo sapiens OX=9606 GN=MTX1 PE=1 SV=3		1	17.81	17.81	29.4	59.66	11	7	11	7	17	12	0.0315789	0.326805	0.0208723	0.216004	208.723	2160.04	12.9115	133.618	51.4306	100	Confident
491	0	Single Protein	Q969Z0	FAST kinase domain-containing protein 4 (FAKD4_HUMAN)	Q969Z0	FAKD4_HUMAN FAST kinase domain-containing protein 4 OS=Homo sapiens OX=9606 GN=TBRG4 PE=1 SV=1		7	23.45	23.45	25.36	62.28	11	10	2	2	16	15	0.0298211	0.417474	0.0197104	0.275932	197.104	2759.32	12.1927	170.69	70.6934	100	Confident
492	0	Related Proteins	E9PF19	Transducin beta-like protein 2 (E9PF19_HUMAN)	E9PF19,Q9Y4P3	E9PF19_HUMAN Transducin beta-like protein 2 OS=Homo sapiens OX=9606 GN=TBL2 PE=1 SV=1,TBL2_HUMAN Transducin beta-like protein 2 OS=Homo sapiens OX=9606 GN=TBL2 PE=1 SV=1	Q9Y4P3	7	29.93	29.93	32.12	85.89	11	9	1	1	16	14	0.0396601	0.420831	0.0262136	0.278151	262.136	2781.51	16.2155	172.062	45.9062	100	Confident
493	0	Single Protein	Q15008	26S proteasome non-ATPase regulatory subunit 6 (PSMD6_HUMAN)	Q15008	PSMD6_HUMAN 26S proteasome non-ATPase regulatory subunit 6 OS=Homo sapiens OX=9606 GN=PSMD6 PE=1 SV=1		3	31.88	31.88	31.88	86.38	11	11	3	3	16	16	0.047619	0.598467	0.0314741	0.39556	314.741	3955.6	19.4697	244.691	45.5023	100	Confident
494	0	Single Protein	Q1KMD3	Heterogeneous nuclear ribonucleoprotein U-like protein 2 (HNRL2_HUMAN)	Q1KMD3	HNRL2_HUMAN Heterogeneous nuclear ribonucleoprotein U-like protein 2 OS=Homo sapiens OX=9606 GN=HNRNPUL2 PE=1 SV=1		11	17.4	17.4	19.54	66	11	9	11	9	15	13	0.0250965	0.222865	0.0165877	0.147304	165.877	1473.04	10.261	91.1214	85.0522	100	Confident
495	0	Single Protein	O43172	U4/U6 small nuclear ribonucleoprotein Prp4 (PRP4_HUMAN)	O43172	PRP4_HUMAN U4/U6 small nuclear ribonucleoprotein Prp4 OS=Homo sapiens OX=9606 GN=PRPF4 PE=1 SV=2		9	26.63	26.63	31.03	70.5	11	9	11	9	13	12	0.0264423	0.368875	0.0174772	0.24381	174.772	2438.1	10.8113	150.819	58.4124	100	Confident
496	0	Related Proteins	A0A087WV29	RNA cytidine acetyltransferase (A0A087WV29_HUMAN)	A0A087WV29,Q9H0A0	A0A087WV29_HUMAN RNA cytidine acetyltransferase OS=Homo sapiens OX=9606 GN=NAT10 PE=1 SV=1,NAT10_HUMAN RNA cytidine acetyltransferase OS=Homo sapiens OX=9606 GN=NAT10 PE=1 SV=2	Q9H0A0	11	17.03	17.03	18.23	62.95	11	10	11	10	11	10	0.0159744	0.30701	0.0105584	0.20292	105.584	2029.2	6.53136	125.525	93.4753	100	Confident
497	0	Related Proteins	P16104	Histone H2AX (H2AX_HUMAN)	P16104,Q8IUE6,Q96QV6	H2AX_HUMAN Histone H2AX OS=Homo sapiens OX=9606 GN=H2AX PE=1 SV=2,H2A2B_HUMAN Histone H2A type 2-B OS=Homo sapiens OX=9606 GN=H2AC21 PE=1 SV=3,H2A1A_HUMAN Histone H2A type 1-A OS=Homo sapiens OX=9606 GN=H2AC1 PE=1 SV=3	Q8IUE6,Q96QV6	11	27.97	27.97	27.97	62.94	10	7	2	2	91	77	0.211158	0.858792	0.139566	0.567624	1395.66	5676.24	86.3348	351.128	15.1354	100	Confident
498	0	Related Proteins	B2R5W2	Heterogeneous nuclear ribonucleoproteins C1/C2 (B2R5W2_HUMAN)	B2R5W2,B4DSU6,B4DY08,G3V251,G3V2Q1,G3V3K6,G3V4C1,G3V4W0,G3V555,G3V575,G3V576,G3V5X6,P07910	B2R5W2_HUMAN Heterogeneous nuclear ribonucleoproteins C1/C2 OS=Homo sapiens OX=9606 GN=HNRNPC PE=1 SV=1,B4DSU6_HUMAN Heterogeneous nuclear ribonucleoproteins C1/C2 OS=Homo sapiens OX=9606 GN=HNRNPC PE=1 SV=1,B4DY08_HUMAN Heterogeneous nuclear ribonucleoproteins C1/C2 OS=Homo sapiens OX=9606 GN=HNRNPC PE=1 SV=1,G3V251_HUMAN Heterogeneous nuclear ribonucleoproteins C1/C2 (Fragment) OS=Homo sapiens …	B4DSU6,B4DY08,G3V251,G3V2Q1,G3V3K6,G3V4C1,G3V4W0,G3V555,G3V575,G3V576,G3V5X6,P07910	14	20	20	22.76	75.52	10	8	2	2	47	35	0.139918	0.467799	0.0924794	0.309195	924.794	3091.95	57.2072	191.266	31.9288	100	Confident
499	0	Single Protein	P48047	ATP synthase subunit O, mitochondrial (ATPO_HUMAN)	P48047	ATPO_HUMAN ATP synthase subunit O, mitochondrial OS=Homo sapiens OX=9606 GN=ATP5PO PE=1 SV=1		21	54.93	54.93	60.09	86.38	10	9	7	6	43	38	0.206522	0.995262	0.136502	0.657825	1365.02	6578.25	84.4391	406.926	23.2627	100	Confident
500	0	Related Proteins	P62424	60S ribosomal protein L7a (RL7A_HUMAN)	P62424,Q5T8U3	RL7A_HUMAN 60S ribosomal protein L7a OS=Homo sapiens OX=9606 GN=RPL7A PE=1 SV=2,Q5T8U3_HUMAN 60S ribosomal protein L7a (Fragment) OS=Homo sapiens OX=9606 GN=RPL7A PE=1 SV=1	Q5T8U3	9	25.56	25.56	25.56	77.82	10	10	8	8	43	38	0.164251	0.467799	0.108563	0.309195	1085.63	3091.95	67.1562	191.266	29.977	100	Confident
501	0	Single Protein	P30044	Peroxiredoxin-5, mitochondrial (PRDX5_HUMAN)	P30044	PRDX5_HUMAN Peroxiredoxin-5, mitochondrial OS=Homo sapiens OX=9606 GN=PRDX5 PE=1 SV=4		11	45.79	45.79	45.79	88.79	10	10	10	10	41	37	0.194737	1.51189	0.128712	0.99929	1287.12	9992.9	79.6207	618.154	22.0725	100	Confident
502	0	Related Proteins	F8W7C6	60S ribosomal protein L10 (F8W7C6_HUMAN)	F8W7C6,P27635,X1WI28	F8W7C6_HUMAN 60S ribosomal protein L10 OS=Homo sapiens OX=9606 GN=RPL10 PE=1 SV=2,RL10_HUMAN 60S ribosomal protein L10 OS=Homo sapiens OX=9606 GN=RPL10 PE=1 SV=5,X1WI28_HUMAN 60S ribosomal protein L10 (Fragment) OS=Homo sapiens OX=9606 GN=RPL10 PE=1 SV=7	P27635,X1WI28	X	55.21	55.21	55.21	82.21	10	10	2	2	39	37	0.253731	1.15443	0.167705	0.76303	1677.05	7630.3	103.741	472.006	18.5527	100	Confident
503	0	Related Proteins	B8ZZL8	10 kDa chaperonin (B8ZZL8_HUMAN)	B8ZZL8,P61604	B8ZZL8_HUMAN 10 kDa chaperonin OS=Homo sapiens OX=9606 GN=HSPE1 PE=1 SV=1,CH10_HUMAN 10 kDa heat shock protein, mitochondrial OS=Homo sapiens OX=9606 GN=HSPE1 PE=1 SV=2	P61604	2	55.45	55.45	64.36	83.17	10	8	1	1	37	30	0.279762	1.78256	0.18491	1.17819	1849.1	11781.9	114.384	728.822	10.6828	100	Confident
504	0	Single Protein	P31942	Heterogeneous nuclear ribonucleoprotein H3 (HNRH3_HUMAN)	P31942	HNRH3_HUMAN Heterogeneous nuclear ribonucleoprotein H3 OS=Homo sapiens OX=9606 GN=HNRNPH3 PE=1 SV=2		10	37.57	37.57	39.88	59.83	10	9	9	8	34	29	0.0975177	0.807769	0.0644549	0.5339	644.549	5339	39.8714	330.267	36.9031	100	Confident
505	0	Single Protein	P15531	Nucleoside diphosphate kinase A (NDKA_HUMAN)	P15531	NDKA_HUMAN Nucleoside diphosphate kinase A OS=Homo sapiens OX=9606 GN=NME1 PE=1 SV=1		17	65.79	65.79	65.79	90.13	10	10	1	1	34	29	0.138686	3.21697	0.0916654	2.12627	916.654	21262.7	56.7036	1315.3	17.1377	100	Confident
506	0	Related Proteins	P62424	60S ribosomal protein L7a (RL7A_HUMAN)	P62424,Q5T8U2	RL7A_HUMAN 60S ribosomal protein L7a OS=Homo sapiens OX=9606 GN=RPL7A PE=1 SV=2,Q5T8U2_HUMAN 60S ribosomal protein L7a OS=Homo sapiens OX=9606 GN=RPL7A PE=1 SV=1	Q5T8U2	9	25.19	25.19	25.19	77.82	10	10	8	8	34	31	0.130435	0.467799	0.0862116	0.309195	862.116	3091.95	53.33	191.266	29.977	100	Confident
507	0	Related Proteins	A0A087WWU8	Tropomyosin alpha-3 chain (A0A087WWU8_HUMAN)	A0A087WWU8,A0A494C0G0,D6R904	A0A087WWU8_HUMAN Tropomyosin alpha-3 chain OS=Homo sapiens OX=9606 GN=TPM3 PE=1 SV=1,A0A494C0G0_HUMAN Tropomyosin alpha-3 chain (Fragment) OS=Homo sapiens OX=9606 GN=TPM3 PE=1 SV=1,D6R904_HUMAN Tropomyosin alpha-3 chain OS=Homo sapiens OX=9606 GN=TPM3 PE=1 SV=1	A0A494C0G0,D6R904	1	21.59	18.5	21.59	81.94	10	10	4	4	34	34	0.107527	0.730196	0.0710705	0.482627	710.705	4826.27	43.9638	298.55	26.4044	100	Confident
508	0	Related Proteins	E9PK54	Heat shock cognate 71 kDa protein (Fragment) (E9PK54_HUMAN)	E9PK54,E9PKE3,E9PLF4,E9PN25,E9PNE6,E9PPY6,E9PQK7,E9PQQ4,P11142	E9PK54_HUMAN Heat shock cognate 71 kDa protein (Fragment) OS=Homo sapiens OX=9606 GN=HSPA8 PE=1 SV=8,E9PKE3_HUMAN Heat shock cognate 71 kDa protein OS=Homo sapiens OX=9606 GN=HSPA8 PE=1 SV=1,E9PLF4_HUMAN Heat shock cognate 71 kDa protein (Fragment) OS=Homo sapiens OX=9606 GN=HSPA8 PE=1 SV=1,E9PN25_HUMAN Heat shock cognate 71 kDa protein (Fragment) OS=Homo sapiens OX=9606 GN=HSPA8 PE=1 SV=1,E9PNE6…	E9PKE3,E9PLF4,E9PN25,E9PNE6,E9PPY6,E9PQK7,E9PQQ4,P11142	11	48.09	48.09	51.91	89.62	10	9	2	2	32	31	0.166159	1.81838	0.109823	1.20187	1098.23	12018.7	67.9361	743.469	19.9431	100	Confident
509	0	Related Proteins	E7END7	Ras-related protein Rab-1A (E7END7_HUMAN)	E7END7,P62820	E7END7_HUMAN Ras-related protein Rab-1A OS=Homo sapiens OX=9606 GN=RAB1A PE=1 SV=1,RAB1A_HUMAN Ras-related protein Rab-1A OS=Homo sapiens OX=9606 GN=RAB1A PE=1 SV=3	P62820	2	54.91	54.91	70.52	88.44	10	7	5	3	31	24	0.0784314	1.15443	0.0518397	0.76303	518.397	7630.3	32.0677	472.006	19.0065	100	Confident
510	0	Single Protein	P57735	Ras-related protein Rab-25 (RAB25_HUMAN)	P57735	RAB25_HUMAN Ras-related protein Rab-25 OS=Homo sapiens OX=9606 GN=RAB25 PE=1 SV=2		1	43.66	43.66	53.99	75.59	10	9	9	8	30	27	0.128947	1.37137	0.0852285	0.906418	852.285	9064.18	52.7218	560.704	23.481	100	Confident
511	0	Single Protein	Q01105	Protein SET (SET_HUMAN)	Q01105	SET_HUMAN Protein SET OS=Homo sapiens OX=9606 GN=SET PE=1 SV=3		9	34.48	33.1	34.48	45.86	10	10	2	2	30	26	0.1625	1.05353	0.107405	0.696334	1074.05	6963.34	66.4402	430.747	33.4687	100	Confident
512	0	Related Proteins	E9PQD7	40S ribosomal protein S2 (E9PQD7_HUMAN)	E9PQD7,H0YEN5,P15880	E9PQD7_HUMAN 40S ribosomal protein S2 OS=Homo sapiens OX=9606 GN=RPS2 PE=1 SV=1,H0YEN5_HUMAN 40S ribosomal protein S2 (Fragment) OS=Homo sapiens OX=9606 GN=RPS2 PE=1 SV=1,RS2_HUMAN 40S ribosomal protein S2 OS=Homo sapiens OX=9606 GN=RPS2 PE=1 SV=2	H0YEN5,P15880	16	34.89	34.89	36.6	83.4	10	9	5	4	29	26	0.125	0.678804	0.0826195	0.44866	826.195	4486.6	51.1079	277.538	25.1952	100	Confident
513	0	Related Proteins	E7EP32	Guanine nucleotide-binding protein G(I)/G(S)/G(T) subunit beta-2 (E7EP32_HUMAN)	E7EP32,P62879	E7EP32_HUMAN Guanine nucleotide-binding protein G(I)/G(S)/G(T) subunit beta-2 OS=Homo sapiens OX=9606 GN=GNB2 PE=1 SV=1,GBB2_HUMAN Guanine nucleotide-binding protein G(I)/G(S)/G(T) subunit beta-2 OS=Homo sapiens OX=9606 GN=GNB2 PE=1 SV=3	P62879	7	38.51	38.51	39.19	55.07	10	8	1	1	29	25	0.0766871	0.978319	0.0506868	0.646626	506.868	6466.26	31.3545	399.998	32.3875	100	Confident
514	0	Related Proteins	A8K7Q2	Heat shock cognate 71 kDa protein (A8K7Q2_HUMAN)	A8K7Q2,E9PKE3,E9PN89,P11142	A8K7Q2_HUMAN Heat shock cognate 71 kDa protein OS=Homo sapiens OX=9606 GN=HSPA8 PE=1 SV=1,E9PKE3_HUMAN Heat shock cognate 71 kDa protein OS=Homo sapiens OX=9606 GN=HSPA8 PE=1 SV=1,E9PN89_HUMAN Heat shock cognate 71 kDa protein (Fragment) OS=Homo sapiens OX=9606 GN=HSPA8 PE=1 SV=1,HSP7C_HUMAN Heat shock cognate 71 kDa protein OS=Homo sapiens OX=9606 GN=HSPA8 PE=1 SV=1	E9PKE3,E9PN89,P11142	11	13.17	13.17	14.88	63.41	10	7	2	2	29	23	0.048951	0.320352	0.0323545	0.211738	323.545	2117.38	20.0143	130.98	45.3103	100	Confident
515	0	Single Protein	Q07021	Complement component 1 Q subcomponent-binding protein, mitochondrial (C1QBP_HUMAN)	Q07021	C1QBP_HUMAN Complement component 1 Q subcomponent-binding protein, mitochondrial OS=Homo sapiens OX=9606 GN=C1QBP PE=1 SV=1		17	63.12	63.12	63.12	52.84	10	10	3	3	28	28	0.110236	1.21222	0.0728613	0.801222	728.613	8012.22	45.0715	495.63	31.3426	100	Confident
516	0	Related Proteins	B4DTF2	Annexin (B4DTF2_HUMAN)	B4DTF2,P13928,Q5VT79	B4DTF2_HUMAN Annexin OS=Homo sapiens OX=9606 GN=ANXA8L1 PE=1 SV=1,ANXA8_HUMAN Annexin A8 OS=Homo sapiens OX=9606 GN=ANXA8 PE=1 SV=3,AXA81_HUMAN Annexin A8-like protein 1 OS=Homo sapiens OX=9606 GN=ANXA8L1 PE=2 SV=2	P13928,Q5VT79	10	37.78	37.78	41.85	77.78	10	9	1	1	28	26	0.0705128	0.750827	0.0466059	0.496264	466.059	4962.64	28.8301	306.985	30.4734	100	Confident
517	0	Related Proteins	M0R117	60S ribosomal protein L18a (M0R117_HUMAN)	M0R117,Q02543	M0R117_HUMAN 60S ribosomal protein L18a OS=Homo sapiens OX=9606 GN=RPL18A PE=1 SV=1,RL18A_HUMAN 60S ribosomal protein L18a OS=Homo sapiens OX=9606 GN=RPL18A PE=1 SV=2	Q02543	19	48.05	48.05	48.05	81.17	10	10	2	2	28	27	0.168	1.15443	0.111041	0.76303	1110.41	7630.3	68.689	472.006	18.0673	100	Confident
518	0	Related Proteins	A0A7I2V309	Heterogeneous nuclear ribonucleoprotein Q (A0A7I2V309_HUMAN)	A0A7I2V309,A0A7I2V346,A0A7I2V4Z0,A0A7I2V5Q6,A0A7I2YQN2,A0A7I2YQV8,B7Z645,O60506	A0A7I2V309_HUMAN Heterogeneous nuclear ribonucleoprotein Q OS=Homo sapiens OX=9606 GN=SYNCRIP PE=1 SV=1,A0A7I2V346_HUMAN Heterogeneous nuclear ribonucleoprotein Q OS=Homo sapiens OX=9606 GN=SYNCRIP PE=1 SV=1,A0A7I2V4Z0_HUMAN Heterogeneous nuclear ribonucleoprotein Q OS=Homo sapiens OX=9606 GN=SYNCRIP PE=1 SV=1,A0A7I2V5Q6_HUMAN Heterogeneous nuclear ribonucleoprotein Q OS=Homo sapiens OX=9606 GN=S…	A0A7I2V346,A0A7I2V4Z0,A0A7I2V5Q6,A0A7I2YQN2,A0A7I2YQV8,B7Z645,O60506	6	15.81	15.81	17.33	69.33	10	7	3	1	28	25	0.0205505	0.211528	0.013583	0.13981	135.83	1398.1	8.40235	86.4858	58.9564	100	Confident
519	0	Single Protein	O95571	Persulfide dioxygenase ETHE1, mitochondrial (ETHE1_HUMAN)	O95571	ETHE1_HUMAN Persulfide dioxygenase ETHE1, mitochondrial OS=Homo sapiens OX=9606 GN=ETHE1 PE=1 SV=2		19	52.76	49.21	64.17	69.29	10	9	2	2	28	25	0.108225	1.37137	0.071532	0.906418	715.32	9064.18	44.2492	560.704	27.8551	100	Confident
520	0	Related Proteins	A0A5F9ZHD4	Acetyl-CoA acetyltransferase, mitochondrial (A0A5F9ZHD4_HUMAN)	A0A5F9ZHD4,A0A5F9ZHJ0,A0A5F9ZI66,P24752	A0A5F9ZHD4_HUMAN Acetyl-CoA acetyltransferase, mitochondrial OS=Homo sapiens OX=9606 GN=ACAT1 PE=1 SV=1,A0A5F9ZHJ0_HUMAN Acetyl-CoA acetyltransferase, mitochondrial OS=Homo sapiens OX=9606 GN=ACAT1 PE=1 SV=1,A0A5F9ZI66_HUMAN Acetyl-CoA acetyltransferase, mitochondrial OS=Homo sapiens OX=9606 GN=ACAT1 PE=1 SV=1,THIL_HUMAN Acetyl-CoA acetyltransferase, mitochondrial OS=Homo sapiens OX=9606 GN=ACAT1…	A0A5F9ZHJ0,A0A5F9ZI66,P24752	11	38.56	35.95	38.56	71.24	10	10	1	1	27	26	0.0900735	0.930698	0.0595346	0.61515	595.346	6151.5	36.8277	380.528	32.563	100	Confident
521	0	Single Protein	O00299	Chloride intracellular channel protein 1 (CLIC1_HUMAN)	O00299	CLIC1_HUMAN Chloride intracellular channel protein 1 OS=Homo sapiens OX=9606 GN=CLIC1 PE=1 SV=4		6	44.4	44.4	44.4	78.42	10	10	9	9	26	25	0.113953	1.34623	0.0753182	0.889798	753.182	8897.98	46.5914	550.423	26.9057	100	Confident
522	0	Related Proteins	A0A075B752	Annexin (A0A075B752_HUMAN)	A0A075B752,A0A087WTN9,A0A087WUP0,P13928,Q5VT79	A0A075B752_HUMAN Annexin OS=Homo sapiens OX=9606 GN=ANXA8L1 PE=1 SV=1,A0A087WTN9_HUMAN Annexin OS=Homo sapiens OX=9606 GN=ANXA8 PE=1 SV=1,A0A087WUP0_HUMAN Annexin OS=Homo sapiens OX=9606 GN=ANXA8L1 PE=1 SV=1,ANXA8_HUMAN Annexin A8 OS=Homo sapiens OX=9606 GN=ANXA8 PE=1 SV=3,AXA81_HUMAN Annexin A8-like protein 1 OS=Homo sapiens OX=9606 GN=ANXA8L1 PE=2 SV=2	A0A087WTN9,A0A087WUP0,P13928,Q5VT79	10	25.21	25.21	28.22	67.67	10	9	2	2	26	24	0.0535055	0.619207	0.0353648	0.409268	353.648	4092.68	21.8764	253.171	40.6615	100	Confident
523	0	Single Protein	Q14165	Malectin (MLEC_HUMAN)	Q14165	MLEC_HUMAN Malectin OS=Homo sapiens OX=9606 GN=MLEC PE=1 SV=1		12	30.14	30.14	49.66	65.41	10	6	3	1	26	19	0.0994764	0.561523	0.0657495	0.371142	657.495	3711.42	40.6722	229.586	32.2136	100	Confident
524	0	Related Proteins	A0A5F9ZGX4	Aldehyde dehydrogenase family 3 member A2 (Fragment) (A0A5F9ZGX4_HUMAN)	A0A5F9ZGX4,A0A5F9ZHI5,A0A5F9ZHN9,A0A5F9ZI12,A0A5K1VW72,J3QRD1,P51648	A0A5F9ZGX4_HUMAN Aldehyde dehydrogenase family 3 member A2 (Fragment) OS=Homo sapiens OX=9606 GN=ALDH3A2 PE=1 SV=1,A0A5F9ZHI5_HUMAN Aldehyde dehydrogenase OS=Homo sapiens OX=9606 GN=ALDH3A2 PE=1 SV=1,A0A5F9ZHN9_HUMAN Aldehyde dehydrogenase OS=Homo sapiens OX=9606 GN=ALDH3A2 PE=1 SV=1,A0A5F9ZI12_HUMAN Aldehyde dehydrogenase family 3 member A2 (Fragment) OS=Homo sapiens OX=9606 GN=ALDH3A2 PE=1 SV=1…	A0A5F9ZHI5,A0A5F9ZHN9,A0A5F9ZI12,A0A5K1VW72,J3QRD1,P51648	17	20	20	20	49.35	10	8	1	1	26	24	0.0863309	0.415609	0.0570609	0.274699	570.609	2746.99	35.2975	169.927	51.8975	100	Confident
525	0	Single Protein	P61326	Protein mago nashi homolog (MGN_HUMAN)	P61326	MGN_HUMAN Protein mago nashi homolog OS=Homo sapiens OX=9606 GN=MAGOH PE=1 SV=1		1	71.23	71.23	75.34	86.99	10	9	1	1	26	25	0.19685	1.81838	0.130109	1.20187	1301.09	12018.7	80.4848	743.469	17.1528	100	Confident
526	0	Single Protein	Q9BVK6	Transmembrane emp24 domain-containing protein 9 (TMED9_HUMAN)	Q9BVK6	TMED9_HUMAN Transmembrane emp24 domain-containing protein 9 OS=Homo sapiens OX=9606 GN=TMED9 PE=1 SV=2		5	45.96	45.96	45.96	88.09	10	10	9	9	25	21	0.0917874	1.21222	0.0606675	0.801222	606.675	8012.22	37.5285	495.63	27.2602	100	Confident
527	0	Single Protein	A2BFX2	HLA class II histocompatibility antigen DR beta chain (A2BFX2_HUMAN)	A2BFX2	A2BFX2_HUMAN HLA class II histocompatibility antigen DR beta chain OS=Homo sapiens OX=9606 GN=HLA-DRB1 PE=1 SV=1		6	40.6	31.2	46.99	61.28	10	8	1	1	25	23	0.0950413	1.0893	0.0628181	0.719977	628.181	7199.77	38.8589	445.373	30.2211	100	Confident
528	0	Single Protein	Q9NVJ2	ADP-ribosylation factor-like protein 8B (ARL8B_HUMAN)	Q9NVJ2	ARL8B_HUMAN ADP-ribosylation factor-like protein 8B OS=Homo sapiens OX=9606 GN=ARL8B PE=1 SV=1		3	50	50	58.06	73.66	10	8	3	3	25	22	0.0838509	1.03092	0.0554218	0.681391	554.218	6813.91	34.2835	421.504	21.5251	100	Confident
529	0	Related Proteins	E9PQ57	Rae1 protein homolog (E9PQ57_HUMAN)	E9PQ57,P78406	E9PQ57_HUMAN Rae1 protein homolog OS=Homo sapiens OX=9606 GN=RAE1 PE=1 SV=1,RAE1L_HUMAN mRNA export factor RAE1 OS=Homo sapiens OX=9606 GN=RAE1 PE=1 SV=1	P78406	20	28.83	28.83	28.83	61.33	10	10	3	3	25	25	0.0841751	0.753487	0.055636	0.498021	556.36	4980.21	34.4161	308.073	47.8011	100	Confident
530	0	Single Protein	P35914	Hydroxymethylglutaryl-CoA lyase, mitochondrial (HMGCL_HUMAN)	P35914	HMGCL_HUMAN Hydroxymethylglutaryl-CoA lyase, mitochondrial OS=Homo sapiens OX=9606 GN=HMGCL PE=1 SV=2		1	33.85	33.85	34.15	64.92	10	9	9	8	24	23	0.109005	0.873817	0.0720473	0.577555	720.473	5775.55	44.568	357.272	34.3378	100	Confident
531	0	Related Proteins	E7EMS6	Catechol O-methyltransferase (Fragment) (E7EMS6_HUMAN)	E7EMS6,P21964	E7EMS6_HUMAN Catechol O-methyltransferase (Fragment) OS=Homo sapiens OX=9606 GN=COMT PE=1 SV=1,COMT_HUMAN Catechol O-methyltransferase OS=Homo sapiens OX=9606 GN=COMT PE=1 SV=2	P21964	22	61.43	61.43	61.43	43.5	10	10	1	1	23	23	0.1133	1.99358	0.0748866	1.31767	748.866	13176.7	46.3244	815.1	24.8222	100	Confident
532	0	Single Protein	P27695	DNA-(apurinic or apyrimidinic site) endonuclease (APEX1_HUMAN)	P27695	APEX1_HUMAN DNA-(apurinic or apyrimidinic site) endonuclease OS=Homo sapiens OX=9606 GN=APEX1 PE=1 SV=2		14	43.4	43.4	43.4	86.16	10	10	2	2	22	21	0.0766423	0.668101	0.0506572	0.441585	506.572	4415.85	31.3362	273.162	35.5322	100	Confident
533	0	Related and Unrelated Proteins	D6RFM5	Succinate dehydrogenase [ubiquinone] flavoprotein subunit, mitochondrial (D6RFM5_HUMAN)	A0A494C1T6,D6RFM5,P31040	A0A494C1T6_HUMAN Flavoprotein subunit of complex II OS=Homo sapiens OX=9606 PE=4 SV=1,D6RFM5_HUMAN Succinate dehydrogenase [ubiquinone] flavoprotein subunit, mitochondrial OS=Homo sapiens OX=9606 GN=SDHA PE=1 SV=1,SDHA_HUMAN Succinate dehydrogenase [ubiquinone] flavoprotein subunit, mitochondrial OS=Homo sapiens OX=9606 GN=SDHA PE=1 SV=2	A0A494C1T6,P31040	5	26.59	26.59	27.96	70.15	10	9	6	5	22	21	0.0344828	0.429461	0.0227916	0.283855	227.916	2838.55	14.0987	175.591	63.5267	100	Confident
534	0	Related Proteins	P37802	Transgelin-2 (TAGL2_HUMAN)	P37802,X6RJP6	TAGL2_HUMAN Transgelin-2 OS=Homo sapiens OX=9606 GN=TAGLN2 PE=1 SV=3,X6RJP6_HUMAN Transgelin-2 (Fragment) OS=Homo sapiens OX=9606 GN=TAGLN2 PE=1 SV=1	X6RJP6	1	54.77	50.25	54.77	88.94	10	10	10	10	22	20	0.112994	1.72134	0.0746843	1.13773	746.843	11377.3	46.1992	703.792	22.3772	100	Confident
535	0	Single Protein	Q9NYL9	Tropomodulin-3 (TMOD3_HUMAN)	Q9NYL9	TMOD3_HUMAN Tropomodulin-3 OS=Homo sapiens OX=9606 GN=TMOD3 PE=1 SV=1		15	36.65	36.65	36.65	77.84	10	10	1	1	22	20	0.0729927	0.687612	0.048245	0.454482	482.45	4544.82	29.844	281.139	39.5703	100	Confident
536	0	Single Protein	P50148	Guanine nucleotide-binding protein G(q) subunit alpha (GNAQ_HUMAN)	P50148	GNAQ_HUMAN Guanine nucleotide-binding protein G(q) subunit alpha OS=Homo sapiens OX=9606 GN=GNAQ PE=1 SV=4		9	36.21	36.21	36.21	77.72	10	10	1	1	21	21	0.0573477	0.584893	0.0379043	0.386589	379.043	3865.89	23.4473	239.141	42.1153	100	Confident
537	0	Related Proteins	D6RA82	Annexin (D6RA82_HUMAN)	D6RA82,P12429	D6RA82_HUMAN Annexin OS=Homo sapiens OX=9606 GN=ANXA3 PE=1 SV=1,ANXA3_HUMAN Annexin A3 OS=Homo sapiens OX=9606 GN=ANXA3 PE=1 SV=3	P12429	4	36.27	36.27	38.38	85.92	10	9	5	5	21	20	0.0758197	0.657724	0.0501135	0.434727	501.135	4347.27	30.9999	268.919	32.0985	100	Confident
538	0	Single Protein	O75477	Erlin-1 (ERLN1_HUMAN)	O75477	ERLN1_HUMAN Erlin-1 OS=Homo sapiens OX=9606 GN=ERLIN1 PE=1 SV=2		10	29.02	29.02	33.91	79.02	10	8	2	2	20	16	0.0394737	0.505836	0.0260904	0.334336	260.904	3343.36	16.1393	206.818	39.1464	100	Confident
539	0	Related Proteins	A0A0C4DGA2	Enoyl-CoA delta isomerase 2 (A0A0C4DGA2_HUMAN)	A0A0C4DGA2,O75521	A0A0C4DGA2_HUMAN Enoyl-CoA delta isomerase 2 OS=Homo sapiens OX=9606 GN=ECI2 PE=1 SV=1,ECI2_HUMAN Enoyl-CoA delta isomerase 2 OS=Homo sapiens OX=9606 GN=ECI2 PE=1 SV=4	O75521	6	39.01	39.01	39.01	60.71	10	9	5	4	20	18	0.0731707	0.569106	0.0483626	0.376154	483.626	3761.54	29.9168	232.686	40.1576	100	Confident
540	0	Single Protein	Q9NQR4	Omega-amidase NIT2 (NIT2_HUMAN)	Q9NQR4	NIT2_HUMAN Omega-amidase NIT2 OS=Homo sapiens OX=9606 GN=NIT2 PE=1 SV=1		3	54.71	54.71	54.71	80.43	10	10	4	4	20	19	0.0772358	1.10175	0.0510494	0.728207	510.494	7282.07	31.5788	450.464	30.5886	100	Confident
541	0	Single Protein	Q92769	Histone deacetylase 2 (HDAC2_HUMAN)	Q92769	HDAC2_HUMAN Histone deacetylase 2 OS=Homo sapiens OX=9606 GN=HDAC2 PE=1 SV=2		6	23.16	23.16	29.1	69.26	10	8	3	2	20	18	0.0326975	0.359356	0.0216116	0.237519	216.116	2375.19	13.3688	146.928	55.3288	100	Confident
542	0	Single Protein	Q15050	Ribosome biogenesis regulatory protein homolog (RRS1_HUMAN)	Q15050	RRS1_HUMAN Ribosome biogenesis regulatory protein homolog OS=Homo sapiens OX=9606 GN=RRS1 PE=1 SV=2		8	24.38	24.38	32.05	79.73	10	7	10	7	19	17	0.0549828	0.239748	0.0363412	0.158463	363.412	1584.63	22.4804	98.024	41.1682	100	Confident
543	0	Single Protein	P13489	Ribonuclease inhibitor (RINI_HUMAN)	P13489	RINI_HUMAN Ribonuclease inhibitor OS=Homo sapiens OX=9606 GN=RNH1 PE=1 SV=2		11	24.95	24.95	25.38	78.96	10	9	1	1	19	16	0.0409207	0.701254	0.0270468	0.463498	270.468	4634.98	16.731	286.717	49.9411	100	Confident
544	0	Single Protein	Q96DI7	U5 small nuclear ribonucleoprotein 40 kDa protein (SNR40_HUMAN)	Q96DI7	SNR40_HUMAN U5 small nuclear ribonucleoprotein 40 kDa protein OS=Homo sapiens OX=9606 GN=SNRNP40 PE=1 SV=1		1	35.29	35.29	42.02	50.42	10	8	6	5	18	15	0.0524476	0.603719	0.0346655	0.399032	346.655	3990.32	21.4439	246.838	39.2857	100	Confident
545	0	Single Protein	Q9H488	GDP-fucose protein O-fucosyltransferase 1 (OFUT1_HUMAN)	Q9H488	OFUT1_HUMAN GDP-fucose protein O-fucosyltransferase 1 OS=Homo sapiens OX=9606 GN=POFUT1 PE=1 SV=1		20	35.82	35.82	35.82	52.58	10	10	10	10	18	14	0.0505415	0.895736	0.0334057	0.592042	334.057	5920.42	20.6646	366.233	43.9272	100	Confident
546	0	Single Protein	P52209	6-phosphogluconate dehydrogenase, decarboxylating (6PGD_HUMAN)	P52209	6PGD_HUMAN 6-phosphogluconate dehydrogenase, decarboxylating OS=Homo sapiens OX=9606 GN=PGD PE=1 SV=3		1	18.43	18.43	26.5	69.57	10	7	2	1	18	14	0.0387812	0.347813	0.0256326	0.229889	256.326	2298.89	15.8562	142.208	53.106	100	Confident
547	0	Single Protein	O00232	26S proteasome non-ATPase regulatory subunit 12 (PSD12_HUMAN)	O00232	PSD12_HUMAN 26S proteasome non-ATPase regulatory subunit 12 OS=Homo sapiens OX=9606 GN=PSMD12 PE=1 SV=3		17	18.86	18.86	27.41	85.09	10	7	10	7	18	14	0.0360825	0.263134	0.0238489	0.17392	238.489	1739.2	14.7528	107.586	52.8706	100	Confident
548	0	Related Proteins	A0A2R8Y7L2	Peroxisomal multifunctional enzyme type 2 (A0A2R8Y7L2_HUMAN)	A0A2R8Y7L2,A0A2R8YD50,A0A804HIR1,A0A804HK65,E7EPL9,E7ET17,P51659	A0A2R8Y7L2_HUMAN Peroxisomal multifunctional enzyme type 2 OS=Homo sapiens OX=9606 GN=HSD17B4 PE=1 SV=1,A0A2R8YD50_HUMAN Peroxisomal multifunctional enzyme type 2 OS=Homo sapiens OX=9606 GN=HSD17B4 PE=1 SV=1,A0A804HIR1_HUMAN Peroxisomal multifunctional enzyme type 2 OS=Homo sapiens OX=9606 GN=HSD17B4 PE=1 SV=1,A0A804HK65_HUMAN Peroxisomal multifunctional enzyme type 2 OS=Homo sapiens OX=9606 GN=H…	A0A2R8YD50,A0A804HIR1,A0A804HK65,E7EPL9,E7ET17,P51659	5	19.19	19.19	22.41	59.42	10	9	2	2	17	15	0.0289532	0.412538	0.0191368	0.272669	191.368	2726.69	11.8379	168.671	63.6828	100	Confident
549	0	Single Protein	P84103	Serine/arginine-rich splicing factor 3 (SRSF3_HUMAN)	P84103	SRSF3_HUMAN Serine/arginine-rich splicing factor 3 OS=Homo sapiens OX=9606 GN=SRSF3 PE=1 SV=1		6	46.34	46.34	47.56	74.39	10	9	5	4	17	14	0.102459	0.619207	0.0677209	0.409268	677.209	4092.68	41.8917	253.171	19.3179	100	Confident
550	0	Single Protein	Q02790	Peptidyl-prolyl cis-trans isomerase FKBP4 (FKBP4_HUMAN)	Q02790	FKBP4_HUMAN Peptidyl-prolyl cis-trans isomerase FKBP4 OS=Homo sapiens OX=9606 GN=FKBP4 PE=1 SV=3		12	27.02	27.02	34.64	86.71	10	8	6	5	17	12	0.0301508	0.34596	0.0199283	0.228665	199.283	2286.65	12.3275	141.45	51.7721	100	Confident
551	0	Related Proteins	F8VQE1	LIM domain and actin-binding protein 1 (F8VQE1_HUMAN)	F8VQE1,F8VS07,Q9UHB6	F8VQE1_HUMAN LIM domain and actin-binding protein 1 OS=Homo sapiens OX=9606 GN=LIMA1 PE=1 SV=1,F8VS07_HUMAN LIM domain and actin-binding protein 1 OS=Homo sapiens OX=9606 GN=LIMA1 PE=1 SV=1,LIMA1_HUMAN LIM domain and actin-binding protein 1 OS=Homo sapiens OX=9606 GN=LIMA1 PE=1 SV=1	F8VS07,Q9UHB6	12	18.56	18.56	25.42	77.93	10	8	10	8	17	12	0.0231214	0.258925	0.0152822	0.171138	152.822	1711.38	9.45348	105.865	66.95	100	Confident
552	0	Related Proteins	A0A7P0T997	Acetyltransferase component of pyruvate dehydrogenase complex (A0A7P0T997_HUMAN)	A0A7P0T997,A0A7P0TA47,A0A7P0TAG1,A0A7P0TAX2,A0A7P0TBE2,A0A7P0TBK2,A0A7P0Z4G4,H0YDD4,P10515	A0A7P0T997_HUMAN Acetyltransferase component of pyruvate dehydrogenase complex OS=Homo sapiens OX=9606 GN=DLAT PE=1 SV=1,A0A7P0TA47_HUMAN Acetyltransferase component of pyruvate dehydrogenase complex OS=Homo sapiens OX=9606 GN=DLAT PE=1 SV=1,A0A7P0TAG1_HUMAN Dihydrolipoamide acetyltransferase component of pyruvate dehydrogenase complex OS=Homo sapiens OX=9606 GN=DLAT PE=1 SV=1,A0A7P0TAX2_HUMAN Ac…	A0A7P0TA47,A0A7P0TAG1,A0A7P0TAX2,A0A7P0TBE2,A0A7P0TBK2,A0A7P0Z4G4,H0YDD4,P10515	11	18.08	18.08	18.24	63.05	10	9	2	2	17	16	0.0373832	0.389495	0.0247086	0.257439	247.086	2574.39	15.2846	159.25	67.8025	100	Confident
553	0	Single Protein	Q9NQG5	Regulation of nuclear pre-mRNA domain-containing protein 1B (RPR1B_HUMAN)	Q9NQG5	RPR1B_HUMAN Regulation of nuclear pre-mRNA domain-containing protein 1B OS=Homo sapiens OX=9606 GN=RPRD1B PE=1 SV=1		20	38.65	38.65	43.56	65.95	10	9	3	3	17	14	0.0651163	0.554137	0.043039	0.36626	430.39	3662.6	26.6236	226.566	36.8772	100	Confident
554	0	Single Protein	Q9NR45	Sialic acid synthase (SIAS_HUMAN)	Q9NR45	SIAS_HUMAN Sialic acid synthase OS=Homo sapiens OX=9606 GN=NANS PE=1 SV=2		9	39	39	39	56.82	10	10	8	8	16	16	0.0625	0.708276	0.0413097	0.46814	413.097	4681.4	25.5539	289.588	40.2815	100	Confident
555	0	Single Protein	Q9H7B2	Ribosome production factor 2 homolog (RPF2_HUMAN)	Q9H7B2	RPF2_HUMAN Ribosome production factor 2 homolog OS=Homo sapiens OX=9606 GN=RPF2 PE=1 SV=2		6	35.62	35.62	41.18	80.07	10	8	2	1	15	13	0.0530612	0.34596	0.0350711	0.228665	350.711	2286.65	21.6948	141.45	35.5602	100	Confident
556	0	Single Protein	P11387	DNA topoisomerase 1 (TOP1_HUMAN)	P11387	TOP1_HUMAN DNA topoisomerase 1 OS=Homo sapiens OX=9606 GN=TOP1 PE=1 SV=2		20	16.47	16.47	16.47	77.65	10	10	5	5	15	15	0.0252525	0.143246	0.0166908	0.094679	166.908	946.79	10.3248	58.5678	90.6689	100	Confident
557	0	Single Protein	Q8N766	ER membrane protein complex subunit 1 (EMC1_HUMAN)	Q8N766	EMC1_HUMAN ER membrane protein complex subunit 1 OS=Homo sapiens OX=9606 GN=EMC1 PE=1 SV=1		1	6.75	6.75	11.88	65.16	10	5	9	4	15	5	0.00642674	0.128838	0.00424779	0.0851562	42.4779	851.562	2.62765	52.677	111.689	100	Confident
558	0	Single Protein	Q8IWT6	Volume-regulated anion channel subunit LRRC8A (LRC8A_HUMAN)	Q8IWT6	LRC8A_HUMAN Volume-regulated anion channel subunit LRRC8A OS=Homo sapiens OX=9606 GN=LRRC8A PE=1 SV=1		9	2.96	2.96	16.05	70.86	10	2	10	2	15	3	0.00307692	0.0476158	0.00203371	0.0314719	20.3371	314.719	1.25804	19.4683	94.1387	100	Confident
559	0	Related Proteins	A0A0J9YVP6	60 kDa poly(U)-binding-splicing factor (Fragment) (A0A0J9YVP6_HUMAN)	A0A0J9YVP6,A0A0J9YXJ8,A0A0J9YXX5,A0A0J9YYL3,Q9UHX1	A0A0J9YVP6_HUMAN 60 kDa poly(U)-binding-splicing factor (Fragment) OS=Homo sapiens OX=9606 GN=PUF60 PE=1 SV=1,A0A0J9YXJ8_HUMAN 60 kDa poly(U)-binding-splicing factor (Fragment) OS=Homo sapiens OX=9606 GN=PUF60 PE=1 SV=1,A0A0J9YXX5_HUMAN 60 kDa poly(U)-binding-splicing factor (Fragment) OS=Homo sapiens OX=9606 GN=PUF60 PE=1 SV=1,A0A0J9YYL3_HUMAN 60 kDa poly(U)-binding-splicing factor (Fragment) OS…	A0A0J9YXJ8,A0A0J9YXX5,A0A0J9YYL3,Q9UHX1	8	14.98	14.98	22.47	59.74	10	7	3	2	15	12	0.0200535	0.39905	0.0132545	0.263755	132.545	2637.55	8.19912	163.157	57.3624	100	Confident
560	0	Single Protein	Q9UKD2	mRNA turnover protein 4 homolog (MRT4_HUMAN)	Q9UKD2	MRT4_HUMAN mRNA turnover protein 4 homolog OS=Homo sapiens OX=9606 GN=MRTO4 PE=1 SV=2		1	34.73	34.73	40.59	73.22	10	8	10	8	14	13	0.06	0.584893	0.0396574	0.386589	396.574	3865.89	24.5318	239.141	27.5429	100	Confident
561	0	Single Protein	P82933	28S ribosomal protein S9, mitochondrial (RT09_HUMAN)	P82933	RT09_HUMAN 28S ribosomal protein S9, mitochondrial OS=Homo sapiens OX=9606 GN=MRPS9 PE=1 SV=2		2	29.04	29.04	35.86	84.6	10	8	10	8	14	12	0.0358209	0.34596	0.023676	0.228665	236.76	2286.65	14.6458	141.45	45.8058	100	Confident
562	0	Related Proteins	E7EMK3	Flotillin (E7EMK3_HUMAN)	E7EMK3,J3QLD9,Q14254	E7EMK3_HUMAN Flotillin OS=Homo sapiens OX=9606 GN=FLOT2 PE=1 SV=1,J3QLD9_HUMAN Flotillin OS=Homo sapiens OX=9606 GN=FLOT2 PE=1 SV=1,FLOT2_HUMAN Flotillin-2 OS=Homo sapiens OX=9606 GN=FLOT2 PE=1 SV=2	J3QLD9,Q14254	17	27.12	25.05	27.12	77.23	10	10	5	5	14	13	0.0305882	0.477378	0.0202175	0.315526	202.175	3155.26	12.5064	195.182	53.1036	100	Confident
563	0	Single Protein	Q7Z3B4	Nucleoporin p54 (NUP54_HUMAN)	Q7Z3B4	NUP54_HUMAN Nucleoporin p54 OS=Homo sapiens OX=9606 GN=NUP54 PE=1 SV=2		4	19.72	19.72	22.68	64.69	10	8	10	8	14	10	0.0304878	0.467799	0.0201511	0.309195	201.511	3091.95	12.4653	191.266	55.4014	100	Confident
564	0	Related Proteins	A0A087WZ71	ATP-dependent RNA helicase DDX1 (A0A087WZ71_HUMAN)	A0A087WZ71,A0A087X2G1,A0A7I2V2M5,A0A7I2V430,A0A7I2V4F0,Q92499	A0A087WZ71_HUMAN ATP-dependent RNA helicase DDX1 OS=Homo sapiens OX=9606 GN=DDX1 PE=1 SV=1,A0A087X2G1_HUMAN ATP-dependent RNA helicase DDX1 OS=Homo sapiens OX=9606 GN=DDX1 PE=1 SV=2,A0A7I2V2M5_HUMAN ATP-dependent RNA helicase DDX1 OS=Homo sapiens OX=9606 GN=DDX1 PE=1 SV=1,A0A7I2V430_HUMAN ATP-dependent RNA helicase DDX1 OS=Homo sapiens OX=9606 GN=DDX1 PE=1 SV=1,A0A7I2V4F0_HUMAN ATP-dependent RNA …	A0A087X2G1,A0A7I2V2M5,A0A7I2V430,A0A7I2V4F0,Q92499	2	11.42	11.42	21.6	82.1	10	5	2	2	13	7	0.0131579	0.146895	0.00869679	0.0970914	86.9679	970.914	5.37978	60.0601	72.5928	100	Confident
565	0	Single Protein	P20073	Annexin A7 (ANXA7_HUMAN)	P20073	ANXA7_HUMAN Annexin A7 OS=Homo sapiens OX=9606 GN=ANXA7 PE=1 SV=3		10	20.29	20.29	26.84	48.16	10	7	10	7	13	9	0.0344828	0.496236	0.0227916	0.32799	227.916	3279.9	14.0987	202.892	52.7058	100	Confident
566	0	Single Protein	Q99459	Cell division cycle 5-like protein (CDC5L_HUMAN)	Q99459	CDC5L_HUMAN Cell division cycle 5-like protein OS=Homo sapiens OX=9606 GN=CDC5L PE=1 SV=2		6	17.46	17.46	21.57	68.7	10	8	10	8	13	11	0.0181518	0.148551	0.0119976	0.0981858	119.976	981.858	7.4216	60.7371	92.1937	100	Confident
567	0	Single Protein	Q5JTH9	RRP12-like protein (RRP12_HUMAN)	Q5JTH9	RRP12_HUMAN RRP12-like protein OS=Homo sapiens OX=9606 GN=RRP12 PE=1 SV=2		10	3.47	1.54	9.02	61.6	10	3	10	3	13	4	0.0042061	0.0419746	0.00278005	0.0277434	27.8005	277.434	1.71972	17.1619	143.611	100	Confident
568	0	Related Proteins	A0A087WTP3	Far upstream element-binding protein 2 (A0A087WTP3_HUMAN)	A0A087WTP3,M0R0C6,Q92945	A0A087WTP3_HUMAN Far upstream element-binding protein 2 OS=Homo sapiens OX=9606 GN=KHSRP PE=1 SV=1,M0R0C6_HUMAN Far upstream element-binding protein 2 OS=Homo sapiens OX=9606 GN=KHSRP PE=1 SV=2,FUBP2_HUMAN Far upstream element-binding protein 2 OS=Homo sapiens OX=9606 GN=KHSRP PE=1 SV=4	M0R0C6,Q92945	19	15.75	15.75	16.88	53.16	10	9	1	1	12	11	0.0253456	0.404562	0.0167523	0.267398	167.523	2673.98	10.3629	165.411	72.9823	100	Confident
569	0	Single Protein	P46063	ATP-dependent DNA helicase Q1 (RECQ1_HUMAN)	P46063	RECQ1_HUMAN ATP-dependent DNA helicase Q1 OS=Homo sapiens OX=9606 GN=RECQL PE=1 SV=3		12	15.87	15.87	21.11	70.42	10	8	5	4	12	10	0.019685	0.258925	0.0130109	0.171138	130.109	1711.38	8.04848	105.865	73.41	100	Confident
570	0	Single Protein	P32926	Desmoglein-3 (DSG3_HUMAN)	P32926	DSG3_HUMAN Desmoglein-3 OS=Homo sapiens OX=9606 GN=DSG3 PE=1 SV=2		18	13.01	13.01	17.02	58.36	10	8	10	8	12	10	0.0163399	0.255352	0.0107999	0.168776	107.999	1687.76	6.68077	104.404	107.465	100	Confident
571	0	Single Protein	Q96QK1	Vacuolar protein sorting-associated protein 35 (VPS35_HUMAN)	Q96QK1	VPS35_HUMAN Vacuolar protein sorting-associated protein 35 OS=Homo sapiens OX=9606 GN=VPS35 PE=1 SV=2		16	8.42	7.29	13.69	65.83	10	6	10	6	12	7	0.0121107	0.167927	0.00800466	0.110992	80.0466	1109.92	4.95163	68.6592	91.6489	100	Confident
572	0	Single Protein	P33993	DNA replication licensing factor MCM7 (MCM7_HUMAN)	P33993	MCM7_HUMAN DNA replication licensing factor MCM7 OS=Homo sapiens OX=9606 GN=MCM7 PE=1 SV=4		7	15.58	15.58	19.75	71.07	10	8	10	8	11	8	0.0135364	0.224368	0.00894695	0.148298	89.4695	1482.98	5.53452	91.7359	81.2566	100	Confident
573	0	Single Protein	O75643	U5 small nuclear ribonucleoprotein 200 kDa helicase (U520_HUMAN)	O75643	U520_HUMAN U5 small nuclear ribonucleoprotein 200 kDa helicase OS=Homo sapiens OX=9606 GN=SNRNP200 PE=1 SV=2		2	1.12	1.12	6.51	67.37	10	2	4	1	11	2	0.00118977	0.0186667	0.000786384	0.0123379	7.86384	123.379	0.486452	7.63214	244.353	100	Confident
574	0	Single Protein	Q14126	Desmoglein-2 (DSG2_HUMAN)	Q14126	DSG2_HUMAN Desmoglein-2 OS=Homo sapiens OX=9606 GN=DSG2 PE=1 SV=2		18	10.11	10.11	13.6	54.38	10	7	5	3	10	7	0.00984529	0.176812	0.0065073	0.116865	65.073	1168.65	4.02537	72.2919	122.218	100	Confident
575	0	Related Proteins	A0A3B3ITG2	Keratin, type I cytoskeletal 12 (Fragment) (A0A3B3ITG2_HUMAN)	A0A3B3ITG2,Q99456	A0A3B3ITG2_HUMAN Keratin, type I cytoskeletal 12 (Fragment) OS=Homo sapiens OX=9606 GN=KRT12 PE=1 SV=1,K1C12_HUMAN Keratin, type I cytoskeletal 12 OS=Homo sapiens OX=9606 GN=KRT12 PE=1 SV=1	Q99456	17	19.9	19.9	28.64	62.14	9	8	2	1	39	34	0.0716146	1.4041	0.0473341	0.928048	473.341	9280.48	29.2805	574.084	21.9448	100	Confident
576	0	Single Protein	P07305	Histone H1.0 (H10_HUMAN)	P07305	H10_HUMAN Histone H1.0 OS=Homo sapiens OX=9606 GN=H1-0 PE=1 SV=3		22	28.35	28.35	31.44	72.68	9	8	9	8	38	32	0.22695	0.406527	0.150004	0.268697	1500.04	2686.97	92.7916	166.214	20.8502	100	Confident
577	0	Single Protein	P30050	60S ribosomal protein L12 (RL12_HUMAN)	P30050	RL12_HUMAN 60S ribosomal protein L12 OS=Homo sapiens OX=9606 GN=RPL12 PE=1 SV=1		9	59.39	59.39	59.39	84.85	9	9	9	9	36	33	0.235714	1.21898	0.155797	0.805694	1557.97	8056.94	96.3748	498.397	17.8075	100	Confident
578	0	Related Proteins	H0YKD0	Isocitrate dehydrogenase [NAD] subunit alpha, mitochondrial (Fragment) (H0YKD0_HUMAN)	H0YKD0,H0YLI6,H0YMU3,P50213	H0YKD0_HUMAN Isocitrate dehydrogenase [NAD] subunit alpha, mitochondrial (Fragment) OS=Homo sapiens OX=9606 GN=IDH3A PE=1 SV=1,H0YLI6_HUMAN Isocitrate dehydrogenase [NAD] subunit alpha, mitochondrial (Fragment) OS=Homo sapiens OX=9606 GN=IDH3A PE=1 SV=1,H0YMU3_HUMAN Isocitrate dehydrogenase [NAD] subunit alpha, mitochondrial (Fragment) OS=Homo sapiens OX=9606 GN=IDH3A PE=1 SV=1,IDH3A_HUMAN Isocit…	H0YLI6,H0YMU3,P50213	15	66.97	66.97	74.31	88.07	9	8	5	4	33	29	0.234375	2.72759	0.154912	1.80282	1549.12	18028.2	95.8273	1115.21	12.1272	100	Confident
579	0	Single Protein	P26373	60S ribosomal protein L13 (RL13_HUMAN)	P26373	RL13_HUMAN 60S ribosomal protein L13 OS=Homo sapiens OX=9606 GN=RPL13 PE=1 SV=4		16	39.34	39.34	39.34	75.83	9	9	2	2	32	28	0.175	0.489625	0.115667	0.32362	1156.67	3236.2	71.551	200.189	24.2465	100	Confident
580	0	Single Protein	Q16762	Thiosulfate sulfurtransferase (THTR_HUMAN)	Q16762	THTR_HUMAN Thiosulfate sulfurtransferase OS=Homo sapiens OX=9606 GN=TST PE=1 SV=4		22	46.13	46.13	46.13	78.11	9	9	6	6	30	24	0.103448	0.778279	0.0683748	0.514408	683.748	5144.08	42.2962	318.21	33.4078	100	Confident
581	0	Related Proteins	A0A0A0MRL0	Interleukin enhancer-binding factor 2 (A0A0A0MRL0_HUMAN)	A0A0A0MRL0,Q12905	A0A0A0MRL0_HUMAN Interleukin enhancer-binding factor 2 OS=Homo sapiens OX=9606 GN=ILF2 PE=1 SV=1,ILF2_HUMAN Interleukin enhancer-binding factor 2 OS=Homo sapiens OX=9606 GN=ILF2 PE=1 SV=2	Q12905	1	64.67	64.67	70	73.33	9	8	2	1	29	24	0.0955882	2.41455	0.0631796	1.59591	631.796	15959.1	39.0825	987.22	16.3563	100	Confident
582	0	Single Protein	P14678	Small nuclear ribonucleoprotein-associated proteins B and B' (RSMB_HUMAN)	P14678	RSMB_HUMAN Small nuclear ribonucleoprotein-associated proteins B and B' OS=Homo sapiens OX=9606 GN=SNRPB PE=1 SV=2		20	28.33	28.33	32.5	68.33	9	8	2	1	29	26	0.12093	1.03092	0.0799296	0.681391	799.296	6813.91	49.4439	421.504	24.5937	100	Confident
583	0	Related Proteins	H0YK49	Electron transfer flavoprotein subunit alpha (H0YK49_HUMAN)	H0YK49,H0YL12,H0YNX6,P13804	H0YK49_HUMAN Electron transfer flavoprotein subunit alpha OS=Homo sapiens OX=9606 GN=ETFA PE=1 SV=1,H0YL12_HUMAN Electron transfer flavoprotein subunit alpha, mitochondrial (Fragment) OS=Homo sapiens OX=9606 GN=ETFA PE=1 SV=8,H0YNX6_HUMAN Electron transfer flavoprotein subunit alpha, mitochondrial (Fragment) OS=Homo sapiens OX=9606 GN=ETFA PE=1 SV=1,ETFA_HUMAN Electron transfer flavoprotein subun…	H0YL12,H0YNX6,P13804	15	45.85	45.85	47.6	88.65	9	7	1	1	29	26	0.0862069	0.8166	0.056979	0.539736	569.79	5397.36	35.2468	333.877	24.1448	100	Confident
584	0	Single Protein	P31937	3-hydroxyisobutyrate dehydrogenase, mitochondrial (3HIDH_HUMAN)	P31937	3HIDH_HUMAN 3-hydroxyisobutyrate dehydrogenase, mitochondrial OS=Homo sapiens OX=9606 GN=HIBADH PE=1 SV=2		7	33.93	33.93	40.77	68.75	9	8	5	5	29	27	0.116883	0.778279	0.0772546	0.514408	772.546	5144.08	47.7892	318.21	35.3058	100	Confident
585	0	Single Protein	P08574	Cytochrome c1, heme protein, mitochondrial (CY1_HUMAN)	P08574	CY1_HUMAN Cytochrome c1, heme protein, mitochondrial OS=Homo sapiens OX=9606 GN=CYC1 PE=1 SV=3		8	37.54	37.54	42.46	65.85	9	8	9	8	29	27	0.126168	0.747528	0.0833916	0.494083	833.916	4940.83	51.5855	305.637	35.399	100	Confident
586	0	Single Protein	Q9H3N1	Thioredoxin-related transmembrane protein 1 (TMX1_HUMAN)	Q9H3N1	TMX1_HUMAN Thioredoxin-related transmembrane protein 1 OS=Homo sapiens OX=9606 GN=TMX1 PE=1 SV=1		14	23.93	23.93	24.29	39.64	9	8	7	6	28	25	0.150602	0.930698	0.0995416	0.61515	995.416	6151.5	61.5757	380.528	31.7708	100	Confident
587	0	Related Proteins	A0A0B4J1Z1	Serine/arginine-rich-splicing factor 7 (A0A0B4J1Z1_HUMAN)	A0A0B4J1Z1,C9JAB2,Q16629	A0A0B4J1Z1_HUMAN Serine/arginine-rich-splicing factor 7 OS=Homo sapiens OX=9606 GN=SRSF7 PE=1 SV=1,C9JAB2_HUMAN Serine/arginine-rich-splicing factor 7 OS=Homo sapiens OX=9606 GN=SRSF7 PE=1 SV=1,SRSF7_HUMAN Serine/arginine-rich splicing factor 7 OS=Homo sapiens OX=9606 GN=SRSF7 PE=1 SV=1	C9JAB2,Q16629	2	42.34	42.34	54.74	81.75	9	7	6	6	28	21	0.165179	0.858792	0.109176	0.567624	1091.76	5676.24	67.5354	351.128	15.7528	100	Confident
588	0	Related Proteins	E7EQB8	Isocitrate dehydrogenase [NAD] subunit, mitochondrial (E7EQB8_HUMAN)	E7EQB8,E9PF84,P51553	E7EQB8_HUMAN Isocitrate dehydrogenase [NAD] subunit, mitochondrial OS=Homo sapiens OX=9606 GN=IDH3G PE=1 SV=1,E9PF84_HUMAN Isocitrate dehydrogenase [NAD] subunit, mitochondrial (Fragment) OS=Homo sapiens OX=9606 GN=IDH3G PE=1 SV=1,IDH3G_HUMAN Isocitrate dehydrogenase [NAD] subunit gamma, mitochondrial OS=Homo sapiens OX=9606 GN=IDH3G PE=1 SV=1	E9PF84,P51553	X	37.35	37.35	37.35	70	9	9	2	2	28	28	0.109244	0.807769	0.0722053	0.5339	722.053	5339	44.6657	330.267	37.0432	100	Confident
589	0	Related Proteins	A0A0D9SF20	Polypyrimidine tract binding protein 1, isoform CRA_e (A0A0D9SF20_HUMAN)	A0A0D9SF20,A0A0U1RRM4,A0A7I2V621,A6NLN1,P26599	A0A0D9SF20_HUMAN Polypyrimidine tract binding protein 1, isoform CRA_e OS=Homo sapiens OX=9606 GN=PTBP1 PE=1 SV=1,A0A0U1RRM4_HUMAN Polypyrimidine tract-binding protein 1 OS=Homo sapiens OX=9606 GN=PTBP1 PE=1 SV=1,A0A7I2V621_HUMAN Polypyrimidine tract-binding protein 1 OS=Homo sapiens OX=9606 GN=PTBP1 PE=1 SV=1,A6NLN1_HUMAN Polypyrimidine tract-binding protein 1 OS=Homo sapiens OX=9606 GN=PTBP1 PE…	A0A0U1RRM4,A0A7I2V621,A6NLN1,P26599	19	54.31	54.31	54.82	60.41	9	8	3	3	28	25	0.144828	1.22754	0.0957247	0.811352	957.247	8113.52	59.2146	501.897	21.8995	100	Confident
590	0	Related Proteins	E7EPT4	NADH dehydrogenase [ubiquinone] flavoprotein 2, mitochondrial (E7EPT4_HUMAN)	E7EPT4,P19404	E7EPT4_HUMAN NADH dehydrogenase [ubiquinone] flavoprotein 2, mitochondrial OS=Homo sapiens OX=9606 GN=NDUFV2 PE=1 SV=1,NDUV2_HUMAN NADH dehydrogenase [ubiquinone] flavoprotein 2, mitochondrial OS=Homo sapiens OX=9606 GN=NDUFV2 PE=1 SV=2	P19404	18	40.48	40.48	44.05	76.98	9	8	9	8	27	26	0.134021	0.930698	0.0885817	0.61515	885.817	6151.5	54.7961	380.528	27.8893	100	Confident
591	0	Related Proteins	A0A0U1RRM4	Polypyrimidine tract-binding protein 1 (A0A0U1RRM4_HUMAN)	A0A0U1RRM4,A0A7I2V621,A6NLN1,K7EK45,P26599	A0A0U1RRM4_HUMAN Polypyrimidine tract-binding protein 1 OS=Homo sapiens OX=9606 GN=PTBP1 PE=1 SV=1,A0A7I2V621_HUMAN Polypyrimidine tract-binding protein 1 OS=Homo sapiens OX=9606 GN=PTBP1 PE=1 SV=1,A6NLN1_HUMAN Polypyrimidine tract-binding protein 1 OS=Homo sapiens OX=9606 GN=PTBP1 PE=1 SV=4,K7EK45_HUMAN Polypyrimidine tract-binding protein 1 (Fragment) OS=Homo sapiens OX=9606 GN=PTBP1 PE=1 SV=1,…	A0A7I2V621,A6NLN1,K7EK45,P26599	19	19.05	19.05	23.3	52.72	9	6	1	1	27	20	0.0454545	0.311134	0.0300435	0.205646	300.435	2056.46	18.5847	127.211	62.4253	100	Confident
592	0	Related Proteins	A0A7P0T8F1	4F2 cell-surface antigen heavy chain (A0A7P0T8F1_HUMAN)	A0A7P0T8F1,A0A7P0T8U7,A0A7P0TAN7,A0A7P0TAS6,A0A7P0TAT7,A0A7P0Z4A0,A0A7P0Z4P5,F5GZS6,H0YFS2,H0YH36,J3KPF3,P08195	A0A7P0T8F1_HUMAN 4F2 cell-surface antigen heavy chain OS=Homo sapiens OX=9606 GN=SLC3A2 PE=1 SV=1,A0A7P0T8U7_HUMAN 4F2 cell-surface antigen heavy chain OS=Homo sapiens OX=9606 GN=SLC3A2 PE=1 SV=1,A0A7P0TAN7_HUMAN 4F2 cell-surface antigen heavy chain OS=Homo sapiens OX=9606 GN=SLC3A2 PE=1 SV=1,A0A7P0TAS6_HUMAN 4F2 cell-surface antigen heavy chain OS=Homo sapiens OX=9606 GN=SLC3A2 PE=1 SV=1,A0A7P0T…	A0A7P0T8U7,A0A7P0TAN7,A0A7P0TAS6,A0A7P0TAT7,A0A7P0Z4A0,A0A7P0Z4P5,F5GZS6,H0YFS2,H0YH36,J3KPF3,P08195	11	20.6	20.6	20.6	78.39	9	9	1	1	27	26	0.0833333	0.701254	0.0550797	0.463498	550.797	4634.98	34.0719	286.717	43.4834	100	Confident
593	0	Related Proteins	M0R210	40S ribosomal protein S16 (M0R210_HUMAN)	M0R210,P62249	M0R210_HUMAN 40S ribosomal protein S16 OS=Homo sapiens OX=9606 GN=RPS16 PE=1 SV=1,RS16_HUMAN 40S ribosomal protein S16 OS=Homo sapiens OX=9606 GN=RPS16 PE=1 SV=2	P62249	19	46.51	46.51	55.04	79.84	9	7	3	3	27	23	0.208738	0.8166	0.137967	0.539736	1379.67	5397.36	85.3452	333.877	14.41	100	Confident
594	0	Single Protein	Q00059	Transcription factor A, mitochondrial (TFAM_HUMAN)	Q00059	TFAM_HUMAN Transcription factor A, mitochondrial OS=Homo sapiens OX=9606 GN=TFAM PE=1 SV=1		10	32.52	32.52	37.8	80.08	9	7	3	2	27	24	0.121827	0.380384	0.0805226	0.251417	805.226	2514.17	49.8107	155.525	29.0782	100	Confident
595	0	Single Protein	P60953	Cell division control protein 42 homolog (CDC42_HUMAN)	P60953	CDC42_HUMAN Cell division control protein 42 homolog OS=Homo sapiens OX=9606 GN=CDC42 PE=1 SV=2		1	48.17	48.17	48.17	54.97	9	9	1	1	27	27	0.179293	1.56502	0.118505	1.03441	1185.05	10344.1	73.3062	639.879	21.245	100	Confident
596	0	Related Proteins	F5GX11	Proteasome subunit alpha type-1 (F5GX11_HUMAN)	F5GX11,P25786	F5GX11_HUMAN Proteasome subunit alpha type-1 OS=Homo sapiens OX=9606 GN=PSMA1 PE=1 SV=1,PSA1_HUMAN Proteasome subunit alpha type-1 OS=Homo sapiens OX=9606 GN=PSMA1 PE=1 SV=1	P25786	11	39.08	39.08	39.08	65.97	9	9	6	6	26	26	0.11326	1.15443	0.0748597	0.76303	748.597	7630.3	46.3077	472.006	26.4884	100	Confident
597	0	Single Protein	P01116	GTPase KRas (RASK_HUMAN)	P01116	RASK_HUMAN GTPase KRas OS=Homo sapiens OX=9606 GN=KRAS PE=1 SV=1		12	38.62	38.62	46.56	59.26	9	8	2	1	25	23	0.0755694	0.887392	0.049948	0.586527	499.48	5865.27	30.8975	362.822	21.642	100	Confident
598	0	Related and Unrelated Proteins	P61204	ADP-ribosylation factor 3 (ARF3_HUMAN)	F5H423,P61204,P84077	F5H423_HUMAN Uncharacterized protein OS=Homo sapiens OX=9606 PE=3 SV=1,ARF3_HUMAN ADP-ribosylation factor 3 OS=Homo sapiens OX=9606 GN=ARF3 PE=1 SV=2,ARF1_HUMAN ADP-ribosylation factor 1 OS=Homo sapiens OX=9606 GN=ARF1 PE=1 SV=2	F5H423,P84077	12	51.93	51.93	51.93	74.03	9	9	3	3	25	24	0.101042	1.56502	0.0667841	1.03441	667.841	10344.1	41.3122	639.879	20.5877	100	Confident
599	0	Single Protein	P54709	Sodium/potassium-transporting ATPase subunit beta-3 (AT1B3_HUMAN)	P54709	AT1B3_HUMAN Sodium/potassium-transporting ATPase subunit beta-3 OS=Homo sapiens OX=9606 GN=ATP1B3 PE=1 SV=1		3	34.77	34.77	34.77	64.16	9	8	1	1	25	23	0.128492	0.887392	0.0849273	0.586527	849.273	5865.27	52.5355	362.822	31.4921	100	Confident
600	0	Single Protein	O15143	Actin-related protein 2/3 complex subunit 1B (ARC1B_HUMAN)	O15143	ARC1B_HUMAN Actin-related protein 2/3 complex subunit 1B OS=Homo sapiens OX=9606 GN=ARPC1B PE=1 SV=3		7	37.1	32.53	37.1	69.09	9	9	1	1	25	21	0.0704225	0.678804	0.0465462	0.44866	465.462	4486.6	28.7932	277.538	40.9234	100	Confident
601	0	Single Protein	Q9GZT3	SRA stem-loop-interacting RNA-binding protein, mitochondrial (SLIRP_HUMAN)	Q9GZT3	SLIRP_HUMAN SRA stem-loop-interacting RNA-binding protein, mitochondrial OS=Homo sapiens OX=9606 GN=SLIRP PE=1 SV=1		14	77.98	77.98	88.07	85.32	9	8	1	1	25	24	0.258065	1.95521	0.170569	1.29231	1705.69	12923.1	105.513	799.413	12.3414	100	Confident
602	0	Single Protein	P25788	Proteasome subunit alpha type-3 (PSA3_HUMAN)	P25788	PSA3_HUMAN Proteasome subunit alpha type-3 OS=Homo sapiens OX=9606 GN=PSMA3 PE=1 SV=2		14	26.67	26.67	38.43	67.84	9	6	3	3	24	21	0.115607	0.561523	0.0764111	0.371142	764.111	3711.42	47.2674	229.586	28.4151	100	Confident
603	0	Single Protein	O96008	Mitochondrial import receptor subunit TOM40 homolog (TOM40_HUMAN)	O96008	TOM40_HUMAN Mitochondrial import receptor subunit TOM40 homolog OS=Homo sapiens OX=9606 GN=TOMM40 PE=1 SV=1		19	32.96	32.96	32.96	41.27	9	9	2	2	24	23	0.154362	1.37137	0.102027	0.906418	1020.27	9064.18	63.1131	560.704	37.8691	100	Confident
604	0	Single Protein	P62995	Transformer-2 protein homolog beta (TRA2B_HUMAN)	P62995	TRA2B_HUMAN Transformer-2 protein homolog beta OS=Homo sapiens OX=9606 GN=TRA2B PE=1 SV=1		3	30.9	30.9	35.42	76.04	9	8	4	4	24	19	0.086758	0.301025	0.0573432	0.198964	573.432	1989.64	35.4721	123.078	33.6456	100	Confident
605	0	Related Proteins	A8MUS3	60S ribosomal protein L23a (A8MUS3_HUMAN)	A8MUS3,H7BY10,K7EJV9,K7ERT8,P62750	A8MUS3_HUMAN 60S ribosomal protein L23a OS=Homo sapiens OX=9606 GN=RPL23A PE=1 SV=1,H7BY10_HUMAN 60S ribosomal protein L23a (Fragment) OS=Homo sapiens OX=9606 GN=RPL23A PE=1 SV=1,K7EJV9_HUMAN 60S ribosomal protein L23a (Fragment) OS=Homo sapiens OX=9606 GN=RPL23A PE=1 SV=1,K7ERT8_HUMAN 60S ribosomal protein L23a (Fragment) OS=Homo sapiens OX=9606 GN=RPL23A PE=1 SV=1,RL23A_HUMAN 60S ribosomal prot…	H7BY10,K7EJV9,K7ERT8,P62750	17	34.02	29.9	34.02	66.49	9	8	3	2	24	18	0.116883	0.567191	0.0772546	0.374888	772.546	3748.88	47.7892	231.903	21.9025	100	Confident
606	0	Related Proteins	A0A1B0GV93	Very-long-chain 3-oxoacyl-CoA reductase (A0A1B0GV93_HUMAN)	A0A1B0GV93,Q53GQ0	A0A1B0GV93_HUMAN Very-long-chain 3-oxoacyl-CoA reductase OS=Homo sapiens OX=9606 GN=HSD17B12 PE=1 SV=1,DHB12_HUMAN Very-long-chain 3-oxoacyl-CoA reductase OS=Homo sapiens OX=9606 GN=HSD17B12 PE=1 SV=2	Q53GQ0	11	42.03	42.03	42.03	50.36	9	9	5	5	24	22	0.0837209	0.995262	0.0553358	0.657825	553.358	6578.25	34.2304	406.926	30.342	100	Confident
607	0	Single Protein	Q01650	Large neutral amino acids transporter small subunit 1 (LAT1_HUMAN)	Q01650	LAT1_HUMAN Large neutral amino acids transporter small subunit 1 OS=Homo sapiens OX=9606 GN=SLC7A5 PE=1 SV=2		16	11.64	11.64	28.01	35.9	9	5	5	4	24	18	0.0687023	0.487352	0.0454092	0.322118	454.092	3221.18	28.0898	199.26	54.9743	100	Confident
608	0	Single Protein	Q96BM9	ADP-ribosylation factor-like protein 8A (ARL8A_HUMAN)	Q96BM9	ARL8A_HUMAN ADP-ribosylation factor-like protein 8A OS=Homo sapiens OX=9606 GN=ARL8A PE=1 SV=1		1	52.69	52.69	60.75	74.19	9	7	1	1	23	20	0.0709877	0.905461	0.0469197	0.59847	469.197	5984.7	29.0242	370.209	21.402	100	Confident
609	0	Related Proteins	A0A140T997	HLA class I histocompatibility antigen, B alpha chain (Fragment) (A0A140T997_HUMAN)	A0A140T997,A0A140T9Y5,A0A140TA11,A0A140TA14,D5H3J5,Q2L6G2	A0A140T997_HUMAN HLA class I histocompatibility antigen, B alpha chain (Fragment) OS=Homo sapiens OX=9606 GN=HLA-B PE=1 SV=1,A0A140T9Y5_HUMAN HLA class I histocompatibility antigen, B alpha chain (Fragment) OS=Homo sapiens OX=9606 GN=HLA-B PE=1 SV=1,A0A140TA11_HUMAN HLA class I histocompatibility antigen, B alpha chain OS=Homo sapiens OX=9606 GN=HLA-B PE=1 SV=1,A0A140TA14_HUMAN HLA class I histoc…	A0A140T9Y5,A0A140TA11,A0A140TA14,D5H3J5,Q2L6G2	6	36.59	36.59	36.59	87.4	9	8	2	2	23	22	0.0609302	0.778279	0.0402722	0.514408	402.722	5144.08	24.9121	318.21	27.7515	100	Confident
610	0	Single Protein	Q9BTZ2	Dehydrogenase/reductase SDR family member 4 (DHRS4_HUMAN)	Q9BTZ2	DHRS4_HUMAN Dehydrogenase/reductase SDR family member 4 OS=Homo sapiens OX=9606 GN=DHRS4 PE=1 SV=3		14	30.94	30.94	34.89	46.4	9	7	3	2	22	19	0.104972	0.629751	0.0693821	0.416238	693.821	4162.38	42.9193	257.482	29.5184	100	Confident
611	0	Single Protein	P28066	Proteasome subunit alpha type-5 (PSA5_HUMAN)	P28066	PSA5_HUMAN Proteasome subunit alpha type-5 OS=Homo sapiens OX=9606 GN=PSMA5 PE=1 SV=3		1	53.53	53.53	57.68	69.29	9	8	9	8	22	21	0.11976	1.51189	0.0791564	0.99929	791.564	9992.9	48.9656	618.154	26.3942	100	Confident
612	0	Single Protein	P62330	ADP-ribosylation factor 6 (ARF6_HUMAN)	P62330	ARF6_HUMAN ADP-ribosylation factor 6 OS=Homo sapiens OX=9606 GN=ARF6 PE=1 SV=2		14	50.29	50.29	53.71	72	9	6	8	5	22	20	0.125	0.778279	0.0826195	0.514408	826.195	5144.08	51.1079	318.21	20.0694	100	Confident
613	0	Single Protein	P62316	Small nuclear ribonucleoprotein Sm D2 (SMD2_HUMAN)	P62316	SMD2_HUMAN Small nuclear ribonucleoprotein Sm D2 OS=Homo sapiens OX=9606 GN=SNRPD2 PE=1 SV=1		19	55.93	55.93	55.93	82.2	9	9	1	1	21	21	0.216495	1.56502	0.143094	1.03441	1430.94	10344.1	88.5167	639.879	13.5182	100	Confident
614	0	Single Protein	O95716	Ras-related protein Rab-3D (RAB3D_HUMAN)	O95716	RAB3D_HUMAN Ras-related protein Rab-3D OS=Homo sapiens OX=9606 GN=RAB3D PE=1 SV=1		19	45.21	41.55	52.05	77.17	9	8	3	2	21	17	0.0557823	1.15443	0.0368697	0.76303	368.697	7630.3	22.8073	472.006	24.2518	100	Confident
615	0	Related Proteins	A0A1B0GVY6	Very-long-chain 3-oxoacyl-CoA reductase (Fragment) (A0A1B0GVY6_HUMAN)	A0A1B0GVY6,Q53GQ0	A0A1B0GVY6_HUMAN Very-long-chain 3-oxoacyl-CoA reductase (Fragment) OS=Homo sapiens OX=9606 GN=HSD17B12 PE=1 SV=1,DHB12_HUMAN Very-long-chain 3-oxoacyl-CoA reductase OS=Homo sapiens OX=9606 GN=HSD17B12 PE=1 SV=2	Q53GQ0	11	34.83	34.83	34.83	56.18	9	9	4	4	20	18	0.112903	1.81838	0.0746241	1.20187	746.241	12018.7	46.1619	743.469	19.4691	100	Confident
616	0	Related Proteins	A0A7I2V5T7	Microsomal prostaglandin E synthase 2 (A0A7I2V5T7_HUMAN)	A0A7I2V5T7,A6NHH0,Q9H7Z7	A0A7I2V5T7_HUMAN Microsomal prostaglandin E synthase 2 OS=Homo sapiens OX=9606 GN=PTGES2 PE=1 SV=1,A6NHH0_HUMAN Prostaglandin E synthase 2 OS=Homo sapiens OX=9606 GN=PTGES2 PE=1 SV=2,PGES2_HUMAN Prostaglandin E synthase 2 OS=Homo sapiens OX=9606 GN=PTGES2 PE=1 SV=1	A6NHH0,Q9H7Z7	9	22.76	22.76	27.1	82.11	9	7	2	1	20	17	0.0518293	0.467799	0.0342569	0.309195	342.569	3091.95	21.1911	191.266	41.0542	100	Confident
617	0	Related Proteins	F8VVM2	Phosphate carrier protein, mitochondrial (F8VVM2_HUMAN)	F8VVM2,F8VWQ0	F8VVM2_HUMAN Phosphate carrier protein, mitochondrial OS=Homo sapiens OX=9606 GN=SLC25A3 PE=1 SV=1,F8VWQ0_HUMAN Phosphate carrier protein, mitochondrial OS=Homo sapiens OX=9606 GN=SLC25A3 PE=1 SV=1	F8VWQ0	12	27.47	27.47	30.86	73.77	9	8	3	3	20	19	0.0413793	0.692667	0.0273499	0.457822	273.499	4578.22	16.9185	283.206	36.1376	100	Confident
618	0	Single Protein	Q9BUP3	Oxidoreductase HTATIP2 (HTAI2_HUMAN)	Q9BUP3	HTAI2_HUMAN Oxidoreductase HTATIP2 OS=Homo sapiens OX=9606 GN=HTATIP2 PE=1 SV=2		11	35.54	35.54	40.91	86.36	9	7	3	2	20	19	0.0861244	0.606506	0.0569244	0.400874	569.244	4008.74	35.2131	247.978	27.032	100	Confident
619	0	Related Proteins	H0Y5H9	Serpin B4 (Fragment) (H0Y5H9_HUMAN)	H0Y5H9,P48594	H0Y5H9_HUMAN Serpin B4 (Fragment) OS=Homo sapiens OX=9606 GN=SERPINB4 PE=1 SV=1,SPB4_HUMAN Serpin B4 OS=Homo sapiens OX=9606 GN=SERPINB4 PE=1 SV=2	P48594	18	29.38	29.38	29.38	69.81	9	9	1	1	20	18	0.0356725	0.584893	0.023578	0.386589	235.78	3865.89	14.5852	239.141	42.4713	100	Confident
620	0	Single Protein	Q9GZL7	Ribosome biogenesis protein WDR12 (WDR12_HUMAN)	Q9GZL7	WDR12_HUMAN Ribosome biogenesis protein WDR12 OS=Homo sapiens OX=9606 GN=WDR12 PE=1 SV=2		2	29.55	29.55	32.15	69.98	9	8	9	8	19	17	0.0494186	0.479833	0.0326635	0.317149	326.635	3171.49	20.2054	196.186	47.6777	100	Confident
621	0	Single Protein	P47985	Cytochrome b-c1 complex subunit Rieske, mitochondrial (UCRI_HUMAN)	P47985	UCRI_HUMAN Cytochrome b-c1 complex subunit Rieske, mitochondrial OS=Homo sapiens OX=9606 GN=UQCRFS1 PE=1 SV=2		19	27.01	27.01	27.01	66.42	9	7	9	7	19	18	0.0821256	0.8166	0.0542814	0.539736	542.814	5397.36	33.5781	333.877	29.6494	100	Confident
622	0	Related Proteins	H0YN18	Proteasome subunit alpha type-4 (H0YN18_HUMAN)	H0YN18,P25789	H0YN18_HUMAN Proteasome subunit alpha type-4 OS=Homo sapiens OX=9606 GN=PSMA4 PE=1 SV=1,PSA4_HUMAN Proteasome subunit alpha type-4 OS=Homo sapiens OX=9606 GN=PSMA4 PE=1 SV=1	P25789	15	50.43	50.43	50.43	84.78	9	9	1	1	19	17	0.0794872	0.778279	0.0525375	0.514408	525.375	5144.08	32.4994	318.21	26.2656	100	Confident
623	0	Related Proteins	F5H6I7	Atlastin-3 (F5H6I7_HUMAN)	F5H6I7,Q6DD88	F5H6I7_HUMAN Atlastin-3 OS=Homo sapiens OX=9606 GN=ATL3 PE=1 SV=1,ATLA3_HUMAN Atlastin-3 OS=Homo sapiens OX=9606 GN=ATL3 PE=1 SV=1	Q6DD88	11	23.14	21.03	27.34	53.92	9	7	7	5	19	17	0.0361111	0.409082	0.0238679	0.270385	238.679	2703.85	14.7645	167.258	58.7356	100	Confident
624	0	Related Proteins	A0A096LNH5	Putative glutamine amidotransferase-like class 1 domain-containing protein 3B, mitochondrial (A0A096LNH5_HUMAN)	A0A096LNH5,A0A096LPI6,A0A0B4J2D5,P0DPI2	A0A096LNH5_HUMAN Putative glutamine amidotransferase-like class 1 domain-containing protein 3B, mitochondrial OS=Homo sapiens OX=9606 GN=GATD3B PE=1 SV=1,A0A096LPI6_HUMAN Utp12 domain-containing protein (Fragment) OS=Homo sapiens OX=9606 PE=4 SV=2,GAL3B_HUMAN Putative glutamine amidotransferase-like class 1 domain-containing protein 3B, mitochondrial OS=Homo sapiens OX=9606 GN=GATD3B PE=5 SV=1,GA…	A0A096LPI6,A0A0B4J2D5,P0DPI2	21	64.29	62.64	64.29	62.09	9	9	2	2	18	17	0.0993789	1.56502	0.0656851	1.03441	656.851	10344.1	40.6323	639.879	19.4041	100	Confident
625	0	Single Protein	P43686	26S proteasome regulatory subunit 6B (PRS6B_HUMAN)	P43686	PRS6B_HUMAN 26S proteasome regulatory subunit 6B OS=Homo sapiens OX=9606 GN=PSMC4 PE=1 SV=2		19	18.18	18.18	27.51	64.11	9	6	9	6	18	13	0.0485075	0.333521	0.0320613	0.220443	320.613	2204.43	19.8329	136.365	47.3365	100	Confident
626	0	Single Protein	Q8WW59	SPRY domain-containing protein 4 (SPRY4_HUMAN)	Q8WW59	SPRY4_HUMAN SPRY domain-containing protein 4 OS=Homo sapiens OX=9606 GN=SPRYD4 PE=1 SV=2		12	45.89	45.89	45.89	75.36	9	9	9	9	17	17	0.0934066	1.21898	0.0617376	0.805694	617.376	8056.94	38.1905	498.397	23.114	100	Confident
627	0	Single Protein	Q8NFV4	Protein ABHD11 (ABHDB_HUMAN)	Q8NFV4	ABHDB_HUMAN Protein ABHD11 OS=Homo sapiens OX=9606 GN=ABHD11 PE=1 SV=1		7	42.22	42.22	42.22	53.65	9	8	7	6	17	15	0.0609756	0.887392	0.0403022	0.586527	403.022	5865.27	24.9307	362.822	34.6681	100	Confident
628	0	Single Protein	Q9UIJ7	GTP:AMP phosphotransferase AK3, mitochondrial (KAD3_HUMAN)	Q9UIJ7	KAD3_HUMAN GTP:AMP phosphotransferase AK3, mitochondrial OS=Homo sapiens OX=9606 GN=AK3 PE=1 SV=4		9	42.29	42.29	42.29	87.67	9	9	9	9	17	15	0.0753769	1.04336	0.0498208	0.689615	498.208	6896.15	30.8188	426.591	25.5495	100	Confident
629	0	Single Protein	P16152	Carbonyl reductase [NADPH] 1 (CBR1_HUMAN)	P16152	CBR1_HUMAN Carbonyl reductase [NADPH] 1 OS=Homo sapiens OX=9606 GN=CBR1 PE=1 SV=3		21	39.71	39.71	42.6	77.26	9	8	4	4	16	15	0.0617284	0.692667	0.0407998	0.457822	407.998	4578.22	25.2385	283.206	30.3559	100	Confident
630	0	Single Protein	O15269	Serine palmitoyltransferase 1 (SPTC1_HUMAN)	O15269	SPTC1_HUMAN Serine palmitoyltransferase 1 OS=Homo sapiens OX=9606 GN=SPTLC1 PE=1 SV=1		9	24.95	24.95	26.85	66.38	9	8	7	6	16	15	0.044586	0.406527	0.0294694	0.268697	294.694	2686.97	18.2296	166.214	52.7105	100	Confident
631	0	Related Proteins	A0A2R8Y7L2	Peroxisomal multifunctional enzyme type 2 (A0A2R8Y7L2_HUMAN)	A0A2R8Y7L2,A0A2R8YD50,A0A804HK65,A0A804HKU2,E7EPL9,E7ER27,E7ET17,P51659	A0A2R8Y7L2_HUMAN Peroxisomal multifunctional enzyme type 2 OS=Homo sapiens OX=9606 GN=HSD17B4 PE=1 SV=1,A0A2R8YD50_HUMAN Peroxisomal multifunctional enzyme type 2 OS=Homo sapiens OX=9606 GN=HSD17B4 PE=1 SV=1,A0A804HK65_HUMAN Peroxisomal multifunctional enzyme type 2 OS=Homo sapiens OX=9606 GN=HSD17B4 PE=1 SV=1,A0A804HKU2_HUMAN Peroxisomal multifunctional enzyme type 2 OS=Homo sapiens OX=9606 GN=H…	A0A2R8YD50,A0A804HK65,A0A804HKU2,E7EPL9,E7ER27,E7ET17,P51659	5	18.85	18.85	22.07	59.42	9	8	1	1	16	13	0.0244989	0.359356	0.0161927	0.237519	161.927	2375.19	10.0167	146.928	63.6828	100	Confident
632	0	Related Proteins	A0A1W2PQ43	Bcl-2-associated transcription factor 1 (A0A1W2PQ43_HUMAN)	A0A1W2PQ43,E9PK09,E9PK91,E9PKI6,E9PQN2,Q9NYF8	A0A1W2PQ43_HUMAN Bcl-2-associated transcription factor 1 OS=Homo sapiens OX=9606 GN=BCLAF1 PE=1 SV=1,E9PK09_HUMAN Bcl-2-associated transcription factor 1 (Fragment) OS=Homo sapiens OX=9606 GN=BCLAF1 PE=1 SV=8,E9PK91_HUMAN Bcl-2-associated transcription factor 1 OS=Homo sapiens OX=9606 GN=BCLAF1 PE=1 SV=1,E9PKI6_HUMAN Bcl-2-associated transcription factor 1 OS=Homo sapiens OX=9606 GN=BCLAF1 PE=1 S…	E9PK09,E9PK91,E9PKI6,E9PQN2,Q9NYF8	6	8.68	8.68	18.78	75.82	9	4	4	1	15	10	0.0187617	0.0675022	0.0124007	0.044616	124.007	446.16	7.67097	27.5992	80.5703	100	Confident
633	0	Related Proteins	C9J9C1	Serine/threonine-protein phosphatase 2A 65 kDa regulatory subunit A alpha isoform (Fragment) (C9J9C1_HUMAN)	C9J9C1,P30153	C9J9C1_HUMAN Serine/threonine-protein phosphatase 2A 65 kDa regulatory subunit A alpha isoform (Fragment) OS=Homo sapiens OX=9606 GN=PPP2R1A PE=1 SV=2,2AAA_HUMAN Serine/threonine-protein phosphatase 2A 65 kDa regulatory subunit A alpha isoform OS=Homo sapiens OX=9606 GN=PPP2R1A PE=1 SV=4	P30153	19	28.1	28.1	28.1	67.85	9	9	3	3	15	12	0.040678	0.584893	0.0268863	0.386589	268.863	3865.89	16.6317	239.141	43.1682	100	Confident
634	0	Single Protein	Q9BWS9	Chitinase domain-containing protein 1 (CHID1_HUMAN)	Q9BWS9	CHID1_HUMAN Chitinase domain-containing protein 1 OS=Homo sapiens OX=9606 GN=CHID1 PE=1 SV=1		11	25.45	25.45	31.55	79.39	9	7	4	4	15	11	0.0352564	0.39905	0.0233029	0.263755	233.029	2637.55	14.415	163.157	44.9123	100	Confident
635	0	Related Proteins	A0A140T9T7	Antigen peptide transporter 1 (A0A140T9T7_HUMAN)	A0A140T9T7,Q03518	A0A140T9T7_HUMAN Antigen peptide transporter 1 OS=Homo sapiens OX=9606 GN=TAP1 PE=1 SV=1,TAP1_HUMAN Antigen peptide transporter 1 OS=Homo sapiens OX=9606 GN=TAP1 PE=1 SV=3	Q03518	6	15.84	15.84	16.83	44.31	9	8	6	6	15	13	0.026694	0.366448	0.0176436	0.242206	176.436	2422.06	10.9142	149.827	87.1207	100	Confident
636	0	Single Protein	Q00796	Sorbitol dehydrogenase (DHSO_HUMAN)	Q00796	DHSO_HUMAN Sorbitol dehydrogenase OS=Homo sapiens OX=9606 GN=SORD PE=1 SV=4		15	24.65	24.65	35.01	75.63	9	6	2	1	15	13	0.0371517	0.483982	0.0245556	0.319891	245.556	3198.91	15.19	197.882	38.2998	100	Confident
637	0	Single Protein	Q6DKI1	60S ribosomal protein L7-like 1 (RL7L_HUMAN)	Q6DKI1	RL7L_HUMAN 60S ribosomal protein L7-like 1 OS=Homo sapiens OX=9606 GN=RPL7L1 PE=1 SV=2		6	34.51	34.51	36.08	79.61	9	8	2	2	15	14	0.0689655	0.415609	0.0455832	0.274699	455.832	2746.99	28.1974	169.927	29.6506	100	Confident
638	0	Single Protein	Q92466	DNA damage-binding protein 2 (DDB2_HUMAN)	Q92466	DDB2_HUMAN DNA damage-binding protein 2 OS=Homo sapiens OX=9606 GN=DDB2 PE=1 SV=1		11	20.37	20.37	27.17	78.45	9	8	5	4	14	11	0.0328358	0.435036	0.021703	0.28754	217.03	2875.4	13.4254	177.87	47.8334	100	Confident
639	0	Single Protein	P39748	Flap endonuclease 1 (FEN1_HUMAN)	P39748	FEN1_HUMAN Flap endonuclease 1 OS=Homo sapiens OX=9606 GN=FEN1 PE=1 SV=1		11	28.16	28.16	32.89	71.32	9	6	1	1	14	10	0.0309598	0.268961	0.020463	0.177771	204.63	1777.71	12.6583	109.968	42.5661	100	Confident
640	0	Single Protein	Q13637	Ras-related protein Rab-32 (RAB32_HUMAN)	Q13637	RAB32_HUMAN Ras-related protein Rab-32 OS=Homo sapiens OX=9606 GN=RAB32 PE=1 SV=3		6	49.78	49.78	49.78	88.44	9	9	7	7	14	14	0.0653266	1.15443	0.043178	0.76303	431.78	7630.3	26.7096	472.006	24.9817	100	Confident
641	0	Single Protein	O15371	Eukaryotic translation initiation factor 3 subunit D (EIF3D_HUMAN)	O15371	EIF3D_HUMAN Eukaryotic translation initiation factor 3 subunit D OS=Homo sapiens OX=9606 GN=EIF3D PE=1 SV=1		22	21.53	21.53	22.99	64.78	9	8	6	5	14	12	0.0255319	0.2626	0.0168755	0.173567	168.755	1735.67	10.4391	107.367	63.9324	100	Confident
642	0	Related Proteins	A0A7P0T870	DNA damage-binding protein 1 (A0A7P0T870_HUMAN)	A0A7P0T870,A0A7P0TAK7,A0A7P0TB30,A0A7P0Z3Z5,A0A7P0Z4B9,F5GY55,Q16531	A0A7P0T870_HUMAN DNA damage-binding protein 1 OS=Homo sapiens OX=9606 GN=DDB1 PE=1 SV=1,A0A7P0TAK7_HUMAN DNA damage-binding protein 1 OS=Homo sapiens OX=9606 GN=DDB1 PE=1 SV=1,A0A7P0TB30_HUMAN DNA damage-binding protein 1 OS=Homo sapiens OX=9606 GN=DDB1 PE=1 SV=1,A0A7P0Z3Z5_HUMAN DNA damage-binding protein 1 OS=Homo sapiens OX=9606 GN=DDB1 PE=1 SV=1,A0A7P0Z4B9_HUMAN DNA damage-binding protein 1 O…	A0A7P0TAK7,A0A7P0TB30,A0A7P0Z3Z5,A0A7P0Z4B9,F5GY55,Q16531	11	7.6	7.6	11.35	49.34	9	7	1	1	14	13	0.0181034	0.206133	0.0119656	0.136245	119.656	1362.45	7.40183	84.2803	118.371	100	Confident
643	0	Related Proteins	A0A0C4DGG1	Protein kinase C and casein kinase substrate in neurons protein 3 (Fragment) (A0A0C4DGG1_HUMAN)	A0A0C4DGG1,Q9UKS6	A0A0C4DGG1_HUMAN Protein kinase C and casein kinase substrate in neurons protein 3 (Fragment) OS=Homo sapiens OX=9606 GN=PACSIN3 PE=1 SV=1,PACN3_HUMAN Protein kinase C and casein kinase substrate in neurons protein 3 OS=Homo sapiens OX=9606 GN=PACSIN3 PE=1 SV=2	Q9UKS6	11	29.14	29.14	31.85	78.52	9	8	1	1	14	12	0.0347826	0.352532	0.0229898	0.233008	229.898	2330.08	14.2213	144.137	46.4658	100	Confident
644	0	Related Proteins	M0R0Y2	Alpha-soluble NSF attachment protein (M0R0Y2_HUMAN)	M0R0Y2,M0R2M1,P54920	M0R0Y2_HUMAN Alpha-soluble NSF attachment protein OS=Homo sapiens OX=9606 GN=NAPA PE=1 SV=1,M0R2M1_HUMAN Alpha-soluble NSF attachment protein (Fragment) OS=Homo sapiens OX=9606 GN=NAPA PE=1 SV=1,SNAA_HUMAN Alpha-soluble NSF attachment protein OS=Homo sapiens OX=9606 GN=NAPA PE=1 SV=3	M0R2M1,P54920	19	37.5	37.5	42.97	88.28	9	7	2	2	14	10	0.0420354	0.681924	0.0277835	0.450722	277.835	4507.22	17.1867	278.814	29.1443	100	Confident
645	0	Related Proteins	A0A494C1T9	Protein FAM83H (A0A494C1T9_HUMAN)	A0A494C1T9,Q6ZRV2	A0A494C1T9_HUMAN Protein FAM83H OS=Homo sapiens OX=9606 GN=FAM83H PE=1 SV=1,FA83H_HUMAN Protein FAM83H OS=Homo sapiens OX=9606 GN=FAM83H PE=1 SV=3	Q6ZRV2	8	8.12	8.12	10.87	62.1	9	7	2	2	14	11	0.0121145	0.11344	0.00800718	0.0749786	80.0718	749.786	4.95319	46.3813	148.965	100	Confident
646	0	Single Protein	P49756	RNA-binding protein 25 (RBM25_HUMAN)	P49756	RBM25_HUMAN RNA-binding protein 25 OS=Homo sapiens OX=9606 GN=RBM25 PE=1 SV=3		14	10.91	10.91	13.64	56.23	9	7	3	1	14	10	0.0190476	0.0885343	0.0125896	0.0585173	125.896	585.173	7.78787	36.1984	100.124	100	Confident
647	0	Single Protein	Q8NFW8	N-acylneuraminate cytidylyltransferase (NEUA_HUMAN)	Q8NFW8	NEUA_HUMAN N-acylneuraminate cytidylyltransferase OS=Homo sapiens OX=9606 GN=CMAS PE=1 SV=2		12	28.34	28.34	28.34	72.81	9	9	6	6	14	14	0.0411765	0.43845	0.0272158	0.289796	272.158	2897.96	16.8355	179.266	48.3486	100	Confident
648	0	Single Protein	P05187	Alkaline phosphatase, placental type (PPB1_HUMAN)	P05187	PPB1_HUMAN Alkaline phosphatase, placental type OS=Homo sapiens OX=9606 GN=ALPP PE=1 SV=2		2	21.31	21.31	24.3	67.48	9	7	2	1	13	10	0.0228311	0.371687	0.0150903	0.245668	150.903	2456.68	9.33477	151.969	57.9173	100	Confident
649	0	Single Protein	P49189	4-trimethylaminobutyraldehyde dehydrogenase (AL9A1_HUMAN)	P49189	AL9A1_HUMAN 4-trimethylaminobutyraldehyde dehydrogenase OS=Homo sapiens OX=9606 GN=ALDH9A1 PE=1 SV=3		1	15.38	15.38	20.04	65.79	9	7	8	6	13	10	0.023539	0.39905	0.0155582	0.263755	155.582	2637.55	9.62421	163.157	53.767	100	Confident
650	0	Related Proteins	E5RIZ4	39S ribosomal protein L15, mitochondrial (Fragment) (E5RIZ4_HUMAN)	E5RIZ4,Q9P015	E5RIZ4_HUMAN 39S ribosomal protein L15, mitochondrial (Fragment) OS=Homo sapiens OX=9606 GN=MRPL15 PE=1 SV=2,RM15_HUMAN 39S ribosomal protein L15, mitochondrial OS=Homo sapiens OX=9606 GN=MRPL15 PE=1 SV=1	Q9P015	8	35.44	35.44	44.3	85.65	9	7	6	4	13	10	0.0394089	0.584893	0.0260475	0.386589	260.475	3865.89	16.1128	239.141	27.2195	100	Confident
651	0	Single Protein	Q15397	Pumilio homolog 3 (PUM3_HUMAN)	Q15397	PUM3_HUMAN Pumilio homolog 3 OS=Homo sapiens OX=9606 GN=PUM3 PE=1 SV=3		9	19.44	19.44	20.68	72.69	9	8	9	8	13	11	0.0222222	0.168952	0.0146879	0.11167	146.879	1116.7	9.08584	69.0781	73.5383	100	Confident
652	0	Single Protein	O00425	Insulin-like growth factor 2 mRNA-binding protein 3 (IF2B3_HUMAN)	O00425	IF2B3_HUMAN Insulin-like growth factor 2 mRNA-binding protein 3 OS=Homo sapiens OX=9606 GN=IGF2BP3 PE=1 SV=2		7	21.42	21.42	21.42	67.88	9	9	3	3	12	11	0.0229008	0.338938	0.0151364	0.224023	151.364	2240.23	9.36327	138.579	63.6656	100	Confident
653	0	Single Protein	Q08945	FACT complex subunit SSRP1 (SSRP1_HUMAN)	Q08945	SSRP1_HUMAN FACT complex subunit SSRP1 OS=Homo sapiens OX=9606 GN=SSRP1 PE=1 SV=1		11	16.22	16.22	17.77	69.25	9	8	7	6	12	12	0.0201835	0.170513	0.0133404	0.112701	133.404	1127.01	8.25228	69.7163	81.0244	100	Confident
654	0	Single Protein	P50416	Carnitine O-palmitoyltransferase 1, liver isoform (CPT1A_HUMAN)	P50416	CPT1A_HUMAN Carnitine O-palmitoyltransferase 1, liver isoform OS=Homo sapiens OX=9606 GN=CPT1A PE=1 SV=2		11	12.03	10.61	13.45	64.94	9	8	5	5	12	11	0.0198198	0.232847	0.0131	0.153901	131	1539.01	8.10359	95.2024	88.3107	100	Confident
655	0	Single Protein	O95470	Sphingosine-1-phosphate lyase 1 (SGPL1_HUMAN)	O95470	SGPL1_HUMAN Sphingosine-1-phosphate lyase 1 OS=Homo sapiens OX=9606 GN=SGPL1 PE=1 SV=3		10	20.07	20.07	25	58.98	9	7	6	5	12	10	0.0258398	0.263134	0.017079	0.17392	170.79	1739.2	10.5649	107.586	63.4827	100	Confident
656	0	Single Protein	P26196	Probable ATP-dependent RNA helicase DDX6 (DDX6_HUMAN)	P26196	DDX6_HUMAN Probable ATP-dependent RNA helicase DDX6 OS=Homo sapiens OX=9606 GN=DDX6 PE=1 SV=2		11	21.74	21.74	26.29	77.85	9	7	5	4	12	10	0.0209302	0.347813	0.013834	0.229889	138.34	2298.89	8.5576	142.208	54.3823	100	Confident
657	0	Single Protein	X5CMH5	Antigen peptide transporter 2 (X5CMH5_HUMAN)	X5CMH5	X5CMH5_HUMAN Antigen peptide transporter 2 OS=Homo sapiens OX=9606 GN=TAP2 PE=1 SV=1		6	11.38	11.38	15.08	48.93	9	8	1	1	12	11	0.0278481	0.373824	0.0184064	0.247081	184.064	2470.81	11.3861	152.843	77.6458	100	Confident
658	0	Related Proteins	A0A087WY71	AP-2 complex subunit mu (A0A087WY71_HUMAN)	A0A087WY71,E9PFW3,Q96CW1	A0A087WY71_HUMAN AP-2 complex subunit mu OS=Homo sapiens OX=9606 GN=AP2M1 PE=1 SV=1,E9PFW3_HUMAN AP-2 complex subunit mu OS=Homo sapiens OX=9606 GN=AP2M1 PE=1 SV=1,AP2M1_HUMAN AP-2 complex subunit mu OS=Homo sapiens OX=9606 GN=AP2M1 PE=1 SV=2	E9PFW3,Q96CW1	3	17.51	17.51	22.58	72.81	9	6	2	2	11	7	0.0188679	0.240938	0.0124709	0.159249	124.709	1592.49	7.7144	98.5105	49.495	100	Confident
659	0	Single Protein	Q8IYB8	ATP-dependent RNA helicase SUPV3L1, mitochondrial (SUV3_HUMAN)	Q8IYB8	SUV3_HUMAN ATP-dependent RNA helicase SUPV3L1, mitochondrial OS=Homo sapiens OX=9606 GN=SUPV3L1 PE=1 SV=1		10	8.27	8.27	16.79	57.76	9	5	7	4	11	5	0.00980392	0.133308	0.00647996	0.0881105	64.7996	881.105	4.00846	54.5046	87.9354	100	Confident
660	0	Single Protein	P28838	Cytosol aminopeptidase (AMPL_HUMAN)	P28838	AMPL_HUMAN Cytosol aminopeptidase OS=Homo sapiens OX=9606 GN=LAP3 PE=1 SV=3		4	18.69	18.69	23.7	76.11	9	7	4	2	10	8	0.0202532	0.320352	0.0133864	0.211738	133.864	2117.38	8.28077	130.98	56.1308	100	Confident
661	0	Single Protein	P20930	Filaggrin (FILA_HUMAN)	P20930	FILA_HUMAN Filaggrin OS=Homo sapiens OX=9606 GN=FLG PE=1 SV=3		1	0.42	0.42	4.28	72.35	9	2	9	2	10	3	0.000952986	0.00932785	0.000629882	0.0061653	6.29882	61.653	0.389641	3.81381	434.922	100	Confident
662	0	Single Protein	P17655	Calpain-2 catalytic subunit (CAN2_HUMAN)	P17655	CAN2_HUMAN Calpain-2 catalytic subunit OS=Homo sapiens OX=9606 GN=CAPN2 PE=1 SV=6		1	5.86	5.86	17.57	64.14	9	3	8	3	10	3	0.005386	0.089023	0.00355991	0.0588403	35.5991	588.403	2.20213	36.3982	79.9448	100	Confident
663	0	Related Proteins	C9J2Y9	DNA-directed RNA polymerase subunit beta (C9J2Y9_HUMAN)	C9J2Y9,C9J4M6,P30876	C9J2Y9_HUMAN DNA-directed RNA polymerase subunit beta OS=Homo sapiens OX=9606 GN=POLR2B PE=1 SV=2,C9J4M6_HUMAN DNA-directed RNA polymerase subunit beta OS=Homo sapiens OX=9606 GN=POLR2B PE=1 SV=3,RPB2_HUMAN DNA-directed RNA polymerase II subunit RPB2 OS=Homo sapiens OX=9606 GN=POLR2B PE=1 SV=1	C9J4M6,P30876	4	1.8	1.8	8.48	61.7	9	2	9	2	10	2	0.00229095	0.0334411	0.00151422	0.0221031	15.1422	221.031	0.936685	13.6728	132.971	100	Confident
664	0	Single Protein	P17301	Integrin alpha-2 (ITA2_HUMAN)	P17301	ITA2_HUMAN Integrin alpha-2 OS=Homo sapiens OX=9606 GN=ITGA2 PE=1 SV=2		5	9.4	9.4	11.35	47.93	9	7	2	2	10	8	0.0110193	0.198538	0.00728326	0.131225	72.8326	1312.25	4.50538	81.1747	129.215	100	Confident
665	0	Related Proteins	E9PPJ0	Splicing factor 3B subunit 2 (E9PPJ0_HUMAN)	E9PPJ0,Q13435	E9PPJ0_HUMAN Splicing factor 3B subunit 2 OS=Homo sapiens OX=9606 GN=SF3B2 PE=1 SV=1,SF3B2_HUMAN Splicing factor 3B subunit 2 OS=Homo sapiens OX=9606 GN=SF3B2 PE=1 SV=2	Q13435	11	10.02	10.02	18.45	56.15	9	5	7	4	10	5	0.00838926	0.101582	0.00554493	0.0671412	55.4493	671.412	3.43006	41.5331	98.1089	100	Confident
666	0	Single Protein	Q9NXF1	Testis-expressed protein 10 (TEX10_HUMAN)	Q9NXF1	TEX10_HUMAN Testis-expressed protein 10 OS=Homo sapiens OX=9606 GN=TEX10 PE=1 SV=2		9	10.55	10.55	14.1	61.36	9	6	9	6	10	6	0.0096463	0.137823	0.00637578	0.091095	63.7578	910.95	3.94402	56.3508	105.608	100	Confident
667	0	Related Proteins	A0A0A0MR50	Cullin-4A (A0A0A0MR50_HUMAN)	A0A0A0MR50,Q13619	A0A0A0MR50_HUMAN Cullin-4A OS=Homo sapiens OX=9606 GN=CUL4A PE=1 SV=1,CUL4A_HUMAN Cullin-4A OS=Homo sapiens OX=9606 GN=CUL4A PE=1 SV=3	Q13619	13	5.4	5.4	15.29	76.31	9	3	7	2	9	3	0.00560748	0.0762543	0.0037063	0.0504007	37.063	504.007	2.29269	31.1776	77.6701	100	Confident
668	0	Related Proteins	A0A087WW46	Nodal modulator 1 (A0A087WW46_HUMAN)	A0A087WW46,A0A087X117,A0A0G2JN29,A0A0G2JP90,Q15155	A0A087WW46_HUMAN Nodal modulator 1 OS=Homo sapiens OX=9606 GN=NOMO1 PE=1 SV=1,A0A087X117_HUMAN Nodal modulator 1 OS=Homo sapiens OX=9606 GN=NOMO1 PE=1 SV=1,A0A0G2JN29_HUMAN Nodal modulator 1 OS=Homo sapiens OX=9606 GN=NOMO1 PE=1 SV=1,A0A0G2JP90_HUMAN Nodal modulator 1 OS=Homo sapiens OX=9606 GN=NOMO1 PE=1 SV=1,NOMO1_HUMAN Nodal modulator 1 OS=Homo sapiens OX=9606 GN=NOMO1 PE=1 SV=5	A0A087X117,A0A0G2JN29,A0A0G2JP90,Q15155	16	3.27	3.27	15	67.18	9	3	8	3	9	3	0.00323974	0.0722672	0.00214133	0.0477655	21.4133	477.655	1.32461	29.5474	122.031	100	Confident
669	0	Related Proteins	G8JLB6	Heterogeneous nuclear ribonucleoprotein H (G8JLB6_HUMAN)	G8JLB6,H0YB39,P31943	G8JLB6_HUMAN Heterogeneous nuclear ribonucleoprotein H OS=Homo sapiens OX=9606 GN=HNRNPH1 PE=1 SV=1,H0YB39_HUMAN Heterogeneous nuclear ribonucleoprotein H (Fragment) OS=Homo sapiens OX=9606 GN=HNRNPH1 PE=1 SV=1,HNRH1_HUMAN Heterogeneous nuclear ribonucleoprotein H OS=Homo sapiens OX=9606 GN=HNRNPH1 PE=1 SV=4	H0YB39,P31943	5	24.79	24.79	24.79	64.41	8	8	1	1	47	44	0.0823917	0.492496	0.0544573	0.325518	544.573	3255.18	33.6869	201.363	51.1972	100	Confident
670	0	Related Proteins	B2R5W2	Heterogeneous nuclear ribonucleoproteins C1/C2 (B2R5W2_HUMAN)	B2R5W2,B4DY08,G3V2D6,G3V4W0,G3V5V7,P07910	B2R5W2_HUMAN Heterogeneous nuclear ribonucleoproteins C1/C2 OS=Homo sapiens OX=9606 GN=HNRNPC PE=1 SV=1,B4DY08_HUMAN Heterogeneous nuclear ribonucleoproteins C1/C2 OS=Homo sapiens OX=9606 GN=HNRNPC PE=1 SV=1,G3V2D6_HUMAN Heterogeneous nuclear ribonucleoproteins C1/C2 (Fragment) OS=Homo sapiens OX=9606 GN=HNRNPC PE=1 SV=1,G3V4W0_HUMAN Heterogeneous nuclear ribonucleoproteins C1/C2 (Fragment) OS=Ho…	B4DY08,G3V2D6,G3V4W0,G3V5V7,P07910	14	17.93	17.93	17.93	75.52	8	7	3	2	38	32	0.131687	0.39905	0.0870395	0.263755	870.395	2637.55	53.842	163.157	31.9288	100	Confident
671	0	Single Protein	P60903	Protein S100-A10 (S10AA_HUMAN)	P60903	S10AA_HUMAN Protein S100-A10 OS=Homo sapiens OX=9606 GN=S100A10 PE=1 SV=2		1	54.64	54.64	55.67	60.82	8	7	8	7	34	33	0.380952	2.16228	0.251793	1.42917	2517.93	14291.7	155.757	884.075	11.1955	100	Confident
672	0	Related Proteins	A0A2R8YD50	Peroxisomal multifunctional enzyme type 2 (A0A2R8YD50_HUMAN)	A0A2R8YD50,A0A2R8YDT8,A0A2R8YF45,A0A804HK65,A0A804HKU2,E7EPL9,E7ER27,P51659	A0A2R8YD50_HUMAN Peroxisomal multifunctional enzyme type 2 OS=Homo sapiens OX=9606 GN=HSD17B4 PE=1 SV=1,A0A2R8YDT8_HUMAN Peroxisomal multifunctional enzyme type 2 (Fragment) OS=Homo sapiens OX=9606 GN=HSD17B4 PE=1 SV=1,A0A2R8YF45_HUMAN Peroxisomal multifunctional enzyme type 2 OS=Homo sapiens OX=9606 GN=HSD17B4 PE=1 SV=1,A0A804HK65_HUMAN Peroxisomal multifunctional enzyme type 2 OS=Homo sapiens O…	A0A2R8YDT8,A0A2R8YF45,A0A804HK65,A0A804HKU2,E7EPL9,E7ER27,P51659	5	13.08	13.08	13.08	63.85	8	8	2	2	33	33	0.0596745	0.26638	0.0394422	0.176066	394.422	1760.66	24.3987	108.913	76.7897	100	Confident
673	0	Related Proteins	A0A0A0MRQ5	Peroxiredoxin-1 (A0A0A0MRQ5_HUMAN)	A0A0A0MRQ5,Q06830	A0A0A0MRQ5_HUMAN Peroxiredoxin-1 OS=Homo sapiens OX=9606 GN=PRDX1 PE=1 SV=1,PRDX1_HUMAN Peroxiredoxin-1 OS=Homo sapiens OX=9606 GN=PRDX1 PE=1 SV=1	Q06830	1	74.23	74.23	74.23	88.66	8	8	1	1	31	31	0.178295	3.64159	0.117845	2.40693	1178.45	24069.3	72.898	1488.91	10.6695	100	Confident
674	0	Related Proteins	E9PQH6	Rho-related GTP-binding protein RhoC (Fragment) (E9PQH6_HUMAN)	E9PQH6,P08134,Q5JR08	E9PQH6_HUMAN Rho-related GTP-binding protein RhoC (Fragment) OS=Homo sapiens OX=9606 GN=RHOC PE=1 SV=1,RHOC_HUMAN Rho-related GTP-binding protein RhoC OS=Homo sapiens OX=9606 GN=RHOC PE=1 SV=1,Q5JR08_HUMAN Rho-related GTP-binding protein RhoC (Fragment) OS=Homo sapiens OX=9606 GN=RHOC PE=1 SV=8	P08134,Q5JR08	1	46.75	46.75	46.75	69.82	8	8	1	1	30	27	0.0986395	1.22754	0.0651963	0.811352	651.963	8113.52	40.33	501.897	19.2117	100	Confident
675	0	Single Protein	P20618	Proteasome subunit beta type-1 (PSB1_HUMAN)	P20618	PSB1_HUMAN Proteasome subunit beta type-1 OS=Homo sapiens OX=9606 GN=PSMB1 PE=1 SV=2		6	46.89	46.89	46.89	77.59	8	8	8	8	30	24	0.112676	0.887392	0.0744739	0.586527	744.739	5865.27	46.0691	362.822	26.4724	100	Confident
676	0	Single Protein	P25398	40S ribosomal protein S12 (RS12_HUMAN)	P25398	RS12_HUMAN 40S ribosomal protein S12 OS=Homo sapiens OX=9606 GN=RPS12 PE=1 SV=3		6	53.79	53.79	53.79	85.61	8	8	8	8	29	29	0.256637	1.51189	0.169626	0.99929	1696.26	9992.9	104.929	618.154	14.5055	100	Confident
677	0	Related Proteins	F6U0H7	HLA class I histocompatibility antigen, B alpha chain (Fragment) (F6U0H7_HUMAN)	F6U0H7,P01889	F6U0H7_HUMAN HLA class I histocompatibility antigen, B alpha chain (Fragment) OS=Homo sapiens OX=9606 GN=HLA-B PE=1 SV=1,HLAB_HUMAN HLA class I histocompatibility antigen, B alpha chain OS=Homo sapiens OX=9606 GN=HLA-B PE=1 SV=3	P01889	6	40.65	40.65	40.65	77.24	8	8	1	1	27	27	0.0589147	0.778279	0.03894	0.514408	389.4	5144.08	24.088	318.21	27.8033	100	Confident
678	0	Related Proteins	C9JFR7	Cytochrome c (Fragment) (C9JFR7_HUMAN)	C9JFR7,P99999	C9JFR7_HUMAN Cytochrome c (Fragment) OS=Homo sapiens OX=9606 GN=CYCS PE=1 SV=1,CYC_HUMAN Cytochrome c OS=Homo sapiens OX=9606 GN=CYCS PE=1 SV=2	P99999	7	51.49	51.49	73.27	81.19	8	6	8	6	26	21	0.243902	0.995262	0.161209	0.657825	1612.09	6578.25	99.7227	406.926	11.326	100	Confident
679	0	Single Protein	Q7Z7H5	Transmembrane emp24 domain-containing protein 4 (TMED4_HUMAN)	Q7Z7H5	TMED4_HUMAN Transmembrane emp24 domain-containing protein 4 OS=Homo sapiens OX=9606 GN=TMED4 PE=1 SV=1		7	43.17	43.17	43.17	77.09	8	8	3	3	26	22	0.100503	0.887392	0.0664277	0.586527	664.277	5865.27	41.0918	362.822	25.9263	100	Confident
680	0	Single Protein	Q9UL25	Ras-related protein Rab-21 (RAB21_HUMAN)	Q9UL25	RAB21_HUMAN Ras-related protein Rab-21 OS=Homo sapiens OX=9606 GN=RAB21 PE=1 SV=3		12	37.33	37.33	37.33	87.11	8	8	7	7	26	23	0.117347	0.84785	0.0775612	0.560391	775.612	5603.91	47.9788	346.654	24.3323	100	Confident
681	0	Single Protein	Q09028	Histone-binding protein RBBP4 (RBBP4_HUMAN)	Q09028	RBBP4_HUMAN Histone-binding protein RBBP4 OS=Homo sapiens OX=9606 GN=RBBP4 PE=1 SV=3		1	23.29	23.29	23.29	35.53	8	8	3	3	26	25	0.110169	0.778279	0.0728172	0.514408	728.172	5144.08	45.0442	318.21	47.6261	100	Confident
682	0	Single Protein	O43809	Cleavage and polyadenylation specificity factor subunit 5 (CPSF5_HUMAN)	O43809	CPSF5_HUMAN Cleavage and polyadenylation specificity factor subunit 5 OS=Homo sapiens OX=9606 GN=NUDT21 PE=1 SV=1		16	33.04	33.04	33.04	60.79	8	8	2	2	25	24	0.144578	1.0893	0.0955599	0.719977	955.599	7199.77	59.1127	445.373	26.2107	100	Confident
683	0	Related Proteins	A0A2R8Y811	40S ribosomal protein S14 (Fragment) (A0A2R8Y811_HUMAN)	A0A2R8Y811,P62263	A0A2R8Y811_HUMAN 40S ribosomal protein S14 (Fragment) OS=Homo sapiens OX=9606 GN=RPS14 PE=1 SV=1,RS14_HUMAN 40S ribosomal protein S14 OS=Homo sapiens OX=9606 GN=RPS14 PE=1 SV=3	P62263	5	41.33	41.33	41.33	56.67	8	8	2	2	25	22	0.258824	0.978319	0.171071	0.646626	1710.71	6466.26	105.823	399.998	16.1494	100	Confident
684	0	Single Protein	Q9BPW8	Protein NipSnap homolog 1 (NIPS1_HUMAN)	Q9BPW8	NIPS1_HUMAN Protein NipSnap homolog 1 OS=Homo sapiens OX=9606 GN=NIPSNAP1 PE=1 SV=1		22	46.83	46.83	46.83	67.25	8	8	1	1	25	25	0.101626	0.603719	0.0671703	0.399032	671.703	3990.32	41.5511	246.838	33.2888	100	Confident
685	0	Single Protein	Q15286	Ras-related protein Rab-35 (RAB35_HUMAN)	Q15286	RAB35_HUMAN Ras-related protein Rab-35 OS=Homo sapiens OX=9606 GN=RAB35 PE=1 SV=1		12	41.79	41.79	50.25	85.07	8	6	2	1	24	20	0.0415205	0.561523	0.0274432	0.371142	274.432	3711.42	16.9762	229.586	23.0108	100	Confident
686	0	Related Proteins	A0A590UJ43	Casein kinase I isoform alpha (A0A590UJ43_HUMAN)	A0A590UJ43,A0A5F9W493,D6REM4,E7ETM0,H0Y9X2,P48729,U3KPX3,U3KQK7	A0A590UJ43_HUMAN Casein kinase I isoform alpha OS=Homo sapiens OX=9606 GN=CSNK1A1 PE=1 SV=1,A0A5F9W493_HUMAN Casein kinase 1, alpha 1, isoform CRA_d OS=Homo sapiens OX=9606 GN=CSNK1A1 PE=1 SV=1,D6REM4_HUMAN Casein kinase I isoform alpha OS=Homo sapiens OX=9606 GN=CSNK1A1 PE=1 SV=1,E7ETM0_HUMAN Casein kinase I isoform alpha OS=Homo sapiens OX=9606 GN=CSNK1A1 PE=1 SV=1,H0Y9X2_HUMAN Casein kinase I …	A0A5F9W493,D6REM4,E7ETM0,H0Y9X2,P48729,U3KPX3,U3KQK7	5	17.37	17.37	19.25	78.87	8	6	3	2	24	19	0.0565476	0.274275	0.0373755	0.181284	373.755	1812.84	23.1202	112.141	48.5459	100	Confident
687	0	Related Proteins	G3V295	Proteasome subunit alpha type (G3V295_HUMAN)	G3V295,G3V5Z7,P60900	G3V295_HUMAN Proteasome subunit alpha type OS=Homo sapiens OX=9606 GN=PSMA6 PE=1 SV=1,G3V5Z7_HUMAN Proteasome subunit alpha type OS=Homo sapiens OX=9606 GN=PSMA6 PE=1 SV=1,PSA6_HUMAN Proteasome subunit alpha type-6 OS=Homo sapiens OX=9606 GN=PSMA6 PE=1 SV=1	G3V5Z7,P60900	14	40.89	40.89	46.31	69.46	8	7	2	1	23	22	0.156028	0.778279	0.103128	0.514408	1031.28	5144.08	63.7942	318.21	22.8273	100	Confident
688	0	Single Protein	Q96E11	Ribosome-recycling factor, mitochondrial (RRFM_HUMAN)	Q96E11	RRFM_HUMAN Ribosome-recycling factor, mitochondrial OS=Homo sapiens OX=9606 GN=MRRF PE=1 SV=1		9	35.5	35.5	38.55	84.35	8	7	4	4	23	22	0.0995475	0.467799	0.0657965	0.309195	657.965	3091.95	40.7013	191.266	29.2586	100	Confident
689	0	Related Proteins	D3YTB1	60S ribosomal protein L32 (Fragment) (D3YTB1_HUMAN)	D3YTB1,F8W727,P62910	D3YTB1_HUMAN 60S ribosomal protein L32 (Fragment) OS=Homo sapiens OX=9606 GN=RPL32 PE=1 SV=1,F8W727_HUMAN 60S ribosomal protein L32 OS=Homo sapiens OX=9606 GN=RPL32 PE=1 SV=1,RL32_HUMAN 60S ribosomal protein L32 OS=Homo sapiens OX=9606 GN=RPL32 PE=1 SV=2	F8W727,P62910	3	43.61	43.61	44.36	75.94	8	7	8	7	23	21	0.207921	0.629751	0.137426	0.416238	1374.26	4162.38	85.0111	257.482	15.6067	100	Confident
690	0	Single Protein	Q92522	Histone H1.10 (H1X_HUMAN)	Q92522	H1X_HUMAN Histone H1.10 OS=Homo sapiens OX=9606 GN=H1-10 PE=1 SV=1		3	36.62	36.62	42.72	76.53	8	7	8	7	23	19	0.116564	0.371687	0.0770439	0.245668	770.439	2456.68	47.6589	151.969	22.4735	100	Confident
691	0	Related Proteins	H3BV16	Complex I-PDSW (Fragment) (H3BV16_HUMAN)	H3BV16,O96000	H3BV16_HUMAN Complex I-PDSW (Fragment) OS=Homo sapiens OX=9606 GN=NDUFB10 PE=1 SV=8,NDUBA_HUMAN NADH dehydrogenase [ubiquinone] 1 beta subcomplex subunit 10 OS=Homo sapiens OX=9606 GN=NDUFB10 PE=1 SV=3	O96000	16	56.34	56.34	57.04	85.92	8	7	3	3	22	20	0.106557	1.15443	0.0704297	0.76303	704.297	7630.3	43.5674	472.006	17.3735	100	Confident
692	0	Single Protein	Q9HAV7	GrpE protein homolog 1, mitochondrial (GRPE1_HUMAN)	Q9HAV7	GRPE1_HUMAN GrpE protein homolog 1, mitochondrial OS=Homo sapiens OX=9606 GN=GRPEL1 PE=1 SV=2		4	39.63	39.63	39.63	85.25	8	7	8	7	22	13	0.0702703	0.629751	0.0464456	0.416238	464.456	4162.38	28.7309	257.482	24.2639	100	Confident
693	0	Single Protein	P30048	Thioredoxin-dependent peroxide reductase, mitochondrial (PRDX3_HUMAN)	P30048	PRDX3_HUMAN Thioredoxin-dependent peroxide reductase, mitochondrial OS=Homo sapiens OX=9606 GN=PRDX3 PE=1 SV=3		10	40.63	40.63	40.63	59.38	8	8	8	8	22	20	0.097561	1.31013	0.0644835	0.865938	644.835	8659.38	39.8891	535.663	27.6752	100	Confident
694	0	Related Proteins	B5MCX3	Septin-2 (B5MCX3_HUMAN)	B5MCX3,Q15019	B5MCX3_HUMAN Septin-2 OS=Homo sapiens OX=9606 GN=SEPTIN2 PE=1 SV=1,SEPT2_HUMAN Septin-2 OS=Homo sapiens OX=9606 GN=SEPTIN2 PE=1 SV=1	Q15019	2	33.33	33.33	36.76	86.29	8	7	1	1	22	21	0.0758123	0.430723	0.0501086	0.284689	501.086	2846.89	30.9968	176.107	36.9169	100	Confident
695	0	Single Protein	Q969G5	Caveolae-associated protein 3 (CAVN3_HUMAN)	Q969G5	CAVN3_HUMAN Caveolae-associated protein 3 OS=Homo sapiens OX=9606 GN=CAVIN3 PE=1 SV=3		11	30.27	26.44	34.87	58.24	8	7	1	1	21	18	0.118421	0.654817	0.0782711	0.432805	782.711	4328.05	48.418	267.73	27.6845	100	Confident
696	0	Related Proteins	H3BPJ9	Complex I-PDSW (H3BPJ9_HUMAN)	H3BPJ9,O96000	H3BPJ9_HUMAN Complex I-PDSW OS=Homo sapiens OX=9606 GN=NDUFB10 PE=1 SV=1,NDUBA_HUMAN NADH dehydrogenase [ubiquinone] 1 beta subcomplex subunit 10 OS=Homo sapiens OX=9606 GN=NDUFB10 PE=1 SV=3	O96000	16	49.07	49.07	49.69	83.23	8	7	3	3	21	19	0.0895522	0.778279	0.0591901	0.514408	591.901	5144.08	36.6146	318.21	19.2456	100	Confident
697	0	Single Protein	P47929	Galectin-7 (LEG7_HUMAN)	P47929	LEG7_HUMAN Galectin-7 OS=Homo sapiens OX=9606 GN=LGALS7 PE=1 SV=2		19	62.5	62.5	62.5	88.97	8	8	8	8	21	19	0.157025	2.16228	0.103786	1.42917	1037.86	14291.7	64.2016	884.075	15.0658	100	Confident
698	0	Related and Unrelated Proteins	A0A1B0GU03	Peptidase A1 domain-containing protein (A0A1B0GU03_HUMAN)	A0A1B0GU03,A0A1B0GU92,A0A1B0GV23,A0A1B0GVD5,A0A1B0GVP3,A0A1B0GW44,A0A1B0GWE8,C9JH19,F8WD96,P07339	A0A1B0GU03_HUMAN Peptidase A1 domain-containing protein OS=Homo sapiens OX=9606 PE=1 SV=1,A0A1B0GU92_HUMAN Peptidase A1 domain-containing protein OS=Homo sapiens OX=9606 PE=1 SV=1,A0A1B0GV23_HUMAN Cathepsin D OS=Homo sapiens OX=9606 GN=CTSD PE=1 SV=1,A0A1B0GVD5_HUMAN Cathepsin D OS=Homo sapiens OX=9606 GN=CTSD PE=1 SV=1,A0A1B0GVP3_HUMAN Cathepsin D OS=Homo sapiens OX=9606 GN=CTSD PE=1 SV=1,A0A1B0…	A0A1B0GU92,A0A1B0GV23,A0A1B0GVD5,A0A1B0GVP3,A0A1B0GW44,A0A1B0GWE8,C9JH19,F8WD96,P07339		16.32	16.32	18.04	59.45	8	7	2	1	21	20	0.0198198	0.371687	0.0131	0.245668	131	2456.68	8.10359	151.969	62.6616	100	Confident
699	0	Single Protein	P10606	Cytochrome c oxidase subunit 5B, mitochondrial (COX5B_HUMAN)	P10606	COX5B_HUMAN Cytochrome c oxidase subunit 5B, mitochondrial OS=Homo sapiens OX=9606 GN=COX5B PE=1 SV=2		2	39.53	39.53	57.36	87.6	8	6	8	6	21	19	0.168142	1.25393	0.111134	0.828795	1111.34	8287.95	68.7469	512.687	13.6869	100	Confident
700	0	Single Protein	P57088	Transmembrane protein 33 (TMM33_HUMAN)	P57088	TMM33_HUMAN Transmembrane protein 33 OS=Homo sapiens OX=9606 GN=TMEM33 PE=1 SV=2		4	32.79	32.79	32.79	50.2	8	8	2	2	21	21	0.14094	1.31013	0.0931549	0.865938	931.549	8659.38	57.625	535.663	27.9598	100	Confident
701	0	Related Proteins	H3BQN4	Fructose-bisphosphate aldolase (H3BQN4_HUMAN)	H3BQN4,H3BU78,J3KPS3,P04075	H3BQN4_HUMAN Fructose-bisphosphate aldolase OS=Homo sapiens OX=9606 GN=ALDOA PE=1 SV=1,H3BU78_HUMAN Fructose-bisphosphate aldolase (Fragment) OS=Homo sapiens OX=9606 GN=ALDOA PE=1 SV=2,J3KPS3_HUMAN Fructose-bisphosphate aldolase OS=Homo sapiens OX=9606 GN=ALDOA PE=1 SV=1,ALDOA_HUMAN Fructose-bisphosphate aldolase A OS=Homo sapiens OX=9606 GN=ALDOA PE=1 SV=2	H3BU78,J3KPS3,P04075	16	31.02	31.02	31.02	65.93	8	8	2	2	20	19	0.0421875	0.550516	0.0278841	0.363867	278.841	3638.67	17.2489	225.086	39.3154	100	Confident
702	0	Related Proteins	E9PP50	Cofilin, non-muscle isoform (Fragment) (E9PP50_HUMAN)	E9PP50,E9PS23,P23528	E9PP50_HUMAN Cofilin, non-muscle isoform (Fragment) OS=Homo sapiens OX=9606 GN=CFL1 PE=1 SV=8,E9PS23_HUMAN Cofilin, non-muscle isoform (Fragment) OS=Homo sapiens OX=9606 GN=CFL1 PE=1 SV=8,COF1_HUMAN Cofilin-1 OS=Homo sapiens OX=9606 GN=CFL1 PE=1 SV=3	E9PS23,P23528	11	37.74	37.74	42.14	82.39	8	7	2	1	20	19	0.0801527	0.743329	0.0529774	0.491308	529.774	4913.08	32.7715	303.92	17.7662	100	Confident
703	0	Related Proteins	A0A140T912	HLA class I histocompatibility antigen, C alpha chain (A0A140T912_HUMAN)	A0A140T912,A0A140T930,A0A140T937,A0A1W2PP77,A0A1W2PRZ0,O78179	A0A140T912_HUMAN HLA class I histocompatibility antigen, C alpha chain OS=Homo sapiens OX=9606 GN=HLA-C PE=1 SV=1,A0A140T930_HUMAN HLA class I histocompatibility antigen, C alpha chain OS=Homo sapiens OX=9606 GN=HLA-C PE=1 SV=1,A0A140T937_HUMAN HLA class I histocompatibility antigen, C alpha chain OS=Homo sapiens OX=9606 GN=HLA-C PE=1 SV=1,A0A1W2PP77_HUMAN HLA class I histocompatibility antigen, …	A0A140T930,A0A140T937,A0A1W2PP77,A0A1W2PRZ0,O78179	6	31.45	31.45	31.45	73.39	8	8	1	1	20	20	0.0204698	0.603719	0.0135296	0.399032	135.296	3990.32	8.36934	246.838	41.4405	100	Confident
704	0	Related Proteins	O75494	Serine/arginine-rich splicing factor 10 (SRS10_HUMAN)	O75494,Q5JRI1	SRS10_HUMAN Serine/arginine-rich splicing factor 10 OS=Homo sapiens OX=9606 GN=SRSF10 PE=1 SV=1,Q5JRI1_HUMAN Serine/arginine-rich-splicing factor 10 OS=Homo sapiens OX=9606 GN=SRSF10 PE=1 SV=1	Q5JRI1	1	24.05	24.05	24.05	74.05	8	8	3	3	20	20	0.103093	0.305997	0.0681398	0.20225	681.398	2022.5	42.1508	125.111	31.2818	100	Confident
705	0	Related and Unrelated Proteins	A0A1B0GU03	Peptidase A1 domain-containing protein (A0A1B0GU03_HUMAN)	A0A1B0GU03,A0A1B0GU92,A0A1B0GVD5,A0A1B0GVP3,A0A1B0GW44,A0A1B0GWE8,F8W787,H7C469,P07339	A0A1B0GU03_HUMAN Peptidase A1 domain-containing protein OS=Homo sapiens OX=9606 PE=1 SV=1,A0A1B0GU92_HUMAN Peptidase A1 domain-containing protein OS=Homo sapiens OX=9606 PE=1 SV=1,A0A1B0GVD5_HUMAN Cathepsin D OS=Homo sapiens OX=9606 GN=CTSD PE=1 SV=1,A0A1B0GVP3_HUMAN Cathepsin D OS=Homo sapiens OX=9606 GN=CTSD PE=1 SV=1,A0A1B0GW44_HUMAN Cathepsin D OS=Homo sapiens OX=9606 GN=CTSD PE=1 SV=1,A0A1B0…	A0A1B0GU92,A0A1B0GVD5,A0A1B0GVP3,A0A1B0GW44,A0A1B0GWE8,F8W787,H7C469,P07339		17.01	17.01	17.01	59.45	8	8	2	2	20	20	0.0198198	0.435036	0.0131	0.28754	131	2875.4	8.10359	177.87	62.6616	100	Confident
706	0	Single Protein	Q92520	Protein FAM3C (FAM3C_HUMAN)	Q92520	FAM3C_HUMAN Protein FAM3C OS=Homo sapiens OX=9606 GN=FAM3C PE=1 SV=1		7	35.24	35.24	48.02	88.11	8	6	4	3	20	17	0.085	0.637894	0.0561813	0.42162	561.813	4216.2	34.7534	260.811	24.6646	100	Confident
707	0	Related Proteins	A0A0C4DGQ8	Dehydrogenase/reductase SDR family member 7B (A0A0C4DGQ8_HUMAN)	A0A0C4DGQ8,Q6IAN0	A0A0C4DGQ8_HUMAN Dehydrogenase/reductase SDR family member 7B OS=Homo sapiens OX=9606 GN=DHRS7B PE=1 SV=1,DRS7B_HUMAN Dehydrogenase/reductase SDR family member 7B OS=Homo sapiens OX=9606 GN=DHRS7B PE=1 SV=2	Q6IAN0	17	29.35	29.35	33.55	64.52	8	7	3	2	19	17	0.085	0.584893	0.0561813	0.386589	561.813	3865.89	34.7534	239.141	33.5027	100	Confident
708	0	Single Protein	P84085	ADP-ribosylation factor 5 (ARF5_HUMAN)	P84085	ARF5_HUMAN ADP-ribosylation factor 5 OS=Homo sapiens OX=9606 GN=ARF5 PE=1 SV=2		7	55	55	55	74.44	8	8	1	1	19	18	0.063147	1.51189	0.0417374	0.99929	417.374	9992.9	25.8185	618.154	20.5166	100	Confident
709	0	Single Protein	P30040	Endoplasmic reticulum resident protein 29 (ERP29_HUMAN)	P30040	ERP29_HUMAN Endoplasmic reticulum resident protein 29 OS=Homo sapiens OX=9606 GN=ERP29 PE=1 SV=4		12	33.72	33.72	33.72	75.86	8	8	1	1	19	19	0.0840708	0.668101	0.0555671	0.441585	555.671	4415.85	34.3734	273.162	28.9752	100	Confident
710	0	Related Proteins	A0A024RBT2	Diablo homolog, mitochondrial (A0A024RBT2_HUMAN)	A0A024RBT2,Q9NR28	A0A024RBT2_HUMAN Diablo homolog, mitochondrial OS=Homo sapiens OX=9606 GN=DIABLO PE=1 SV=1,DBLOH_HUMAN Diablo IAP-binding mitochondrial protein OS=Homo sapiens OX=9606 GN=DIABLO PE=1 SV=1	Q9NR28	12	46.99	46.99	46.99	54.22	8	8	5	5	19	17	0.118644	1.78256	0.0784185	1.17819	784.185	11781.9	48.5092	728.822	18.9074	100	Confident
711	0	Single Protein	P42766	60S ribosomal protein L35 (RL35_HUMAN)	P42766	RL35_HUMAN 60S ribosomal protein L35 OS=Homo sapiens OX=9606 GN=RPL35 PE=1 SV=2		9	30.89	30.89	34.15	68.29	8	7	2	2	19	18	0.214286	0.496236	0.141633	0.32799	1416.33	3279.9	87.6135	202.892	14.5426	100	Confident
712	0	Single Protein	P61254	60S ribosomal protein L26 (RL26_HUMAN)	P61254	RL26_HUMAN 60S ribosomal protein L26 OS=Homo sapiens OX=9606 GN=RPL26 PE=1 SV=1		17	43.45	43.45	43.45	72.41	8	8	2	2	19	15	0.109524	0.567191	0.0723904	0.374888	723.904	3748.88	44.7802	231.903	17.2475	100	Confident
713	0	Related Proteins	A0A087WWT3	Albumin (A0A087WWT3_HUMAN)	A0A087WWT3,A0A0C4DGB6,H7C013,P02768	A0A087WWT3_HUMAN Albumin OS=Homo sapiens OX=9606 GN=ALB PE=1 SV=1,A0A0C4DGB6_HUMAN Albumin OS=Homo sapiens OX=9606 GN=ALB PE=1 SV=1,H7C013_HUMAN Albumin (Fragment) OS=Homo sapiens OX=9606 GN=ALB PE=1 SV=1,ALBU_HUMAN Albumin OS=Homo sapiens OX=9606 GN=ALB PE=1 SV=2	A0A0C4DGB6,H7C013,P02768	4	17.68	17.68	24.75	87.37	8	6	7	5	18	14	0.0404624	0.311134	0.0267439	0.205646	267.439	2056.46	16.5436	127.211	45.1184	100	Confident
714	0	Single Protein	P51148	Ras-related protein Rab-5C (RAB5C_HUMAN)	P51148	RAB5C_HUMAN Ras-related protein Rab-5C OS=Homo sapiens OX=9606 GN=RAB5C PE=1 SV=2		17	42.13	42.13	55.09	76.85	8	7	2	2	18	17	0.0587219	0.957342	0.0388126	0.632761	388.126	6327.61	24.0092	391.422	23.4678	100	Confident
715	0	Single Protein	Q8WUY1	Protein THEM6 (THEM6_HUMAN)	Q8WUY1	THEM6_HUMAN Protein THEM6 OS=Homo sapiens OX=9606 GN=THEM6 PE=1 SV=2		8	42.31	42.31	46.15	62.5	8	7	4	4	17	15	0.0837989	0.711328	0.0553874	0.470157	553.874	4701.57	34.2623	290.836	23.8499	100	Confident
716	0	Related Proteins	K7EK33	DAZ-associated protein 1 (K7EK33_HUMAN)	K7EK33,K7EQ55,Q96EP5	K7EK33_HUMAN DAZ-associated protein 1 OS=Homo sapiens OX=9606 GN=DAZAP1 PE=1 SV=2,K7EQ55_HUMAN DAZ-associated protein 1 OS=Homo sapiens OX=9606 GN=DAZAP1 PE=1 SV=2,DAZP1_HUMAN DAZ-associated protein 1 OS=Homo sapiens OX=9606 GN=DAZAP1 PE=1 SV=1	K7EQ55,Q96EP5	19	21.67	21.67	25.37	41.38	8	6	2	1	17	14	0.0721649	0.561523	0.0476979	0.371142	476.979	3711.42	29.5056	229.586	43.228	100	Confident
717	0	Single Protein	P07203	Glutathione peroxidase 1 (GPX1_HUMAN)	P07203	GPX1_HUMAN Glutathione peroxidase 1 OS=Homo sapiens OX=9606 GN=GPX1 PE=1 SV=4		3	48.77	48.77	48.77	76.35	8	8	1	1	17	17	0.109677	1.63665	0.0724919	1.08175	724.919	10817.5	44.843	669.166	22.0751	100	Confident
718	0	Related Proteins	A0A7I2V4Y4	Alpha-actinin-1 (A0A7I2V4Y4_HUMAN)	A0A7I2V4Y4,A0A804HII9,A0A804HIN7,A0A804HJU8,A0A804HK61,A0A804HKE2,A0A804HL31,A0A804HLD0,H7C5W8,H9KV75,P12814	A0A7I2V4Y4_HUMAN Alpha-actinin-1 OS=Homo sapiens OX=9606 GN=ACTN1 PE=1 SV=1,A0A804HII9_HUMAN Alpha-actinin-1 OS=Homo sapiens OX=9606 GN=ACTN1 PE=1 SV=1,A0A804HIN7_HUMAN Alpha-actinin-1 OS=Homo sapiens OX=9606 GN=ACTN1 PE=1 SV=1,A0A804HJU8_HUMAN Alpha-actinin-1 OS=Homo sapiens OX=9606 GN=ACTN1 PE=1 SV=1,A0A804HK61_HUMAN Alpha-actinin-1 OS=Homo sapiens OX=9606 GN=ACTN1 PE=1 SV=1,A0A804HKE2_HUMAN Al…	A0A804HII9,A0A804HIN7,A0A804HJU8,A0A804HK61,A0A804HKE2,A0A804HL31,A0A804HLD0,H7C5W8,H9KV75,P12814	14	12.18	12.18	12.18	75.53	8	8	1	1	17	15	0.0139257	0.191765	0.00920429	0.126748	92.0429	1267.48	5.69371	78.4054	103.541	100	Confident
719	0	Single Protein	O75934	Pre-mRNA-splicing factor SPF27 (SPF27_HUMAN)	O75934	SPF27_HUMAN Pre-mRNA-splicing factor SPF27 OS=Homo sapiens OX=9606 GN=BCAS2 PE=1 SV=1		1	44.89	44.89	48.44	76.44	8	7	8	7	17	16	0.08	0.858792	0.0528765	0.567624	528.765	5676.24	32.709	351.128	26.115	100	Confident
720	0	Single Protein	P08621	U1 small nuclear ribonucleoprotein 70 kDa (RU17_HUMAN)	P08621	RU17_HUMAN U1 small nuclear ribonucleoprotein 70 kDa OS=Homo sapiens OX=9606 GN=SNRNP70 PE=1 SV=2		19	14.42	14.42	21.51	60.64	8	6	4	3	16	12	0.0412371	0.131283	0.0272559	0.0867726	272.559	867.726	16.8603	53.6769	51.5258	100	Confident
721	0	Single Protein	P45973	Chromobox protein homolog 5 (CBX5_HUMAN)	P45973	CBX5_HUMAN Chromobox protein homolog 5 OS=Homo sapiens OX=9606 GN=CBX5 PE=1 SV=1		12	38.22	38.22	52.36	80.63	8	6	5	3	16	14	0.0779221	0.43845	0.0515031	0.289796	515.031	2897.96	31.8595	179.266	22.2111	100	Confident
722	0	Related Proteins	E9PEB5	Far upstream element-binding protein 1 (E9PEB5_HUMAN)	E9PEB5,Q96AE4	E9PEB5_HUMAN Far upstream element-binding protein 1 OS=Homo sapiens OX=9606 GN=FUBP1 PE=1 SV=1,FUBP1_HUMAN Far upstream element-binding protein 1 OS=Homo sapiens OX=9606 GN=FUBP1 PE=1 SV=3	Q96AE4	1	14.35	14.35	14.35	54.05	8	8	3	3	16	15	0.0264977	0.397831	0.0175138	0.262949	175.138	2629.49	10.8339	162.658	68.8611	100	Confident
723	0	Single Protein	P47755	F-actin-capping protein subunit alpha-2 (CAZA2_HUMAN)	P47755	CAZA2_HUMAN F-actin-capping protein subunit alpha-2 OS=Homo sapiens OX=9606 GN=CAPZA2 PE=1 SV=3		7	44.76	44.76	44.76	79.72	8	8	3	3	16	14	0.0474308	0.719072	0.0313497	0.475275	313.497	4752.75	19.3927	294.002	32.9286	100	Confident
724	0	Single Protein	Q8NFH5	Nucleoporin NUP35 (NUP35_HUMAN)	Q8NFH5	NUP35_HUMAN Nucleoporin NUP35 OS=Homo sapiens OX=9606 GN=NUP35 PE=1 SV=1		2	31.9	31.9	34.05	50.31	8	7	4	4	16	15	0.0914634	0.858792	0.0604533	0.567624	604.533	5676.24	37.396	351.128	34.7515	100	Confident
725	0	Related Proteins	A0A087WXC5	NADH dehydrogenase [ubiquinone] 1 alpha subcomplex subunit 10, mitochondrial (A0A087WXC5_HUMAN)	A0A087WXC5,A0A7I2V3H5,A0A7I2V594,A0A7I2YQU0,E7ESZ7,O95299	A0A087WXC5_HUMAN NADH dehydrogenase [ubiquinone] 1 alpha subcomplex subunit 10, mitochondrial OS=Homo sapiens OX=9606 GN=NDUFA10 PE=1 SV=2,A0A7I2V3H5_HUMAN NADH dehydrogenase [ubiquinone] 1 alpha subcomplex subunit 10, mitochondrial OS=Homo sapiens OX=9606 GN=NDUFA10 PE=1 SV=1,A0A7I2V594_HUMAN NADH dehydrogenase [ubiquinone] 1 alpha subcomplex subunit 10, mitochondrial OS=Homo sapiens OX=9606 GN=…	A0A7I2V3H5,A0A7I2V594,A0A7I2YQU0,E7ESZ7,O95299	2	21.29	21.29	21.83	66.04	8	7	2	2	16	15	0.0511945	0.39905	0.0338373	0.263755	338.373	2637.55	20.9316	163.157	42.4439	100	Confident
726	0	Single Protein	O00154	Cytosolic acyl coenzyme A thioester hydrolase (BACH_HUMAN)	O00154	BACH_HUMAN Cytosolic acyl coenzyme A thioester hydrolase OS=Homo sapiens OX=9606 GN=ACOT7 PE=1 SV=3		1	21.58	21.58	27.11	75.53	8	6	2	1	16	14	0.0487805	0.318257	0.0322418	0.210354	322.418	2103.54	19.9445	130.123	41.7693	100	Confident
727	0	Related Proteins	J3KS22	L-xylulose reductase (Fragment) (J3KS22_HUMAN)	J3KS22,J3QS36,Q7Z4W1	J3KS22_HUMAN L-xylulose reductase (Fragment) OS=Homo sapiens OX=9606 GN=DCXR PE=1 SV=8,J3QS36_HUMAN L-xylulose reductase (Fragment) OS=Homo sapiens OX=9606 GN=DCXR PE=1 SV=1,DCXR_HUMAN L-xylulose reductase OS=Homo sapiens OX=9606 GN=DCXR PE=1 SV=2	J3QS36,Q7Z4W1	17	42.15	42.15	51.12	78.03	8	6	2	2	16	13	0.0646766	0.823348	0.0427484	0.544197	427.484	5441.97	26.4439	336.636	23.7886	100	Confident
728	0	Related Proteins	H0YN26	Acidic leucine-rich nuclear phosphoprotein 32 family member A (H0YN26_HUMAN)	H0YN26,P39687	H0YN26_HUMAN Acidic leucine-rich nuclear phosphoprotein 32 family member A OS=Homo sapiens OX=9606 GN=ANP32A PE=1 SV=1,AN32A_HUMAN Acidic leucine-rich nuclear phosphoprotein 32 family member A OS=Homo sapiens OX=9606 GN=ANP32A PE=1 SV=1	P39687	15	36.72	36.72	41.24	71.75	8	7	1	1	16	15	0.0612903	1.01534	0.0405102	0.671093	405.102	6710.93	25.0593	415.134	19.9851	100	Confident
729	0	Related Proteins	E7EPW2	28S ribosomal protein S25, mitochondrial (E7EPW2_HUMAN)	E7EPW2,P82663	E7EPW2_HUMAN 28S ribosomal protein S25, mitochondrial OS=Homo sapiens OX=9606 GN=MRPS25 PE=1 SV=1,RT25_HUMAN 28S ribosomal protein S25, mitochondrial OS=Homo sapiens OX=9606 GN=MRPS25 PE=1 SV=1	P82663	3	56.36	56.36	60	85.45	8	6	8	6	15	12	0.12766	1.25393	0.0843774	0.828795	843.774	8287.95	52.1953	512.687	12.9377	100	Confident
730	0	Related Proteins	A0A0G2JJQ6	Flotillin (Fragment) (A0A0G2JJQ6_HUMAN)	A0A0G2JJQ6,A2AB10,A2AB12,A2AB13,O75955	A0A0G2JJQ6_HUMAN Flotillin (Fragment) OS=Homo sapiens OX=9606 GN=FLOT1 PE=1 SV=1,A2AB10_HUMAN Flotillin (Fragment) OS=Homo sapiens OX=9606 GN=FLOT1 PE=1 SV=1,A2AB12_HUMAN Flotillin (Fragment) OS=Homo sapiens OX=9606 GN=FLOT1 PE=1 SV=1,A2AB13_HUMAN Flotillin (Fragment) OS=Homo sapiens OX=9606 GN=FLOT1 PE=1 SV=1,FLOT1_HUMAN Flotillin-1 OS=Homo sapiens OX=9606 GN=FLOT1 PE=1 SV=3	A2AB10,A2AB12,A2AB13,O75955	6	39.05	39.05	47.14	88.1	8	6	1	1	15	12	0.0648649	0.701254	0.0428728	0.463498	428.728	4634.98	26.5208	286.717	23.2149	100	Confident
731	0	Single Protein	Q9NVP1	ATP-dependent RNA helicase DDX18 (DDX18_HUMAN)	Q9NVP1	DDX18_HUMAN ATP-dependent RNA helicase DDX18 OS=Homo sapiens OX=9606 GN=DDX18 PE=1 SV=2		2	18.21	18.21	18.21	70.75	8	8	4	4	15	15	0.0287356	0.195831	0.018993	0.129436	189.93	1294.36	11.7489	80.0681	75.3594	100	Confident
732	0	Related Proteins	A0A0A0MQU0	WD repeat-containing protein 18 (Fragment) (A0A0A0MQU0_HUMAN)	A0A0A0MQU0,Q9BV38,U3KQC1	A0A0A0MQU0_HUMAN WD repeat-containing protein 18 (Fragment) OS=Homo sapiens OX=9606 GN=WDR18 PE=1 SV=1,WDR18_HUMAN WD repeat-containing protein 18 OS=Homo sapiens OX=9606 GN=WDR18 PE=1 SV=2,U3KQC1_HUMAN WD repeat-containing protein 18 (Fragment) OS=Homo sapiens OX=9606 GN=WDR18 PE=1 SV=1	Q9BV38,U3KQC1	19	23.08	23.08	23.08	50.35	8	8	2	2	15	15	0.0622407	0.719072	0.0411383	0.475275	411.383	4752.75	25.4479	294.002	46.9898	100	Confident
733	0	Single Protein	O00264	Membrane-associated progesterone receptor component 1 (PGRC1_HUMAN)	O00264	PGRC1_HUMAN Membrane-associated progesterone receptor component 1 OS=Homo sapiens OX=9606 GN=PGRMC1 PE=1 SV=3		X	35.38	35.38	35.38	52.82	8	8	7	7	15	14	0.104651	1.15443	0.0691698	0.76303	691.698	7630.3	42.788	472.006	21.6578	100	Confident
734	0	Single Protein	Q9Y224	RNA transcription, translation and transport factor protein (RTRAF_HUMAN)	Q9Y224	RTRAF_HUMAN RNA transcription, translation and transport factor protein OS=Homo sapiens OX=9606 GN=RTRAF PE=1 SV=1		14	33.61	33.61	42.21	86.07	8	7	3	3	14	12	0.0571429	0.584893	0.0377689	0.386589	377.689	3865.89	23.3636	239.141	28.0507	100	Confident
735	0	Single Protein	P55735	Protein SEC13 homolog (SEC13_HUMAN)	P55735	SEC13_HUMAN Protein SEC13 homolog OS=Homo sapiens OX=9606 GN=SEC13 PE=1 SV=3		3	36.02	36.02	41.3	43.48	8	7	3	2	14	13	0.0601852	0.905461	0.0397798	0.59847	397.798	5984.7	24.6075	370.209	35.5181	100	Confident
736	0	Related Proteins	A0A087WWQ2	Ribosomal RNA small subunit methyltransferase NEP1 (Fragment) (A0A087WWQ2_HUMAN)	A0A087WWQ2,Q92979	A0A087WWQ2_HUMAN Ribosomal RNA small subunit methyltransferase NEP1 (Fragment) OS=Homo sapiens OX=9606 GN=EMG1 PE=1 SV=1,NEP1_HUMAN Ribosomal RNA small subunit methyltransferase NEP1 OS=Homo sapiens OX=9606 GN=EMG1 PE=1 SV=4	Q92979	12	41.26	41.26	47.09	87.44	8	7	1	1	14	12	0.0487179	0.743329	0.0322004	0.491308	322.004	4913.08	19.919	303.92	24.442	100	Confident
737	0	Related Proteins	A0A7I2V4Y4	Alpha-actinin-1 (A0A7I2V4Y4_HUMAN)	A0A7I2V4Y4,A0A804HII9,A0A804HJU8,A0A804HK61,A0A804HKE2,A0A804HL31,A0A804HLD0,A0A804HLF4,G3V2N5,G3V2W4,H9KV75,P12814	A0A7I2V4Y4_HUMAN Alpha-actinin-1 OS=Homo sapiens OX=9606 GN=ACTN1 PE=1 SV=1,A0A804HII9_HUMAN Alpha-actinin-1 OS=Homo sapiens OX=9606 GN=ACTN1 PE=1 SV=1,A0A804HJU8_HUMAN Alpha-actinin-1 OS=Homo sapiens OX=9606 GN=ACTN1 PE=1 SV=1,A0A804HK61_HUMAN Alpha-actinin-1 OS=Homo sapiens OX=9606 GN=ACTN1 PE=1 SV=1,A0A804HKE2_HUMAN Alpha-actinin-1 OS=Homo sapiens OX=9606 GN=ACTN1 PE=1 SV=1,A0A804HL31_HUMAN Al…	A0A804HII9,A0A804HJU8,A0A804HK61,A0A804HKE2,A0A804HL31,A0A804HLD0,A0A804HLF4,G3V2N5,G3V2W4,H9KV75,P12814	14	11.28	11.28	12.63	75.53	8	7	1	1	14	12	0.0125995	0.165914	0.00832769	0.109662	83.2769	1096.62	5.15146	67.8363	103.541	100	Confident
738	0	Single Protein	P05026	Sodium/potassium-transporting ATPase subunit beta-1 (AT1B1_HUMAN)	P05026	AT1B1_HUMAN Sodium/potassium-transporting ATPase subunit beta-1 OS=Homo sapiens OX=9606 GN=ATP1B1 PE=1 SV=1		1	29.7	29.7	36.96	66.67	8	6	3	2	14	11	0.0486726	0.389495	0.0321704	0.257439	321.704	2574.39	19.9004	159.25	35.0389	100	Confident
739	0	Single Protein	Q15046	Lysine--tRNA ligase (SYK_HUMAN)	Q15046	SYK_HUMAN Lysine--tRNA ligase OS=Homo sapiens OX=9606 GN=KARS1 PE=1 SV=3		16	14.57	14.57	16.08	55.44	8	7	7	6	14	13	0.0337662	0.236247	0.022318	0.156149	223.18	1561.49	13.8058	96.5927	68.0046	100	Confident
740	0	Single Protein	Q8IWB1	Inositol 1,4,5-trisphosphate receptor-interacting protein (IPRI_HUMAN)	Q8IWB1	IPRI_HUMAN Inositol 1,4,5-trisphosphate receptor-interacting protein OS=Homo sapiens OX=9606 GN=ITPRIP PE=1 SV=1		10	11.52	11.52	21.02	67.09	8	5	8	5	13	5	0.0119332	0.228247	0.0078873	0.150861	78.873	1508.61	4.87903	93.3217	62.0194	100	Confident
741	0	Single Protein	P46977	Dolichyl-diphosphooligosaccharide--protein glycosyltransferase subunit STT3A (STT3A_HUMAN)	P46977	STT3A_HUMAN Dolichyl-diphosphooligosaccharide--protein glycosyltransferase subunit STT3A OS=Homo sapiens OX=9606 GN=STT3A PE=1 SV=2		11	10.07	10.07	13.76	56.45	8	6	4	3	13	10	0.0223714	0.254182	0.0147865	0.168003	147.865	1680.03	9.14682	103.926	80.4768	100	Confident
742	0	Related Proteins	E7EPK1	Septin (E7EPK1_HUMAN)	E7EPK1,E7ES33,G3V1Q4,Q16181	E7EPK1_HUMAN Septin OS=Homo sapiens OX=9606 GN=SEPTIN7 PE=1 SV=2,E7ES33_HUMAN Septin OS=Homo sapiens OX=9606 GN=SEPTIN7 PE=1 SV=3,G3V1Q4_HUMAN Septin OS=Homo sapiens OX=9606 GN=SEPTIN7 PE=1 SV=2,SEPT7_HUMAN Septin-7 OS=Homo sapiens OX=9606 GN=SEPTIN7 PE=1 SV=2	E7ES33,G3V1Q4,Q16181	7	24.26	24.26	27	75.74	8	7	2	2	13	12	0.0362538	0.250899	0.0239621	0.165833	239.621	1658.33	14.8228	102.583	50.663	100	Confident
743	0	Single Protein	Q8IXK2	Polypeptide N-acetylgalactosaminyltransferase 12 (GLT12_HUMAN)	Q8IXK2	GLT12_HUMAN Polypeptide N-acetylgalactosaminyltransferase 12 OS=Homo sapiens OX=9606 GN=GALNT12 PE=1 SV=3		9	19.79	19.79	19.79	55.94	8	8	7	7	13	12	0.0300752	0.287031	0.0198784	0.189715	198.784	1897.15	12.2966	117.356	66.8958	100	Confident
744	0	Single Protein	Q02818	Nucleobindin-1 (NUCB1_HUMAN)	Q02818	NUCB1_HUMAN Nucleobindin-1 OS=Homo sapiens OX=9606 GN=NUCB1 PE=1 SV=4		19	11.28	11.28	22.99	80.48	8	4	2	1	13	7	0.0151899	0.147365	0.0100398	0.0974016	100.398	974.016	6.21058	60.252	53.8463	100	Confident
745	0	Single Protein	P10155	RNA-binding protein RO60 (RO60_HUMAN)	P10155	RO60_HUMAN RNA-binding protein RO60 OS=Homo sapiens OX=9606 GN=RO60 PE=1 SV=2		1	11.71	11.71	20.63	73.42	8	5	4	3	12	7	0.0165877	0.178769	0.0109637	0.118158	109.637	1181.58	6.78209	73.0919	60.6312	100	Confident
746	0	Single Protein	Q9HD45	Transmembrane 9 superfamily member 3 (TM9S3_HUMAN)	Q9HD45	TM9S3_HUMAN Transmembrane 9 superfamily member 3 OS=Homo sapiens OX=9606 GN=TM9SF3 PE=1 SV=2		10	14.94	14.94	26.49	28.52	8	5	4	1	12	9	0.0277778	0.253254	0.0183599	0.16739	183.599	1673.9	11.3573	103.546	67.8431	100	Confident
747	0	Single Protein	Q8TCS8	Polyribonucleotide nucleotidyltransferase 1, mitochondrial (PNPT1_HUMAN)	Q8TCS8	PNPT1_HUMAN Polyribonucleotide nucleotidyltransferase 1, mitochondrial OS=Homo sapiens OX=9606 GN=PNPT1 PE=1 SV=2		2	11.75	11.75	11.88	72.16	8	7	7	6	12	11	0.019469	0.196128	0.0128682	0.129632	128.682	1296.32	7.96016	80.1896	85.8966	100	Confident
748	0	Single Protein	Q01518	Adenylyl cyclase-associated protein 1 (CAP1_HUMAN)	Q01518	CAP1_HUMAN Adenylyl cyclase-associated protein 1 OS=Homo sapiens OX=9606 GN=CAP1 PE=1 SV=5		1	14.53	14.53	21.68	69.89	8	5	3	2	12	9	0.0234375	0.237635	0.0154912	0.157066	154.912	1570.66	9.58273	97.1602	51.8687	100	Confident
749	0	Single Protein	Q86UE4	Protein LYRIC (LYRIC_HUMAN)	Q86UE4	LYRIC_HUMAN Protein LYRIC OS=Homo sapiens OX=9606 GN=MTDH PE=1 SV=2		8	16.15	16.15	16.15	56.7	8	8	2	2	12	12	0.0315789	0.206793	0.0208723	0.136681	208.723	1366.81	12.9115	84.5498	63.7988	100	Confident
750	0	Single Protein	Q9Y4W6	AFG3-like protein 2 (AFG32_HUMAN)	Q9Y4W6	AFG32_HUMAN AFG3-like protein 2 OS=Homo sapiens OX=9606 GN=AFG3L2 PE=1 SV=2		18	10.16	10.16	11.54	70.01	8	7	5	5	11	10	0.0163666	0.162574	0.0108176	0.107454	108.176	1074.54	6.6917	66.4704	88.5282	100	Confident
751	0	Single Protein	Q9NVH1	DnaJ homolog subfamily C member 11 (DJC11_HUMAN)	Q9NVH1	DJC11_HUMAN DnaJ homolog subfamily C member 11 OS=Homo sapiens OX=9606 GN=DNAJC11 PE=1 SV=2		1	15.38	15.38	18.96	73.7	8	6	3	3	11	8	0.0194175	0.202264	0.0128341	0.133688	128.341	1336.88	7.93909	82.6984	63.2387	100	Confident
752	0	Single Protein	P37198	Nuclear pore glycoprotein p62 (NUP62_HUMAN)	P37198	NUP62_HUMAN Nuclear pore glycoprotein p62 OS=Homo sapiens OX=9606 GN=NUP62 PE=1 SV=3		19	18.39	18.39	21.07	34.29	8	6	2	2	11	9	0.0446927	0.584893	0.0295399	0.386589	295.399	3865.89	18.2732	239.141	53.2225	100	Confident
753	0	Related Proteins	K7EMM8	Glyoxylate reductase 1 homolog (Fragment) (K7EMM8_HUMAN)	K7EMM8,Q49A26	K7EMM8_HUMAN Glyoxylate reductase 1 homolog (Fragment) OS=Homo sapiens OX=9606 GN=GLYR1 PE=1 SV=2,GLYR1_HUMAN Putative oxidoreductase GLYR1 OS=Homo sapiens OX=9606 GN=GLYR1 PE=1 SV=4	Q49A26	16	13.36	13.36	24.81	72.71	8	4	8	4	11	7	0.0172414	0.140625	0.0113958	0.0929469	113.958	929.469	7.04936	57.4963	57.2892	100	Confident
754	0	Single Protein	Q96EY7	Pentatricopeptide repeat domain-containing protein 3, mitochondrial (PTCD3_HUMAN)	Q96EY7	PTCD3_HUMAN Pentatricopeptide repeat domain-containing protein 3, mitochondrial OS=Homo sapiens OX=9606 GN=PTCD3 PE=1 SV=3		2	12.48	12.48	18.87	67.49	8	6	6	5	11	9	0.0163636	0.185971	0.0108156	0.122919	108.156	1229.19	6.69048	76.0367	78.4997	100	Confident
755	0	Single Protein	Q96EY1	DnaJ homolog subfamily A member 3, mitochondrial (DNJA3_HUMAN)	Q96EY1	DNJA3_HUMAN DnaJ homolog subfamily A member 3, mitochondrial OS=Homo sapiens OX=9606 GN=DNAJA3 PE=1 SV=2		16	14.79	14.79	24.38	72.08	8	5	6	5	11	6	0.017341	0.197085	0.0114617	0.130265	114.617	1302.65	7.09011	80.5808	52.4555	100	Confident
756	0	Single Protein	O00505	Importin subunit alpha-4 (IMA4_HUMAN)	O00505	IMA4_HUMAN Importin subunit alpha-4 OS=Homo sapiens OX=9606 GN=KPNA3 PE=1 SV=2		13	13.82	13.82	21.31	31.86	8	5	3	1	11	7	0.0262172	0.30701	0.0173284	0.20292	173.284	2029.2	10.7193	125.525	57.7748	100	Confident
757	0	Related Proteins	C9JVN9	L-2-hydroxyglutarate dehydrogenase, mitochondrial (C9JVN9_HUMAN)	C9JVN9,Q9H9P8	C9JVN9_HUMAN L-2-hydroxyglutarate dehydrogenase, mitochondrial OS=Homo sapiens OX=9606 GN=L2HGDH PE=1 SV=1,L2HDH_HUMAN L-2-hydroxyglutarate dehydrogenase, mitochondrial OS=Homo sapiens OX=9606 GN=L2HGDH PE=1 SV=3	Q9H9P8	14	21.77	21.77	21.77	78.68	8	8	5	5	11	10	0.0251889	0.505836	0.0166488	0.334336	166.488	3343.36	10.2988	206.818	48.4439	100	Confident
758	0	Single Protein	P38606	V-type proton ATPase catalytic subunit A (VATA_HUMAN)	P38606	VATA_HUMAN V-type proton ATPase catalytic subunit A OS=Homo sapiens OX=9606 GN=ATP6V1A PE=1 SV=2		3	16.53	16.53	18.96	64.83	8	7	6	5	11	9	0.0187891	0.281422	0.0124188	0.186008	124.188	1860.08	7.68218	115.063	68.2605	100	Confident
759	0	Single Protein	Q96I59	Probable asparagine--tRNA ligase, mitochondrial (SYNM_HUMAN)	Q96I59	SYNM_HUMAN Probable asparagine--tRNA ligase, mitochondrial OS=Homo sapiens OX=9606 GN=NARS2 PE=1 SV=3		11	11.95	11.95	19.08	57.23	8	4	5	3	10	6	0.0168539	0.185971	0.0111397	0.122919	111.397	1229.19	6.89095	76.0367	54.0557	100	Confident
760	0	Single Protein	Q96KP4	Cytosolic non-specific dipeptidase (CNDP2_HUMAN)	Q96KP4	CNDP2_HUMAN Cytosolic non-specific dipeptidase OS=Homo sapiens OX=9606 GN=CNDP2 PE=1 SV=2		18	22.74	22.74	22.74	77.05	8	8	3	3	10	10	0.023753	0.397831	0.0156997	0.262949	156.997	2629.49	9.71171	162.658	52.8449	100	Confident
761	0	Related Proteins	A0A0A0MTI1	Delta(24)-sterol reductase (A0A0A0MTI1_HUMAN)	A0A0A0MTI1,Q15392	A0A0A0MTI1_HUMAN Delta(24)-sterol reductase OS=Homo sapiens OX=9606 GN=DHCR24 PE=1 SV=1,DHC24_HUMAN Delta(24)-sterol reductase OS=Homo sapiens OX=9606 GN=DHCR24 PE=1 SV=2	Q15392	1	13.45	13.45	18.18	62.88	8	6	6	5	10	8	0.0222222	0.263848	0.0146879	0.174392	146.879	1743.92	9.08584	107.878	61.4067	100	Confident
762	0	Single Protein	P55060	Exportin-2 (XPO2_HUMAN)	P55060	XPO2_HUMAN Exportin-2 OS=Homo sapiens OX=9606 GN=CSE1L PE=1 SV=3		20	6.18	6.18	10.81	64.68	8	5	8	5	10	6	0.00820793	0.139773	0.00542508	0.0923835	54.2508	923.835	3.35592	57.1478	110.346	100	Confident
763	0	Single Protein	P62191	26S proteasome regulatory subunit 4 (PRS4_HUMAN)	P62191	PRS4_HUMAN 26S proteasome regulatory subunit 4 OS=Homo sapiens OX=9606 GN=PSMC1 PE=1 SV=1		14	24.09	24.09	26.14	77.05	8	7	7	6	10	9	0.0250737	0.281422	0.0165726	0.186008	165.726	1860.08	10.2517	115.063	49.1537	100	Confident
764	0	Single Protein	P31939	Bifunctional purine biosynthesis protein ATIC (PUR9_HUMAN)	P31939	PUR9_HUMAN Bifunctional purine biosynthesis protein ATIC OS=Homo sapiens OX=9606 GN=ATIC PE=1 SV=3		2	18.24	18.24	18.24	80.91	8	8	4	4	10	9	0.0170455	0.32763	0.0112663	0.216549	112.663	2165.49	6.96925	133.956	64.5753	100	Confident
765	0	Related Proteins	H3BNQ7	(S)-3-amino-2-methylpropionate transaminase (H3BNQ7_HUMAN)	H3BNQ7,H3BRN4,P80404	H3BNQ7_HUMAN (S)-3-amino-2-methylpropionate transaminase OS=Homo sapiens OX=9606 GN=ABAT PE=1 SV=1,H3BRN4_HUMAN (S)-3-amino-2-methylpropionate transaminase OS=Homo sapiens OX=9606 GN=ABAT PE=1 SV=1,GABT_HUMAN 4-aminobutyrate aminotransferase, mitochondrial OS=Homo sapiens OX=9606 GN=ABAT PE=1 SV=3	H3BRN4,P80404	16	9.13	9.13	21.75	68.35	8	3	7	2	10	4	0.00934579	0.131283	0.00617716	0.0867726	61.7716	867.726	3.82115	53.6769	57.8861	100	Confident
766	0	Single Protein	Q12788	Transducin beta-like protein 3 (TBL3_HUMAN)	Q12788	TBL3_HUMAN Transducin beta-like protein 3 OS=Homo sapiens OX=9606 GN=TBL3 PE=1 SV=2		16	11.26	11.26	17.2	67.95	8	6	1	1	9	8	0.010279	0.191103	0.00679397	0.126311	67.9397	1263.11	4.2027	78.135	88.9785	100	Confident
767	0	Related Proteins	F8W930	Insulin-like growth factor 2 mRNA-binding protein 2 (F8W930_HUMAN)	F8W930,Q9Y6M1	F8W930_HUMAN Insulin-like growth factor 2 mRNA-binding protein 2 OS=Homo sapiens OX=9606 GN=IGF2BP2 PE=1 SV=1,IF2B2_HUMAN Insulin-like growth factor 2 mRNA-binding protein 2 OS=Homo sapiens OX=9606 GN=IGF2BP2 PE=1 SV=2	Q9Y6M1	3	11.57	11.57	17.19	64.63	8	6	5	3	9	7	0.0127877	0.218188	0.00845212	0.144213	84.5212	1442.13	5.22843	89.209	66.745	100	Confident
768	0	Related Proteins	G3V198	Nuclear pore complex protein Nup160 (Fragment) (G3V198_HUMAN)	G3V198,Q12769	G3V198_HUMAN Nuclear pore complex protein Nup160 (Fragment) OS=Homo sapiens OX=9606 GN=NUP160 PE=1 SV=2,NU160_HUMAN Nuclear pore complex protein Nup160 OS=Homo sapiens OX=9606 GN=NUP160 PE=1 SV=3	Q12769	11	6.54	6.54	8.37	53.04	8	6	3	2	9	6	0.00685714	0.132541	0.00453227	0.087604	45.3227	876.04	2.80363	54.1912	148.875	100	Confident
769	0	Related Proteins	A0A0A0MT83	Butyryl-CoA dehydrogenase (A0A0A0MT83_HUMAN)	A0A0A0MT83,A0A0S2Z4K7,P26440	A0A0A0MT83_HUMAN Butyryl-CoA dehydrogenase OS=Homo sapiens OX=9606 GN=IVD PE=1 SV=2,A0A0S2Z4K7_HUMAN Butyryl-CoA dehydrogenase (Fragment) OS=Homo sapiens OX=9606 GN=IVD PE=1 SV=1,IVD_HUMAN Isovaleryl-CoA dehydrogenase, mitochondrial OS=Homo sapiens OX=9606 GN=IVD PE=1 SV=2	A0A0S2Z4K7,P26440	15	18.68	18.68	19.62	61.47	8	6	2	1	9	7	0.0227273	0.350314	0.0150217	0.231542	150.217	2315.42	9.29234	143.23	46.2896	100	Confident
770	0	Related Proteins	F8W7U8	Double-strand break repair protein (F8W7U8_HUMAN)	F8W7U8,P49959	F8W7U8_HUMAN Double-strand break repair protein OS=Homo sapiens OX=9606 GN=MRE11 PE=1 SV=1,MRE11_HUMAN Double-strand break repair protein MRE11 OS=Homo sapiens OX=9606 GN=MRE11 PE=1 SV=3	P49959	11	11.88	11.88	18.53	67.61	8	5	4	2	9	6	0.0113208	0.133308	0.00748252	0.0881105	74.8252	881.105	4.62864	54.5046	80.4723	100	Confident
771	0	Single Protein	P55010	Eukaryotic translation initiation factor 5 (IF5_HUMAN)	P55010	IF5_HUMAN Eukaryotic translation initiation factor 5 OS=Homo sapiens OX=9606 GN=EIF5 PE=1 SV=2		14	16.01	16.01	24.36	74.25	8	5	3	3	9	7	0.01875	0.184485	0.0123929	0.121936	123.929	1219.36	7.66618	75.4289	49.1918	100	Confident
772	0	Single Protein	P07099	Epoxide hydrolase 1 (HYEP_HUMAN)	P07099	HYEP_HUMAN Epoxide hydrolase 1 OS=Homo sapiens OX=9606 GN=EPHX1 PE=1 SV=1		1	23.3	21.32	23.3	61.76	8	8	6	6	9	9	0.0267062	0.467799	0.0176516	0.309195	176.516	3091.95	10.9192	191.266	52.915	100	Confident
773	0	Single Protein	Q9Y3T9	Nucleolar complex protein 2 homolog (NOC2L_HUMAN)	Q9Y3T9	NOC2L_HUMAN Nucleolar complex protein 2 homolog OS=Homo sapiens OX=9606 GN=NOC2L PE=1 SV=4		1	6.68	6.68	13.35	52.87	8	4	8	4	9	5	0.0110865	0.104106	0.00732767	0.0688095	73.2767	688.095	4.53285	42.5651	84.8662	100	Confident
774	0	Related Proteins	B5MCF9	Pescadillo homolog (B5MCF9_HUMAN)	B5MCF9,O00541	B5MCF9_HUMAN Pescadillo homolog OS=Homo sapiens OX=9606 GN=PES1 PE=1 SV=1,PESC_HUMAN Pescadillo homolog OS=Homo sapiens OX=9606 GN=PES1 PE=1 SV=1	O00541	22	11.21	11.21	14.36	67.08	8	7	3	3	9	8	0.0184332	0.182815	0.0121835	0.120832	121.835	1208.32	7.53664	74.7461	66.036	100	Confident
775	0	Single Protein	Q16401	26S proteasome non-ATPase regulatory subunit 5 (PSMD5_HUMAN)	Q16401	PSMD5_HUMAN 26S proteasome non-ATPase regulatory subunit 5 OS=Homo sapiens OX=9606 GN=PSMD5 PE=1 SV=3		9	20.44	20.44	20.44	72.42	8	8	5	5	8	8	0.0189125	0.456348	0.0125003	0.301626	125.003	3016.26	7.73263	186.584	56.1604	100	Confident
776	0	Related Proteins	A0A7I2V4P4	Annexin (A0A7I2V4P4_HUMAN)	A0A7I2V4P4,H0YKL9,H0YKS4,H0YKV8,H0YKX9,H0YKZ7,H0YLV6,H0YMD0,H0YMD9,H0YMM1,H0YMT9,H0YMU9,H0YMW4,H0YN42,H0YNB8,P07355	A0A7I2V4P4_HUMAN Annexin OS=Homo sapiens OX=9606 GN=ANXA2 PE=1 SV=1,H0YKL9_HUMAN Annexin (Fragment) OS=Homo sapiens OX=9606 GN=ANXA2 PE=1 SV=1,H0YKS4_HUMAN Annexin (Fragment) OS=Homo sapiens OX=9606 GN=ANXA2 PE=1 SV=1,H0YKV8_HUMAN Annexin A2 (Fragment) OS=Homo sapiens OX=9606 GN=ANXA2 PE=1 SV=1,H0YKX9_HUMAN Annexin (Fragment) OS=Homo sapiens OX=9606 GN=ANXA2 PE=1 SV=1,H0YKZ7_HUMAN Annexin (Fragme…	H0YKL9,H0YKS4,H0YKV8,H0YKX9,H0YKZ7,H0YLV6,H0YMD0,H0YMD9,H0YMM1,H0YMT9,H0YMU9,H0YMW4,H0YN42,H0YNB8,P07355	15	40	40	40	88.39	7	7	2	2	85	78	0.569343	1.33572	0.376311	0.882853	3763.11	8828.53	232.783	546.127	17.1698	100	Confident
777	0	Related Proteins	P0C0S5	Histone H2A.Z (H2AZ_HUMAN)	P0C0S5,Q71UI9	H2AZ_HUMAN Histone H2A.Z OS=Homo sapiens OX=9606 GN=H2AZ1 PE=1 SV=2,H2AV_HUMAN Histone H2A.V OS=Homo sapiens OX=9606 GN=H2AZ2 PE=1 SV=3	Q71UI9	4	48.44	48.44	57.03	60.16	7	5	2	2	71	58	0.230952	0.615598	0.152649	0.406883	1526.49	4068.83	94.4279	251.695	13.5446	100	Confident
778	0	Single Protein	P61026	Ras-related protein Rab-10 (RAB10_HUMAN)	P61026	RAB10_HUMAN Ras-related protein Rab-10 OS=Homo sapiens OX=9606 GN=RAB10 PE=1 SV=1		2	39.5	39.5	39.5	85	7	7	5	5	43	40	0.159412	0.681924	0.105364	0.450722	1053.64	4507.22	65.1776	278.814	22.5266	100	Confident
779	0	Single Protein	P17931	Galectin-3 (LEG3_HUMAN)	P17931	LEG3_HUMAN Galectin-3 OS=Homo sapiens OX=9606 GN=LGALS3 PE=1 SV=5		14	30	30	30	42.8	7	7	2	2	32	30	0.280374	1.73842	0.185315	1.14902	1853.15	11490.2	114.634	710.775	26.1361	100	Confident
780	0	Related Proteins	C9JIS1	Guanine nucleotide-binding protein G(I)/G(S)/G(T) subunit beta-2 (Fragment) (C9JIS1_HUMAN)	C9JIS1,C9JXA5,C9JZN1,P62879	C9JIS1_HUMAN Guanine nucleotide-binding protein G(I)/G(S)/G(T) subunit beta-2 (Fragment) OS=Homo sapiens OX=9606 GN=GNB2 PE=1 SV=1,C9JXA5_HUMAN Guanine nucleotide-binding protein G(I)/G(S)/G(T) subunit beta-2 (Fragment) OS=Homo sapiens OX=9606 GN=GNB2 PE=1 SV=1,C9JZN1_HUMAN Guanine nucleotide-binding protein G(I)/G(S)/G(T) subunit beta-2 (Fragment) OS=Homo sapiens OX=9606 GN=GNB2 PE=1 SV=1,GBB2_H…	C9JXA5,C9JZN1,P62879	7	34.05	34.05	34.05	56.9	7	7	3	3	31	30	0.147727	0.905461	0.0976412	0.59847	976.412	5984.7	60.4002	370.209	25.5215	100	Confident
781	0	Related Proteins	A0A087WXM6	60S ribosomal protein L17 (Fragment) (A0A087WXM6_HUMAN)	A0A087WXM6,A0A0A0MRF8,A0A0A6YYL6,J3KRX5,J3QLC8,J3QQT2,P18621	A0A087WXM6_HUMAN 60S ribosomal protein L17 (Fragment) OS=Homo sapiens OX=9606 GN=RPL17 PE=1 SV=1,A0A0A0MRF8_HUMAN 60S ribosomal protein L17 OS=Homo sapiens OX=9606 GN=RPL17-C18orf32 PE=3 SV=1,A0A0A6YYL6_HUMAN 60S ribosomal protein L17 OS=Homo sapiens OX=9606 GN=RPL17-C18orf32 PE=3 SV=1,J3KRX5_HUMAN 60S ribosomal protein L17 (Fragment) OS=Homo sapiens OX=9606 GN=RPL17 PE=1 SV=1,J3QLC8_HUMAN 60S ri…	A0A0A0MRF8,A0A0A6YYL6,J3KRX5,J3QLC8,J3QQT2,P18621	18	44.97	44.97	44.97	81.07	7	7	2	2	30	29	0.20073	0.629751	0.132674	0.416238	1326.74	4162.38	82.071	257.482	19.5732	100	Confident
782	0	Single Protein	P61006	Ras-related protein Rab-8A (RAB8A_HUMAN)	P61006	RAB8A_HUMAN Ras-related protein Rab-8A OS=Homo sapiens OX=9606 GN=RAB8A PE=1 SV=1		19	30.92	30.92	36.71	84.06	7	6	3	2	28	24	0.0570881	0.501311	0.0377327	0.331344	377.327	3313.44	23.3412	204.967	23.6532	100	Confident
783	0	Single Protein	Q9P0J0	NADH dehydrogenase [ubiquinone] 1 alpha subcomplex subunit 13 (NDUAD_HUMAN)	Q9P0J0	NDUAD_HUMAN NADH dehydrogenase [ubiquinone] 1 alpha subcomplex subunit 13 OS=Homo sapiens OX=9606 GN=NDUFA13 PE=1 SV=3		19	50.69	50.69	50.69	86.81	7	7	3	3	26	23	0.184	1.23872	0.121616	0.81874	1216.16	8187.4	75.2308	506.467	16.6876	100	Confident
784	0	Related Proteins	K7ELC7	60S ribosomal protein L27 (Fragment) (K7ELC7_HUMAN)	K7ELC7,P61353	K7ELC7_HUMAN 60S ribosomal protein L27 (Fragment) OS=Homo sapiens OX=9606 GN=RPL27 PE=1 SV=1,RL27_HUMAN 60S ribosomal protein L27 OS=Homo sapiens OX=9606 GN=RPL27 PE=1 SV=2	P61353	17	35.42	35.42	44.44	75	7	5	7	5	26	20	0.185185	0.365008	0.122399	0.241254	1223.99	2412.54	75.7154	149.238	16.459	100	Confident
785	0	Related Proteins	E9PKZ0	60S ribosomal protein L8 (Fragment) (E9PKZ0_HUMAN)	E9PKZ0,G3V1A1,P62917	E9PKZ0_HUMAN 60S ribosomal protein L8 (Fragment) OS=Homo sapiens OX=9606 GN=RPL8 PE=1 SV=1,G3V1A1_HUMAN 60S ribosomal protein L8 OS=Homo sapiens OX=9606 GN=RPL8 PE=1 SV=1,RL8_HUMAN 60S ribosomal protein L8 OS=Homo sapiens OX=9606 GN=RPL8 PE=1 SV=2	G3V1A1,P62917	8	40.98	40.98	40.98	65.85	7	7	2	2	25	24	0.146341	0.467799	0.0967253	0.309195	967.253	3091.95	59.8336	191.266	22.3752	100	Confident
786	0	Related Proteins	M0QZC5	40S ribosomal protein S11 (M0QZC5_HUMAN)	M0QZC5,P62280	M0QZC5_HUMAN 40S ribosomal protein S11 OS=Homo sapiens OX=9606 GN=RPS11 PE=1 SV=1,RS11_HUMAN 40S ribosomal protein S11 OS=Homo sapiens OX=9606 GN=RPS11 PE=1 SV=3	P62280	19	40.68	40.68	47.46	77.97	7	6	4	4	25	24	0.211957	0.668101	0.140094	0.441585	1400.94	4415.85	86.6612	273.162	13.9885	100	Confident
787	0	Related Proteins	D6RAN4	60S ribosomal protein L9 (Fragment) (D6RAN4_HUMAN)	D6RAN4,P32969	D6RAN4_HUMAN 60S ribosomal protein L9 (Fragment) OS=Homo sapiens OX=9606 GN=RPL9 PE=1 SV=8,RL9_HUMAN 60S ribosomal protein L9 OS=Homo sapiens OX=9606 GN=RPL9 PE=1 SV=1	P32969	4	43.09	43.09	43.09	67.96	7	7	1	1	24	24	0.120805	0.629751	0.079847	0.416238	798.47	4162.38	49.3928	257.482	20.7623	100	Confident
788	0	Related Proteins	Q9Y3B3	Transmembrane emp24 domain-containing protein 7 (TMED7_HUMAN)	A0A0A6YYA0,Q9Y3B3	A0A0A6YYA0_HUMAN Protein TMED7-TICAM2 OS=Homo sapiens OX=9606 GN=TMED7-TICAM2 PE=3 SV=1,TMED7_HUMAN Transmembrane emp24 domain-containing protein 7 OS=Homo sapiens OX=9606 GN=TMED7 PE=1 SV=2	A0A0A6YYA0	5	34.82	34.82	34.82	78.13	7	7	6	6	24	23	0.11	0.905461	0.0727052	0.59847	727.052	5984.7	44.9749	370.209	25.1556	100	Confident
789	0	Related Proteins	A0A804HIV7	Emerin (A0A804HIV7_HUMAN)	A0A804HIV7,A0A804HLA2,P50402	A0A804HIV7_HUMAN Emerin OS=Homo sapiens OX=9606 GN=EMD PE=1 SV=1,A0A804HLA2_HUMAN Emerin OS=Homo sapiens OX=9606 GN=EMD PE=1 SV=1,EMD_HUMAN Emerin OS=Homo sapiens OX=9606 GN=EMD PE=1 SV=1	A0A804HLA2,P50402	X	29.77	29.77	29.77	58.14	7	7	5	5	24	22	0.123377	1.15443	0.0815465	0.76303	815.465	7630.3	50.4441	472.006	24.3676	100	Confident
790	0	Related Proteins	H7C2Q8	EBNA1 binding protein 2, isoform CRA_d (H7C2Q8_HUMAN)	H7C2Q8,Q99848	H7C2Q8_HUMAN EBNA1 binding protein 2, isoform CRA_d OS=Homo sapiens OX=9606 GN=EBNA1BP2 PE=1 SV=1,EBP2_HUMAN Probable rRNA-processing protein EBP2 OS=Homo sapiens OX=9606 GN=EBNA1BP2 PE=1 SV=2	Q99848	1	24.38	24.38	24.38	74.24	7	7	7	7	24	24	0.0821918	0.258925	0.0543251	0.171138	543.251	1711.38	33.6052	105.865	40.6591	100	Confident
791	0	Single Protein	Q8TC12	Retinol dehydrogenase 11 (RDH11_HUMAN)	Q8TC12	RDH11_HUMAN Retinol dehydrogenase 11 OS=Homo sapiens OX=9606 GN=RDH11 PE=1 SV=2		14	27.67	27.67	27.99	62.58	7	6	1	1	23	22	0.0887097	0.519911	0.0586332	0.343638	586.332	3436.38	36.2701	212.572	35.3634	100	Confident
792	0	Single Protein	P51970	NADH dehydrogenase [ubiquinone] 1 alpha subcomplex subunit 8 (NDUA8_HUMAN)	P51970	NDUA8_HUMAN NADH dehydrogenase [ubiquinone] 1 alpha subcomplex subunit 8 OS=Homo sapiens OX=9606 GN=NDUFA8 PE=1 SV=3		9	43.6	38.95	43.6	68.02	7	6	7	6	23	21	0.179487	0.823348	0.118633	0.544197	1186.33	5441.97	73.3857	336.636	20.0921	100	Confident
793	0	Related Proteins	A8MYB8	Aldehyde dehydrogenase, dimeric NADP-preferring (A8MYB8_HUMAN)	A8MYB8,I3L3I9,P30838	A8MYB8_HUMAN Aldehyde dehydrogenase, dimeric NADP-preferring OS=Homo sapiens OX=9606 GN=ALDH3A1 PE=1 SV=1,I3L3I9_HUMAN Aldehyde dehydrogenase, dimeric NADP-preferring OS=Homo sapiens OX=9606 GN=ALDH3A1 PE=1 SV=1,AL3A1_HUMAN Aldehyde dehydrogenase, dimeric NADP-preferring OS=Homo sapiens OX=9606 GN=ALDH3A1 PE=1 SV=3	I3L3I9,P30838	17	20.05	20.05	20.05	56.04	7	7	1	1	23	23	0.0428376	0.545928	0.0283138	0.360834	283.138	3608.34	17.5147	223.21	43.2793	100	Confident
794	0	Single Protein	Q9UI09	NADH dehydrogenase [ubiquinone] 1 alpha subcomplex subunit 12 (NDUAC_HUMAN)	Q9UI09	NDUAC_HUMAN NADH dehydrogenase [ubiquinone] 1 alpha subcomplex subunit 12 OS=Homo sapiens OX=9606 GN=NDUFA12 PE=1 SV=1		12	66.9	66.9	66.9	86.9	7	7	4	4	23	21	0.166667	1.23872	0.110159	0.81874	1101.59	8187.4	68.1438	506.467	17.1036	100	Confident
795	0	Related Proteins	M0QYF7	40S ribosomal protein S19 (Fragment) (M0QYF7_HUMAN)	M0QYF7,M0R140,M0R2L9,P39019	M0QYF7_HUMAN 40S ribosomal protein S19 (Fragment) OS=Homo sapiens OX=9606 GN=RPS19 PE=1 SV=1,M0R140_HUMAN 40S ribosomal protein S19 (Fragment) OS=Homo sapiens OX=9606 GN=RPS19 PE=1 SV=1,M0R2L9_HUMAN 40S ribosomal protein S19 (Fragment) OS=Homo sapiens OX=9606 GN=RPS19 PE=1 SV=1,RS19_HUMAN 40S ribosomal protein S19 OS=Homo sapiens OX=9606 GN=RPS19 PE=1 SV=2	M0R140,M0R2L9,P39019	19	49	49	49	85	7	7	7	7	23	23	0.270588	1.73842	0.178847	1.14902	1788.47	11490.2	110.634	710.775	11.598	100	Confident
796	0	Related Proteins	P28062	Proteasome subunit beta type-8 (PSB8_HUMAN)	P28062,X5D2R7	PSB8_HUMAN Proteasome subunit beta type-8 OS=Homo sapiens OX=9606 GN=PSMB8 PE=1 SV=3,X5D2R7_HUMAN Proteasome subunit beta OS=Homo sapiens OX=9606 GN=PSMB8 PE=1 SV=1	X5D2R7	6	27.54	27.54	36.59	77.54	7	6	2	1	23	21	0.0981308	0.668101	0.0648602	0.441585	648.602	4415.85	40.1221	273.162	30.3346	100	Confident
797	0	Related Proteins	A0A087WYY5	Serine/threonine-protein phosphatase (A0A087WYY5_HUMAN)	A0A087WYY5,F8VR82,F8VYE8,P36873	A0A087WYY5_HUMAN Serine/threonine-protein phosphatase OS=Homo sapiens OX=9606 GN=PPP1CC PE=1 SV=1,F8VR82_HUMAN Serine/threonine-protein phosphatase OS=Homo sapiens OX=9606 GN=PPP1CC PE=1 SV=1,F8VYE8_HUMAN Serine/threonine-protein phosphatase OS=Homo sapiens OX=9606 GN=PPP1CC PE=1 SV=1,PP1G_HUMAN Serine/threonine-protein phosphatase PP1-gamma catalytic subunit OS=Homo sapiens OX=9606 GN=PPP1CC PE=…	F8VR82,F8VYE8,P36873	12	56.43	56.43	56.43	89.29	7	7	1	1	22	20	0.0773333	1.73842	0.0511139	1.14902	511.139	11490.2	31.6187	710.775	16.2033	100	Confident
798	0	Related Proteins	C9JMC5	Aldehyde dehydrogenase, dimeric NADP-preferring (Fragment) (C9JMC5_HUMAN)	C9JMC5,E9PNN6,I3L3I9,P30838	C9JMC5_HUMAN Aldehyde dehydrogenase, dimeric NADP-preferring (Fragment) OS=Homo sapiens OX=9606 GN=ALDH3A1 PE=1 SV=1,E9PNN6_HUMAN Aldehyde dehydrogenase, dimeric NADP-preferring OS=Homo sapiens OX=9606 GN=ALDH3A1 PE=1 SV=1,I3L3I9_HUMAN Aldehyde dehydrogenase, dimeric NADP-preferring OS=Homo sapiens OX=9606 GN=ALDH3A1 PE=1 SV=1,AL3A1_HUMAN Aldehyde dehydrogenase, dimeric NADP-preferring OS=Homo sa…	E9PNN6,I3L3I9,P30838	17	19.62	17.2	19.62	56.72	7	7	1	1	22	22	0.0398835	0.584893	0.0263612	0.386589	263.612	3865.89	16.3069	239.141	41.6214	100	Confident
799	0	Single Protein	Q9Y221	60S ribosome subunit biogenesis protein NIP7 homolog (NIP7_HUMAN)	Q9Y221	NIP7_HUMAN 60S ribosome subunit biogenesis protein NIP7 homolog OS=Homo sapiens OX=9606 GN=NIP7 PE=1 SV=1		16	59.44	59.44	59.44	73.89	7	7	2	2	21	17	0.10625	1.15443	0.0702266	0.76303	702.266	7630.3	43.4417	472.006	20.4495	100	Confident
800	0	Single Protein	P09669	Cytochrome c oxidase subunit 6C (COX6C_HUMAN)	P09669	COX6C_HUMAN Cytochrome c oxidase subunit 6C OS=Homo sapiens OX=9606 GN=COX6C PE=1 SV=2		8	41.33	41.33	52	81.33	7	6	7	6	21	19	0.311475	1.51189	0.205872	0.99929	2058.72	9992.9	127.351	618.154	8.77569	100	Confident
801	0	Related Proteins	E7EPB3	60S ribosomal protein L14 (E7EPB3_HUMAN)	E7EPB3,P50914	E7EPB3_HUMAN 60S ribosomal protein L14 OS=Homo sapiens OX=9606 GN=RPL14 PE=1 SV=1,RL14_HUMAN 60S ribosomal protein L14 OS=Homo sapiens OX=9606 GN=RPL14 PE=1 SV=4	P50914	3	42.74	42.74	54.03	79.84	7	5	7	5	21	16	0.161616	0.557068	0.106821	0.368198	1068.21	3681.98	66.0789	227.765	14.5486	100	Confident
802	0	Related Proteins	D6RAS7	40S ribosomal protein S3a (Fragment) (D6RAS7_HUMAN)	D6RAS7,D6RAT0,D6RB09,D6RED7,D6RG13,E9PFI5,H0Y8L7,P61247	D6RAS7_HUMAN 40S ribosomal protein S3a (Fragment) OS=Homo sapiens OX=9606 GN=RPS3A PE=1 SV=1,D6RAT0_HUMAN 40S ribosomal protein S3a OS=Homo sapiens OX=9606 GN=RPS3A PE=1 SV=1,D6RB09_HUMAN 40S ribosomal protein S3a (Fragment) OS=Homo sapiens OX=9606 GN=RPS3A PE=1 SV=8,D6RED7_HUMAN 40S ribosomal protein S3a (Fragment) OS=Homo sapiens OX=9606 GN=RPS3A PE=1 SV=1,D6RG13_HUMAN 40S ribosomal protein S3a…	D6RAT0,D6RB09,D6RED7,D6RG13,E9PFI5,H0Y8L7,P61247	4	48.8	38.4	56.8	83.2	7	6	2	2	21	18	0.173077	0.873817	0.114396	0.577555	1143.96	5775.55	70.7647	357.272	14.4365	100	Confident
803	0	Related Proteins	B5MDF5	GTP-binding nuclear protein Ran (B5MDF5_HUMAN)	B5MDF5,F5H018,H0YFC6,J3KQE5,P62826	B5MDF5_HUMAN GTP-binding nuclear protein Ran OS=Homo sapiens OX=9606 GN=RAN PE=1 SV=1,F5H018_HUMAN GTP-binding nuclear protein Ran (Fragment) OS=Homo sapiens OX=9606 GN=RAN PE=1 SV=8,H0YFC6_HUMAN GTP-binding nuclear protein Ran (Fragment) OS=Homo sapiens OX=9606 GN=RAN PE=1 SV=1,J3KQE5_HUMAN GTP-binding nuclear protein Ran (Fragment) OS=Homo sapiens OX=9606 GN=RAN PE=1 SV=1,RAN_HUMAN GTP-binding …	F5H018,H0YFC6,J3KQE5,P62826	12	22.75	22.75	22.75	52.79	7	6	7	6	21	20	0.162602	0.668101	0.107473	0.441585	1074.73	4415.85	66.4818	273.162	26.2075	100	Confident
804	0	Single Protein	P10599	Thioredoxin (THIO_HUMAN)	P10599	THIO_HUMAN Thioredoxin OS=Homo sapiens OX=9606 GN=TXN PE=1 SV=3		9	46.67	46.67	57.14	89.52	7	5	7	5	21	16	0.170213	1.61016	0.112503	1.06424	1125.03	10642.4	69.5937	658.334	11.7297	100	Confident
805	0	Related Proteins	A0A087WT44	Heme oxygenase (biliverdin-producing) (A0A087WT44_HUMAN)	A0A087WT44,I3L159,I3L1F5,P30519	A0A087WT44_HUMAN Heme oxygenase (biliverdin-producing) OS=Homo sapiens OX=9606 GN=HMOX2 PE=1 SV=1,I3L159_HUMAN Heme oxygenase (biliverdin-producing) (Fragment) OS=Homo sapiens OX=9606 GN=HMOX2 PE=1 SV=1,I3L1F5_HUMAN Heme oxygenase (biliverdin-producing) (Fragment) OS=Homo sapiens OX=9606 GN=HMOX2 PE=1 SV=1,HMOX2_HUMAN Heme oxygenase 2 OS=Homo sapiens OX=9606 GN=HMOX2 PE=1 SV=2	I3L159,I3L1F5,P30519	16	22.43	22.43	22.43	82.16	7	7	2	2	21	21	0.0640244	0.454758	0.0423173	0.300575	423.173	3005.75	26.1772	185.934	41.6425	100	Confident
806	0	Related Proteins	H3BTP7	60S ribosomal protein L4 (Fragment) (H3BTP7_HUMAN)	H3BTP7,H3BU31,P36578	H3BTP7_HUMAN 60S ribosomal protein L4 (Fragment) OS=Homo sapiens OX=9606 GN=RPL4 PE=1 SV=1,H3BU31_HUMAN 60S ribosomal protein L4 (Fragment) OS=Homo sapiens OX=9606 GN=RPL4 PE=1 SV=1,RL4_HUMAN 60S ribosomal protein L4 OS=Homo sapiens OX=9606 GN=RPL4 PE=1 SV=5	H3BU31,P36578	15	42.94	42.94	45.29	82.35	7	6	7	6	20	18	0.128571	0.561523	0.0849801	0.371142	849.801	3711.42	52.5681	229.586	18.806	100	Confident
807	0	Related Proteins	H0YIB4	Serine/arginine-rich-splicing factor 9 (Fragment) (H0YIB4_HUMAN)	H0YIB4,Q13242	H0YIB4_HUMAN Serine/arginine-rich-splicing factor 9 (Fragment) OS=Homo sapiens OX=9606 GN=SRSF9 PE=1 SV=8,SRSF9_HUMAN Serine/arginine-rich splicing factor 9 OS=Homo sapiens OX=9606 GN=SRSF9 PE=1 SV=1	Q13242	12	69.72	69.72	69.72	83.49	7	7	3	3	20	18	0.197802	1.33572	0.130739	0.882853	1307.39	8828.53	80.874	546.127	12.7163	100	Confident
808	0	Single Protein	P62244	40S ribosomal protein S15a (RS15A_HUMAN)	P62244	RS15A_HUMAN 40S ribosomal protein S15a OS=Homo sapiens OX=9606 GN=RPS15A PE=1 SV=2		16	60.77	60.77	60.77	83.85	7	7	1	1	20	18	0.165138	1.08057	0.109149	0.714208	1091.49	7142.08	67.5187	441.804	14.83	100	Confident
809	0	Related Proteins	A0A5K1VW95	Malate dehydrogenase (A0A5K1VW95_HUMAN)	A0A5K1VW95,B8ZZ51,B9A041,P40925	A0A5K1VW95_HUMAN Malate dehydrogenase OS=Homo sapiens OX=9606 GN=MDH1 PE=1 SV=1,B8ZZ51_HUMAN Malate dehydrogenase, cytoplasmic OS=Homo sapiens OX=9606 GN=MDH1 PE=1 SV=1,B9A041_HUMAN Malate dehydrogenase, cytoplasmic OS=Homo sapiens OX=9606 GN=MDH1 PE=1 SV=1,MDHC_HUMAN Malate dehydrogenase, cytoplasmic OS=Homo sapiens OX=9606 GN=MDH1 PE=1 SV=4	B8ZZ51,B9A041,P40925	2	23.23	23.23	31.73	60.06	7	6	5	4	20	19	0.0801688	0.341713	0.052988	0.225857	529.88	2258.57	32.778	139.714	38.593	100	Confident
810	0	Related Proteins	P50402	Emerin (EMD_HUMAN)	P50402,Q5HY57	EMD_HUMAN Emerin OS=Homo sapiens OX=9606 GN=EMD PE=1 SV=1,Q5HY57_HUMAN Emerin OS=Homo sapiens OX=9606 GN=EMD PE=1 SV=1	Q5HY57	X	40.55	40.55	40.55	55.12	7	7	2	2	20	19	0.0812183	0.905461	0.0536817	0.59847	536.817	5984.7	33.2071	370.209	28.9759	100	Confident
811	0	Related Proteins	Q5QPM1	RNA-binding protein Raly (Fragment) (Q5QPM1_HUMAN)	Q5QPM1,Q9UKM9	Q5QPM1_HUMAN RNA-binding protein Raly (Fragment) OS=Homo sapiens OX=9606 GN=RALY PE=1 SV=1,RALY_HUMAN RNA-binding protein Raly OS=Homo sapiens OX=9606 GN=RALY PE=1 SV=1	Q9UKM9	20	46.96	46.96	46.96	84.53	7	7	1	1	20	20	0.104575	0.743329	0.0691196	0.491308	691.196	4913.08	42.7569	303.92	20.1728	100	Confident
812	0	Related Proteins	A0A0A0MSE2	Hydroxyacyl-coenzyme A dehydrogenase, mitochondrial (A0A0A0MSE2_HUMAN)	A0A0A0MSE2,A0A0D9SFP2,A0A1W2PNM1,A0A1W2PQ78,A0A804HLB5,E9PF18,Q16836	A0A0A0MSE2_HUMAN Hydroxyacyl-coenzyme A dehydrogenase, mitochondrial OS=Homo sapiens OX=9606 GN=HADH PE=1 SV=2,A0A0D9SFP2_HUMAN Hydroxyacyl-coenzyme A dehydrogenase, mitochondrial OS=Homo sapiens OX=9606 GN=HADH PE=1 SV=1,A0A1W2PNM1_HUMAN Hydroxyacyl-coenzyme A dehydrogenase, mitochondrial (Fragment) OS=Homo sapiens OX=9606 GN=HADH PE=1 SV=1,A0A1W2PQ78_HUMAN Hydroxyacyl-coenzyme A dehydrogenase, …	A0A0D9SFP2,A0A1W2PNM1,A0A1W2PQ78,A0A804HLB5,E9PF18,Q16836	4	29.97	29.97	29.97	59.31	7	7	3	3	19	18	0.0702479	0.496236	0.0464308	0.32799	464.308	3279.9	28.7218	202.892	34.5731	100	Confident
813	0	Related Proteins	A0A0G2JMH6	HLA-DRA (A0A0G2JMH6_HUMAN)	A0A0G2JMH6,P01903	A0A0G2JMH6_HUMAN HLA-DRA OS=Homo sapiens OX=9606 GN=HLA-DRA PE=1 SV=1,DRA_HUMAN HLA class II histocompatibility antigen, DR alpha chain OS=Homo sapiens OX=9606 GN=HLA-DRA PE=1 SV=2	P01903	6	32.68	32.68	32.68	52.76	7	7	1	1	19	19	0.11875	1.08057	0.0784885	0.714208	784.885	7142.08	48.5525	441.804	28.6027	100	Confident
814	0	Related and Unrelated Proteins	A0A1B0GU03	Peptidase A1 domain-containing protein (A0A1B0GU03_HUMAN)	A0A1B0GU03,A0A1B0GU92,A0A1B0GV23,A0A1B0GVD5,A0A1B0GVP3,A0A1B0GWE8,C9JH19,F8W787,F8WD96,P07339	A0A1B0GU03_HUMAN Peptidase A1 domain-containing protein OS=Homo sapiens OX=9606 PE=1 SV=1,A0A1B0GU92_HUMAN Peptidase A1 domain-containing protein OS=Homo sapiens OX=9606 PE=1 SV=1,A0A1B0GV23_HUMAN Cathepsin D OS=Homo sapiens OX=9606 GN=CTSD PE=1 SV=1,A0A1B0GVD5_HUMAN Cathepsin D OS=Homo sapiens OX=9606 GN=CTSD PE=1 SV=1,A0A1B0GVP3_HUMAN Cathepsin D OS=Homo sapiens OX=9606 GN=CTSD PE=1 SV=1,A0A1B0…	A0A1B0GU92,A0A1B0GV23,A0A1B0GVD5,A0A1B0GVP3,A0A1B0GWE8,C9JH19,F8W787,F8WD96,P07339		16.84	16.84	16.84	59.45	7	7	1	1	19	19	0.0171171	0.371687	0.0113137	0.245668	113.137	2456.68	6.99856	151.969	62.6616	100	Confident
815	0	Related Proteins	A0A7I2YQG2	Ribosomal protein L19 (A0A7I2YQG2_HUMAN)	A0A7I2YQG2,J3KTE4,J3QR09,P84098	A0A7I2YQG2_HUMAN Ribosomal protein L19 OS=Homo sapiens OX=9606 GN=RPL19 PE=1 SV=1,J3KTE4_HUMAN Ribosomal protein L19 OS=Homo sapiens OX=9606 GN=RPL19 PE=1 SV=1,J3QR09_HUMAN Ribosomal protein L19 OS=Homo sapiens OX=9606 GN=RPL19 PE=1 SV=1,RL19_HUMAN 60S ribosomal protein L19 OS=Homo sapiens OX=9606 GN=RPL19 PE=1 SV=1	J3KTE4,J3QR09,P84098	17	20.37	20.37	24.54	60.65	7	6	4	3	19	15	0.0967742	0.249609	0.0639635	0.164981	639.635	1649.81	39.5674	102.056	25.6853	100	Confident
816	0	Related Proteins	K7ES61	39S ribosomal protein L4, mitochondrial (Fragment) (K7ES61_HUMAN)	K7ES61,Q9BYD3	K7ES61_HUMAN 39S ribosomal protein L4, mitochondrial (Fragment) OS=Homo sapiens OX=9606 GN=MRPL4 PE=1 SV=1,RM04_HUMAN 39S ribosomal protein L4, mitochondrial OS=Homo sapiens OX=9606 GN=MRPL4 PE=1 SV=1	Q9BYD3	19	38.67	38.67	38.67	71.33	7	7	1	1	19	16	0.0601504	0.584893	0.0397567	0.386589	397.567	3865.89	24.5933	239.141	33.7709	100	Confident
817	0	Related Proteins	A0A5F9ZHH9	Acetyl-CoA acetyltransferase, mitochondrial (A0A5F9ZHH9_HUMAN)	A0A5F9ZHH9,A0A5F9ZHJ7,A0A5F9ZHL1,A0A5F9ZHL7,E9PRQ6,P24752	A0A5F9ZHH9_HUMAN Acetyl-CoA acetyltransferase, mitochondrial OS=Homo sapiens OX=9606 GN=ACAT1 PE=1 SV=1,A0A5F9ZHJ7_HUMAN Acetyl-CoA acetyltransferase, mitochondrial OS=Homo sapiens OX=9606 GN=ACAT1 PE=1 SV=1,A0A5F9ZHL1_HUMAN Acetyl-CoA acetyltransferase, mitochondrial OS=Homo sapiens OX=9606 GN=ACAT1 PE=1 SV=1,A0A5F9ZHL7_HUMAN Acetyl-CoA acetyltransferase, mitochondrial OS=Homo sapiens OX=9606 GN…	A0A5F9ZHJ7,A0A5F9ZHL1,A0A5F9ZHL7,E9PRQ6,P24752	11	32.99	32.99	37.06	73.1	7	6	3	2	19	18	0.125	0.930698	0.0826195	0.61515	826.195	6151.5	51.1079	380.528	20.9249	100	Confident
818	0	Related Proteins	E9PHT9	Annexin (E9PHT9_HUMAN)	E9PHT9,P08758	E9PHT9_HUMAN Annexin OS=Homo sapiens OX=9606 GN=ANXA5 PE=1 SV=1,ANXA5_HUMAN Annexin A5 OS=Homo sapiens OX=9606 GN=ANXA5 PE=1 SV=2	P08758	4	43.56	41.72	43.56	72.39	7	7	2	2	18	17	0.119718	1.08057	0.0791285	0.714208	791.285	7142.08	48.9484	441.804	18.2125	100	Confident
819	0	Single Protein	P46778	60S ribosomal protein L21 (RL21_HUMAN)	P46778	RL21_HUMAN 60S ribosomal protein L21 OS=Homo sapiens OX=9606 GN=RPL21 PE=1 SV=2		13	34.38	33.13	39.38	76.88	7	6	3	3	18	16	0.130081	0.43845	0.085978	0.289796	859.78	2897.96	53.1854	179.266	18.5531	100	Confident
820	0	Related and Unrelated Proteins	A0A1B0GU03	Peptidase A1 domain-containing protein (A0A1B0GU03_HUMAN)	A0A1B0GU03,A0A1B0GU92,A0A1B0GV23,A0A1B0GVD5,A0A1B0GW44,A0A1B0GWE8,C9JH19,F8W787,H7C469,P07339	A0A1B0GU03_HUMAN Peptidase A1 domain-containing protein OS=Homo sapiens OX=9606 PE=1 SV=1,A0A1B0GU92_HUMAN Peptidase A1 domain-containing protein OS=Homo sapiens OX=9606 PE=1 SV=1,A0A1B0GV23_HUMAN Cathepsin D OS=Homo sapiens OX=9606 GN=CTSD PE=1 SV=1,A0A1B0GVD5_HUMAN Cathepsin D OS=Homo sapiens OX=9606 GN=CTSD PE=1 SV=1,A0A1B0GW44_HUMAN Cathepsin D OS=Homo sapiens OX=9606 GN=CTSD PE=1 SV=1,A0A1B0…	A0A1B0GU92,A0A1B0GV23,A0A1B0GVD5,A0A1B0GW44,A0A1B0GWE8,C9JH19,F8W787,H7C469,P07339		16.49	16.49	16.49	59.45	7	7	1	1	18	18	0.0144144	0.371687	0.00952729	0.245668	95.2729	2456.68	5.89352	151.969	62.6616	100	Confident
821	0	Single Protein	Q9NS69	Mitochondrial import receptor subunit TOM22 homolog (TOM22_HUMAN)	Q9NS69	TOM22_HUMAN Mitochondrial import receptor subunit TOM22 homolog OS=Homo sapiens OX=9606 GN=TOMM22 PE=1 SV=3		22	77.46	77.46	77.46	76.06	7	7	7	7	18	17	0.128788	3.32876	0.0851231	2.20016	851.231	22001.6	52.6566	1361.01	15.5118	100	Confident
822	0	Related Proteins	B0QYN7	SUMO-conjugating enzyme UBC9 (B0QYN7_HUMAN)	B0QYN7,H3BPC4,H3BQQ9,P63279	B0QYN7_HUMAN SUMO-conjugating enzyme UBC9 OS=Homo sapiens OX=9606 GN=UBE2I PE=1 SV=1,H3BPC4_HUMAN SUMO-conjugating enzyme UBC9 OS=Homo sapiens OX=9606 GN=UBE2I PE=1 SV=3,H3BQQ9_HUMAN SUMO-conjugating enzyme UBC9 (Fragment) OS=Homo sapiens OX=9606 GN=UBE2I PE=1 SV=1,UBC9_HUMAN SUMO-conjugating enzyme UBC9 OS=Homo sapiens OX=9606 GN=UBE2I PE=1 SV=1	H3BPC4,H3BQQ9,P63279	16	29.89	29.89	35.87	51.09	7	5	7	5	17	14	0.118644	0.730196	0.0784185	0.482627	784.185	4826.27	48.5092	298.55	20.4445	100	Confident
823	0	Single Protein	Q9NUP9	Protein lin-7 homolog C (LIN7C_HUMAN)	Q9NUP9	LIN7C_HUMAN Protein lin-7 homolog C OS=Homo sapiens OX=9606 GN=LIN7C PE=1 SV=1		11	45.18	45.18	45.18	85.28	7	7	1	1	17	16	0.0952381	0.711328	0.0629482	0.470157	629.482	4701.57	38.9393	290.836	21.8205	100	Confident
824	0	Related Proteins	A0A2R8Y543	Catenin beta-1 (A0A2R8Y543_HUMAN)	A0A2R8Y543,A0A2R8Y5A3,A0A2R8Y5C3,A0A2R8Y5Z1,A0A2R8Y6G0,A0A2R8Y750,A0A2R8Y804,A0A2R8YCH5,B4DGU4,P35222	A0A2R8Y543_HUMAN Catenin beta-1 OS=Homo sapiens OX=9606 GN=CTNNB1 PE=1 SV=1,A0A2R8Y5A3_HUMAN Catenin beta-1 OS=Homo sapiens OX=9606 GN=CTNNB1 PE=1 SV=1,A0A2R8Y5C3_HUMAN Catenin beta-1 OS=Homo sapiens OX=9606 GN=CTNNB1 PE=1 SV=1,A0A2R8Y5Z1_HUMAN Catenin beta-1 OS=Homo sapiens OX=9606 GN=CTNNB1 PE=1 SV=1,A0A2R8Y6G0_HUMAN Catenin beta-1 (Fragment) OS=Homo sapiens OX=9606 GN=CTNNB1 PE=1 SV=1,A0A2R8Y7…	A0A2R8Y5A3,A0A2R8Y5C3,A0A2R8Y5Z1,A0A2R8Y6G0,A0A2R8Y750,A0A2R8Y804,A0A2R8YCH5,B4DGU4,P35222	3	11.33	11.33	13.01	60.98	7	6	1	1	17	16	0.0201835	0.245197	0.0133404	0.162064	133.404	1620.64	8.25228	100.252	78.3551	100	Confident
825	0	Related Proteins	A0A024RA52	Proteasome subunit alpha type (A0A024RA52_HUMAN)	A0A024RA52,A0A7I2V2H3,P25787	A0A024RA52_HUMAN Proteasome subunit alpha type OS=Homo sapiens OX=9606 GN=PSMA2 PE=1 SV=1,A0A7I2V2H3_HUMAN Proteasome subunit alpha type OS=Homo sapiens OX=9606 PE=1 SV=1,PSA2_HUMAN Proteasome subunit alpha type-2 OS=Homo sapiens OX=9606 GN=PSMA2 PE=1 SV=2	A0A7I2V2H3,P25787	7	42.31	42.31	42.31	70.94	7	7	2	2	17	17	0.0903614	0.957342	0.0597249	0.632761	597.249	6327.61	36.9454	391.422	25.8823	100	Confident
826	0	Single Protein	F8W914	Reticulon (F8W914_HUMAN)	F8W914	F8W914_HUMAN Reticulon OS=Homo sapiens OX=9606 GN=RTN4 PE=1 SV=1		2	22.9	22.9	31.01	32.46	7	6	1	1	17	15	0.0898204	0.637894	0.0593673	0.42162	593.673	4216.2	36.7242	260.811	37.1214	100	Confident
827	0	Single Protein	O75396	Vesicle-trafficking protein SEC22b (SC22B_HUMAN)	O75396	SC22B_HUMAN Vesicle-trafficking protein SEC22b OS=Homo sapiens OX=9606 GN=SEC22B PE=1 SV=5		1	34.42	34.42	36.28	74.42	7	6	5	4	17	15	0.0793651	0.668101	0.0524568	0.441585	524.568	4415.85	32.4494	273.162	24.7248	100	Confident
828	0	Single Protein	Q8NCW5	NAD(P)H-hydrate epimerase (NNRE_HUMAN)	Q8NCW5	NNRE_HUMAN NAD(P)H-hydrate epimerase OS=Homo sapiens OX=9606 GN=NAXE PE=1 SV=2		1	33.33	33.33	33.33	66.67	7	7	2	2	17	16	0.0833333	0.8166	0.0550797	0.539736	550.797	5397.36	34.0719	333.877	31.6542	100	Confident
829	0	Single Protein	Q9UBS4	DnaJ homolog subfamily B member 11 (DJB11_HUMAN)	Q9UBS4	DJB11_HUMAN DnaJ homolog subfamily B member 11 OS=Homo sapiens OX=9606 GN=DNAJB11 PE=1 SV=1		3	24.02	24.02	32.4	65.08	7	6	1	1	16	15	0.0480769	0.341713	0.0317767	0.225857	317.767	2258.57	19.6569	139.714	40.4886	100	Confident
830	0	Single Protein	O00194	Ras-related protein Rab-27B (RB27B_HUMAN)	O00194	RB27B_HUMAN Ras-related protein Rab-27B OS=Homo sapiens OX=9606 GN=RAB27B PE=1 SV=4		18	31.65	31.65	32.57	88.53	7	6	2	2	16	16	0.0367876	0.701254	0.024315	0.463498	243.15	4634.98	15.0411	286.717	24.5922	100	Confident
831	0	Related Proteins	M0R0P7	60S ribosomal protein L18a (M0R0P7_HUMAN)	M0R0P7,M0R1A7,M0R3D6,Q02543	M0R0P7_HUMAN 60S ribosomal protein L18a OS=Homo sapiens OX=9606 GN=RPL18A PE=1 SV=1,M0R1A7_HUMAN 60S ribosomal protein L18a OS=Homo sapiens OX=9606 GN=RPL18A PE=1 SV=1,M0R3D6_HUMAN 60S ribosomal protein L18a (Fragment) OS=Homo sapiens OX=9606 GN=RPL18A PE=1 SV=1,RL18A_HUMAN 60S ribosomal protein L18a OS=Homo sapiens OX=9606 GN=RPL18A PE=1 SV=2	M0R1A7,M0R3D6,Q02543	19	40.15	40.15	40.15	78.83	7	7	1	1	16	15	0.0833333	0.711328	0.0550797	0.470157	550.797	4701.57	34.0719	290.836	16.1665	100	Confident
832	0	Single Protein	P20042	Eukaryotic translation initiation factor 2 subunit 2 (IF2B_HUMAN)	P20042	IF2B_HUMAN Eukaryotic translation initiation factor 2 subunit 2 OS=Homo sapiens OX=9606 GN=EIF2S2 PE=1 SV=2		20	23.42	23.42	24.32	74.77	7	6	7	6	16	15	0.0549451	0.254182	0.0363163	0.168003	363.163	1680.03	22.465	103.926	38.3644	100	Confident
833	0	Related Proteins	B3KVK2	Guanine nucleotide-binding protein G(I)/G(S)/G(T) subunit beta-1 (B3KVK2_HUMAN)	B3KVK2,P62873	B3KVK2_HUMAN Guanine nucleotide-binding protein G(I)/G(S)/G(T) subunit beta-1 OS=Homo sapiens OX=9606 GN=GNB1 PE=1 SV=1,GBB1_HUMAN Guanine nucleotide-binding protein G(I)/G(S)/G(T) subunit beta-1 OS=Homo sapiens OX=9606 GN=GNB1 PE=1 SV=3	P62873	1	34.17	34.17	35.42	50	7	5	3	2	16	13	0.0753425	0.895736	0.0497981	0.592042	497.981	5920.42	30.8047	366.233	25.9181	100	Confident
834	0	Single Protein	Q92688	Acidic leucine-rich nuclear phosphoprotein 32 family member B (AN32B_HUMAN)	Q92688	AN32B_HUMAN Acidic leucine-rich nuclear phosphoprotein 32 family member B OS=Homo sapiens OX=9606 GN=ANP32B PE=1 SV=1		9	20.72	20.72	25.9	44.22	7	6	2	1	15	14	0.0611511	0.637894	0.0404182	0.42162	404.182	4216.2	25.0024	260.811	28.7703	100	Confident
835	0	Single Protein	Q12846	Syntaxin-4 (STX4_HUMAN)	Q12846	STX4_HUMAN Syntaxin-4 OS=Homo sapiens OX=9606 GN=STX4 PE=1 SV=2		16	22.22	22.22	28.96	75.42	7	5	5	3	15	9	0.0355731	0.29155	0.0235123	0.192701	235.123	1927.01	14.5445	119.204	34.1589	100	Confident
836	0	Single Protein	P61225	Ras-related protein Rap-2b (RAP2B_HUMAN)	P61225	RAP2B_HUMAN Ras-related protein Rap-2b OS=Homo sapiens OX=9606 GN=RAP2B PE=1 SV=1		3	48.09	39.89	48.09	75.96	7	7	4	4	15	15	0.0873984	1.23872	0.0577665	0.81874	577.665	8187.4	35.734	506.467	20.4912	100	Confident
837	0	Single Protein	Q99805	Transmembrane 9 superfamily member 2 (TM9S2_HUMAN)	Q99805	TM9S2_HUMAN Transmembrane 9 superfamily member 2 OS=Homo sapiens OX=9606 GN=TM9SF2 PE=1 SV=1		13	14.48	14.48	14.48	49.47	7	7	7	7	15	14	0.0394366	0.340518	0.0260659	0.225068	260.659	2250.68	16.1242	139.225	75.7255	100	Confident
838	0	Related Proteins	P08708	40S ribosomal protein S17 (RS17_HUMAN)	H3BNC9,P08708	H3BNC9_HUMAN 40S ribosomal protein S17 OS=Homo sapiens OX=9606 PE=3 SV=2,RS17_HUMAN 40S ribosomal protein S17 OS=Homo sapiens OX=9606 GN=RPS17 PE=1 SV=2	H3BNC9	15	49.63	49.63	57.04	80.74	7	6	1	1	15	13	0.119266	0.668101	0.0788296	0.441585	788.296	4415.85	48.7635	273.162	15.5404	100	Confident
839	0	Related Proteins	E9PJH7	Mitochondrial glutamate carrier 1 (Fragment) (E9PJH7_HUMAN)	E9PJH7,Q9H936	E9PJH7_HUMAN Mitochondrial glutamate carrier 1 (Fragment) OS=Homo sapiens OX=9606 GN=SLC25A22 PE=1 SV=5,GHC1_HUMAN Mitochondrial glutamate carrier 1 OS=Homo sapiens OX=9606 GN=SLC25A22 PE=1 SV=1	Q9H936	11	19.81	19.81	19.81	61.98	7	6	3	2	14	11	0.0447154	0.467799	0.0295549	0.309195	295.549	3091.95	18.2825	191.266	33.2606	100	Confident
840	0	Single Protein	Q07666	KH domain-containing, RNA-binding, signal transduction-associated protein 1 (KHDR1_HUMAN)	Q07666	KHDR1_HUMAN KH domain-containing, RNA-binding, signal transduction-associated protein 1 OS=Homo sapiens OX=9606 GN=KHDRBS1 PE=1 SV=1		1	7.67	7.67	17.61	49.44	7	4	6	3	14	10	0.0404858	0.175372	0.0267594	0.115913	267.594	1159.13	16.5532	71.7032	48.1972	100	Confident
841	0	Related Proteins	H0YDT6	Eukaryotic translation initiation factor 3 subunit F (H0YDT6_HUMAN)	H0YDT6,O00303	H0YDT6_HUMAN Eukaryotic translation initiation factor 3 subunit F OS=Homo sapiens OX=9606 GN=EIF3F PE=1 SV=2,EIF3F_HUMAN Eukaryotic translation initiation factor 3 subunit F OS=Homo sapiens OX=9606 GN=EIF3F PE=1 SV=1	O00303	11	21.73	21.73	21.73	42.62	7	6	4	4	14	12	0.0574163	0.778279	0.0379496	0.514408	379.496	5144.08	23.4754	318.21	37.7253	100	Confident
842	0	Single Protein	O96019	Actin-like protein 6A (ACL6A_HUMAN)	O96019	ACL6A_HUMAN Actin-like protein 6A OS=Homo sapiens OX=9606 GN=ACTL6A PE=1 SV=1		3	25.64	25.64	25.64	61.07	7	7	3	3	13	13	0.0446735	0.496236	0.0295272	0.32799	295.272	3279.9	18.2654	202.892	47.4303	100	Confident
843	0	Related Proteins	C9JDE9	3-ketoacyl-CoA thiolase, peroxisomal (C9JDE9_HUMAN)	C9JDE9,H0Y4D4,P09110	C9JDE9_HUMAN 3-ketoacyl-CoA thiolase, peroxisomal OS=Homo sapiens OX=9606 GN=ACAA1 PE=1 SV=1,H0Y4D4_HUMAN 3-ketoacyl-CoA thiolase, peroxisomal (Fragment) OS=Homo sapiens OX=9606 GN=ACAA1 PE=1 SV=1,THIK_HUMAN 3-ketoacyl-CoA thiolase, peroxisomal OS=Homo sapiens OX=9606 GN=ACAA1 PE=1 SV=2	H0Y4D4,P09110	3	22.98	22.98	26.89	60.84	7	5	2	1	13	11	0.0353698	0.315369	0.0233779	0.208445	233.779	2084.45	14.4614	128.943	40.244	100	Confident
844	0	Related Proteins	C9J2C3	Polypeptide N-acetylgalactosaminyltransferase 3 (Fragment) (C9J2C3_HUMAN)	C9J2C3,Q14435	C9J2C3_HUMAN Polypeptide N-acetylgalactosaminyltransferase 3 (Fragment) OS=Homo sapiens OX=9606 GN=GALNT3 PE=1 SV=1,GALT3_HUMAN Polypeptide N-acetylgalactosaminyltransferase 3 OS=Homo sapiens OX=9606 GN=GALNT3 PE=1 SV=2	Q14435	2	19.83	19.83	19.83	59.91	7	7	2	2	13	11	0.0264026	0.314147	0.017451	0.207638	174.51	2076.38	10.7951	128.443	53.3412	100	Confident
845	0	Single Protein	Q13057	Bifunctional coenzyme A synthase (COASY_HUMAN)	Q13057	COASY_HUMAN Bifunctional coenzyme A synthase OS=Homo sapiens OX=9606 GN=COASY PE=1 SV=4		17	18.97	18.97	18.97	45.21	7	6	5	4	13	10	0.0353357	0.297799	0.0233553	0.196832	233.553	1968.32	14.4475	121.759	62.29	100	Confident
846	0	Single Protein	P28070	Proteasome subunit beta type-4 (PSB4_HUMAN)	P28070	PSB4_HUMAN Proteasome subunit beta type-4 OS=Homo sapiens OX=9606 GN=PSMB4 PE=1 SV=4		1	31.82	31.82	39.39	72.73	7	6	7	6	13	11	0.0572917	0.737801	0.0378673	0.487654	378.673	4876.54	23.4244	301.659	29.1855	100	Confident
847	0	Single Protein	Q15459	Splicing factor 3A subunit 1 (SF3A1_HUMAN)	Q15459	SF3A1_HUMAN Splicing factor 3A subunit 1 OS=Homo sapiens OX=9606 GN=SF3A1 PE=1 SV=1		22	7.06	7.06	10.21	68.47	7	4	7	4	13	7	0.0122592	0.113042	0.00810279	0.0747159	81.0279	747.159	5.01233	46.2188	88.8305	100	Confident
848	0	Related Proteins	B3KQV6	Serine/threonine-protein phosphatase 2A 65 kDa regulatory subunit A alpha isoform (B3KQV6_HUMAN)	B3KQV6,E9PH38,P30153	B3KQV6_HUMAN Serine/threonine-protein phosphatase 2A 65 kDa regulatory subunit A alpha isoform OS=Homo sapiens OX=9606 GN=PPP2R1A PE=1 SV=1,E9PH38_HUMAN Serine/threonine-protein phosphatase 2A 65 kDa regulatory subunit A alpha isoform (Fragment) OS=Homo sapiens OX=9606 GN=PPP2R1A PE=1 SV=2,2AAA_HUMAN Serine/threonine-protein phosphatase 2A 65 kDa regulatory subunit A alpha isoform OS=Homo sapiens…	E9PH38,P30153	19	7.56	7.56	15.85	83.17	7	3	6	3	12	6	0.013587	0.174269	0.00898038	0.115184	89.8038	1151.84	5.5552	71.252	45.5748	100	Confident
849	0	Single Protein	Q56VL3	OCIA domain-containing protein 2 (OCAD2_HUMAN)	Q56VL3	OCAD2_HUMAN OCIA domain-containing protein 2 OS=Homo sapiens OX=9606 GN=OCIAD2 PE=1 SV=1		4	38.31	38.31	42.21	71.43	7	6	5	4	12	11	0.0814815	0.995262	0.0538557	0.657825	538.557	6578.25	33.3148	406.926	16.9426	100	Confident
850	0	Single Protein	Q01081	Splicing factor U2AF 35 kDa subunit (U2AF1_HUMAN)	Q01081	U2AF1_HUMAN Splicing factor U2AF 35 kDa subunit OS=Homo sapiens OX=9606 GN=U2AF1 PE=1 SV=3		21	35.83	35.83	46.67	71.25	7	6	5	4	12	11	0.0561224	0.359356	0.0370945	0.237519	370.945	2375.19	22.9464	146.928	27.8545	100	Confident
851	0	Related Proteins	Q5SSJ5	Heterochromatin protein 1-binding protein 3 (HP1B3_HUMAN)	Q5SSJ5,Q5SWC8	HP1B3_HUMAN Heterochromatin protein 1-binding protein 3 OS=Homo sapiens OX=9606 GN=HP1BP3 PE=1 SV=1,Q5SWC8_HUMAN Heterochromatin protein 1-binding protein 3 (Fragment) OS=Homo sapiens OX=9606 GN=HP1BP3 PE=1 SV=1	Q5SWC8	1	12.12	12.12	12.48	70.34	7	6	2	1	12	11	0.0144578	0.149757	0.00955599	0.0989828	95.5599	989.828	5.91127	61.2301	61.1693	100	Confident
852	0	Related Proteins	E7EUL0	Polypeptide N-acetylgalactosaminyltransferase 3 (E7EUL0_HUMAN)	E7EUL0,Q14435	E7EUL0_HUMAN Polypeptide N-acetylgalactosaminyltransferase 3 OS=Homo sapiens OX=9606 GN=GALNT3 PE=1 SV=1,GALT3_HUMAN Polypeptide N-acetylgalactosaminyltransferase 3 OS=Homo sapiens OX=9606 GN=GALNT3 PE=1 SV=2	Q14435	2	23.18	23.18	23.18	56.33	7	7	3	3	12	11	0.0307692	0.564748	0.0203371	0.373274	203.371	3732.74	12.5804	230.905	42.5059	100	Confident
853	0	Related Proteins	B5MCA4	Epithelial cell adhesion molecule (B5MCA4_HUMAN)	B5MCA4,P16422	B5MCA4_HUMAN Epithelial cell adhesion molecule OS=Homo sapiens OX=9606 GN=EPCAM PE=1 SV=1,EPCAM_HUMAN Epithelial cell adhesion molecule OS=Homo sapiens OX=9606 GN=EPCAM PE=1 SV=2	P16422	2	25.73	25.73	32.16	65.79	7	5	5	3	12	11	0.03367	0.284386	0.0222544	0.187967	222.544	1879.67	13.7664	116.275	37.8691	100	Confident
854	0	Single Protein	Q8IZV5	Retinol dehydrogenase 10 (RDH10_HUMAN)	Q8IZV5	RDH10_HUMAN Retinol dehydrogenase 10 OS=Homo sapiens OX=9606 GN=RDH10 PE=1 SV=1		8	25.81	25.81	30.5	61	7	6	2	2	12	11	0.0464135	0.483982	0.0306773	0.319891	306.773	3198.91	18.9768	197.882	38.0624	100	Confident
855	0	Single Protein	Q9BYD6	39S ribosomal protein L1, mitochondrial (RM01_HUMAN)	Q9BYD6	RM01_HUMAN 39S ribosomal protein L1, mitochondrial OS=Homo sapiens OX=9606 GN=MRPL1 PE=1 SV=2		4	18.77	18.77	23.69	84.31	7	5	3	2	12	10	0.0364964	0.247825	0.0241225	0.163802	241.225	1638.02	14.922	101.327	36.8854	100	Confident
856	0	Single Protein	Q9P258	Protein RCC2 (RCC2_HUMAN)	Q9P258	RCC2_HUMAN Protein RCC2 OS=Homo sapiens OX=9606 GN=RCC2 PE=1 SV=2		1	20.31	20.31	20.31	66.28	7	7	7	7	12	12	0.0301508	0.281422	0.0199283	0.186008	199.283	1860.08	12.3275	115.063	56.0492	100	Confident
857	0	Single Protein	Q9Y624	Junctional adhesion molecule A (JAM1_HUMAN)	Q9Y624	JAM1_HUMAN Junctional adhesion molecule A OS=Homo sapiens OX=9606 GN=F11R PE=1 SV=1		1	32.11	32.11	32.11	60.54	7	7	1	1	12	12	0.0506329	0.711328	0.0334661	0.470157	334.661	4701.57	20.7019	290.836	32.5625	100	Confident
858	0	Single Protein	Q9NRG9	Aladin (AAAS_HUMAN)	Q9NRG9	AAAS_HUMAN Aladin OS=Homo sapiens OX=9606 GN=AAAS PE=1 SV=1		12	12.27	12.27	20.7	62.45	7	5	2	2	12	8	0.0218579	0.324193	0.0144471	0.214277	144.471	2142.77	8.9369	132.55	59.5363	100	Confident
859	0	Single Protein	P26583	High mobility group protein B2 (HMGB2_HUMAN)	P26583	HMGB2_HUMAN High mobility group protein B2 OS=Homo sapiens OX=9606 GN=HMGB2 PE=1 SV=2		4	29.19	29.19	33.49	66.51	7	6	1	1	12	11	0.054878	0.350314	0.036272	0.231542	362.72	2315.42	22.4376	143.23	24.0187	100	Confident
860	0	Single Protein	P62304	Small nuclear ribonucleoprotein E (RUXE_HUMAN)	P62304	RUXE_HUMAN Small nuclear ribonucleoprotein E OS=Homo sapiens OX=9606 GN=SNRPE PE=1 SV=1		1	69.57	69.57	73.91	59.78	7	5	2	2	12	9	0.113924	1.27585	0.0752988	0.843278	752.988	8432.78	46.5793	521.646	10.7966	100	Confident
861	0	Related Proteins	E9PDI4	Ladinin-1 (E9PDI4_HUMAN)	E9PDI4,O00515	E9PDI4_HUMAN Ladinin-1 OS=Homo sapiens OX=9606 GN=LAD1 PE=1 SV=1,LAD1_HUMAN Ladinin-1 OS=Homo sapiens OX=9606 GN=LAD1 PE=1 SV=2	O00515	1	13.56	13.56	16.38	81.92	7	5	5	3	11	8	0.0183908	0.126021	0.0121555	0.0832942	121.555	832.942	7.51932	51.5252	58.6427	100	Confident
862	0	Single Protein	P31949	Protein S100-A11 (S10AB_HUMAN)	P31949	S10AB_HUMAN Protein S100-A11 OS=Homo sapiens OX=9606 GN=S100A11 PE=1 SV=2		1	46.67	42.86	70.48	59.05	7	6	7	6	11	10	0.16129	1.6827	0.106606	1.11219	1066.06	11121.9	65.9456	687.992	11.7328	100	Confident
863	0	Related Proteins	A0A804HJ84	3-methylcrotonyl-CoA carboxylase 2 (A0A804HJ84_HUMAN)	A0A804HJ84,D6RDF7	A0A804HJ84_HUMAN 3-methylcrotonyl-CoA carboxylase 2 OS=Homo sapiens OX=9606 GN=MCCC2 PE=1 SV=1,D6RDF7_HUMAN 3-methylcrotonyl-CoA carboxylase 2 OS=Homo sapiens OX=9606 GN=MCCC2 PE=1 SV=3	D6RDF7	5	18.75	18.75	20.18	68.04	7	6	2	1	11	9	0.0173536	0.249609	0.01147	0.164981	114.7	1649.81	7.09524	102.056	61.3273	100	Confident
864	0	Single Protein	P11172	Uridine 5'-monophosphate synthase (UMPS_HUMAN)	P11172	UMPS_HUMAN Uridine 5'-monophosphate synthase OS=Homo sapiens OX=9606 GN=UMPS PE=1 SV=1		3	18.13	18.13	20	65.21	7	6	3	3	11	10	0.0319489	0.297799	0.0211168	0.196832	211.168	1968.32	13.0627	121.759	52.1886	100	Confident
865	0	Single Protein	Q13155	Aminoacyl tRNA synthase complex-interacting multifunctional protein 2 (AIMP2_HUMAN)	Q13155	AIMP2_HUMAN Aminoacyl tRNA synthase complex-interacting multifunctional protein 2 OS=Homo sapiens OX=9606 GN=AIMP2 PE=1 SV=2		7	20	20	28.13	61.25	7	4	1	1	11	8	0.0363636	0.34596	0.0240348	0.228665	240.348	2286.65	14.8677	141.45	35.3263	100	Confident
866	0	Related Proteins	A0A7P0T9W1	Lipoamide acyltransferase component of branched-chain alpha-keto acid dehydrogenase complex, mitochondrial (A0A7P0T9W1_HUMAN)	A0A7P0T9W1,A0A7P0Z494,P11182	A0A7P0T9W1_HUMAN Lipoamide acyltransferase component of branched-chain alpha-keto acid dehydrogenase complex, mitochondrial OS=Homo sapiens OX=9606 GN=DBT PE=1 SV=1,A0A7P0Z494_HUMAN Dihydrolipoamide acetyltransferase component of pyruvate dehydrogenase complex OS=Homo sapiens OX=9606 GN=DBT PE=1 SV=1,ODB2_HUMAN Lipoamide acyltransferase component of branched-chain alpha-keto acid dehydrogenase co…	A0A7P0Z494,P11182	1	26.25	26.25	36.21	66.45	7	5	2	2	11	7	0.0311111	0.467799	0.0205631	0.309195	205.631	3091.95	12.7202	191.266	32.9554	100	Confident
867	0	Related Proteins	G5EA30	CUG triplet repeat, RNA binding protein 1, isoform CRA_c (G5EA30_HUMAN)	G5EA30,Q92879	G5EA30_HUMAN CUG triplet repeat, RNA binding protein 1, isoform CRA_c OS=Homo sapiens OX=9606 GN=CELF1 PE=1 SV=1,CELF1_HUMAN CUGBP Elav-like family member 1 OS=Homo sapiens OX=9606 GN=CELF1 PE=1 SV=2	Q92879	11	15.76	15.76	15.76	41.63	7	7	4	4	10	10	0.0414938	0.496236	0.0274256	0.32799	274.256	3279.9	16.9653	202.892	55.1073	100	Confident
868	0	Single Protein	P34932	Heat shock 70 kDa protein 4 (HSP74_HUMAN)	P34932	HSP74_HUMAN Heat shock 70 kDa protein 4 OS=Homo sapiens OX=9606 GN=HSPA4 PE=1 SV=4		5	11.19	11.19	12.62	77.02	7	6	2	1	9	8	0.011396	0.13921	0.00753226	0.0920117	75.3226	920.117	4.65941	56.9178	94.2712	100	Confident
869	0	Related Proteins	A0A7I2V389	Aminopeptidase (A0A7I2V389_HUMAN)	A0A7I2V389,A0A7I2V3W8,E9PLK3,P55786	A0A7I2V389_HUMAN Aminopeptidase OS=Homo sapiens OX=9606 GN=NPEPPS PE=1 SV=1,A0A7I2V3W8_HUMAN Aminopeptidase OS=Homo sapiens OX=9606 GN=NPEPPS PE=1 SV=1,E9PLK3_HUMAN Aminopeptidase OS=Homo sapiens OX=9606 GN=NPEPPS PE=1 SV=1,PSA_HUMAN Puromycin-sensitive aminopeptidase OS=Homo sapiens OX=9606 GN=NPEPPS PE=1 SV=2	A0A7I2V3W8,E9PLK3,P55786	17	5.42	5.42	9.49	58.08	7	4	4	3	9	5	0.00844595	0.110336	0.0055824	0.0729274	55.824	729.274	3.45323	45.1124	99.4919	100	Confident
870	0	Related Proteins	E9PNJ4	Stromal interaction molecule 1 (E9PNJ4_HUMAN)	E9PNJ4,G0XQ39,H0YDB2,Q13586	E9PNJ4_HUMAN Stromal interaction molecule 1 OS=Homo sapiens OX=9606 GN=STIM1 PE=1 SV=1,G0XQ39_HUMAN STIM1L OS=Homo sapiens OX=9606 GN=STIM1 PE=1 SV=1,H0YDB2_HUMAN Stromal interaction molecule 1 OS=Homo sapiens OX=9606 GN=STIM1 PE=1 SV=2,STIM1_HUMAN Stromal interaction molecule 1 OS=Homo sapiens OX=9606 GN=STIM1 PE=1 SV=3	G0XQ39,H0YDB2,Q13586	11	8.01	8.01	19.34	72.85	7	3	5	2	9	6	0.0134048	0.103716	0.00886	0.0685514	88.6	685.514	5.48074	42.4054	57.5847	100	Confident
871	0	Single Protein	Q8IXI1	Mitochondrial Rho GTPase 2 (MIRO2_HUMAN)	Q8IXI1	MIRO2_HUMAN Mitochondrial Rho GTPase 2 OS=Homo sapiens OX=9606 GN=RHOT2 PE=1 SV=2		16	15.86	15.86	20.23	59.87	7	6	3	2	9	7	0.015625	0.274275	0.0103274	0.181284	103.274	1812.84	6.38848	112.141	68.0747	100	Confident
872	0	Related Proteins	A0A087X1B2	U4/U6.U5 tri-snRNP-associated protein 2 (A0A087X1B2_HUMAN)	A0A087X1B2,B9A018,Q53GS9	A0A087X1B2_HUMAN U4/U6.U5 tri-snRNP-associated protein 2 OS=Homo sapiens OX=9606 GN=USP39 PE=1 SV=1,B9A018_HUMAN U4/U6.U5 tri-snRNP-associated protein 2 OS=Homo sapiens OX=9606 GN=USP39 PE=1 SV=1,SNUT2_HUMAN U4/U6.U5 tri-snRNP-associated protein 2 OS=Homo sapiens OX=9606 GN=USP39 PE=1 SV=2	B9A018,Q53GS9	2	17.66	17.66	20.12	71.05	7	6	5	4	9	9	0.01875	0.274275	0.0123929	0.181284	123.929	1812.84	7.66618	112.141	56.3641	100	Confident
873	0	Single Protein	O43242	26S proteasome non-ATPase regulatory subunit 3 (PSMD3_HUMAN)	O43242	PSMD3_HUMAN 26S proteasome non-ATPase regulatory subunit 3 OS=Homo sapiens OX=9606 GN=PSMD3 PE=1 SV=2		17	14.42	14.42	14.42	81.46	7	6	6	5	9	8	0.0173913	0.202264	0.0114949	0.133688	114.949	1336.88	7.11066	82.6984	60.9395	100	Confident
874	0	Single Protein	Q8WXF1	Paraspeckle component 1 (PSPC1_HUMAN)	Q8WXF1	PSPC1_HUMAN Paraspeckle component 1 OS=Homo sapiens OX=9606 GN=PSPC1 PE=1 SV=1		13	14.53	12.43	16.83	54.49	7	6	3	2	9	6	0.0177515	0.211528	0.0117329	0.13981	117.329	1398.1	7.25792	86.4858	58.7062	100	Confident
875	0	Single Protein	O14672	Disintegrin and metalloproteinase domain-containing protein 10 (ADA10_HUMAN)	O14672	ADA10_HUMAN Disintegrin and metalloproteinase domain-containing protein 10 OS=Homo sapiens OX=9606 GN=ADAM10 PE=1 SV=1		15	9.63	9.63	15.37	61.9	7	4	6	3	9	5	0.00841751	0.111673	0.0055636	0.0738109	55.636	738.109	3.44161	45.6589	84.0877	100	Confident
876	0	Related Proteins	A0A087WUB9	Beta-catenin-like protein 1 (A0A087WUB9_HUMAN)	A0A087WUB9,Q8WYA6	A0A087WUB9_HUMAN Beta-catenin-like protein 1 OS=Homo sapiens OX=9606 GN=CTNNBL1 PE=1 SV=1,CTBL1_HUMAN Beta-catenin-like protein 1 OS=Homo sapiens OX=9606 GN=CTNNBL1 PE=1 SV=1	Q8WYA6	20	13.56	13.56	16.73	53.7	7	6	6	5	9	8	0.0222841	0.202264	0.0147288	0.133688	147.288	1336.88	9.11115	82.6984	65.6614	100	Confident
877	0	Single Protein	Q52LJ0	Protein FAM98B (FA98B_HUMAN)	Q52LJ0	FA98B_HUMAN Protein FAM98B OS=Homo sapiens OX=9606 GN=FAM98B PE=1 SV=2		15	17.32	17.32	21.71	81.06	7	6	5	5	9	8	0.021164	0.279802	0.0139885	0.184937	139.885	1849.37	8.65318	114.401	45.5187	100	Confident
878	0	Single Protein	Q9UBQ7	Glyoxylate reductase/hydroxypyruvate reductase (GRHPR_HUMAN)	Q9UBQ7	GRHPR_HUMAN Glyoxylate reductase/hydroxypyruvate reductase OS=Homo sapiens OX=9606 GN=GRHPR PE=1 SV=1		9	28.66	28.66	29.27	61.28	7	6	2	1	9	8	0.0316206	0.501311	0.0208998	0.331344	208.998	3313.44	12.9285	204.967	35.6457	100	Confident
879	0	Related Proteins	A0A3B3IRK6	Mannosyl-oligosaccharide glucosidase (Fragment) (A0A3B3IRK6_HUMAN)	A0A3B3IRK6,A0A3B3IRW2,Q13724	A0A3B3IRK6_HUMAN Mannosyl-oligosaccharide glucosidase (Fragment) OS=Homo sapiens OX=9606 GN=MOGS PE=1 SV=1,A0A3B3IRW2_HUMAN Mannosyl-oligosaccharide glucosidase OS=Homo sapiens OX=9606 GN=MOGS PE=1 SV=1,MOGS_HUMAN Mannosyl-oligosaccharide glucosidase OS=Homo sapiens OX=9606 GN=MOGS PE=1 SV=5	A0A3B3IRW2,Q13724	2	13.57	13.57	13.57	62.8	7	7	4	4	8	8	0.0151229	0.29155	0.00999555	0.192701	99.9555	1927.01	6.18318	119.204	78.5238	100	Confident
880	0	Related Proteins	H0Y8C6	Importin-5 (Fragment) (H0Y8C6_HUMAN)	H0Y8C6,O00410	H0Y8C6_HUMAN Importin-5 (Fragment) OS=Homo sapiens OX=9606 GN=IPO5 PE=1 SV=1,IPO5_HUMAN Importin-5 OS=Homo sapiens OX=9606 GN=IPO5 PE=1 SV=4	O00410	13	5.19	5.19	7.37	60.87	7	5	5	3	8	5	0.00631313	0.131784	0.0041727	0.0871032	41.727	871.032	2.58121	53.8815	123.778	100	Confident
881	0	Single Protein	O95782	AP-2 complex subunit alpha-1 (AP2A1_HUMAN)	O95782	AP2A1_HUMAN AP-2 complex subunit alpha-1 OS=Homo sapiens OX=9606 GN=AP2A1 PE=1 SV=3		19	7.78	7.78	10.85	62.44	7	6	4	3	8	7	0.00719895	0.143543	0.00475819	0.0948755	47.5819	948.755	2.94339	58.6893	107.478	100	Confident
882	0	Related Proteins	F5H2F4	C-1-tetrahydrofolate synthase, cytoplasmic (F5H2F4_HUMAN)	F5H2F4,P11586,V9GYY3,V9GZ78	F5H2F4_HUMAN C-1-tetrahydrofolate synthase, cytoplasmic OS=Homo sapiens OX=9606 GN=MTHFD1 PE=1 SV=2,C1TC_HUMAN C-1-tetrahydrofolate synthase, cytoplasmic OS=Homo sapiens OX=9606 GN=MTHFD1 PE=1 SV=4,V9GYY3_HUMAN C-1-tetrahydrofolate synthase, cytoplasmic OS=Homo sapiens OX=9606 GN=MTHFD1 PE=1 SV=2,V9GZ78_HUMAN C-1-tetrahydrofolate synthase, cytoplasmic OS=Homo sapiens OX=9606 GN=MTHFD1 PE=1 SV=2	P11586,V9GYY3,V9GZ78	14	9.23	9.23	10.89	69.81	7	6	2	1	8	7	0.00934579	0.146584	0.00617716	0.0968857	61.7716	968.857	3.82115	59.9328	104.644	100	Confident
883	0	Single Protein	Q08AF3	Schlafen family member 5 (SLFN5_HUMAN)	Q08AF3	SLFN5_HUMAN Schlafen family member 5 OS=Homo sapiens OX=9606 GN=SLFN5 PE=1 SV=1		17	10.66	10.66	12.35	60.94	7	6	3	2	8	7	0.0107527	0.142069	0.00710705	0.0939013	71.0705	939.013	4.39638	58.0867	100.99	100	Confident
884	0	Single Protein	Q9BVP2	Guanine nucleotide-binding protein-like 3 (GNL3_HUMAN)	Q9BVP2	GNL3_HUMAN Guanine nucleotide-binding protein-like 3 OS=Homo sapiens OX=9606 GN=GNL3 PE=1 SV=2		3	15.48	15.48	15.48	69.76	7	7	6	6	8	7	0.0182768	0.189238	0.0120801	0.125078	120.801	1250.78	7.47269	77.3725	61.9544	100	Confident
885	0	Related Proteins	A0A494C1L1	3-beta-hydroxysterol Delta (14)-reductase (A0A494C1L1_HUMAN)	A0A494C1L1,Q14739	A0A494C1L1_HUMAN 3-beta-hydroxysterol Delta (14)-reductase OS=Homo sapiens OX=9606 GN=LBR PE=1 SV=1,LBR_HUMAN Delta(14)-sterol reductase LBR OS=Homo sapiens OX=9606 GN=LBR PE=1 SV=2	Q14739	1	12.9	12.9	19.95	62.04	7	4	2	2	8	8	0.0162866	0.185971	0.0107648	0.122919	107.648	1229.19	6.65901	76.0367	46.8967	100	Confident
886	0	Related Proteins	A0A0R4J2E8	Matrin-3 (A0A0R4J2E8_HUMAN)	A0A0R4J2E8,A8MXP9,D6R991,D6REM6,P43243	A0A0R4J2E8_HUMAN Matrin-3 OS=Homo sapiens OX=9606 GN=MATR3 PE=1 SV=1,A8MXP9_HUMAN Matrin-3 OS=Homo sapiens OX=9606 GN=MATR3 PE=1 SV=1,D6R991_HUMAN Matrin-3 (Fragment) OS=Homo sapiens OX=9606 GN=MATR3 PE=1 SV=1,D6REM6_HUMAN Matrin-3 OS=Homo sapiens OX=9606 GN=MATR3 PE=1 SV=1,MATR3_HUMAN Matrin-3 OS=Homo sapiens OX=9606 GN=MATR3 PE=1 SV=2	A8MXP9,D6R991,D6REM6,P43243	5	9.33	9.33	11.81	62.69	7	5	4	3	8	8	0.0108108	0.105295	0.00714547	0.0695955	71.4547	695.955	4.42014	43.0513	94.5648	100	Confident
887	0	Related Proteins	A0A7P0T8S7	2'-5'-oligoadenylate synthase 3 (A0A7P0T8S7_HUMAN)	A0A7P0T8S7,A0A7P0T9J0,A0A7P0T9W6,A0A7P0Z4D0,Q9Y6K5	A0A7P0T8S7_HUMAN 2'-5'-oligoadenylate synthase 3 OS=Homo sapiens OX=9606 GN=OAS3 PE=1 SV=1,A0A7P0T9J0_HUMAN 2'-5' oligoadenylate synthase OS=Homo sapiens OX=9606 GN=OAS3 PE=1 SV=1,A0A7P0T9W6_HUMAN 2'-5' oligoadenylate synthase OS=Homo sapiens OX=9606 GN=OAS3 PE=1 SV=1,A0A7P0Z4D0_HUMAN 2'-5' oligoadenylate synthase OS=Homo sapiens OX=9606 GN=OAS3 PE=1 SV=1,OAS3_HUMAN 2'-5'-oligoadenylate synthase …	A0A7P0T9J0,A0A7P0T9W6,A0A7P0Z4D0,Q9Y6K5	12	6.56	6.56	9.94	48.94	7	5	3	1	8	6	0.00943396	0.12074	0.00623543	0.079804	62.3543	798.04	3.8572	49.3662	115.639	100	Confident
888	0	Single Protein	Q9H0D6	5'-3' exoribonuclease 2 (XRN2_HUMAN)	Q9H0D6	XRN2_HUMAN 5'-3' exoribonuclease 2 OS=Homo sapiens OX=9606 GN=XRN2 PE=1 SV=1		20	4.95	4.95	13.05	60.84	7	3	7	3	8	4	0.00545703	0.0630377	0.00360685	0.0416652	36.0685	416.652	2.23118	25.7738	108.513	100	Confident
889	0	Related Proteins	A0A0G2JLB3	Glucosylceramidase (A0A0G2JLB3_HUMAN)	A0A0G2JLB3,A0A0G2JNZ5,P04062	A0A0G2JLB3_HUMAN Glucosylceramidase OS=Homo sapiens OX=9606 GN=GBA PE=1 SV=1,A0A0G2JNZ5_HUMAN Glucosylceramidase OS=Homo sapiens OX=9606 GN=GBA PE=1 SV=1,GLCM_HUMAN Lysosomal acid glucosylceramidase OS=Homo sapiens OX=9606 GN=GBA PE=1 SV=3	A0A0G2JNZ5,P04062	1	17.54	17.54	17.54	58.96	7	7	1	1	7	7	0.0177215	0.442417	0.0117131	0.292418	117.131	2924.18	7.24567	180.888	59.6252	100	Confident
890	0	Single Protein	P09960	Leukotriene A-4 hydrolase (LKHA4_HUMAN)	P09960	LKHA4_HUMAN Leukotriene A-4 hydrolase OS=Homo sapiens OX=9606 GN=LTA4H PE=1 SV=2		12	11.62	11.62	13.58	76.6	7	6	7	6	7	6	0.0128205	0.249609	0.00847379	0.164981	84.7379	1649.81	5.24183	102.056	69.2412	100	Confident
891	0	Single Protein	O43395	U4/U6 small nuclear ribonucleoprotein Prp3 (PRPF3_HUMAN)	O43395	PRPF3_HUMAN U4/U6 small nuclear ribonucleoprotein Prp3 OS=Homo sapiens OX=9606 GN=PRPF3 PE=1 SV=2		1	9.08	9.08	12.01	69.25	7	4	7	4	7	4	0.00801603	0.0790905	0.00529824	0.0522753	52.9824	522.753	3.27746	32.3372	77.4809	100	Confident
892	0	Related Proteins	A8MT40	Pyruvate dehydrogenase phosphatase regulatory subunit, mitochondrial (A8MT40_HUMAN)	A8MT40,Q8NCN5	A8MT40_HUMAN Pyruvate dehydrogenase phosphatase regulatory subunit, mitochondrial OS=Homo sapiens OX=9606 GN=PDPR PE=1 SV=2,PDPR_HUMAN Pyruvate dehydrogenase phosphatase regulatory subunit, mitochondrial OS=Homo sapiens OX=9606 GN=PDPR PE=1 SV=2	Q8NCN5	16	4.75	4.75	10.91	56.35	7	3	3	1	7	3	0.00613497	0.0992485	0.00405494	0.0655989	40.5494	655.989	2.50836	40.579	88.5131	100	Confident
893	0	Related Proteins	A0A7P0T7U3	Peptidyl-prolyl cis-trans isomerase (A0A7P0T7U3_HUMAN)	A0A7P0T7U3,A0A7P0Z497,P23284	A0A7P0T7U3_HUMAN Peptidyl-prolyl cis-trans isomerase OS=Homo sapiens OX=9606 GN=PPIB PE=1 SV=1,A0A7P0Z497_HUMAN Peptidyl-prolyl cis-trans isomerase OS=Homo sapiens OX=9606 GN=PPIB PE=1 SV=1,PPIB_HUMAN Peptidyl-prolyl cis-trans isomerase B OS=Homo sapiens OX=9606 GN=PPIB PE=1 SV=2	A0A7P0Z497,P23284	15	34.96	34.96	34.96	63.41	6	6	1	1	34	32	0.194175	0.930698	0.128341	0.61515	1283.41	6151.5	79.3909	380.528	13.3412	100	Confident
894	0	Related Proteins	E5RI99	60S ribosomal protein L30 (Fragment) (E5RI99_HUMAN)	E5RI99,P62888	E5RI99_HUMAN 60S ribosomal protein L30 (Fragment) OS=Homo sapiens OX=9606 GN=RPL30 PE=1 SV=1,RL30_HUMAN 60S ribosomal protein L30 OS=Homo sapiens OX=9606 GN=RPL30 PE=1 SV=2	P62888	8	51.75	51.75	58.77	84.21	6	5	2	2	31	29	0.302083	0.832981	0.199664	0.550564	1996.64	5505.64	123.511	340.575	12.6476	100	Confident
895	0	Single Protein	P22492	Histone H1t (H1T_HUMAN)	P22492	H1T_HUMAN Histone H1t OS=Homo sapiens OX=9606 GN=H1-6 PE=2 SV=4		6	17.87	17.87	17.87	75.36	6	6	1	1	27	25	0.0350427	0.304321	0.0231617	0.201143	231.617	2011.43	14.3277	124.426	22.0057	100	Confident
896	0	Single Protein	Q13185	Chromobox protein homolog 3 (CBX3_HUMAN)	Q13185	CBX3_HUMAN Chromobox protein homolog 3 OS=Homo sapiens OX=9606 GN=CBX3 PE=1 SV=4		7	36.61	36.61	36.61	67.21	6	6	2	2	24	24	0.13245	0.519911	0.0875438	0.343638	875.438	3436.38	54.154	212.572	20.7983	100	Confident
897	0	Single Protein	P09382	Galectin-1 (LEG1_HUMAN)	P09382	LEG1_HUMAN Galectin-1 OS=Homo sapiens OX=9606 GN=LGALS1 PE=1 SV=2		22	57.04	57.04	57.04	72.59	6	6	6	6	24	23	0.186992	1.89427	0.123593	1.25203	1235.93	12520.3	76.454	774.495	14.7062	100	Confident
898	0	Related Proteins	B5MD38	Trifunctional enzyme subunit beta, mitochondrial (B5MD38_HUMAN)	B5MD38,C9JE81,C9JEY0,P55084	B5MD38_HUMAN Trifunctional enzyme subunit beta, mitochondrial OS=Homo sapiens OX=9606 GN=HADHB PE=1 SV=1,C9JE81_HUMAN Trifunctional enzyme subunit beta, mitochondrial (Fragment) OS=Homo sapiens OX=9606 GN=HADHB PE=1 SV=8,C9JEY0_HUMAN Trifunctional enzyme subunit beta, mitochondrial (Fragment) OS=Homo sapiens OX=9606 GN=HADHB PE=1 SV=8,ECHB_HUMAN Trifunctional enzyme subunit beta, mitochondrial OS…	C9JE81,C9JEY0,P55084	2	18.52	18.52	18.52	66.1	6	6	1	1	23	20	0.0545775	0.483982	0.0360733	0.319891	360.733	3198.91	22.3147	197.882	37.8995	100	Confident
899	0	Single Protein	P69905	Hemoglobin subunit alpha (HBA_HUMAN)	P69905	HBA_HUMAN Hemoglobin subunit alpha OS=Homo sapiens OX=9606 GN=HBA1 PE=1 SV=2		16	42.25	42.25	42.25	52.11	6	6	1	1	23	23	0.178295	1.6827	0.117845	1.11219	1178.45	11121.9	72.898	687.992	15.2479	100	Confident
900	0	Related Proteins	A2IDB2	14-3-3 protein eta (Fragment) (A2IDB2_HUMAN)	A2IDB2,Q04917	A2IDB2_HUMAN 14-3-3 protein eta (Fragment) OS=Homo sapiens OX=9606 GN=YWHAH PE=1 SV=1,1433F_HUMAN 14-3-3 protein eta OS=Homo sapiens OX=9606 GN=YWHAH PE=1 SV=4	Q04917	22	38.89	38.89	38.89	84.57	6	6	4	4	23	17	0.0569343	0.701254	0.0376311	0.463498	376.311	4634.98	23.2783	286.717	18.6636	100	Confident
901	0	Related Proteins	J3KMX5	40S ribosomal protein S13 (J3KMX5_HUMAN)	J3KMX5,P62277	J3KMX5_HUMAN 40S ribosomal protein S13 OS=Homo sapiens OX=9606 GN=RPS13 PE=1 SV=1,RS13_HUMAN 40S ribosomal protein S13 OS=Homo sapiens OX=9606 GN=RPS13 PE=1 SV=2	P62277	11	34.46	34.46	34.46	61.49	6	6	3	3	22	21	0.230769	0.701254	0.152528	0.463498	1525.28	4634.98	94.353	286.717	16.7223	100	Confident
902	0	Related Proteins	H0YNE9	Ras-related protein Rab-8B (Fragment) (H0YNE9_HUMAN)	H0YNE9,Q92930	H0YNE9_HUMAN Ras-related protein Rab-8B (Fragment) OS=Homo sapiens OX=9606 GN=RAB8B PE=1 SV=1,RAB8B_HUMAN Ras-related protein Rab-8B OS=Homo sapiens OX=9606 GN=RAB8B PE=1 SV=2	Q92930	15	26.6	26.6	34.04	85.11	6	5	2	1	21	18	0.0245833	0.487352	0.0162485	0.322118	162.485	3221.18	10.0512	199.26	21.8541	100	Confident
903	0	Single Protein	O14684	Prostaglandin E synthase (PTGES_HUMAN)	O14684	PTGES_HUMAN Prostaglandin E synthase OS=Homo sapiens OX=9606 GN=PTGES PE=1 SV=2		9	37.5	37.5	42.76	50	6	5	6	5	21	19	0.188119	1.05353	0.124338	0.696334	1243.38	6963.34	76.9148	430.747	17.091	100	Confident
904	0	Related Proteins	A0A5F9ZGX4	Aldehyde dehydrogenase family 3 member A2 (Fragment) (A0A5F9ZGX4_HUMAN)	A0A5F9ZGX4,A0A5F9ZHI5,A0A5F9ZHN9,A0A5F9ZHZ9,A0A5F9ZI12,I3L1M4,J3QRD1,P51648	A0A5F9ZGX4_HUMAN Aldehyde dehydrogenase family 3 member A2 (Fragment) OS=Homo sapiens OX=9606 GN=ALDH3A2 PE=1 SV=1,A0A5F9ZHI5_HUMAN Aldehyde dehydrogenase OS=Homo sapiens OX=9606 GN=ALDH3A2 PE=1 SV=1,A0A5F9ZHN9_HUMAN Aldehyde dehydrogenase OS=Homo sapiens OX=9606 GN=ALDH3A2 PE=1 SV=1,A0A5F9ZHZ9_HUMAN Aldehyde dehydrogenase family 3 member A2 OS=Homo sapiens OX=9606 GN=ALDH3A2 PE=1 SV=1,A0A5F9ZI12…	A0A5F9ZHI5,A0A5F9ZHN9,A0A5F9ZHZ9,A0A5F9ZI12,I3L1M4,J3QRD1,P51648	17	11.3	11.3	11.3	49.35	6	6	4	4	20	18	0.0393971	0.297799	0.0260397	0.196832	260.397	1968.32	16.108	121.759	51.8975	100	Confident
905	0	Related Proteins	A0A087WWU8	Tropomyosin alpha-3 chain (A0A087WWU8_HUMAN)	A0A087WWU8,D6R904,Q5VU61	A0A087WWU8_HUMAN Tropomyosin alpha-3 chain OS=Homo sapiens OX=9606 GN=TPM3 PE=1 SV=1,D6R904_HUMAN Tropomyosin alpha-3 chain OS=Homo sapiens OX=9606 GN=TPM3 PE=1 SV=1,Q5VU61_HUMAN Tropomyosin alpha-3 chain OS=Homo sapiens OX=9606 GN=TPM3 PE=1 SV=3	D6R904,Q5VU61	1	12.78	12.78	12.78	81.94	6	6	6	6	20	20	0.107527	0.389495	0.0710705	0.257439	710.705	2574.39	43.9638	159.25	26.4044	100	Confident
906	0	Related Proteins	A0A590UJL8	Histone HIST2H3PS2 (Fragment) (A0A590UJL8_HUMAN)	A0A590UJL8,Q5TEC6	A0A590UJL8_HUMAN Histone HIST2H3PS2 (Fragment) OS=Homo sapiens OX=9606 GN=H3-2 PE=1 SV=1,H37_HUMAN Histone H3-7 OS=Homo sapiens OX=9606 GN=H3-7 PE=1 SV=1	Q5TEC6	1	44.3	44.3	60.76	82.28	6	5	3	2	20	16	0.2	1.15443	0.132191	0.76303	1321.91	7630.3	81.7726	472.006	9.14792	100	Confident
907	0	Related Proteins	A0A087WZN1	Isocitrate dehydrogenase [NAD] subunit, mitochondrial (A0A087WZN1_HUMAN)	A0A087WZN1,A0A0D9SG66,O43837	A0A087WZN1_HUMAN Isocitrate dehydrogenase [NAD] subunit, mitochondrial OS=Homo sapiens OX=9606 GN=IDH3B PE=1 SV=1,A0A0D9SG66_HUMAN Isocitrate dehydrogenase [NAD] subunit beta, mitochondrial (Fragment) OS=Homo sapiens OX=9606 GN=IDH3B PE=1 SV=1,IDH3B_HUMAN Isocitrate dehydrogenase [NAD] subunit beta, mitochondrial OS=Homo sapiens OX=9606 GN=IDH3B PE=1 SV=2	A0A0D9SG66,O43837	20	16.8	16.8	16.8	72.35	6	6	2	2	19	16	0.0392857	0.359356	0.0259661	0.237519	259.661	2375.19	16.0625	146.928	42.3837	100	Confident
908	0	Related Proteins	D6R9T0	Heterogeneous nuclear ribonucleoprotein H (Fragment) (D6R9T0_HUMAN)	D6R9T0,D6RAM1,D6RBM0,D6RDL0,D6RDU3,D6RFM3,D6RIH9,D6RIT2,D6RIU0,D6RJ04,E7EN40,E7EQJ0,E9PCY7,G8JLB6,P31943	D6R9T0_HUMAN Heterogeneous nuclear ribonucleoprotein H (Fragment) OS=Homo sapiens OX=9606 GN=HNRNPH1 PE=1 SV=8,D6RAM1_HUMAN Heterogeneous nuclear ribonucleoprotein H (Fragment) OS=Homo sapiens OX=9606 GN=HNRNPH1 PE=1 SV=1,D6RBM0_HUMAN Heterogeneous nuclear ribonucleoprotein H (Fragment) OS=Homo sapiens OX=9606 GN=HNRNPH1 PE=1 SV=1,D6RDL0_HUMAN Heterogeneous nuclear ribonucleoprotein H (Fragment) …	D6RAM1,D6RBM0,D6RDL0,D6RDU3,D6RFM3,D6RIH9,D6RIT2,D6RIU0,D6RJ04,E7EN40,E7EQJ0,E9PCY7,G8JLB6,P31943	5	28.57	28.57	40.37	88.2	6	4	4	2	19	15	0.105634	0.584893	0.0698193	0.386589	698.193	3865.89	43.1897	239.141	18.1731	100	Confident
909	0	Related Proteins	E9PH64	NADH dehydrogenase [ubiquinone] 1 beta subcomplex subunit 9 (E9PH64_HUMAN)	E9PH64,Q9Y6M9	E9PH64_HUMAN NADH dehydrogenase [ubiquinone] 1 beta subcomplex subunit 9 OS=Homo sapiens OX=9606 GN=NDUFB9 PE=1 SV=1,NDUB9_HUMAN NADH dehydrogenase [ubiquinone] 1 beta subcomplex subunit 9 OS=Homo sapiens OX=9606 GN=NDUFB9 PE=1 SV=3	Q9Y6M9	8	48.21	48.21	48.21	84.52	6	6	1	1	19	19	0.133803	0.668101	0.0884378	0.441585	884.378	4415.85	54.707	273.162	20.3701	100	Confident
910	0	Related Proteins	O14880	Microsomal glutathione S-transferase 3 (MGST3_HUMAN)	O14880,Q5VV89	MGST3_HUMAN Microsomal glutathione S-transferase 3 OS=Homo sapiens OX=9606 GN=MGST3 PE=1 SV=1,Q5VV89_HUMAN Microsomal glutathione S-transferase 3 OS=Homo sapiens OX=9606 GN=MGST3 PE=1 SV=1	Q5VV89	1	34.21	34.21	51.97	42.11	6	5	3	2	19	18	0.123188	1.15443	0.0814221	0.76303	814.221	7630.3	50.3672	472.006	16.5056	100	Confident
911	0	Related Proteins	A0A494C028	Protein DEK (A0A494C028_HUMAN)	A0A494C028,B4DFG0,D6RDA2,H0Y8X0,H0Y993,P35659	A0A494C028_HUMAN Protein DEK OS=Homo sapiens OX=9606 GN=DEK PE=1 SV=1,B4DFG0_HUMAN Protein DEK OS=Homo sapiens OX=9606 GN=DEK PE=1 SV=1,D6RDA2_HUMAN Protein DEK (Fragment) OS=Homo sapiens OX=9606 GN=DEK PE=1 SV=1,H0Y8X0_HUMAN Protein DEK OS=Homo sapiens OX=9606 GN=DEK PE=1 SV=2,H0Y993_HUMAN DEK oncogene (DNA binding), isoform CRA_b OS=Homo sapiens OX=9606 GN=DEK PE=1 SV=2,DEK_HUMAN Protein DEK OS…	B4DFG0,D6RDA2,H0Y8X0,H0Y993,P35659	6	13.95	13.95	14.21	73.16	6	5	6	5	18	15	0.0462046	0.159051	0.0305392	0.105126	305.392	1051.26	18.8914	65.0301	43.2302	100	Confident
912	0	Related Proteins	K7ELW0	Parkinson disease protein 7 (K7ELW0_HUMAN)	K7ELW0,Q99497	K7ELW0_HUMAN Parkinson disease protein 7 OS=Homo sapiens OX=9606 GN=PARK7 PE=1 SV=1,PARK7_HUMAN Parkinson disease protein 7 OS=Homo sapiens OX=9606 GN=PARK7 PE=1 SV=2	Q99497	1	46.15	46.15	46.15	86.39	6	6	3	3	18	18	0.0993151	0.778279	0.0656429	0.514408	656.429	5144.08	40.6063	318.21	17.8985	100	Confident
913	0	Related Proteins	H7C3P7	Small monomeric GTPase (Fragment) (H7C3P7_HUMAN)	H7C3P7,P11233	H7C3P7_HUMAN Small monomeric GTPase (Fragment) OS=Homo sapiens OX=9606 GN=RALA PE=1 SV=1,RALA_HUMAN Ras-related protein Ral-A OS=Homo sapiens OX=9606 GN=RALA PE=1 SV=1	P11233	7	46.95	46.95	46.95	73.17	6	6	3	3	18	18	0.107639	0.930698	0.0711446	0.61515	711.446	6151.5	44.0096	380.528	18.359	100	Confident
914	0	Single Protein	O75340	Programmed cell death protein 6 (PDCD6_HUMAN)	O75340	PDCD6_HUMAN Programmed cell death protein 6 OS=Homo sapiens OX=9606 GN=PDCD6 PE=1 SV=1		5	32.98	32.98	32.98	59.16	6	6	1	1	18	17	0.122302	0.995262	0.0808363	0.657825	808.363	6578.25	50.0048	406.926	21.8548	100	Confident
915	0	Single Protein	P56537	Eukaryotic translation initiation factor 6 (IF6_HUMAN)	P56537	IF6_HUMAN Eukaryotic translation initiation factor 6 OS=Homo sapiens OX=9606 GN=EIF6 PE=1 SV=1		20	37.55	37.55	37.55	54.29	6	6	2	2	18	17	0.10828	1.25393	0.0715685	0.828795	715.685	8287.95	44.2718	512.687	26.5822	100	Confident
916	0	Related Proteins	A0A075B7A0	60S ribosomal protein L18 (A0A075B7A0_HUMAN)	A0A075B7A0,F8VYV2,G3V203,H0YHA7,J3QQ67,Q07020	A0A075B7A0_HUMAN 60S ribosomal protein L18 OS=Homo sapiens OX=9606 GN=RPL18 PE=1 SV=1,F8VYV2_HUMAN 60S ribosomal protein L18 OS=Homo sapiens OX=9606 GN=RPL18 PE=1 SV=1,G3V203_HUMAN 60S ribosomal protein L18 OS=Homo sapiens OX=9606 GN=RPL18 PE=1 SV=1,H0YHA7_HUMAN 60S ribosomal protein L18 (Fragment) OS=Homo sapiens OX=9606 GN=RPL18 PE=1 SV=1,J3QQ67_HUMAN 60S ribosomal protein L18 (Fragment) OS=Hom…	F8VYV2,G3V203,H0YHA7,J3QQ67,Q07020	19	30.43	30.43	30.43	78.26	6	6	3	3	18	16	0.0925926	0.561523	0.0611996	0.371142	611.996	3711.42	37.8577	229.586	16.1882	100	Confident
917	0	Related Proteins	H3BRM5	Cytochrome c oxidase polypeptide Va (H3BRM5_HUMAN)	H3BRM5,H3BV69,P20674	H3BRM5_HUMAN Cytochrome c oxidase polypeptide Va OS=Homo sapiens OX=9606 GN=COX5A PE=1 SV=1,H3BV69_HUMAN Cytochrome c oxidase polypeptide Va OS=Homo sapiens OX=9606 GN=COX5A PE=1 SV=1,COX5A_HUMAN Cytochrome c oxidase subunit 5A, mitochondrial OS=Homo sapiens OX=9606 GN=COX5A PE=1 SV=2	H3BV69,P20674	15	69.57	69.57	69.57	46.38	6	5	4	3	17	14	0.233333	2.16228	0.154223	1.42917	1542.23	14291.7	95.4014	884.075	7.76621	100	Confident
918	0	Related Proteins	B9A058	3-hydroxyisobutyryl-CoA hydrolase, mitochondrial (B9A058_HUMAN)	B9A058,Q6NVY1	B9A058_HUMAN 3-hydroxyisobutyryl-CoA hydrolase, mitochondrial OS=Homo sapiens OX=9606 GN=HIBCH PE=1 SV=1,HIBCH_HUMAN 3-hydroxyisobutyryl-CoA hydrolase, mitochondrial OS=Homo sapiens OX=9606 GN=HIBCH PE=1 SV=2	Q6NVY1	2	41.72	41.72	41.72	70.55	6	6	1	1	17	16	0.0763889	0.995262	0.0504897	0.657825	504.897	6578.25	31.2326	406.926	18.6063	100	Confident
919	0	Related Proteins	P46783	40S ribosomal protein S10 (RS10_HUMAN)	A0A1W2PQS6,A0A2R8Y6L3,A0A2R8Y7H1,A0A2R8YFH6,F6U211,P46783	A0A1W2PQS6_HUMAN RPS10-NUDT3 readthrough OS=Homo sapiens OX=9606 GN=RPS10-NUDT3 PE=3 SV=1,A0A2R8Y6L3_HUMAN RPS10-NUDT3 readthrough (Fragment) OS=Homo sapiens OX=9606 GN=RPS10-NUDT3 PE=3 SV=1,A0A2R8Y7H1_HUMAN 40S ribosomal protein S10 OS=Homo sapiens OX=9606 GN=RPS10 PE=3 SV=1,A0A2R8YFH6_HUMAN 40S ribosomal protein S10 OS=Homo sapiens OX=9606 GN=RPS10 PE=3 SV=1,F6U211_HUMAN 40S ribosomal protein S…	A0A1W2PQS6,A0A2R8Y6L3,A0A2R8Y7H1,A0A2R8YFH6,F6U211	6	33.33	33.33	38.18	83.64	6	5	3	3	17	15	0.0978261	0.508591	0.0646587	0.336156	646.587	3361.56	39.9975	207.944	18.8859	100	Confident
920	0	Single Protein	P49720	Proteasome subunit beta type-3 (PSB3_HUMAN)	P49720	PSB3_HUMAN Proteasome subunit beta type-3 OS=Homo sapiens OX=9606 GN=PSMB3 PE=1 SV=2		17	38.05	38.05	38.05	60.49	6	6	2	2	17	17	0.137097	0.930698	0.0906149	0.61515	906.149	6151.5	56.0538	380.528	22.9335	100	Confident
921	0	Single Protein	Q16740	ATP-dependent Clp protease proteolytic subunit, mitochondrial (CLPP_HUMAN)	Q16740	CLPP_HUMAN ATP-dependent Clp protease proteolytic subunit, mitochondrial OS=Homo sapiens OX=9606 GN=CLPP PE=1 SV=1		19	29.96	29.96	29.96	61.73	6	6	1	1	17	12	0.0603015	0.737801	0.0398566	0.487654	398.566	4876.54	24.6551	301.659	30.1606	100	Confident
922	0	Related Proteins	A0A7I2V412	Core histone macro-H2A.2 (A0A7I2V412_HUMAN)	A0A7I2V412,A0A7I2V423,Q9P0M6	A0A7I2V412_HUMAN Core histone macro-H2A.2 OS=Homo sapiens OX=9606 GN=MACROH2A2 PE=1 SV=1,A0A7I2V423_HUMAN Core histone macro-H2A.2 OS=Homo sapiens OX=9606 GN=MACROH2A2 PE=1 SV=1,H2AW_HUMAN Core histone macro-H2A.2 OS=Homo sapiens OX=9606 GN=MACROH2A2 PE=1 SV=3	A0A7I2V423,Q9P0M6	10	22.39	22.39	22.39	74.93	6	6	1	1	16	15	0.0376344	0.274275	0.0248747	0.181284	248.747	1812.84	15.3873	112.141	36.2555	100	Confident
923	0	Single Protein	Q9BRR6	ADP-dependent glucokinase (ADPGK_HUMAN)	Q9BRR6	ADPGK_HUMAN ADP-dependent glucokinase OS=Homo sapiens OX=9606 GN=ADPGK PE=1 SV=1		15	15.9	15.9	18.71	42.86	6	5	3	3	16	14	0.0432099	0.376857	0.0285598	0.249086	285.598	2490.86	17.6669	154.083	54.0547	100	Confident
924	0	Single Protein	Q92506	(3R)-3-hydroxyacyl-CoA dehydrogenase (DHB8_HUMAN)	Q92506	DHB8_HUMAN (3R)-3-hydroxyacyl-CoA dehydrogenase OS=Homo sapiens OX=9606 GN=HSD17B8 PE=1 SV=2		6	31.03	31.03	31.03	60.54	6	6	6	6	15	15	0.0949367	0.873817	0.062749	0.577555	627.49	5775.55	38.8161	357.272	26.9568	100	Confident
925	0	Related and Unrelated Proteins	E9PN17	ATP synthase subunit g, mitochondrial (E9PN17_HUMAN)	A0A3B3ITX4,E9PN17,O75964	A0A3B3ITX4_HUMAN Uncharacterized protein OS=Homo sapiens OX=9606 PE=3 SV=1,E9PN17_HUMAN ATP synthase subunit g, mitochondrial OS=Homo sapiens OX=9606 GN=ATP5MG PE=1 SV=1,ATP5L_HUMAN ATP synthase subunit g, mitochondrial OS=Homo sapiens OX=9606 GN=ATP5MG PE=1 SV=3	A0A3B3ITX4,O75964	11	64.47	63.16	64.47	85.53	6	6	6	6	15	14	0.215385	2.16228	0.14236	1.42917	1423.6	14291.7	88.0628	884.075	8.44668	100	Confident
926	0	Related Proteins	E9PKH6	Complex I-23kD (Fragment) (E9PKH6_HUMAN)	E9PKH6,E9PPW7,O00217	E9PKH6_HUMAN Complex I-23kD (Fragment) OS=Homo sapiens OX=9606 GN=NDUFS8 PE=1 SV=1,E9PPW7_HUMAN Complex I-23kD (Fragment) OS=Homo sapiens OX=9606 GN=NDUFS8 PE=1 SV=1,NDUS8_HUMAN NADH dehydrogenase [ubiquinone] iron-sulfur protein 8, mitochondrial OS=Homo sapiens OX=9606 GN=NDUFS8 PE=1 SV=1	E9PPW7,O00217	11	44.2	44.2	50	86.23	6	5	1	1	15	14	0.117647	0.778279	0.0777595	0.514408	777.595	5144.08	48.1015	318.21	15.8817	100	Confident
927	0	Related Proteins	C9JNK6	Metaxin-2 (C9JNK6_HUMAN)	C9JNK6,O75431	C9JNK6_HUMAN Metaxin-2 OS=Homo sapiens OX=9606 GN=MTX2 PE=1 SV=1,MTX2_HUMAN Metaxin-2 OS=Homo sapiens OX=9606 GN=MTX2 PE=1 SV=1	O75431	2	40.58	40.58	40.58	60.87	6	6	1	1	15	14	0.0909091	0.823348	0.0600869	0.544197	600.869	5441.97	37.1694	336.636	23.628	100	Confident
928	0	Related Proteins	A0A7P0T905	Fatty acid CoA ligase Acsl3 (A0A7P0T905_HUMAN)	A0A7P0T905,A0A7P0TA76,A0A7P0TB52,A0A7P0TBB1,A0A7P0TBL9,H7BYZ7,O95573	A0A7P0T905_HUMAN Fatty acid CoA ligase Acsl3 OS=Homo sapiens OX=9606 GN=ACSL3 PE=1 SV=1,A0A7P0TA76_HUMAN Fatty acid CoA ligase Acsl3 OS=Homo sapiens OX=9606 GN=ACSL3 PE=1 SV=1,A0A7P0TB52_HUMAN Fatty acid CoA ligase Acsl3 OS=Homo sapiens OX=9606 GN=ACSL3 PE=1 SV=1,A0A7P0TBB1_HUMAN Fatty acid CoA ligase Acsl3 OS=Homo sapiens OX=9606 GN=ACSL3 PE=1 SV=1,A0A7P0TBL9_HUMAN Fatty acid CoA ligase Acsl3 OS…	A0A7P0TA76,A0A7P0TB52,A0A7P0TBB1,A0A7P0TBL9,H7BYZ7,O95573	2	17.37	17.37	17.37	57.34	6	6	2	2	15	14	0.0184049	0.318257	0.0121648	0.210354	121.648	2103.54	7.52508	130.123	57.5196	100	Confident
929	0	Single Protein	Q9Y3Q3	Transmembrane emp24 domain-containing protein 3 (TMED3_HUMAN)	Q9Y3Q3	TMED3_HUMAN Transmembrane emp24 domain-containing protein 3 OS=Homo sapiens OX=9606 GN=TMED3 PE=1 SV=1		15	24.42	24.42	29.95	77.42	6	5	2	2	15	11	0.0510204	0.687612	0.0337222	0.454482	337.222	4544.82	20.8604	281.139	24.7613	100	Confident
930	0	Related Proteins	B4DQU5	Ras-related protein Rab-11A (B4DQU5_HUMAN)	B4DQU5,H3BSC1,P62491	B4DQU5_HUMAN Ras-related protein Rab-11A OS=Homo sapiens OX=9606 GN=RAB11A PE=1 SV=1,H3BSC1_HUMAN Ras-related protein Rab-11A OS=Homo sapiens OX=9606 GN=RAB11A PE=1 SV=1,RB11A_HUMAN Ras-related protein Rab-11A OS=Homo sapiens OX=9606 GN=RAB11A PE=1 SV=3	H3BSC1,P62491	15	45.21	45.21	45.21	69.86	6	6	2	2	15	14	0.0730769	1.25393	0.0483006	0.828795	483.006	8287.95	29.8784	512.687	16.5043	100	Confident
931	0	Related Proteins	H0YKI0	Deoxyuridine 5'-triphosphate nucleotidohydrolase (H0YKI0_HUMAN)	H0YKI0,P33316	H0YKI0_HUMAN Deoxyuridine 5'-triphosphate nucleotidohydrolase OS=Homo sapiens OX=9606 GN=DUT PE=1 SV=1,DUT_HUMAN Deoxyuridine 5'-triphosphate nucleotidohydrolase, mitochondrial OS=Homo sapiens OX=9606 GN=DUT PE=1 SV=4	P33316	15	31.86	31.86	31.86	89.38	6	6	2	2	15	15	0.0569307	0.737801	0.0376287	0.487654	376.287	4876.54	23.2769	301.659	23.6971	100	Confident
932	0	Single Protein	P28074	Proteasome subunit beta type-5 (PSB5_HUMAN)	P28074	PSB5_HUMAN Proteasome subunit beta type-5 OS=Homo sapiens OX=9606 GN=PSMB5 PE=1 SV=3		14	25.48	25.48	25.48	74.9	6	6	3	3	15	15	0.0761421	0.701254	0.0503266	0.463498	503.266	4634.98	31.1317	286.717	28.4622	100	Confident
933	0	Single Protein	Q8N4T8	3-oxoacyl-[acyl-carrier-protein] reductase (CBR4_HUMAN)	Q8N4T8	CBR4_HUMAN 3-oxoacyl-[acyl-carrier-protein] reductase OS=Homo sapiens OX=9606 GN=CBR4 PE=1 SV=3		4	32.07	32.07	35.44	73	6	5	1	1	15	14	0.0809249	0.467799	0.0534878	0.309195	534.878	3091.95	33.0872	191.266	25.2854	100	Confident
934	0	Related Proteins	B7ZB78	Ras-related protein Rap-1b (B7ZB78_HUMAN)	A6NIZ1,B7ZB78,E7ESV4,F5GZG1,F5H7Y6,F5H823,P61224	RP1BL_HUMAN Ras-related protein Rap-1b-like protein OS=Homo sapiens OX=9606 PE=2 SV=1,B7ZB78_HUMAN Ras-related protein Rap-1b OS=Homo sapiens OX=9606 GN=RAP1B PE=1 SV=1,E7ESV4_HUMAN Ras-related protein Rap-1b (Fragment) OS=Homo sapiens OX=9606 GN=RAP1B PE=1 SV=1,F5GZG1_HUMAN Ras-related protein Rap-1b (Fragment) OS=Homo sapiens OX=9606 GN=RAP1B PE=1 SV=8,F5H7Y6_HUMAN Ras-related protein Rap-1b OS…	A6NIZ1,E7ESV4,F5GZG1,F5H7Y6,F5H823,P61224	12	39.83	39.83	56.78	84.75	6	5	1	1	15	14	0.123333	0.832981	0.0815179	0.550564	815.179	5505.64	50.4264	340.575	13.5019	100	Confident
935	0	Single Protein	P00403	Cytochrome c oxidase subunit 2 (COX2_HUMAN)	P00403	COX2_HUMAN Cytochrome c oxidase subunit 2 OS=Homo sapiens OX=9606 GN=MT-CO2 PE=1 SV=1		MT	30.4	30.4	30.4	28.63	6	6	6	6	15	14	0.215385	2.98107	0.14236	1.97036	1423.6	19703.6	88.0628	1218.85	25.5482	100	Confident
936	0	Related Proteins	A0A2R8Y849	40S ribosomal protein S24 (A0A2R8Y849_HUMAN)	A0A2R8Y849,A0A2R8YD14,E7ETK0,P62847	A0A2R8Y849_HUMAN 40S ribosomal protein S24 OS=Homo sapiens OX=9606 GN=RPS24 PE=1 SV=1,A0A2R8YD14_HUMAN 40S ribosomal protein S24 OS=Homo sapiens OX=9606 GN=RPS24 PE=1 SV=1,E7ETK0_HUMAN 40S ribosomal protein S24 OS=Homo sapiens OX=9606 GN=RPS24 PE=1 SV=1,RS24_HUMAN 40S ribosomal protein S24 OS=Homo sapiens OX=9606 GN=RPS24 PE=1 SV=1	A0A2R8YD14,E7ETK0,P62847	10	35.88	35.88	41.98	73.28	6	5	3	3	15	13	0.135417	0.376857	0.0895045	0.249086	895.045	2490.86	55.3669	154.083	15.1873	100	Confident
937	0	Related Proteins	J3QRS3	Myosin regulatory light chain 12A (J3QRS3_HUMAN)	J3QRS3,O14950,P19105	J3QRS3_HUMAN Myosin regulatory light chain 12A OS=Homo sapiens OX=9606 GN=MYL12A PE=1 SV=1,ML12B_HUMAN Myosin regulatory light chain 12B OS=Homo sapiens OX=9606 GN=MYL12B PE=1 SV=2,ML12A_HUMAN Myosin regulatory light chain 12A OS=Homo sapiens OX=9606 GN=MYL12A PE=1 SV=2	O14950,P19105	18	42.94	42.94	42.94	71.19	6	6	2	2	14	13	0.083871	0.823348	0.055435	0.544197	554.35	5441.97	34.2917	336.636	20.4438	100	Confident
938	0	Single Protein	P00918	Carbonic anhydrase 2 (CAH2_HUMAN)	P00918	CAH2_HUMAN Carbonic anhydrase 2 OS=Homo sapiens OX=9606 GN=CA2 PE=1 SV=2		8	28.85	28.85	28.85	78.08	6	6	4	4	14	13	0.0640394	0.637894	0.0423272	0.42162	423.272	4216.2	26.1833	260.811	29.2279	100	Confident
939	0	Single Protein	Q00765	Receptor expression-enhancing protein 5 (REEP5_HUMAN)	Q00765	REEP5_HUMAN Receptor expression-enhancing protein 5 OS=Homo sapiens OX=9606 GN=REEP5 PE=1 SV=3		5	20.11	20.11	22.75	49.21	6	5	2	2	14	10	0.0967742	0.649648	0.0639635	0.429389	639.635	4293.89	39.5674	265.617	21.479	100	Confident
940	0	Related Proteins	A0A0A0MTJ9	Neutral cholesterol ester hydrolase 1 (A0A0A0MTJ9_HUMAN)	A0A0A0MTJ9,Q6PIU2	A0A0A0MTJ9_HUMAN Neutral cholesterol ester hydrolase 1 OS=Homo sapiens OX=9606 GN=NCEH1 PE=1 SV=1,NCEH1_HUMAN Neutral cholesterol ester hydrolase 1 OS=Homo sapiens OX=9606 GN=NCEH1 PE=1 SV=3	Q6PIU2	3	15.85	15.85	15.85	47.54	6	6	2	2	14	14	0.037234	0.425103	0.0246101	0.280974	246.101	2809.74	15.2236	173.809	49.8496	100	Confident
941	0	Single Protein	Q9NV31	U3 small nucleolar ribonucleoprotein protein IMP3 (IMP3_HUMAN)	Q9NV31	IMP3_HUMAN U3 small nucleolar ribonucleoprotein protein IMP3 OS=Homo sapiens OX=9606 GN=IMP3 PE=1 SV=1		15	36.41	30.43	41.3	82.07	6	5	6	5	14	7	0.0463576	0.403004	0.0306403	0.266368	306.403	2663.68	18.9539	164.773	21.8366	100	Confident
942	0	Related Proteins	J3QL56	Protein SCO1 homolog, mitochondrial (J3QL56_HUMAN)	J3QL56,O75880	J3QL56_HUMAN Protein SCO1 homolog, mitochondrial OS=Homo sapiens OX=9606 GN=SCO1 PE=1 SV=1,SCO1_HUMAN Protein SCO1 homolog, mitochondrial OS=Homo sapiens OX=9606 GN=SCO1 PE=1 SV=1	O75880	17	31.85	31.85	31.85	67.04	6	6	6	6	13	12	0.0582524	0.483982	0.0385023	0.319891	385.023	3198.91	23.8173	197.882	30.1598	100	Confident
943	0	Related Proteins	B8ZZZ0	3-hydroxyisobutyryl-CoA hydrolase, mitochondrial (Fragment) (B8ZZZ0_HUMAN)	B8ZZZ0,Q6NVY1	B8ZZZ0_HUMAN 3-hydroxyisobutyryl-CoA hydrolase, mitochondrial (Fragment) OS=Homo sapiens OX=9606 GN=HIBCH PE=1 SV=1,HIBCH_HUMAN 3-hydroxyisobutyryl-CoA hydrolase, mitochondrial OS=Homo sapiens OX=9606 GN=HIBCH PE=1 SV=2	Q6NVY1	2	21.25	21.25	21.25	71.79	6	6	5	5	13	12	0.0586735	0.400688	0.0387806	0.264837	387.806	2648.37	23.9894	163.827	30.0339	100	Confident
944	0	Related Proteins	C9JAK5	ADP-ribosylation factor 4 (C9JAK5_HUMAN)	C9JAK5,C9JPM4,P18085	C9JAK5_HUMAN ADP-ribosylation factor 4 OS=Homo sapiens OX=9606 GN=ARF4 PE=1 SV=1,C9JPM4_HUMAN ADP-ribosylation factor 4 (Fragment) OS=Homo sapiens OX=9606 GN=ARF4 PE=1 SV=1,ARF4_HUMAN ADP-ribosylation factor 4 OS=Homo sapiens OX=9606 GN=ARF4 PE=1 SV=3	C9JPM4,P18085	3	40.52	40.52	40.52	71.9	6	6	2	2	13	12	0.0486618	1.25393	0.0321633	0.828795	321.633	8287.95	19.896	512.687	17.688	100	Confident
945	0	Related Proteins	A0A7I2V308	Prostaglandin E synthase 2 (A0A7I2V308_HUMAN)	A0A7I2V308,A0A7I2V5T7,A0A7I2V5X6,A0A7I2YQ70,Q9H7Z7	A0A7I2V308_HUMAN Prostaglandin E synthase 2 OS=Homo sapiens OX=9606 GN=PTGES2 PE=1 SV=1,A0A7I2V5T7_HUMAN Microsomal prostaglandin E synthase 2 OS=Homo sapiens OX=9606 GN=PTGES2 PE=1 SV=1,A0A7I2V5X6_HUMAN Prostaglandin E synthase 2 OS=Homo sapiens OX=9606 GN=PTGES2 PE=1 SV=1,A0A7I2YQ70_HUMAN Prostaglandin E synthase 2 OS=Homo sapiens OX=9606 GN=PTGES2 PE=1 SV=1,PGES2_HUMAN Prostaglandin E synthase…	A0A7I2V5T7,A0A7I2V5X6,A0A7I2YQ70,Q9H7Z7	9	20.53	20.53	26.32	75.26	6	4	5	4	13	11	0.0654762	0.492496	0.0432769	0.325518	432.769	3255.18	26.7708	201.363	20.4589	100	Confident
946	0	Related Proteins	A2A3R5	40S ribosomal protein S6 (A2A3R5_HUMAN)	A2A3R5,P62753	A2A3R5_HUMAN 40S ribosomal protein S6 OS=Homo sapiens OX=9606 GN=RPS6 PE=1 SV=1,RS6_HUMAN 40S ribosomal protein S6 OS=Homo sapiens OX=9606 GN=RPS6 PE=1 SV=1	P62753	9	20.18	20.18	29.82	73.85	6	4	5	3	13	11	0.052795	0.172102	0.0348952	0.113752	348.952	1137.52	21.5859	70.3663	24.953	100	Confident
947	0	Related Proteins	F6WQW2	Ran-specific GTPase-activating protein (F6WQW2_HUMAN)	F6WQW2,P43487	F6WQW2_HUMAN Ran-specific GTPase-activating protein OS=Homo sapiens OX=9606 GN=RANBP1 PE=1 SV=1,RANG_HUMAN Ran-specific GTPase-activating protein OS=Homo sapiens OX=9606 GN=RANBP1 PE=1 SV=1	P43487	22	30.22	30.22	33.45	69.06	6	5	2	1	13	11	0.0572917	0.253254	0.0378673	0.16739	378.673	1673.9	23.4244	103.546	31.8843	100	Confident
948	0	Single Protein	O95169	NADH dehydrogenase [ubiquinone] 1 beta subcomplex subunit 8, mitochondrial (NDUB8_HUMAN)	O95169	NDUB8_HUMAN NADH dehydrogenase [ubiquinone] 1 beta subcomplex subunit 8, mitochondrial OS=Homo sapiens OX=9606 GN=NDUFB8 PE=1 SV=1		10	38.71	28.49	38.71	66.67	6	6	1	1	13	13	0.104839	0.930698	0.0692938	0.61515	692.938	6151.5	42.8647	380.528	21.7514	100	Confident
949	0	Single Protein	Q96A35	39S ribosomal protein L24, mitochondrial (RM24_HUMAN)	Q96A35	RM24_HUMAN 39S ribosomal protein L24, mitochondrial OS=Homo sapiens OX=9606 GN=MRPL24 PE=1 SV=1		1	33.33	33.33	33.33	72.69	6	6	3	3	13	13	0.0710383	0.501311	0.0469532	0.331344	469.532	3313.44	29.0449	204.967	24.899	100	Confident
950	0	Single Protein	Q9Y3A6	Transmembrane emp24 domain-containing protein 5 (TMED5_HUMAN)	Q9Y3A6	TMED5_HUMAN Transmembrane emp24 domain-containing protein 5 OS=Homo sapiens OX=9606 GN=TMED5 PE=1 SV=1		1	22.27	22.27	27.95	49.78	6	4	3	1	13	11	0.0658683	0.492496	0.043536	0.325518	435.36	3255.18	26.9311	201.363	25.9882	100	Confident
951	0	Related Proteins	C9JJ19	28S ribosomal protein S34, mitochondrial (C9JJ19_HUMAN)	C9JJ19,P82930	C9JJ19_HUMAN 28S ribosomal protein S34, mitochondrial OS=Homo sapiens OX=9606 GN=MRPS34 PE=1 SV=2,RT34_HUMAN 28S ribosomal protein S34, mitochondrial OS=Homo sapiens OX=9606 GN=MRPS34 PE=1 SV=2	P82930	16	29.33	29.33	36.44	72.44	6	5	6	5	13	11	0.0582011	0.365008	0.0384683	0.241254	384.683	2412.54	23.7963	149.238	26.3157	100	Confident
952	0	Single Protein	O95832	Claudin-1 (CLD1_HUMAN)	O95832	CLD1_HUMAN Claudin-1 OS=Homo sapiens OX=9606 GN=CLDN1 PE=1 SV=1		3	25.59	25.59	31.75	38.86	6	5	6	5	13	10	0.0735294	1.42446	0.0485997	0.941507	485.997	9415.07	30.0635	582.41	22.7286	100	Confident
953	0	Related Proteins	H3BR68	Fructose-bisphosphate aldolase (Fragment) (H3BR68_HUMAN)	H3BR68,J3KPS3,P04075	H3BR68_HUMAN Fructose-bisphosphate aldolase (Fragment) OS=Homo sapiens OX=9606 GN=ALDOA PE=1 SV=1,J3KPS3_HUMAN Fructose-bisphosphate aldolase OS=Homo sapiens OX=9606 GN=ALDOA PE=1 SV=1,ALDOA_HUMAN Fructose-bisphosphate aldolase A OS=Homo sapiens OX=9606 GN=ALDOA PE=1 SV=2	J3KPS3,P04075	16	52.31	52.31	52.31	68.46	6	6	1	1	12	12	0.0847458	1.89427	0.0560132	1.25203	560.132	12520.3	34.6494	774.495	13.769	100	Confident
954	0	Single Protein	Q14696	LRP chaperone MESD (MESD_HUMAN)	Q14696	MESD_HUMAN LRP chaperone MESD OS=Homo sapiens OX=9606 GN=MESD PE=1 SV=2		15	31.2	31.2	37.18	66.67	6	5	6	5	12	9	0.0576923	0.333521	0.0381321	0.220443	381.321	2204.43	23.5882	136.365	26.0603	100	Confident
955	0	Related Proteins	A0A0A0MSE2	Hydroxyacyl-coenzyme A dehydrogenase, mitochondrial (A0A0A0MSE2_HUMAN)	A0A0A0MSE2,A0A0D9SFP2,A0A1W2PNM1,A0A1W2PQC2,A0A1W2PQV5,A0A1W2PRT2,A0A804HJW7,A0A804HKJ2,E9PF18,Q16836	A0A0A0MSE2_HUMAN Hydroxyacyl-coenzyme A dehydrogenase, mitochondrial OS=Homo sapiens OX=9606 GN=HADH PE=1 SV=2,A0A0D9SFP2_HUMAN Hydroxyacyl-coenzyme A dehydrogenase, mitochondrial OS=Homo sapiens OX=9606 GN=HADH PE=1 SV=1,A0A1W2PNM1_HUMAN Hydroxyacyl-coenzyme A dehydrogenase, mitochondrial (Fragment) OS=Homo sapiens OX=9606 GN=HADH PE=1 SV=1,A0A1W2PQC2_HUMAN Hydroxyacyl-coenzyme A dehydrogenase, …	A0A0D9SFP2,A0A1W2PNM1,A0A1W2PQC2,A0A1W2PQV5,A0A1W2PRT2,A0A804HJW7,A0A804HKJ2,E9PF18,Q16836	4	27.76	27.76	29.65	59.31	6	5	3	2	12	11	0.035124	0.333521	0.0232154	0.220443	232.154	2204.43	14.3609	136.365	34.5731	100	Confident
956	0	Related Proteins	E5RJI7	39S ribosomal protein L13, mitochondrial (Fragment) (E5RJI7_HUMAN)	E5RJI7,Q9BYD1	E5RJI7_HUMAN 39S ribosomal protein L13, mitochondrial (Fragment) OS=Homo sapiens OX=9606 GN=MRPL13 PE=1 SV=8,RM13_HUMAN 39S ribosomal protein L13, mitochondrial OS=Homo sapiens OX=9606 GN=MRPL13 PE=1 SV=1	Q9BYD1	8	38.78	38.78	47.62	71.43	6	5	3	2	12	11	0.0581395	0.832981	0.0384277	0.550564	384.277	5505.64	23.7711	340.575	16.9678	100	Confident
957	0	Single Protein	Q9Y3D9	28S ribosomal protein S23, mitochondrial (RT23_HUMAN)	Q9Y3D9	RT23_HUMAN 28S ribosomal protein S23, mitochondrial OS=Homo sapiens OX=9606 GN=MRPS23 PE=1 SV=2		17	29.47	24.21	35.79	85.79	6	5	1	1	12	10	0.0613497	0.508591	0.0405494	0.336156	405.494	3361.56	25.0836	207.944	21.7573	100	Confident
958	0	Related Proteins	H3BPE7	RNA-binding protein FUS (H3BPE7_HUMAN)	H3BPE7,P35637	H3BPE7_HUMAN RNA-binding protein FUS OS=Homo sapiens OX=9606 GN=FUS PE=1 SV=1,FUS_HUMAN RNA-binding protein FUS OS=Homo sapiens OX=9606 GN=FUS PE=1 SV=1	P35637	16	9.3	9.3	16.51	44.4	6	4	4	2	12	9	0.0299145	0.202264	0.0197722	0.133688	197.722	1336.88	12.2309	82.6984	53.4648	100	Confident
959	0	Related Proteins	A0A7I2V346	Heterogeneous nuclear ribonucleoprotein Q (A0A7I2V346_HUMAN)	A0A7I2V346,A0A7I2V4J0,A0A7I2V4Z0,A0A7I2V5Q6,A0A7I2YQN2,A0A7I2YQV8,F6UXX1,O60506	A0A7I2V346_HUMAN Heterogeneous nuclear ribonucleoprotein Q OS=Homo sapiens OX=9606 GN=SYNCRIP PE=1 SV=1,A0A7I2V4J0_HUMAN Heterogeneous nuclear ribonucleoprotein Q OS=Homo sapiens OX=9606 GN=SYNCRIP PE=1 SV=1,A0A7I2V4Z0_HUMAN Heterogeneous nuclear ribonucleoprotein Q OS=Homo sapiens OX=9606 GN=SYNCRIP PE=1 SV=1,A0A7I2V5Q6_HUMAN Heterogeneous nuclear ribonucleoprotein Q OS=Homo sapiens OX=9606 GN=S…	A0A7I2V4J0,A0A7I2V4Z0,A0A7I2V5Q6,A0A7I2YQN2,A0A7I2YQV8,F6UXX1,O60506	6	8.78	8.78	10.88	73.28	6	4	3	3	12	9	0.0195122	0.125336	0.0128967	0.0828413	128.967	828.413	7.97781	51.2451	58.6114	100	Confident
960	0	Related Proteins	A0A087X1Z3	Proteasome activator complex subunit 2 (A0A087X1Z3_HUMAN)	A0A087X1Z3,H0YM70,Q9UL46	A0A087X1Z3_HUMAN Proteasome activator complex subunit 2 OS=Homo sapiens OX=9606 GN=PSME2 PE=1 SV=1,H0YM70_HUMAN Proteasome activator complex subunit 2 OS=Homo sapiens OX=9606 GN=PSME2 PE=1 SV=1,PSME2_HUMAN Proteasome activator complex subunit 2 OS=Homo sapiens OX=9606 GN=PSME2 PE=1 SV=4	H0YM70,Q9UL46	14	31.89	31.89	35.43	86.22	6	5	3	3	12	9	0.0365297	0.376857	0.0241445	0.249086	241.445	2490.86	14.9356	154.083	29.1083	100	Confident
961	0	Single Protein	Q96DV4	39S ribosomal protein L38, mitochondrial (RM38_HUMAN)	Q96DV4	RM38_HUMAN 39S ribosomal protein L38, mitochondrial OS=Homo sapiens OX=9606 GN=MRPL38 PE=1 SV=2		17	12.37	12.37	20	67.89	6	4	6	4	12	11	0.0387597	0.202264	0.0256184	0.133688	256.184	1336.88	15.8474	82.6984	44.5684	100	Confident
962	0	Single Protein	P16989	Y-box-binding protein 3 (YBOX3_HUMAN)	P16989	YBOX3_HUMAN Y-box-binding protein 3 OS=Homo sapiens OX=9606 GN=YBX3 PE=1 SV=4		12	27.42	27.42	30.38	65.32	6	5	3	2	12	10	0.0411523	0.271062	0.0271998	0.17916	271.998	1791.6	16.8256	110.827	40.066	100	Confident
963	0	Single Protein	O95298	NADH dehydrogenase [ubiquinone] 1 subunit C2 (NDUC2_HUMAN)	O95298	NDUC2_HUMAN NADH dehydrogenase [ubiquinone] 1 subunit C2 OS=Homo sapiens OX=9606 GN=NDUFC2 PE=1 SV=1		11	31.93	31.93	40.34	85.71	6	5	1	1	12	9	0.0882353	0.895736	0.0583196	0.592042	583.196	5920.42	36.0761	366.233	14.1784	100	Confident
964	0	Single Protein	P00491	Purine nucleoside phosphorylase (PNPH_HUMAN)	P00491	PNPH_HUMAN Purine nucleoside phosphorylase OS=Homo sapiens OX=9606 GN=PNP PE=1 SV=2		14	30.8	30.8	30.8	90.31	6	6	3	3	11	10	0.0383142	0.610262	0.025324	0.403356	253.24	4033.56	15.6652	249.514	32.0972	100	Confident
965	0	Single Protein	O95159	Zinc finger protein-like 1 (ZFPL1_HUMAN)	O95159	ZFPL1_HUMAN Zinc finger protein-like 1 OS=Homo sapiens OX=9606 GN=ZFPL1 PE=1 SV=2		11	23.87	23.87	23.87	54.19	6	6	1	1	11	10	0.0595238	0.561523	0.0393426	0.371142	393.426	3711.42	24.3371	229.586	34.0922	100	Confident
966	0	Related Proteins	P51398	28S ribosomal protein S29, mitochondrial (RT29_HUMAN)	P51398,V9GYL9,V9GZ03	RT29_HUMAN 28S ribosomal protein S29, mitochondrial OS=Homo sapiens OX=9606 GN=DAP3 PE=1 SV=1,V9GYL9_HUMAN 28S ribosomal protein S29, mitochondrial (Fragment) OS=Homo sapiens OX=9606 GN=DAP3 PE=1 SV=1,V9GZ03_HUMAN 28S ribosomal protein S29, mitochondrial (Fragment) OS=Homo sapiens OX=9606 GN=DAP3 PE=1 SV=1	V9GYL9,V9GZ03	1	17.34	17.34	17.34	80.9	6	6	3	3	11	10	0.0219675	0.318257	0.0145196	0.210354	145.196	2103.54	8.98171	130.123	45.5376	100	Confident
967	0	Single Protein	Q15758	Neutral amino acid transporter B(0) (AAAT_HUMAN)	Q15758	AAAT_HUMAN Neutral amino acid transporter B(0) OS=Homo sapiens OX=9606 GN=SLC1A5 PE=1 SV=2		19	12.38	12.38	14.79	31.61	6	5	2	1	11	10	0.0367647	0.365008	0.0242999	0.241254	242.999	2412.54	15.0317	149.238	56.5623	100	Confident
968	0	Related Proteins	A0A0J9YVP6	60 kDa poly(U)-binding-splicing factor (Fragment) (A0A0J9YVP6_HUMAN)	A0A0J9YVP6,A0A0J9YVR6,A0A0J9YYL3,E9PMU7,E9PN18,E9PQ56	A0A0J9YVP6_HUMAN 60 kDa poly(U)-binding-splicing factor (Fragment) OS=Homo sapiens OX=9606 GN=PUF60 PE=1 SV=1,A0A0J9YVR6_HUMAN 60 kDa poly(U)-binding-splicing factor (Fragment) OS=Homo sapiens OX=9606 GN=PUF60 PE=1 SV=3,A0A0J9YYL3_HUMAN 60 kDa poly(U)-binding-splicing factor (Fragment) OS=Homo sapiens OX=9606 GN=PUF60 PE=1 SV=1,E9PMU7_HUMAN Poly(U)-binding-splicing factor PUF60 (Fragment) OS=Homo…	A0A0J9YVR6,A0A0J9YYL3,E9PMU7,E9PN18,E9PQ56	8	14.79	14.79	17.23	59.74	6	5	1	1	11	10	0.0147059	0.271062	0.00971994	0.17916	97.1994	1791.6	6.01269	110.827	57.3624	100	Confident
969	0	Single Protein	P35270	Sepiapterin reductase (SPRE_HUMAN)	P35270	SPRE_HUMAN Sepiapterin reductase OS=Homo sapiens OX=9606 GN=SPR PE=1 SV=1		2	33.72	33.72	33.72	77.78	6	6	6	6	11	11	0.0541872	0.610262	0.0358153	0.403356	358.153	4033.56	22.1551	249.514	28.0308	100	Confident
970	0	Single Protein	Q13501	Sequestosome-1 (SQSTM_HUMAN)	Q13501	SQSTM_HUMAN Sequestosome-1 OS=Homo sapiens OX=9606 GN=SQSTM1 PE=1 SV=1		5	19.55	19.55	22.95	58.64	6	5	2	1	11	10	0.0324675	0.333521	0.0214596	0.220443	214.596	2204.43	13.2748	136.365	47.6569	100	Confident
971	0	Related Proteins	A0A804HJ24	3-methylcrotonyl-CoA carboxylase 2 (A0A804HJ24_HUMAN)	A0A804HJ24,A0A804HJ31,A0A804HJL2,A0A804HK37,A0A804HKE8,A0A804HL02,A0A804HLJ9,Q9HCC0	A0A804HJ24_HUMAN 3-methylcrotonyl-CoA carboxylase 2 OS=Homo sapiens OX=9606 GN=MCCC2 PE=1 SV=1,A0A804HJ31_HUMAN 3-methylcrotonyl-CoA carboxylase 2 OS=Homo sapiens OX=9606 GN=MCCC2 PE=1 SV=1,A0A804HJL2_HUMAN 3-methylcrotonyl-CoA carboxylase 2 (Fragment) OS=Homo sapiens OX=9606 GN=MCCC2 PE=1 SV=1,A0A804HK37_HUMAN Methylcrotonoyl-CoA carboxylase beta chain, mitochondrial OS=Homo sapiens OX=9606 GN=M…	A0A804HJ31,A0A804HJL2,A0A804HK37,A0A804HKE8,A0A804HL02,A0A804HLJ9,Q9HCC0	5	17.28	17.28	17.28	70.87	6	6	1	1	11	10	0.0214286	0.268961	0.0141633	0.177771	141.633	1777.71	8.76135	109.968	56.1278	100	Confident
972	0	Single Protein	Q9HD33	39S ribosomal protein L47, mitochondrial (RM47_HUMAN)	Q9HD33	RM47_HUMAN 39S ribosomal protein L47, mitochondrial OS=Homo sapiens OX=9606 GN=MRPL47 PE=1 SV=2		3	21.6	21.6	26	80	6	5	6	5	11	10	0.05	0.253254	0.0330478	0.16739	330.478	1673.9	20.4431	103.546	29.4319	100	Confident
973	0	Single Protein	Q08257	Quinone oxidoreductase (QOR_HUMAN)	Q08257	QOR_HUMAN Quinone oxidoreductase OS=Homo sapiens OX=9606 GN=CRYZ PE=1 SV=1		1	31.31	31.31	31.31	72.95	6	6	1	1	11	11	0.0413534	0.501311	0.0273328	0.331344	273.328	3313.44	16.9079	204.967	35.1845	100	Confident
974	0	Related Proteins	A0A087WX29	TAR DNA-binding protein 43 (Fragment) (A0A087WX29_HUMAN)	A0A087WX29,Q13148	A0A087WX29_HUMAN TAR DNA-binding protein 43 (Fragment) OS=Homo sapiens OX=9606 GN=TARDBP PE=1 SV=1,TADBP_HUMAN TAR DNA-binding protein 43 OS=Homo sapiens OX=9606 GN=TARDBP PE=1 SV=1	Q13148	1	34.98	34.98	34.98	72.84	6	6	1	1	10	10	0.0564972	0.539927	0.0373421	0.356868	373.421	3568.68	23.0996	220.756	26.7264	100	Confident
975	0	Single Protein	Q9Y3B7	39S ribosomal protein L11, mitochondrial (RM11_HUMAN)	Q9Y3B7	RM11_HUMAN 39S ribosomal protein L11, mitochondrial OS=Homo sapiens OX=9606 GN=MRPL11 PE=1 SV=1		11	28.65	28.65	39.06	84.9	6	4	3	2	10	8	0.0429448	0.359356	0.0283846	0.237519	283.846	2375.19	17.5585	146.928	20.6704	100	Confident
976	0	Single Protein	O43660	Pleiotropic regulator 1 (PLRG1_HUMAN)	O43660	PLRG1_HUMAN Pleiotropic regulator 1 OS=Homo sapiens OX=9606 GN=PLRG1 PE=1 SV=1		4	15.76	15.76	15.76	64.4	6	6	1	1	10	10	0.026178	0.263848	0.0173025	0.174392	173.025	1743.92	10.7032	107.878	57.1581	100	Confident
977	0	Related Proteins	A0A087X0D5	Pro-cathepsin H (A0A087X0D5_HUMAN)	A0A087X0D5,A0A7I2V2L7,A0A7I2V3E8,A0A7I2V4X5,A0A7I2V673,A0A7I2YQ92,A0A7I2YQX6,E9PKT6,P09668	A0A087X0D5_HUMAN Pro-cathepsin H OS=Homo sapiens OX=9606 GN=CTSH PE=1 SV=2,A0A7I2V2L7_HUMAN Pro-cathepsin H OS=Homo sapiens OX=9606 GN=CTSH PE=1 SV=1,A0A7I2V3E8_HUMAN Pro-cathepsin H OS=Homo sapiens OX=9606 GN=CTSH PE=1 SV=1,A0A7I2V4X5_HUMAN Pro-cathepsin H OS=Homo sapiens OX=9606 GN=CTSH PE=1 SV=1,A0A7I2V673_HUMAN Pro-cathepsin H OS=Homo sapiens OX=9606 GN=CTSH PE=1 SV=1,A0A7I2YQ92_HUMAN Pro-cat…	A0A7I2V2L7,A0A7I2V3E8,A0A7I2V4X5,A0A7I2V673,A0A7I2YQ92,A0A7I2YQX6,E9PKT6,P09668	15	13.13	13.13	17.88	56.15	6	5	3	3	10	9	0.0351562	0.376857	0.0232367	0.249086	232.367	2490.86	14.3741	154.083	40.0114	100	Confident
978	0	Related Proteins	A0A494C1B1	Inactive C-alpha-formylglycine-generating enzyme 2 (A0A494C1B1_HUMAN)	A0A494C1B1,A8MXB9,E9PBT8,J3KQJ1,J3QT17,Q8NBJ7	A0A494C1B1_HUMAN Inactive C-alpha-formylglycine-generating enzyme 2 OS=Homo sapiens OX=9606 GN=SUMF2 PE=1 SV=1,A8MXB9_HUMAN Inactive C-alpha-formylglycine-generating enzyme 2 OS=Homo sapiens OX=9606 GN=SUMF2 PE=1 SV=3,E9PBT8_HUMAN Inactive C-alpha-formylglycine-generating enzyme 2 OS=Homo sapiens OX=9606 GN=SUMF2 PE=1 SV=1,J3KQJ1_HUMAN Inactive C-alpha-formylglycine-generating enzyme 2 OS=Homo sa…	A8MXB9,E9PBT8,J3KQJ1,J3QT17,Q8NBJ7	7	21.97	20.66	21.97	73.77	6	6	3	3	10	7	0.0222222	0.452654	0.0146879	0.299184	146.879	2991.84	9.08584	185.073	33.9739	100	Confident
979	0	Single Protein	Q99436	Proteasome subunit beta type-7 (PSB7_HUMAN)	Q99436	PSB7_HUMAN Proteasome subunit beta type-7 OS=Homo sapiens OX=9606 GN=PSMB7 PE=1 SV=1		9	10.83	10.83	20.58	54.87	6	3	5	2	10	5	0.027933	0.258925	0.0184625	0.171138	184.625	1711.38	11.4208	105.865	29.9462	100	Confident
980	0	Single Protein	Q9BYD2	39S ribosomal protein L9, mitochondrial (RM09_HUMAN)	Q9BYD2	RM09_HUMAN 39S ribosomal protein L9, mitochondrial OS=Homo sapiens OX=9606 GN=MRPL9 PE=1 SV=2		1	25.47	25.47	25.47	83.9	6	6	2	2	10	10	0.0446429	0.368875	0.029507	0.24381	295.07	2438.1	18.2528	150.819	30.2244	100	Confident
981	0	Single Protein	Q99653	Calcineurin B homologous protein 1 (CHP1_HUMAN)	Q99653	CHP1_HUMAN Calcineurin B homologous protein 1 OS=Homo sapiens OX=9606 GN=CHP1 PE=1 SV=3		15	25.64	25.64	37.44	86.67	6	4	1	1	10	8	0.0473373	0.406527	0.0312879	0.268697	312.879	2686.97	19.3545	166.214	22.4423	100	Confident
982	0	Single Protein	Q14764	Major vault protein (MVP_HUMAN)	Q14764	MVP_HUMAN Major vault protein OS=Homo sapiens OX=9606 GN=MVP PE=1 SV=4		16	6.16	6.16	10.64	63.38	6	4	5	3	10	8	0.0124031	0.0916797	0.0081979	0.0605962	81.979	605.962	5.07117	37.4844	99.2659	100	Confident
983	0	Single Protein	O15031	Plexin-B2 (PLXB2_HUMAN)	O15031	PLXB2_HUMAN Plexin-B2 OS=Homo sapiens OX=9606 GN=PLXNB2 PE=1 SV=3		22	2.12	1.69	4.41	63.93	6	3	5	2	10	4	0.00212014	0.0378367	0.00140132	0.0250084	14.0132	250.084	0.866847	15.47	204.997	100	Confident
984	0	Related Proteins	B4E3S0	Coronin (B4E3S0_HUMAN)	B4E3S0,Q9ULV4	B4E3S0_HUMAN Coronin OS=Homo sapiens OX=9606 GN=CORO1C PE=1 SV=1,COR1C_HUMAN Coronin-1C OS=Homo sapiens OX=9606 GN=CORO1C PE=1 SV=1	Q9ULV4	12	20.6	20.6	20.6	53.39	6	6	3	3	9	9	0.0341365	0.333521	0.0225628	0.220443	225.628	2204.43	13.9572	136.365	41.5773	100	Confident
985	0	Single Protein	P17568	NADH dehydrogenase [ubiquinone] 1 beta subcomplex subunit 7 (NDUB7_HUMAN)	P17568	NDUB7_HUMAN NADH dehydrogenase [ubiquinone] 1 beta subcomplex subunit 7 OS=Homo sapiens OX=9606 GN=NDUFB7 PE=1 SV=4		19	26.28	26.28	36.5	61.31	6	4	6	4	9	7	0.0642202	0.373824	0.0424467	0.247081	424.467	2470.81	26.2573	152.843	16.3913	100	Confident
986	0	Related Proteins	B4DXZ6	Fragile X mental retardation syndrome-related protein 1 (B4DXZ6_HUMAN)	B4DXZ6,E7EU85,E9PFF5,P51114	B4DXZ6_HUMAN Fragile X mental retardation syndrome-related protein 1 OS=Homo sapiens OX=9606 GN=FXR1 PE=1 SV=1,E7EU85_HUMAN Fragile X mental retardation syndrome-related protein 1 OS=Homo sapiens OX=9606 GN=FXR1 PE=1 SV=1,E9PFF5_HUMAN Fragile X mental retardation syndrome-related protein 1 OS=Homo sapiens OX=9606 GN=FXR1 PE=1 SV=1,FXR1_HUMAN Fragile X mental retardation syndrome-related protein 1…	E7EU85,E9PFF5,P51114	3	12.5	12.5	14.64	75.16	6	5	3	2	9	7	0.0142232	0.138098	0.00940091	0.0912769	94.0091	912.769	5.81534	56.4633	68.2852	100	Confident
987	0	Related Proteins	B0YIW6	Coatomer subunit delta (B0YIW6_HUMAN)	B0YIW6,P48444	B0YIW6_HUMAN Coatomer subunit delta OS=Homo sapiens OX=9606 GN=ARCN1 PE=1 SV=1,COPD_HUMAN Coatomer subunit delta OS=Homo sapiens OX=9606 GN=ARCN1 PE=1 SV=1	P48444	11	11.59	11.59	11.59	56.34	6	6	2	2	9	8	0.0221607	0.232847	0.0146472	0.153901	146.472	1539.01	9.06067	95.2024	61.5873	100	Confident
988	0	Single Protein	O14656	Torsin-1A (TOR1A_HUMAN)	O14656	TOR1A_HUMAN Torsin-1A OS=Homo sapiens OX=9606 GN=TOR1A PE=1 SV=1		9	13.25	13.25	18.07	61.14	6	4	2	1	9	7	0.0263158	0.29155	0.0173936	0.192701	173.936	1927.01	10.7596	119.204	37.7845	100	Confident
989	0	Single Protein	Q8NEW0	Zinc transporter 7 (ZNT7_HUMAN)	Q8NEW0	ZNT7_HUMAN Zinc transporter 7 OS=Homo sapiens OX=9606 GN=SLC30A7 PE=2 SV=1		1	16.22	16.22	16.22	35.37	6	5	3	2	9	8	0.0380952	0.687612	0.0251793	0.454482	251.793	4544.82	15.5757	281.139	41.5993	100	Confident
990	0	Single Protein	Q9P0I2	ER membrane protein complex subunit 3 (EMC3_HUMAN)	Q9P0I2	EMC3_HUMAN ER membrane protein complex subunit 3 OS=Homo sapiens OX=9606 GN=EMC3 PE=1 SV=3		3	26.82	26.82	30.27	58.62	6	5	2	1	9	8	0.0394089	0.53174	0.0260475	0.351457	260.475	3514.57	16.1128	217.409	29.9324	100	Confident
991	0	Single Protein	Q9H8Y8	Golgi reassembly-stacking protein 2 (GORS2_HUMAN)	Q9H8Y8	GORS2_HUMAN Golgi reassembly-stacking protein 2 OS=Homo sapiens OX=9606 GN=GORASP2 PE=1 SV=3		2	19.03	19.03	19.25	38.27	6	5	6	5	8	8	0.0351759	0.730196	0.0232497	0.482627	232.497	4826.27	14.3821	298.55	47.116	100	Confident
992	0	Related Proteins	A0A1B0GVU9	Glutaminyl-tRNA synthetase (Fragment) (A0A1B0GVU9_HUMAN)	A0A1B0GVU9,B4DDN1,H7C0R3,P47897	A0A1B0GVU9_HUMAN Glutaminyl-tRNA synthetase (Fragment) OS=Homo sapiens OX=9606 GN=QARS1 PE=1 SV=1,B4DDN1_HUMAN Glutaminyl-tRNA synthetase OS=Homo sapiens OX=9606 GN=QARS1 PE=1 SV=1,H7C0R3_HUMAN Glutamine--tRNA ligase (Fragment) OS=Homo sapiens OX=9606 GN=QARS1 PE=1 SV=1,SYQ_HUMAN Glutamine--tRNA ligase OS=Homo sapiens OX=9606 GN=QARS1 PE=1 SV=1	B4DDN1,H7C0R3,P47897	3	8.42	8.42	9.65	79.21	6	5	3	2	8	7	0.0114943	0.139773	0.00759719	0.0923835	75.9719	923.835	4.69957	57.1478	83.7296	100	Confident
993	0	Single Protein	Q9HCD5	Nuclear receptor coactivator 5 (NCOA5_HUMAN)	Q9HCD5	NCOA5_HUMAN Nuclear receptor coactivator 5 OS=Homo sapiens OX=9606 GN=NCOA5 PE=1 SV=2		20	9.67	9.67	13.99	50.6	6	4	5	4	8	6	0.0174419	0.107757	0.0115283	0.0712225	115.283	712.225	7.13133	44.0578	65.4965	100	Confident
994	0	Single Protein	Q8N684	Cleavage and polyadenylation specificity factor subunit 7 (CPSF7_HUMAN)	Q8N684	CPSF7_HUMAN Cleavage and polyadenylation specificity factor subunit 7 OS=Homo sapiens OX=9606 GN=CPSF7 PE=1 SV=1		11	15.5	15.5	15.5	53.5	6	6	1	1	8	7	0.0253623	0.279802	0.0167634	0.184937	167.634	1849.37	10.3697	114.401	52.0183	100	Confident
995	0	Single Protein	Q9NSD9	Phenylalanine--tRNA ligase beta subunit (SYFB_HUMAN)	Q9NSD9	SYFB_HUMAN Phenylalanine--tRNA ligase beta subunit OS=Homo sapiens OX=9606 GN=FARSB PE=1 SV=3		2	6.11	6.11	11.71	64.86	6	3	6	3	8	5	0.0109409	0.105295	0.00723147	0.0695955	72.3147	695.955	4.47334	43.0513	66.0735	100	Confident
996	0	Single Protein	O00487	26S proteasome non-ATPase regulatory subunit 14 (PSDE_HUMAN)	O00487	PSDE_HUMAN 26S proteasome non-ATPase regulatory subunit 14 OS=Homo sapiens OX=9606 GN=PSMD14 PE=1 SV=1		2	22.26	22.26	28.71	50.97	6	4	6	4	8	6	0.028436	0.373824	0.018795	0.247081	187.95	2470.81	11.6264	152.843	34.5546	100	Confident
997	0	Single Protein	Q8N1G4	Leucine-rich repeat-containing protein 47 (LRC47_HUMAN)	Q8N1G4	LRC47_HUMAN Leucine-rich repeat-containing protein 47 OS=Homo sapiens OX=9606 GN=LRRC47 PE=1 SV=1		1	12.35	12.35	13.72	63.98	6	5	6	5	8	6	0.015	0.156888	0.00991434	0.103696	99.1434	1036.96	6.13294	64.1455	63.4337	100	Confident
998	0	Single Protein	O43464	Serine protease HTRA2, mitochondrial (HTRA2_HUMAN)	O43464	HTRA2_HUMAN Serine protease HTRA2, mitochondrial OS=Homo sapiens OX=9606 GN=HTRA2 PE=1 SV=2		2	11.79	11.79	14.19	62.66	6	5	1	1	8	6	0.0175953	0.271062	0.0116297	0.17916	116.297	1791.6	7.19407	110.827	48.8109	100	Confident
999	0	Single Protein	Q14247	Src substrate cortactin (SRC8_HUMAN)	Q14247	SRC8_HUMAN Src substrate cortactin OS=Homo sapiens OX=9606 GN=CTTN PE=1 SV=2		11	10.36	8.91	12.73	66.73	6	5	4	3	8	6	0.0163488	0.161275	0.0108058	0.106596	108.058	1065.96	6.68441	65.9394	61.5485	100	Confident
1000	0	Related Proteins	F5GYJ8	Ubiquitinyl hydrolase 1 (F5GYJ8_HUMAN)	F5GYJ8,F5GYN4,J3KR44,Q96FW1	F5GYJ8_HUMAN Ubiquitinyl hydrolase 1 OS=Homo sapiens OX=9606 GN=OTUB1 PE=1 SV=1,F5GYN4_HUMAN Ubiquitinyl hydrolase 1 OS=Homo sapiens OX=9606 GN=OTUB1 PE=1 SV=1,J3KR44_HUMAN Ubiquitin thioesterase OS=Homo sapiens OX=9606 GN=OTUB1 PE=1 SV=2,OTUB1_HUMAN Ubiquitin thioesterase OTUB1 OS=Homo sapiens OX=9606 GN=OTUB1 PE=1 SV=2	F5GYN4,J3KR44,Q96FW1	11	21.33	21.33	21.33	46.85	6	6	1	1	8	8	0.025	0.668101	0.0165239	0.441585	165.239	4415.85	10.2216	273.162	32.3389	100	Confident
1001	0	Single Protein	Q9BUQ8	Probable ATP-dependent RNA helicase DDX23 (DDX23_HUMAN)	Q9BUQ8	DDX23_HUMAN Probable ATP-dependent RNA helicase DDX23 OS=Homo sapiens OX=9606 GN=DDX23 PE=1 SV=3		12	6.95	6.95	10.61	74.51	6	4	5	3	8	6	0.00981997	0.0525003	0.00649057	0.0347004	64.9057	347.004	4.01502	21.4654	95.5239	100	Confident
1002	0	Related Proteins	A0A494C1K3	General transcription factor II-I (A0A494C1K3_HUMAN)	A0A494C1K3,P78347	A0A494C1K3_HUMAN General transcription factor II-I OS=Homo sapiens OX=9606 GN=GTF2I PE=1 SV=1,GTF2I_HUMAN General transcription factor II-I OS=Homo sapiens OX=9606 GN=GTF2I PE=1 SV=2	P78347	7	4.4	4.4	6.38	65.92	6	4	4	4	7	5	0.00578035	0.0574076	0.00382055	0.0379439	38.2055	379.439	2.36337	23.4718	130.965	100	Confident
1003	0	Single Protein	Q14258	E3 ubiquitin/ISG15 ligase TRIM25 (TRI25_HUMAN)	Q14258	TRI25_HUMAN E3 ubiquitin/ISG15 ligase TRIM25 OS=Homo sapiens OX=9606 GN=TRIM25 PE=1 SV=2		17	10.79	10.79	12.86	70.48	6	5	2	2	7	5	0.0101215	0.170828	0.00668984	0.11291	66.8984	1129.1	4.13829	69.8453	70.9277	100	Confident
[truncated: 9,909 more rows]
