# Supplementary material for: Comparative proteoinformatics revealed the essentials of SDS impact on HaCaT keratinocytes
Source: Sci Rep. 2022 Dec 12;12:21437. doi: 10.1038/s41598-022-25934-4 (PMC9744838; doi:10.1038/s41598-022-25934-4)
Supplement: Supplementary file 3 — Supplementary Information 3. [file 41598_2022_25934_MOESM3_ESM.xlsx]

## Sheet: 1DE-SDS
Supplementary Table S2. The list of proteins identified using SearchGUI in SDS-exposed HaCaT keratinocytes processed by Protocol 1 (0.2% SDS solubilization and 1DE-gel concentration). Corresponds to the data available via ProteomeXchange with identifier PXD035202.
##	Starred	Protein Inference	Main Accession	Description	Protein Group	Descriptions	Secondary Accessions	Chromosome	Validated Coverage [%]	Confident Coverage [%]	All Coverage [%]	Possible Coverage [%]	#Peptides	#Validated Peptides	#Unique Peptides	#Validated Unique Peptides	#PSMs	#Validated PSMs	Spectrum Counting NSAF	Spectrum Counting emPAI	Spectrum Counting NSAF [%]	Spectrum Counting emPAI [%]	Spectrum Counting NSAF [ppm]	Spectrum Counting emPAI [ppm]	Spectrum Counting NSAF [fmol]	Spectrum Counting emPAI [fmol]	MW [kDa]	Confidence [%]	Validation
1	0	Single Protein	P13647	Keratin, type II cytoskeletal 5 (K2C5_HUMAN)	P13647	K2C5_HUMAN Keratin, type II cytoskeletal 5 OS=Homo sapiens OX=9606 GN=KRT5 PE=1 SV=3		12	64.75	64.75	64.75	58.31	79	77	2	2	669	635	1.20379	13.1011	0.61859	6.73228	6185.9	67322.8	365.032	3972.74	62.34	100	Confident
2	0	Single Protein	P02538	Keratin, type II cytoskeletal 6A (K2C6A_HUMAN)	P02538	K2C6A_HUMAN Keratin, type II cytoskeletal 6A OS=Homo sapiens OX=9606 GN=KRT6A PE=1 SV=3		12	70.92	70.74	70.92	60.99	75	73	8	7	528	493	0.559867	11.29	0.287699	5.80161	2876.99	58016.1	169.772	3423.54	60.0083	100	Confident
3	0	Single Protein	P08727	Keratin, type I cytoskeletal 19 (K1C19_HUMAN)	P08727	K1C19_HUMAN Keratin, type I cytoskeletal 19 OS=Homo sapiens OX=9606 GN=KRT19 PE=1 SV=4		17	79.25	79.25	79.25	81.5	61	56	8	7	516	471	0.984366	15.4965	0.505837	7.96319	5058.37	79631.9	298.496	4699.1	44.0791	100	Confident
4	0	Single Protein	P02533	Keratin, type I cytoskeletal 14 (K1C14_HUMAN)	P02533	K1C14_HUMAN Keratin, type I cytoskeletal 14 OS=Homo sapiens OX=9606 GN=KRT14 PE=1 SV=4		17	75.85	75.85	77.12	76.06	60	57	28	26	536	512	0.965367	9.87336	0.496074	5.07363	4960.74	50736.3	292.734	2993.96	51.5294	100	Confident
5	0	Single Protein	P05787	Keratin, type II cytoskeletal 8 (K2C8_HUMAN)	P05787	K2C8_HUMAN Keratin, type II cytoskeletal 8 OS=Homo sapiens OX=9606 GN=KRT8 PE=1 SV=7		12	69.57	69.57	71.01	70.6	60	59	17	16	356	337	0.710804	7.35363	0.365261	3.77881	3652.61	37788.1	215.542	2229.89	53.6711	100	Confident
6	0	Single Protein	P15924	Desmoplakin (DESP_HUMAN)	P15924	DESP_HUMAN Desmoplakin OS=Homo sapiens OX=9606 GN=DSP PE=1 SV=3		6	18.56	18.56	23.09	78.16	60	41	58	40	130	105	0.0443774	0.23342	0.0228043	0.119948	228.043	1199.48	13.4568	70.7815	331.569	100	Confident
7	0	Related Proteins	A0A6Q8PFJ0	Prelamin-A/C (A0A6Q8PFJ0_HUMAN)	A0A6Q8PFJ0,P02545	A0A6Q8PFJ0_HUMAN Prelamin-A/C OS=Homo sapiens OX=9606 GN=LMNA PE=1 SV=1,LMNA_HUMAN Prelamin-A/C OS=Homo sapiens OX=9606 GN=LMNA PE=1 SV=1	P02545	1	57.61	57.61	62.14	72.43	59	51	4	4	254	235	0.393887	1.75204	0.202407	0.900324	2024.07	9003.24	119.441	531.283	80.8542	100	Confident
8	0	Single Protein	P08729	Keratin, type II cytoskeletal 7 (K2C7_HUMAN)	P08729	K2C7_HUMAN Keratin, type II cytoskeletal 7 OS=Homo sapiens OX=9606 GN=KRT7 PE=1 SV=5		12	71.86	71.86	72.07	71.22	57	52	31	29	341	321	0.712284	6.35642	0.366022	3.26638	3660.22	32663.8	215.99	1927.5	51.3543	100	Confident
9	0	Single Protein	Q04695	Keratin, type I cytoskeletal 17 (K1C17_HUMAN)	Q04695	K1C17_HUMAN Keratin, type I cytoskeletal 17 OS=Homo sapiens OX=9606 GN=KRT17 PE=1 SV=2		17	75.46	75.46	76.62	78.24	55	52	2	2	417	396	0.677959	9	0.348383	4.62484	3483.83	46248.4	205.582	2729.13	48.076	100	Confident
10	0	Single Protein	Q9NZM1	Myoferlin (MYOF_HUMAN)	Q9NZM1	MYOF_HUMAN Myoferlin OS=Homo sapiens OX=9606 GN=MYOF PE=1 SV=1		10	27.03	27.03	33.67	72.3	53	42	23	17	112	94	0.0573013	0.474602	0.0294455	0.243884	294.455	2438.84	17.3758	143.916	234.561	100	Confident
11	0	Single Protein	Q09666	Neuroblast differentiation-associated protein AHNAK (AHNK_HUMAN)	Q09666	AHNK_HUMAN Neuroblast differentiation-associated protein AHNAK OS=Homo sapiens OX=9606 GN=AHNAK PE=1 SV=2		11	15.72	15.72	24.79	78.49	53	28	51	26	81	50	0.007108	0.0775687	0.00365259	0.0398603	36.5259	398.603	2.1554	23.5216	628.699	100	Confident
12	0	Single Protein	O43707	Alpha-actinin-4 (ACTN4_HUMAN)	O43707	ACTN4_HUMAN Alpha-actinin-4 OS=Homo sapiens OX=9606 GN=ACTN4 PE=1 SV=2		19	59.82	59.82	63.01	74.75	49	42	1	1	124	107	0.124772	1.53423	0.0641168	0.788396	641.168	7883.96	37.8355	465.234	104.788	100	Confident
13	0	Single Protein	P04264	Keratin, type II cytoskeletal 1 (K2C1_HUMAN)	P04264	K2C1_HUMAN Keratin, type II cytoskeletal 1 OS=Homo sapiens OX=9606 GN=KRT1 PE=1 SV=6		12	45.34	45.34	47.2	55.9	45	43	32	30	227	219	0.343985	3.48245	0.176764	1.78953	1767.64	17895.3	104.309	1056	65.999	100	Confident
14	0	Single Protein	P13646	Keratin, type I cytoskeletal 13 (K1C13_HUMAN)	P13646	K1C13_HUMAN Keratin, type I cytoskeletal 13 OS=Homo sapiens OX=9606 GN=KRT13 PE=1 SV=4		17	72.93	72.93	74.24	74.67	44	41	3	3	320	302	0.523489	6.14771	0.269006	3.15913	2690.06	31591.3	158.741	1864.21	49.5574	100	Confident
15	0	Related Proteins	A0A7I2V2X6	60 kDa chaperonin (A0A7I2V2X6_HUMAN)	A0A7I2V2X6,A0A7I2YQK6,P10809	A0A7I2V2X6_HUMAN 60 kDa chaperonin OS=Homo sapiens OX=9606 GN=HSPD1 PE=1 SV=1,A0A7I2YQK6_HUMAN 60 kDa chaperonin OS=Homo sapiens OX=9606 GN=HSPD1 PE=1 SV=1,CH60_HUMAN 60 kDa heat shock protein, mitochondrial OS=Homo sapiens OX=9606 GN=HSPD1 PE=1 SV=2	A0A7I2YQK6,P10809	2	68.02	68.02	68.76	73.57	44	38	5	3	233	206	0.4	2.69117	0.205548	1.38291	2055.48	13829.1	121.295	816.061	57.7225	100	Confident
16	0	Related Proteins	A0A7P0TB36	78 kDa glucose-regulated protein (A0A7P0TB36_HUMAN)	A0A7P0TB36,P11021	A0A7P0TB36_HUMAN 78 kDa glucose-regulated protein OS=Homo sapiens OX=9606 GN=HSPA5 PE=1 SV=1,BIP_HUMAN Endoplasmic reticulum chaperone BiP OS=Homo sapiens OX=9606 GN=HSPA5 PE=1 SV=2	P11021	9	54.41	54.41	54.41	72.07	43	37	8	8	202	189	0.241091	1.72455	0.12389	0.886194	1238.9	8861.94	73.1076	522.945	68.9687	100	Confident
17	0	Single Protein	P30101	Protein disulfide-isomerase A3 (PDIA3_HUMAN)	P30101	PDIA3_HUMAN Protein disulfide-isomerase A3 OS=Homo sapiens OX=9606 GN=PDIA3 PE=1 SV=4		15	63.56	63.56	70.3	80.4	43	37	37	31	166	156	0.384236	2.37731	0.197448	1.22163	1974.48	12216.3	116.514	720.888	56.7467	100	Confident
18	0	Single Protein	Q03252	Lamin-B2 (LMNB2_HUMAN)	Q03252	LMNB2_HUMAN Lamin-B2 OS=Homo sapiens OX=9606 GN=LMNB2 PE=1 SV=4		19	51.61	51.61	55.32	68.55	41	37	37	33	131	121	0.23193	1.32454	0.119182	0.680641	1191.82	6806.41	70.3295	401.648	69.9057	100	Confident
19	0	Related Proteins	A0A2R8Y793	Actin, cytoplasmic 1 (Fragment) (A0A2R8Y793_HUMAN)	A0A2R8Y793,A0A6Q8PFE4,A0A804GS07,E7EVS6,I3L4N8,P60709,P63261	A0A2R8Y793_HUMAN Actin, cytoplasmic 1 (Fragment) OS=Homo sapiens OX=9606 GN=ACTB PE=1 SV=1,A0A6Q8PFE4_HUMAN Actin, cytoplasmic 1 OS=Homo sapiens OX=9606 GN=ACTB PE=1 SV=1,A0A804GS07_HUMAN Actin, cytoplasmic 2 OS=Homo sapiens OX=9606 GN=ACTG1 PE=1 SV=1,E7EVS6_HUMAN Actin, cytoplasmic 1 OS=Homo sapiens OX=9606 GN=ACTB PE=1 SV=9,I3L4N8_HUMAN Actin, cytoplasmic 2 OS=Homo sapiens OX=9606 GN=ACTG1 PE=1…	A0A6Q8PFE4,A0A804GS07,E7EVS6,I3L4N8,P60709,P63261	7	65.37	65.37	66.99	72.49	40	37	10	9	363	335	1.08214	16.1133	0.556082	8.28015	5560.82	82801.5	328.145	4886.13	34.1198	100	Confident
20	0	Single Protein	P19012	Keratin, type I cytoskeletal 15 (K1C15_HUMAN)	P19012	K1C15_HUMAN Keratin, type I cytoskeletal 15 OS=Homo sapiens OX=9606 GN=KRT15 PE=1 SV=3		17	67.76	67.76	69.52	75	40	37	7	5	282	265	0.357996	5.37306	0.183964	2.76106	1839.64	27610.6	108.558	1629.31	49.1811	100	Confident
21	0	Single Protein	P07900	Heat shock protein HSP 90-alpha (HS90A_HUMAN)	P07900	HS90A_HUMAN Heat shock protein HSP 90-alpha OS=Homo sapiens OX=9606 GN=HSP90AA1 PE=1 SV=5		14	47.54	47.54	50.41	67.62	40	37	17	14	159	148	0.214012	1.18499	0.109974	0.608932	1099.74	6089.32	64.8961	359.332	84.6067	100	Confident
22	0	Related Proteins	A0A7P0T823	Endoplasmin (A0A7P0T823_HUMAN)	A0A7P0T823,A0A7P0T917,A0A7P0TAE1,A0A7P0TAT8,H0YIV0,P14625	A0A7P0T823_HUMAN Endoplasmin OS=Homo sapiens OX=9606 GN=HSP90B1 PE=1 SV=1,A0A7P0T917_HUMAN Endoplasmin OS=Homo sapiens OX=9606 GN=HSP90B1 PE=1 SV=1,A0A7P0TAE1_HUMAN Endoplasmin OS=Homo sapiens OX=9606 GN=HSP90B1 PE=1 SV=1,A0A7P0TAT8_HUMAN Endoplasmin OS=Homo sapiens OX=9606 GN=HSP90B1 PE=1 SV=1,H0YIV0_HUMAN Endoplasmin OS=Homo sapiens OX=9606 GN=HSP90B1 PE=1 SV=2,ENPL_HUMAN Endoplasmin OS=Homo sa…	A0A7P0T917,A0A7P0TAE1,A0A7P0TAT8,H0YIV0,P14625	12	44.53	44.53	48.34	74.54	39	33	3	3	125	113	0.0949735	0.936228	0.0488041	0.4811	488.041	4811	28.7994	283.898	93.5919	100	Confident
23	0	Single Protein	Q14697	Neutral alpha-glucosidase AB (GANAB_HUMAN)	Q14697	GANAB_HUMAN Neutral alpha-glucosidase AB OS=Homo sapiens OX=9606 GN=GANAB PE=1 SV=3		11	48.83	48.83	52.97	58.79	38	34	4	3	142	125	0.189683	1.51189	0.0974723	0.776914	974.723	7769.14	57.5186	458.459	106.807	100	Confident
24	0	Single Protein	P20700	Lamin-B1 (LMNB1_HUMAN)	P20700	LMNB1_HUMAN Lamin-B1 OS=Homo sapiens OX=9606 GN=LMNB1 PE=1 SV=2		5	59.73	59.73	59.73	70.48	38	38	6	6	133	127	0.249285	1.70283	0.1281	0.875033	1281	8750.33	75.5922	516.359	66.3676	100	Confident
25	0	Related Proteins	G3XAM7	Catenin (Cadherin-associated protein), alpha 1, 102kDa, isoform CRA_a (G3XAM7_HUMAN)	G3XAM7,P35221	G3XAM7_HUMAN Catenin (Cadherin-associated protein), alpha 1, 102kDa, isoform CRA_a OS=Homo sapiens OX=9606 GN=CTNNA1 PE=1 SV=1,CTNA1_HUMAN Catenin alpha-1 OS=Homo sapiens OX=9606 GN=CTNNA1 PE=1 SV=1	P35221	5	47.92	47.92	54.22	67.18	38	31	8	7	101	87	0.124103	0.973504	0.0637731	0.500255	637.731	5002.55	37.6326	295.202	92.6634	100	Confident
26	0	Related Proteins	A0A7P0TAI0	78 kDa glucose-regulated protein (A0A7P0TAI0_HUMAN)	A0A7P0TAI0,P11021	A0A7P0TAI0_HUMAN 78 kDa glucose-regulated protein OS=Homo sapiens OX=9606 GN=HSPA5 PE=1 SV=1,BIP_HUMAN Endoplasmic reticulum chaperone BiP OS=Homo sapiens OX=9606 GN=HSPA5 PE=1 SV=2	P11021	9	52.6	52.6	52.6	72.4	37	31	2	2	195	182	0.227018	1.41388	0.116658	0.726553	1166.58	7265.53	68.8401	428.74	68.0501	100	Confident
27	0	Related Proteins	A0A087WT78	Endoplasmin (A0A087WT78_HUMAN)	A0A087WT78,A0A7P0T917,A0A7P0TAE1,A0A7P0TAT8,H0YIV0,P14625	A0A087WT78_HUMAN Endoplasmin OS=Homo sapiens OX=9606 GN=HSP90B1 PE=1 SV=1,A0A7P0T917_HUMAN Endoplasmin OS=Homo sapiens OX=9606 GN=HSP90B1 PE=1 SV=1,A0A7P0TAE1_HUMAN Endoplasmin OS=Homo sapiens OX=9606 GN=HSP90B1 PE=1 SV=1,A0A7P0TAT8_HUMAN Endoplasmin OS=Homo sapiens OX=9606 GN=HSP90B1 PE=1 SV=1,H0YIV0_HUMAN Endoplasmin OS=Homo sapiens OX=9606 GN=HSP90B1 PE=1 SV=2,ENPL_HUMAN Endoplasmin OS=Homo sa…	A0A7P0T917,A0A7P0TAE1,A0A7P0TAT8,H0YIV0,P14625	12	43.94	43.94	48.07	73.5	37	31	1	1	119	107	0.0934606	0.948586	0.0480267	0.487451	480.267	4874.51	28.3407	287.646	86.5363	100	Confident
28	0	Single Protein	P43304	Glycerol-3-phosphate dehydrogenase, mitochondrial (GPDM_HUMAN)	P43304	GPDM_HUMAN Glycerol-3-phosphate dehydrogenase, mitochondrial OS=Homo sapiens OX=9606 GN=GPD2 PE=1 SV=3		2	51.86	51.86	56.4	71.11	37	32	19	18	113	97	0.179298	1.31013	0.0921358	0.673237	921.358	6732.37	54.3695	397.279	80.8016	100	Confident
29	0	Single Protein	Q08211	ATP-dependent RNA helicase A (DHX9_HUMAN)	Q08211	DHX9_HUMAN ATP-dependent RNA helicase A OS=Homo sapiens OX=9606 GN=DHX9 PE=1 SV=4		1	30.39	30.39	33.7	61.18	37	31	37	31	88	77	0.084989	0.690212	0.0436733	0.35468	436.733	3546.8	25.7717	209.297	140.869	100	Confident
30	0	Single Protein	P13639	Elongation factor 2 (EF2_HUMAN)	P13639	EF2_HUMAN Elongation factor 2 OS=Homo sapiens OX=9606 GN=EEF2 PE=1 SV=4		19	49.65	49.65	52.56	66.2	36	34	36	34	119	111	0.16369	1.1077	0.0841157	0.569216	841.157	5692.16	49.6369	335.896	95.2769	100	Confident
31	0	Related Proteins	A0A1B0GVI3	Keratin, type I cytoskeletal 10 (A0A1B0GVI3_HUMAN)	A0A1B0GVI3,P13645	A0A1B0GVI3_HUMAN Keratin, type I cytoskeletal 10 OS=Homo sapiens OX=9606 GN=KRT10 PE=1 SV=2,K1C10_HUMAN Keratin, type I cytoskeletal 10 OS=Homo sapiens OX=9606 GN=KRT10 PE=1 SV=6	P13645	17	48.88	48.88	49.68	57.21	36	35	25	24	116	110	0.226976	3.44783	0.116637	1.77174	1166.37	17717.4	68.8275	1045.51	63.308	100	Confident
32	0	Single Protein	P05023	Sodium/potassium-transporting ATPase subunit alpha-1 (AT1A1_HUMAN)	P05023	AT1A1_HUMAN Sodium/potassium-transporting ATPase subunit alpha-1 OS=Homo sapiens OX=9606 GN=ATP1A1 PE=1 SV=1		1	38.71	38.71	41.64	53.08	36	32	18	15	115	100	0.154799	1.07411	0.0795466	0.551953	795.466	5519.53	46.9406	325.709	112.824	100	Confident
33	0	Related Proteins	A0A0G2JIW1	Heat shock 70 kDa protein 1B (A0A0G2JIW1_HUMAN)	A0A0G2JIW1,P0DMV8,P0DMV9	A0A0G2JIW1_HUMAN Heat shock 70 kDa protein 1B OS=Homo sapiens OX=9606 GN=HSPA1B PE=1 SV=1,HS71A_HUMAN Heat shock 70 kDa protein 1A OS=Homo sapiens OX=9606 GN=HSPA1A PE=1 SV=1,HS71B_HUMAN Heat shock 70 kDa protein 1B OS=Homo sapiens OX=9606 GN=HSPA1B PE=1 SV=1	P0DMV8,P0DMV9	6	52.02	52.02	56.39	66.04	35	30	7	7	165	152	0.288347	1.34623	0.148173	0.691788	1481.73	6917.88	87.4372	408.225	70.0661	100	Confident
34	0	Related Proteins	B4DNK4	Pyruvate kinase (B4DNK4_HUMAN)	B4DNK4,P14618	B4DNK4_HUMAN Pyruvate kinase OS=Homo sapiens OX=9606 GN=PKM PE=1 SV=1,KPYM_HUMAN Pyruvate kinase PKM OS=Homo sapiens OX=9606 GN=PKM PE=1 SV=4	P14618	15	73.09	73.09	73.09	76.37	35	34	6	5	153	148	0.378016	3.26216	0.194251	1.67633	1942.51	16763.3	114.628	989.205	49.8659	100	Confident
35	0	Single Protein	P08238	Heat shock protein HSP 90-beta (HS90B_HUMAN)	P08238	HS90B_HUMAN Heat shock protein HSP 90-beta OS=Homo sapiens OX=9606 GN=HSP90AB1 PE=1 SV=4		6	49.17	49.17	49.17	68.37	35	35	15	15	142	132	0.178183	1.13889	0.091563	0.585243	915.63	5852.43	54.0316	345.353	83.2121	100	Confident
36	0	Single Protein	P12956	X-ray repair cross-complementing protein 6 (XRCC6_HUMAN)	P12956	XRCC6_HUMAN X-ray repair cross-complementing protein 6 OS=Homo sapiens OX=9606 GN=XRCC6 PE=1 SV=2		22	54.52	54.52	60.59	71.92	35	31	1	1	126	115	0.219885	1.27155	0.112993	0.653411	1129.93	6534.11	66.6772	385.579	69.7991	100	Confident
37	0	Single Protein	P00505	Aspartate aminotransferase, mitochondrial (AATM_HUMAN)	P00505	AATM_HUMAN Aspartate aminotransferase, mitochondrial OS=Homo sapiens OX=9606 GN=GOT2 PE=1 SV=3		16	76.51	76.51	83.26	76.74	35	29	35	29	125	109	0.283854	3.1402	0.145864	1.61366	1458.64	16136.6	86.0749	952.223	47.4873	100	Confident
38	0	Single Protein	P35908	Keratin, type II cytoskeletal 2 epidermal (K22E_HUMAN)	P35908	K22E_HUMAN Keratin, type II cytoskeletal 2 epidermal OS=Homo sapiens OX=9606 GN=KRT2 PE=1 SV=2		12	50.08	50.08	52.43	66.51	34	31	19	17	224	212	0.155902	1.94915	0.0801136	1.00161	801.136	10016.1	47.2752	591.053	65.3932	100	Confident
39	0	Single Protein	P06576	ATP synthase subunit beta, mitochondrial (ATPB_HUMAN)	P06576	ATPB_HUMAN ATP synthase subunit beta, mitochondrial OS=Homo sapiens OX=9606 GN=ATP5F1B PE=1 SV=3		12	72.02	72.02	74.86	68.43	34	32	8	8	178	172	0.386517	3.36516	0.19862	1.72926	1986.2	17292.6	117.206	1020.44	56.5246	100	Confident
40	0	Related Proteins	A0A804HJD7	Glutamate dehydrogenase (A0A804HJD7_HUMAN)	A0A804HJD7,P00367	A0A804HJD7_HUMAN Glutamate dehydrogenase OS=Homo sapiens OX=9606 GN=GLUD1 PE=1 SV=1,DHE3_HUMAN Glutamate dehydrogenase 1, mitochondrial OS=Homo sapiens OX=9606 GN=GLUD1 PE=1 SV=2	P00367	10	60.34	60.34	63.72	76.88	34	31	1	1	148	136	0.309633	2.22253	0.159111	1.14209	1591.11	11420.9	93.892	673.951	58.4186	100	Confident
41	0	Single Protein	P25705	ATP synthase subunit alpha, mitochondrial (ATPA_HUMAN)	P25705	ATPA_HUMAN ATP synthase subunit alpha, mitochondrial OS=Homo sapiens OX=9606 GN=ATP5F1A PE=1 SV=1		18	55.52	55.52	57.14	74.14	34	32	14	13	147	138	0.334146	2.00339	0.171708	1.02948	1717.08	10294.8	101.325	607.501	59.7136	100	Confident
42	0	Single Protein	P04843	Dolichyl-diphosphooligosaccharide--protein glycosyltransferase subunit 1 (RPN1_HUMAN)	P04843	RPN1_HUMAN Dolichyl-diphosphooligosaccharide--protein glycosyltransferase subunit 1 OS=Homo sapiens OX=9606 GN=RPN1 PE=1 SV=1		3	60.13	60.13	63.92	67.05	33	29	4	3	120	107	0.212302	1.66975	0.109096	0.858036	1090.96	8580.36	64.3776	506.329	68.5268	100	Confident
43	0	Single Protein	P08779	Keratin, type I cytoskeletal 16 (K1C16_HUMAN)	P08779	K1C16_HUMAN Keratin, type I cytoskeletal 16 OS=Homo sapiens OX=9606 GN=KRT16 PE=1 SV=4		17	59.41	59.41	65.12	76.74	32	29	7	7	216	206	0.227916	2.90694	0.117119	1.49379	1171.19	14937.9	69.1123	881.49	51.2362	100	Confident
44	0	Single Protein	P68371	Tubulin beta-4B chain (TBB4B_HUMAN)	P68371	TBB4B_HUMAN Tubulin beta-4B chain OS=Homo sapiens OX=9606 GN=TUBB4B PE=1 SV=1		9	76.18	76.18	78.43	47.64	32	31	1	1	125	118	0.261324	5.88395	0.134287	3.02359	1342.87	30235.9	79.2429	1784.23	49.799	100	Confident
45	0	Single Protein	P14923	Junction plakoglobin (PLAK_HUMAN)	P14923	PLAK_HUMAN Junction plakoglobin OS=Homo sapiens OX=9606 GN=JUP PE=1 SV=3		17	54.9	54.9	56.38	66.98	32	29	15	13	115	109	0.178689	1.79353	0.0918228	0.921644	918.228	9216.44	54.1848	543.864	81.6927	100	Confident
46	0	Single Protein	P05141	ADP/ATP translocase 2 (ADT2_HUMAN)	P05141	ADT2_HUMAN ADP/ATP translocase 2 OS=Homo sapiens OX=9606 GN=SLC25A5 PE=1 SV=7		X	70.47	70.47	76.51	66.78	32	29	15	12	115	110	0.314244	4.09703	0.161481	2.10534	1614.81	21053.4	95.2901	1242.37	32.8312	100	Confident
47	0	Related Proteins	P23229	Integrin alpha-6 (ITA6_HUMAN)	A0A8C8KBL6,P23229	A0A8C8KBL6_HUMAN Integrin alpha-6 OS=Homo sapiens OX=9606 GN=ITGA6 PE=4 SV=1,ITA6_HUMAN Integrin alpha-6 OS=Homo sapiens OX=9606 GN=ITGA6 PE=1 SV=5	A0A8C8KBL6	2	30.18	30.18	36.99	71.42	32	25	19	15	79	61	0.0687711	0.567879	0.0353395	0.291816	353.395	2918.16	20.8539	172.201	126.526	100	Confident
48	0	Related Proteins	E9PDF6	Unconventional myosin-Ib (E9PDF6_HUMAN)	E9PDF6,O43795	E9PDF6_HUMAN Unconventional myosin-Ib OS=Homo sapiens OX=9606 GN=MYO1B PE=1 SV=1,MYO1B_HUMAN Unconventional myosin-Ib OS=Homo sapiens OX=9606 GN=MYO1B PE=1 SV=3	O43795	2	26.29	26.29	34.24	72.99	32	24	10	6	52	43	0.0461712	0.378907	0.023726	0.194709	237.26	1947.09	14.0008	114.898	128.4	100	Confident
49	0	Single Protein	P05783	Keratin, type I cytoskeletal 18 (K1C18_HUMAN)	P05783	K1C18_HUMAN Keratin, type I cytoskeletal 18 OS=Homo sapiens OX=9606 GN=KRT18 PE=1 SV=2		12	63.26	63.26	63.26	61.86	31	31	2	2	159	152	0.455556	2.57743	0.234097	1.32447	2340.97	13244.7	138.141	781.571	48.0285	100	Confident
50	0	Single Protein	P04406	Glyceraldehyde-3-phosphate dehydrogenase (G3P_HUMAN)	P04406	G3P_HUMAN Glyceraldehyde-3-phosphate dehydrogenase OS=Homo sapiens OX=9606 GN=GAPDH PE=1 SV=3		12	66.27	66.27	66.87	70.45	31	28	6	5	155	141	0.536122	4.99484	0.275497	2.5667	2754.97	25667	162.572	1514.62	36.0304	100	Confident
51	0	Related Proteins	A0A087X0X3	Heterogeneous nuclear ribonucleoprotein M (A0A087X0X3_HUMAN)	A0A087X0X3,P52272	A0A087X0X3_HUMAN Heterogeneous nuclear ribonucleoprotein M OS=Homo sapiens OX=9606 GN=HNRNPM PE=1 SV=1,HNRPM_HUMAN Heterogeneous nuclear ribonucleoprotein M OS=Homo sapiens OX=9606 GN=HNRNPM PE=1 SV=3	P52272	19	44.52	44.52	49.73	72.74	31	28	3	3	122	113	0.209981	1.03092	0.107903	0.529758	1079.03	5297.58	63.6739	312.612	77.5184	100	Confident
52	0	Single Protein	P13667	Protein disulfide-isomerase A4 (PDIA4_HUMAN)	P13667	PDIA4_HUMAN Protein disulfide-isomerase A4 OS=Homo sapiens OX=9606 GN=PDIA4 PE=1 SV=2		7	48.22	48.22	49.46	75.04	31	30	2	2	117	110	0.186275	1.25393	0.095721	0.64436	957.21	6443.6	56.4852	380.238	72.887	100	Confident
53	0	Related Proteins	A0A075B730	Epiplakin (A0A075B730_HUMAN)	A0A075B730,P58107	A0A075B730_HUMAN Epiplakin OS=Homo sapiens OX=9606 GN=EPPK1 PE=1 SV=2,EPIPL_HUMAN Epiplakin OS=Homo sapiens OX=9606 GN=EPPK1 PE=1 SV=3	P58107	8	33.79	31.05	36.46	71.95	31	23	24	16	73	58	0.00318994	0.104671	0.00163921	0.0537875	16.3921	537.875	0.967304	31.7401	552.791	100	Confident
54	0	Related Proteins	A0A7I2V4Y4	Alpha-actinin-1 (A0A7I2V4Y4_HUMAN)	A0A7I2V4Y4,A0A804HII9,A0A804HIN7,A0A804HJU8,A0A804HK61,A0A804HKE2,A0A804HL31,A0A804HLD0,A0A804HLF4,H9KV75,P12814	A0A7I2V4Y4_HUMAN Alpha-actinin-1 OS=Homo sapiens OX=9606 GN=ACTN1 PE=1 SV=1,A0A804HII9_HUMAN Alpha-actinin-1 OS=Homo sapiens OX=9606 GN=ACTN1 PE=1 SV=1,A0A804HIN7_HUMAN Alpha-actinin-1 OS=Homo sapiens OX=9606 GN=ACTN1 PE=1 SV=1,A0A804HJU8_HUMAN Alpha-actinin-1 OS=Homo sapiens OX=9606 GN=ACTN1 PE=1 SV=1,A0A804HK61_HUMAN Alpha-actinin-1 OS=Homo sapiens OX=9606 GN=ACTN1 PE=1 SV=1,A0A804HKE2_HUMAN Al…	A0A804HII9,A0A804HIN7,A0A804HJU8,A0A804HK61,A0A804HKE2,A0A804HL31,A0A804HLD0,A0A804HLF4,H9KV75,P12814	14	38.77	38.77	40.67	75.53	31	28	3	2	72	67	0.0501768	0.84785	0.0257844	0.435685	257.844	4356.85	15.2154	257.099	103.541	100	Confident
55	0	Single Protein	Q9NSE4	Isoleucine--tRNA ligase, mitochondrial (SYIM_HUMAN)	Q9NSE4	SYIM_HUMAN Isoleucine--tRNA ligase, mitochondrial OS=Homo sapiens OX=9606 GN=IARS2 PE=1 SV=2		1	27.96	27.96	35.87	65.61	31	24	31	24	63	54	0.0813253	0.637894	0.0417907	0.327795	417.907	3277.95	24.6608	193.433	113.719	100	Confident
56	0	Related Proteins	A0A087WVQ6	Clathrin heavy chain (A0A087WVQ6_HUMAN)	A0A087WVQ6,Q00610	A0A087WVQ6_HUMAN Clathrin heavy chain OS=Homo sapiens OX=9606 GN=CLTC PE=1 SV=1,CLH1_HUMAN Clathrin heavy chain 1 OS=Homo sapiens OX=9606 GN=CLTC PE=1 SV=5	Q00610	17	18.82	18.82	24.3	66.59	31	24	14	11	47	38	0.0262971	0.378907	0.0135133	0.194709	135.133	1947.09	7.97423	114.898	191.936	100	Confident
57	0	Related Proteins	A0A087WUI2	Heterogeneous nuclear ribonucleoproteins A2/B1 (A0A087WUI2_HUMAN)	A0A087WUI2,A0A7I2V4I6,P22626	A0A087WUI2_HUMAN Heterogeneous nuclear ribonucleoproteins A2/B1 OS=Homo sapiens OX=9606 GN=HNRNPA2B1 PE=1 SV=1,A0A7I2V4I6_HUMAN Heterogeneous nuclear ribonucleoproteins A2/B1 OS=Homo sapiens OX=9606 GN=HNRNPA2B1 PE=1 SV=1,ROA2_HUMAN Heterogeneous nuclear ribonucleoproteins A2/B1 OS=Homo sapiens OX=9606 GN=HNRNPA2B1 PE=1 SV=2	A0A7I2V4I6,P22626	7	59.39	59.39	59.77	50.57	30	28	2	1	231	205	0.787975	5.66085	0.404917	2.90894	4049.17	29089.4	238.943	1716.57	29.817	100	Confident
58	0	Single Protein	P49411	Elongation factor Tu, mitochondrial (EFTU_HUMAN)	P49411	EFTU_HUMAN Elongation factor Tu, mitochondrial OS=Homo sapiens OX=9606 GN=TUFM PE=1 SV=2		16	68.14	68.14	74.12	82.74	30	28	27	26	117	108	0.27	2.37522	0.138745	1.22056	1387.45	12205.6	81.8738	720.252	49.5102	100	Confident
59	0	Single Protein	Q12906	Interleukin enhancer-binding factor 3 (ILF3_HUMAN)	Q12906	ILF3_HUMAN Interleukin enhancer-binding factor 3 OS=Homo sapiens OX=9606 GN=ILF3 PE=1 SV=3		19	36.8	36.8	38.37	55.15	30	27	13	12	97	87	0.16763	0.924024	0.0861402	0.474829	861.402	4748.29	50.8315	280.198	95.2791	100	Confident
60	0	Single Protein	P13010	X-ray repair cross-complementing protein 5 (XRCC5_HUMAN)	P13010	XRCC5_HUMAN X-ray repair cross-complementing protein 5 OS=Homo sapiens OX=9606 GN=XRCC5 PE=1 SV=3		2	46.45	46.45	49.45	65.3	29	27	24	22	118	109	0.177814	0.995262	0.0913734	0.511436	913.734	5114.36	53.9197	301.8	82.6523	100	Confident
61	0	Related Proteins	P07437	Tubulin beta chain (TBB5_HUMAN)	P07437,Q5JP53	TBB5_HUMAN Tubulin beta chain OS=Homo sapiens OX=9606 GN=TUBB PE=1 SV=2,Q5JP53_HUMAN Tubulin beta chain OS=Homo sapiens OX=9606 GN=TUBB PE=1 SV=1	Q5JP53	6	72.52	72.52	74.77	47.75	29	28	2	2	112	107	0.222997	4.71159	0.114591	2.42115	1145.91	24211.5	67.6206	1428.72	49.639	100	Confident
62	0	Single Protein	P62805	Histone H4 (H4_HUMAN)	P62805	H4_HUMAN Histone H4 OS=Homo sapiens OX=9606 GN=H4C1 PE=1 SV=2		6	68.93	68.93	68.93	76.7	28	24	27	23	451	420	5.31646	8.12011	2.73197	4.17269	27319.7	41726.9	1612.14	2462.31	11.3604	100	Confident
63	0	Single Protein	P49748	Very long-chain specific acyl-CoA dehydrogenase, mitochondrial (ACADV_HUMAN)	P49748	ACADV_HUMAN Very long-chain specific acyl-CoA dehydrogenase, mitochondrial OS=Homo sapiens OX=9606 GN=ACADVL PE=1 SV=1		17	52.21	52.21	52.98	73.13	28	27	6	6	88	84	0.15245	1.37137	0.0783396	0.704709	783.396	7047.09	46.2284	415.85	70.3454	100	Confident
64	0	Related Proteins	A0A7I2V3F1	Aconitate hydratase, mitochondrial (A0A7I2V3F1_HUMAN)	A0A7I2V3F1,A0A7I2V3U0,A0A7I2V586,A0A7I2V5T4,A0A7I2V614,A2A274,Q99798	A0A7I2V3F1_HUMAN Aconitate hydratase, mitochondrial OS=Homo sapiens OX=9606 GN=ACO2 PE=1 SV=1,A0A7I2V3U0_HUMAN Aconitate hydratase, mitochondrial OS=Homo sapiens OX=9606 GN=ACO2 PE=1 SV=1,A0A7I2V586_HUMAN Aconitate hydratase, mitochondrial OS=Homo sapiens OX=9606 GN=ACO2 PE=1 SV=1,A0A7I2V5T4_HUMAN Aconitate hydratase, mitochondrial OS=Homo sapiens OX=9606 GN=ACO2 PE=1 SV=1,A0A7I2V614_HUMAN Aconit…	A0A7I2V3U0,A0A7I2V586,A0A7I2V5T4,A0A7I2V614,A2A274,Q99798	22	36.93	36.93	37.31	66.75	28	26	4	4	77	71	0.0733696	0.974488	0.0377025	0.500761	377.025	5007.61	22.2483	295.5	86.0553	100	Confident
65	0	Single Protein	P19367	Hexokinase-1 (HXK1_HUMAN)	P19367	HXK1_HUMAN Hexokinase-1 OS=Homo sapiens OX=9606 GN=HK1 PE=1 SV=3		10	24.97	24.97	30.75	63.36	28	21	21	15	57	50	0.0808581	0.501311	0.0415506	0.257609	415.506	2576.09	24.5191	152.016	102.42	100	Confident
66	0	Related Proteins	A0A024RA28	Heterogeneous nuclear ribonucleoprotein A2/B1, isoform CRA_d (A0A024RA28_HUMAN)	A0A024RA28,A0A7I2V323,A0A7I2V3P1,A0A7I2V4I6,A0A7I2V4N1,P22626	A0A024RA28_HUMAN Heterogeneous nuclear ribonucleoprotein A2/B1, isoform CRA_d OS=Homo sapiens OX=9606 GN=HNRNPA2B1 PE=1 SV=1,A0A7I2V323_HUMAN Heterogeneous nuclear ribonucleoproteins A2/B1 OS=Homo sapiens OX=9606 GN=HNRNPA2B1 PE=1 SV=1,A0A7I2V3P1_HUMAN Heterogeneous nuclear ribonucleoproteins A2/B1 OS=Homo sapiens OX=9606 GN=HNRNPA2B1 PE=1 SV=1,A0A7I2V4I6_HUMAN Heterogeneous nuclear ribonucleopro…	A0A7I2V323,A0A7I2V3P1,A0A7I2V4I6,A0A7I2V4N1,P22626	7	55.81	55.81	58.47	47.18	27	25	2	2	194	172	0.436073	4.72237	0.224085	2.42669	2240.85	24266.9	132.233	1431.99	31.1435	100	Confident
67	0	Single Protein	P19013	Keratin, type II cytoskeletal 4 (K2C4_HUMAN)	P19013	K2C4_HUMAN Keratin, type II cytoskeletal 4 OS=Homo sapiens OX=9606 GN=KRT4 PE=1 SV=5		12	49.42	49.42	49.42	60.38	27	27	13	13	134	130	0.213206	1.77091	0.10956	0.910021	1095.6	9100.21	64.6517	537.005	56.1093	100	Confident
68	0	Single Protein	Q9Y6N5	Sulfide:quinone oxidoreductase, mitochondrial (SQOR_HUMAN)	Q9Y6N5	SQOR_HUMAN Sulfide:quinone oxidoreductase, mitochondrial OS=Homo sapiens OX=9606 GN=SQOR PE=1 SV=1		15	56.22	56.22	56.22	80.89	27	27	18	18	112	103	0.282967	2.23172	0.145408	1.14682	1454.08	11468.2	85.8059	676.739	49.9289	100	Confident
69	0	Single Protein	Q14134	Tripartite motif-containing protein 29 (TRI29_HUMAN)	Q14134	TRI29_HUMAN Tripartite motif-containing protein 29 OS=Homo sapiens OX=9606 GN=TRIM29 PE=1 SV=2		11	50.68	50.68	50.68	74.83	27	26	10	10	87	85	0.169528	1.2216	0.0871154	0.627747	871.154	6277.47	51.407	370.435	65.7933	100	Confident
70	0	Single Protein	Q6NUK1	Calcium-binding mitochondrial carrier protein SCaMC-1 (SCMC1_HUMAN)	Q6NUK1	SCMC1_HUMAN Calcium-binding mitochondrial carrier protein SCaMC-1 OS=Homo sapiens OX=9606 GN=SLC25A24 PE=1 SV=2		1	50.73	50.73	54.3	73.38	27	21	16	12	79	69	0.197143	1.4089	0.101306	0.723991	1013.06	7239.91	59.7809	427.229	53.3203	100	Confident
71	0	Single Protein	Q9Y446	Plakophilin-3 (PKP3_HUMAN)	Q9Y446	PKP3_HUMAN Plakophilin-3 OS=Homo sapiens OX=9606 GN=PKP3 PE=1 SV=1		11	39.4	39.4	41.15	68.51	27	23	13	12	78	70	0.110577	0.698244	0.0568222	0.358807	568.222	3588.07	33.5309	211.733	87.029	100	Confident
72	0	Related Proteins	A0A7I2V3F1	Aconitate hydratase, mitochondrial (A0A7I2V3F1_HUMAN)	A0A7I2V3F1,A0A7I2V3U0,A0A7I2V586,A0A7I2V5A1,A0A7I2V5T4,A2A274,Q99798	A0A7I2V3F1_HUMAN Aconitate hydratase, mitochondrial OS=Homo sapiens OX=9606 GN=ACO2 PE=1 SV=1,A0A7I2V3U0_HUMAN Aconitate hydratase, mitochondrial OS=Homo sapiens OX=9606 GN=ACO2 PE=1 SV=1,A0A7I2V586_HUMAN Aconitate hydratase, mitochondrial OS=Homo sapiens OX=9606 GN=ACO2 PE=1 SV=1,A0A7I2V5A1_HUMAN Aconitate hydratase, mitochondrial OS=Homo sapiens OX=9606 GN=ACO2 PE=1 SV=1,A0A7I2V5T4_HUMAN Aconit…	A0A7I2V3U0,A0A7I2V586,A0A7I2V5A1,A0A7I2V5T4,A2A274,Q99798	22	34.52	34.52	38.45	66.75	27	24	3	2	75	68	0.0679348	0.873817	0.0349097	0.449029	349.097	4490.29	20.6003	264.973	86.0553	100	Confident
73	0	Single Protein	P06737	Glycogen phosphorylase, liver form (PYGL_HUMAN)	P06737	PYGL_HUMAN Glycogen phosphorylase, liver form OS=Homo sapiens OX=9606 GN=PYGL PE=1 SV=4		14	31.64	31.64	35.77	68.71	27	22	3	2	69	62	0.0900474	0.598467	0.0462727	0.307535	462.727	3075.35	27.3056	181.477	97.087	100	Confident
74	0	Related Proteins	A0A2R8Y6G6	2-phospho-D-glycerate hydro-lyase (A0A2R8Y6G6_HUMAN)	A0A2R8Y6G6,P06733	A0A2R8Y6G6_HUMAN 2-phospho-D-glycerate hydro-lyase OS=Homo sapiens OX=9606 GN=ENO1 PE=1 SV=1,ENOA_HUMAN Alpha-enolase OS=Homo sapiens OX=9606 GN=ENO1 PE=1 SV=2	P06733	1	62.67	62.67	63.59	81.34	26	23	11	11	108	98	0.251309	1.7162	0.12914	0.881907	1291.4	8819.07	76.206	520.415	47.2973	100	Confident
75	0	Single Protein	Q07065	Cytoskeleton-associated protein 4 (CKAP4_HUMAN)	Q07065	CKAP4_HUMAN Cytoskeleton-associated protein 4 OS=Homo sapiens OX=9606 GN=CKAP4 PE=1 SV=2		12	50.17	50.17	50.17	77.24	26	25	26	25	102	96	0.206452	1.13279	0.106089	0.582106	1060.89	5821.06	62.6036	343.502	65.9827	100	Confident
76	0	Single Protein	P62258	14-3-3 protein epsilon (1433E_HUMAN)	P62258	1433E_HUMAN 14-3-3 protein epsilon OS=Homo sapiens OX=9606 GN=YWHAE PE=1 SV=1		17	74.12	74.12	78.43	87.45	26	22	3	3	93	87	0.324151	3.64159	0.166572	1.87131	1665.72	18713.1	98.2944	1104.26	29.1554	100	Confident
77	0	Single Protein	P22314	Ubiquitin-like modifier-activating enzyme 1 (UBA1_HUMAN)	P22314	UBA1_HUMAN Ubiquitin-like modifier-activating enzyme 1 OS=Homo sapiens OX=9606 GN=UBA1 PE=1 SV=3		X	23.35	23.35	34.4	65.12	26	18	10	9	56	45	0.0547445	0.526418	0.0281316	0.270511	281.316	2705.11	16.6005	159.629	117.774	100	Confident
78	0	Single Protein	Q7KZF4	Staphylococcal nuclease domain-containing protein 1 (SND1_HUMAN)	Q7KZF4	SND1_HUMAN Staphylococcal nuclease domain-containing protein 1 OS=Homo sapiens OX=9606 GN=SND1 PE=1 SV=1		7	32.97	31.54	37.58	74.73	26	22	21	17	47	41	0.0559345	0.536175	0.0287431	0.275525	287.431	2755.25	16.9614	162.588	101.934	100	Confident
79	0	Single Protein	P04083	Annexin A1 (ANXA1_HUMAN)	P04083	ANXA1_HUMAN Annexin A1 OS=Homo sapiens OX=9606 GN=ANXA1 PE=1 SV=2		9	70.81	70.81	71.68	85.84	25	24	12	12	97	88	0.296296	2.01995	0.152258	1.03799	1522.58	10379.9	89.8478	612.523	38.69	100	Confident
80	0	Single Protein	P00338	L-lactate dehydrogenase A chain (LDHA_HUMAN)	P00338	LDHA_HUMAN L-lactate dehydrogenase A chain OS=Homo sapiens OX=9606 GN=LDHA PE=1 SV=2		11	70.48	70.48	71.39	78.01	25	23	11	10	92	88	0.333977	2.75837	0.171621	1.41745	1716.21	14174.5	101.274	836.439	36.6654	100	Confident
81	0	Related Proteins	F5GZQ3	Trifunctional enzyme subunit beta, mitochondrial (F5GZQ3_HUMAN)	F5GZQ3,P55084	F5GZQ3_HUMAN Trifunctional enzyme subunit beta, mitochondrial OS=Homo sapiens OX=9606 GN=HADHB PE=1 SV=1,ECHB_HUMAN Trifunctional enzyme subunit beta, mitochondrial OS=Homo sapiens OX=9606 GN=HADHB PE=1 SV=3	P55084	2	53.16	53.16	53.38	55.77	25	22	9	7	89	79	0.211712	1.81177	0.108792	0.931015	1087.92	9310.15	64.1987	549.394	49.5656	100	Confident
82	0	Single Protein	P35527	Keratin, type I cytoskeletal 9 (K1C9_HUMAN)	P35527	K1C9_HUMAN Keratin, type I cytoskeletal 9 OS=Homo sapiens OX=9606 GN=KRT9 PE=1 SV=3		17	42.86	42.86	44.78	56.5	25	23	8	7	74	65	0.171053	1.82475	0.0878989	0.937687	878.989	9376.87	51.8694	553.331	62.0268	100	Confident
83	0	Single Protein	Q03169	Tumor necrosis factor alpha-induced protein 2 (TNAP2_HUMAN)	Q03169	TNAP2_HUMAN Tumor necrosis factor alpha-induced protein 2 OS=Homo sapiens OX=9606 GN=TNFAIP2 PE=1 SV=2		14	46.64	46.64	46.64	72.94	25	25	14	14	74	71	0.141717	1.20022	0.072824	0.616757	728.24	6167.57	42.9736	363.95	72.6161	100	Confident
84	0	Single Protein	O43143	ATP-dependent RNA helicase DHX15 (DHX15_HUMAN)	O43143	DHX15_HUMAN ATP-dependent RNA helicase DHX15 OS=Homo sapiens OX=9606 GN=DHX15 PE=1 SV=2		4	37.86	37.86	41.01	62.01	25	23	24	22	66	57	0.0961872	0.655952	0.0494278	0.337074	494.278	3370.74	29.1674	198.908	90.8752	100	Confident
85	0	Single Protein	P35579	Myosin-9 (MYH9_HUMAN)	P35579	MYH9_HUMAN Myosin-9 OS=Homo sapiens OX=9606 GN=MYH9 PE=1 SV=4		22	12.14	12.14	16.58	79.64	25	17	16	11	32	21	0.0131326	0.127166	0.00674846	0.0653467	67.4846	653.467	3.98228	38.5613	226.392	100	Confident
86	0	Related Proteins	H0YL33	Annexin (H0YL33_HUMAN)	H0YL33,H0YM50,H0YMW4,P07355	H0YL33_HUMAN Annexin OS=Homo sapiens OX=9606 GN=ANXA2 PE=1 SV=2,H0YM50_HUMAN Annexin (Fragment) OS=Homo sapiens OX=9606 GN=ANXA2 PE=1 SV=1,H0YMW4_HUMAN Annexin OS=Homo sapiens OX=9606 GN=ANXA2 PE=1 SV=2,ANXA2_HUMAN Annexin A2 OS=Homo sapiens OX=9606 GN=ANXA2 PE=1 SV=2	H0YM50,H0YMW4,P07355	15	57.66	57.66	60.81	82.88	24	22	2	2	187	179	0.972826	2.66524	0.499907	1.36959	4999.07	13695.9	294.996	808.198	25.8552	100	Confident
87	0	Single Protein	P61978	Heterogeneous nuclear ribonucleoprotein K (HNRPK_HUMAN)	P61978	HNRPK_HUMAN Heterogeneous nuclear ribonucleoprotein K OS=Homo sapiens OX=9606 GN=HNRNPK PE=1 SV=1		9	51.84	51.84	61.99	66.31	24	19	2	1	116	100	0.164653	1.24829	0.0846101	0.641458	846.101	6414.58	49.9286	378.526	50.9444	100	Confident
88	0	Single Protein	P36952	Serpin B5 (SPB5_HUMAN)	P36952	SPB5_HUMAN Serpin B5 OS=Homo sapiens OX=9606 GN=SERPINB5 PE=1 SV=2		18	71.2	71.2	72	75.73	24	22	16	14	101	95	0.285285	2.24809	0.1466	1.15523	1466	11552.3	86.5089	681.702	42.0734	100	Confident
89	0	Single Protein	Q16891	MICOS complex subunit MIC60 (MIC60_HUMAN)	Q16891	MIC60_HUMAN MICOS complex subunit MIC60 OS=Homo sapiens OX=9606 GN=IMMT PE=1 SV=1		2	34.83	34.83	41.82	71.5	24	19	1	1	89	75	0.126476	0.600667	0.0649921	0.308665	649.921	3086.65	38.352	182.144	83.6263	100	Confident
90	0	Single Protein	P29590	Protein PML (PML_HUMAN)	P29590	PML_HUMAN Protein PML OS=Homo sapiens OX=9606 GN=PML PE=1 SV=3		15	27.78	27.78	28.57	63.27	24	22	8	6	74	70	0.115132	0.724087	0.0591628	0.372087	591.628	3720.87	34.9121	219.569	97.4889	100	Confident
91	0	Single Protein	P04040	Catalase (CATA_HUMAN)	P04040	CATA_HUMAN Catalase OS=Homo sapiens OX=9606 GN=CAT PE=1 SV=3		11	42.69	39.85	47.25	66.22	24	19	24	19	69	54	0.125874	1.12611	0.064683	0.578676	646.83	5786.76	38.1696	341.478	59.7188	100	Confident
92	0	Single Protein	P16615	Sarcoplasmic/endoplasmic reticulum calcium ATPase 2 (AT2A2_HUMAN)	P16615	AT2A2_HUMAN Sarcoplasmic/endoplasmic reticulum calcium ATPase 2 OS=Homo sapiens OX=9606 GN=ATP2A2 PE=1 SV=1		12	25.62	25.62	27.93	52.3	24	21	3	3	67	58	0.0859259	0.637894	0.0441548	0.327795	441.548	3277.95	26.0559	193.433	114.683	100	Confident
93	0	Single Protein	O00567	Nucleolar protein 56 (NOP56_HUMAN)	O00567	NOP56_HUMAN Nucleolar protein 56 OS=Homo sapiens OX=9606 GN=NOP56 PE=1 SV=4		20	48.32	48.32	51.85	75.08	24	22	15	13	66	61	0.121756	0.714125	0.0625671	0.366968	625.671	3669.68	36.921	216.549	66.0087	100	Confident
94	0	Related Proteins	H3BVG0	Nuclear pore complex protein Nup93 (H3BVG0_HUMAN)	H3BVG0,Q8N1F7	H3BVG0_HUMAN Nuclear pore complex protein Nup93 OS=Homo sapiens OX=9606 GN=NUP93 PE=1 SV=1,NUP93_HUMAN Nuclear pore complex protein Nup93 OS=Homo sapiens OX=9606 GN=NUP93 PE=1 SV=2	Q8N1F7	16	28.64	27.27	33.3	60.91	24	20	7	5	50	47	0.0717781	0.649648	0.0368847	0.333835	368.847	3338.35	21.7657	196.997	99.4923	100	Confident
95	0	Related Proteins	A0A087WVQ9	Elongation factor 1-alpha (A0A087WVQ9_HUMAN)	A0A087WVQ9,A0A7I2V659,P68104,Q5VTE0	A0A087WVQ9_HUMAN Elongation factor 1-alpha OS=Homo sapiens OX=9606 GN=EEF1A1 PE=1 SV=2,A0A7I2V659_HUMAN Elongation factor 1-alpha OS=Homo sapiens OX=9606 GN=EEF1A1 PE=1 SV=1,EF1A1_HUMAN Elongation factor 1-alpha 1 OS=Homo sapiens OX=9606 GN=EEF1A1 PE=1 SV=1,EF1A3_HUMAN Putative elongation factor 1-alpha-like 3 OS=Homo sapiens OX=9606 GN=EEF1A1P5 PE=5 SV=1	A0A7I2V659,P68104,Q5VTE0	6	42.48	42.48	44.23	53.81	23	22	6	6	132	123	0.265957	1.32631	0.136668	0.681549	1366.68	6815.49	80.648	402.184	49.838	100	Confident
96	0	Single Protein	P60842	Eukaryotic initiation factor 4A-I (IF4A1_HUMAN)	P60842	IF4A1_HUMAN Eukaryotic initiation factor 4A-I OS=Homo sapiens OX=9606 GN=EIF4A1 PE=1 SV=1		17	56.16	56.16	57.14	79.8	23	22	2	2	104	100	0.290123	1.81177	0.149086	0.931015	1490.86	9310.15	87.976	549.394	46.1246	100	Confident
97	0	Related Proteins	A0A7I2V2R3	Heterogeneous nuclear ribonucleoprotein A3 (A0A7I2V2R3_HUMAN)	A0A7I2V2R3,A0A7I2V402,A0A7I2V4J6,A0A7I2V5D8,P51991	A0A7I2V2R3_HUMAN Heterogeneous nuclear ribonucleoprotein A3 OS=Homo sapiens OX=9606 GN=HNRNPA3 PE=1 SV=1,A0A7I2V402_HUMAN Heterogeneous nuclear ribonucleoprotein A3 OS=Homo sapiens OX=9606 GN=HNRNPA3 PE=1 SV=1,A0A7I2V4J6_HUMAN Heterogeneous nuclear ribonucleoprotein A3 OS=Homo sapiens OX=9606 GN=HNRNPA3 PE=1 SV=1,A0A7I2V5D8_HUMAN Heterogeneous nuclear ribonucleoprotein A3 OS=Homo sapiens OX=9606 …	A0A7I2V402,A0A7I2V4J6,A0A7I2V5D8,P51991	2	44.71	44.71	44.71	73.72	23	23	5	5	101	99	0.370902	2.16228	0.190596	1.11113	1905.96	11111.3	112.471	655.681	35.3899	100	Confident
98	0	Single Protein	P38919	Eukaryotic initiation factor 4A-III (IF4A3_HUMAN)	P38919	IF4A3_HUMAN Eukaryotic initiation factor 4A-III OS=Homo sapiens OX=9606 GN=EIF4A3 PE=1 SV=4		17	52.55	52.55	55.72	74.7	23	20	2	2	86	78	0.201681	1.31013	0.103638	0.673237	1036.38	6732.37	61.1569	397.279	46.8412	100	Confident
99	0	Single Protein	P00558	Phosphoglycerate kinase 1 (PGK1_HUMAN)	P00558	PGK1_HUMAN Phosphoglycerate kinase 1 OS=Homo sapiens OX=9606 GN=PGK1 PE=1 SV=3		X	56.59	55.4	61.87	82.01	23	19	19	16	86	75	0.204918	1.31945	0.105301	0.678026	1053.01	6780.26	62.1386	400.105	44.5861	100	Confident
100	0	Single Protein	Q16666	Gamma-interferon-inducible protein 16 (IF16_HUMAN)	Q16666	IF16_HUMAN Gamma-interferon-inducible protein 16 OS=Homo sapiens OX=9606 GN=IFI16 PE=1 SV=3		1	33.76	33.76	36.05	71.21	23	21	4	4	85	80	0.143113	0.52268	0.0735414	0.26859	735.414	2685.9	43.397	158.496	88.1994	100	Confident
101	0	Single Protein	Q9Y2X3	Nucleolar protein 58 (NOP58_HUMAN)	Q9Y2X3	NOP58_HUMAN Nucleolar protein 58 OS=Homo sapiens OX=9606 GN=NOP58 PE=1 SV=1		2	48.96	48.96	51.8	75.8	23	20	12	11	79	72	0.179551	0.607628	0.0922661	0.312242	922.661	3122.42	54.4464	184.255	59.5405	100	Confident
102	0	Related Proteins	A0A0A0MSQ0	Plastin-3 (A0A0A0MSQ0_HUMAN)	A0A0A0MSQ0,P13797	A0A0A0MSQ0_HUMAN Plastin-3 OS=Homo sapiens OX=9606 GN=PLS3 PE=1 SV=1,PLST_HUMAN Plastin-3 OS=Homo sapiens OX=9606 GN=PLS3 PE=1 SV=4	P13797	X	39.38	39.38	43.92	66.29	23	21	9	8	78	71	0.146091	0.995262	0.0750717	0.511436	750.717	5114.36	44.3	301.8	69.2906	100	Confident
103	0	Single Protein	O75746	Calcium-binding mitochondrial carrier protein Aralar1 (CMC1_HUMAN)	O75746	CMC1_HUMAN Calcium-binding mitochondrial carrier protein Aralar1 OS=Homo sapiens OX=9606 GN=SLC25A12 PE=1 SV=2		2	39.23	36.87	43.81	69.47	23	20	13	12	67	61	0.106157	0.949194	0.054551	0.487763	545.51	4877.63	32.1907	287.83	74.7148	100	Confident
104	0	Related Proteins	K7EJE8	Lon protease homolog, mitochondrial (K7EJE8_HUMAN)	K7EJE8,K7EKE6,P36776	K7EJE8_HUMAN Lon protease homolog, mitochondrial OS=Homo sapiens OX=9606 GN=LONP1 PE=1 SV=1,K7EKE6_HUMAN Lon protease homolog, mitochondrial OS=Homo sapiens OX=9606 GN=LONP1 PE=1 SV=1,LONM_HUMAN Lon protease homolog, mitochondrial OS=Homo sapiens OX=9606 GN=LONP1 PE=1 SV=2	K7EKE6,P36776	19	29.55	29.55	33.29	61.28	23	18	9	8	63	27	0.0434783	0.457593	0.0223422	0.235144	223.422	2351.44	13.1842	138.759	93.238	100	Confident
105	0	Single Protein	Q15393	Splicing factor 3B subunit 3 (SF3B3_HUMAN)	Q15393	SF3B3_HUMAN Splicing factor 3B subunit 3 OS=Homo sapiens OX=9606 GN=SF3B3 PE=1 SV=4		16	20.62	20.62	27.2	55.71	23	18	19	14	38	33	0.042328	0.43845	0.0217511	0.225307	217.511	2253.07	12.8354	132.954	135.492	100	Confident
106	0	Single Protein	O75367	Core histone macro-H2A.1 (H2AY_HUMAN)	O75367	H2AY_HUMAN Core histone macro-H2A.1 OS=Homo sapiens OX=9606 GN=MACROH2A1 PE=1 SV=4		5	53.23	53.23	53.23	68.82	22	20	1	1	101	90	0.234824	1.15443	0.120669	0.59323	1206.69	5932.3	71.2072	350.067	39.5925	100	Confident
107	0	Single Protein	P40926	Malate dehydrogenase, mitochondrial (MDHM_HUMAN)	P40926	MDHM_HUMAN Malate dehydrogenase, mitochondrial OS=Homo sapiens OX=9606 GN=MDH2 PE=1 SV=3		7	67.46	67.46	68.64	76.92	22	20	5	4	101	92	0.353846	2.87468	0.181831	1.47721	1818.31	14772.1	107.299	871.706	35.4807	100	Confident
108	0	Single Protein	P34897	Serine hydroxymethyltransferase, mitochondrial (GLYM_HUMAN)	P34897	GLYM_HUMAN Serine hydroxymethyltransferase, mitochondrial OS=Homo sapiens OX=9606 GN=SHMT2 PE=1 SV=3		12	51.79	51.79	55.56	75.79	22	19	1	1	95	84	0.206388	1.04869	0.106057	0.538889	1060.57	5388.89	62.5844	318	55.9577	100	Confident
109	0	Single Protein	P21796	Voltage-dependent anion-selective channel protein 1 (VDAC1_HUMAN)	P21796	VDAC1_HUMAN Voltage-dependent anion-selective channel protein 1 OS=Homo sapiens OX=9606 GN=VDAC1 PE=1 SV=2		5	75.97	72.79	75.97	89.05	22	20	9	7	91	80	0.297619	3.21697	0.152938	1.6531	1529.38	16531	90.2489	975.501	30.7536	100	Confident
110	0	Single Protein	P12236	ADP/ATP translocase 3 (ADT3_HUMAN)	P12236	ADT3_HUMAN ADP/ATP translocase 3 OS=Homo sapiens OX=9606 GN=SLC25A6 PE=1 SV=4		X	54.7	54.7	57.38	68.46	22	21	3	2	86	82	0.171835	2.25233	0.0883008	1.15741	883.008	11574.1	52.1065	682.989	32.8452	100	Confident
111	0	Related Proteins	A0A0B4J1R6	Transketolase (A0A0B4J1R6_HUMAN)	A0A0B4J1R6,P29401	A0A0B4J1R6_HUMAN Transketolase OS=Homo sapiens OX=9606 GN=TKT PE=1 SV=1,TKT_HUMAN Transketolase OS=Homo sapiens OX=9606 GN=TKT PE=1 SV=3	P29401	3	56.46	56.46	58.21	73.3	22	21	13	12	76	72	0.214925	1.53423	0.110444	0.788396	1104.44	7883.96	65.1732	465.234	49.8789	100	Confident
112	0	Single Protein	Q9UJS0	Calcium-binding mitochondrial carrier protein Aralar2 (CMC2_HUMAN)	Q9UJS0	CMC2_HUMAN Calcium-binding mitochondrial carrier protein Aralar2 OS=Homo sapiens OX=9606 GN=SLC25A13 PE=1 SV=2		7	34.52	34.52	41.04	64.15	22	18	13	12	75	69	0.124183	0.792756	0.063814	0.407374	638.14	4073.74	37.6568	240.392	74.1286	100	Confident
113	0	Single Protein	Q9Y230	RuvB-like 2 (RUVB2_HUMAN)	Q9Y230	RUVB2_HUMAN RuvB-like 2 OS=Homo sapiens OX=9606 GN=RUVBL2 PE=1 SV=3		19	47.73	47.73	52.92	69.98	22	18	4	4	72	58	0.155496	0.995262	0.0799048	0.511436	799.048	5114.36	47.152	301.8	51.1246	100	Confident
114	0	Related Proteins	J3QSV6	Ribosomal L1 domain-containing protein 1 (Fragment) (J3QSV6_HUMAN)	J3QSV6,O76021	J3QSV6_HUMAN Ribosomal L1 domain-containing protein 1 (Fragment) OS=Homo sapiens OX=9606 GN=RSL1D1 PE=1 SV=1,RL1D1_HUMAN Ribosomal L1 domain-containing protein 1 OS=Homo sapiens OX=9606 GN=RSL1D1 PE=1 SV=3	O76021	16	41.4	41.4	43.95	73.49	22	19	5	5	69	59	0.120991	0.644028	0.0621739	0.330947	621.739	3309.47	36.6889	195.293	48.1791	100	Confident
115	0	Related Proteins	E7EQR4	Ezrin (E7EQR4_HUMAN)	E7EQR4,P15311	E7EQR4_HUMAN Ezrin OS=Homo sapiens OX=9606 GN=EZR PE=1 SV=3,EZRI_HUMAN Ezrin OS=Homo sapiens OX=9606 GN=EZR PE=1 SV=4	P15311	6	35.49	35.49	40.96	70.65	22	19	14	11	62	57	0.101367	0.548817	0.0520894	0.282021	520.894	2820.21	30.7381	166.421	69.3287	100	Confident
116	0	Single Protein	Q9Y305	Acyl-coenzyme A thioesterase 9, mitochondrial (ACOT9_HUMAN)	Q9Y305	ACOT9_HUMAN Acyl-coenzyme A thioesterase 9, mitochondrial OS=Homo sapiens OX=9606 GN=ACOT9 PE=1 SV=2		X	52.16	52.16	55.13	75.63	22	20	9	8	58	54	0.159639	1.31013	0.0820336	0.673237	820.336	6732.37	48.4082	397.279	49.8695	100	Confident
117	0	Single Protein	P11413	Glucose-6-phosphate 1-dehydrogenase (G6PD_HUMAN)	P11413	G6PD_HUMAN Glucose-6-phosphate 1-dehydrogenase OS=Homo sapiens OX=9606 GN=G6PD PE=1 SV=4		X	42.52	42.52	47.18	73.2	22	19	7	5	57	54	0.115974	1.0991	0.0595955	0.564797	595.955	5647.97	35.1675	333.288	59.219	100	Confident
118	0	Single Protein	P07384	Calpain-1 catalytic subunit (CAN1_HUMAN)	P07384	CAN1_HUMAN Calpain-1 catalytic subunit OS=Homo sapiens OX=9606 GN=CAPN1 PE=1 SV=1		11	32.49	32.49	34.87	63.17	22	20	15	14	56	49	0.0926276	0.677719	0.0475986	0.34826	475.986	3482.6	28.0881	205.509	81.8382	100	Confident
119	0	Related Proteins	G3V0E5	Transferrin receptor protein 1 (G3V0E5_HUMAN)	G3V0E5,P02786	G3V0E5_HUMAN Transferrin receptor protein 1 OS=Homo sapiens OX=9606 GN=TFRC PE=1 SV=1,TFR1_HUMAN Transferrin receptor protein 1 OS=Homo sapiens OX=9606 GN=TFRC PE=1 SV=2	P02786	3	29.9	29.9	38.73	69.22	22	16	19	13	52	42	0.0843373	0.623777	0.0433385	0.320541	433.385	3205.41	25.5741	189.152	75.9166	100	Confident
120	0	Single Protein	P50991	T-complex protein 1 subunit delta (TCPD_HUMAN)	P50991	TCPD_HUMAN T-complex protein 1 subunit delta OS=Homo sapiens OX=9606 GN=CCT4 PE=1 SV=4		2	36.73	36.73	44.71	67.16	22	15	20	13	47	35	0.0731982	0.730196	0.0376144	0.375226	376.144	3752.26	22.1964	221.422	57.8878	100	Confident
121	0	Single Protein	Q9NR30	Nucleolar RNA helicase 2 (DDX21_HUMAN)	Q9NR30	DDX21_HUMAN Nucleolar RNA helicase 2 OS=Homo sapiens OX=9606 GN=DDX21 PE=1 SV=5		10	28.86	28.86	30.91	72.16	22	19	19	17	46	41	0.0662359	0.389495	0.0340367	0.20015	340.367	2001.5	20.0851	118.109	87.2904	100	Confident
122	0	Single Protein	P12035	Keratin, type II cytoskeletal 3 (K2C3_HUMAN)	P12035	K2C3_HUMAN Keratin, type II cytoskeletal 3 OS=Homo sapiens OX=9606 GN=KRT3 PE=1 SV=3		12	17.2	17.2	24.04	51.43	21	15	7	2	144	132	0.0836417	0.778279	0.042981	0.399935	429.81	3999.35	25.3632	236.003	64.3776	100	Confident
123	0	Single Protein	Q562R1	Beta-actin-like protein 2 (ACTBL_HUMAN)	Q562R1	ACTBL_HUMAN Beta-actin-like protein 2 OS=Homo sapiens OX=9606 GN=ACTBL2 PE=1 SV=2		5	39.36	39.36	47.87	67.82	21	16	5	2	139	106	0.218289	1.63665	0.112172	0.841027	1121.72	8410.27	66.1932	496.292	41.976	100	Confident
124	0	Single Protein	Q5T6W2	Heterogeneous nuclear ribonucleoprotein K (Fragment) (Q5T6W2_HUMAN)	Q5T6W2	Q5T6W2_HUMAN Heterogeneous nuclear ribonucleoprotein K (Fragment) OS=Homo sapiens OX=9606 GN=HNRNPK PE=1 SV=1		9	55.15	55.15	64.12	70.18	21	17	1	1	112	97	0.177586	1.34188	0.0912564	0.689555	912.564	6895.55	53.8506	406.908	41.7807	100	Confident
125	0	Single Protein	P12532	Creatine kinase U-type, mitochondrial (KCRU_HUMAN)	P12532	KCRU_HUMAN Creatine kinase U-type, mitochondrial OS=Homo sapiens OX=9606 GN=CKMT1A PE=1 SV=1		15	47.48	47.48	51.8	66.91	21	18	4	4	97	85	0.259146	1.06914	0.133168	0.549399	1331.68	5493.99	78.5826	324.201	47.0072	100	Confident
126	0	Related Proteins	B4DJ81	NADH-ubiquinone oxidoreductase 75 kDa subunit, mitochondrial (B4DJ81_HUMAN)	B4DJ81,P28331	B4DJ81_HUMAN NADH-ubiquinone oxidoreductase 75 kDa subunit, mitochondrial OS=Homo sapiens OX=9606 GN=NDUFS1 PE=1 SV=1,NDUS1_HUMAN NADH-ubiquinone oxidoreductase 75 kDa subunit, mitochondrial OS=Homo sapiens OX=9606 GN=NDUFS1 PE=1 SV=3	P28331	2	47.79	47.79	48.28	70.54	21	20	21	20	81	81	0.164948	1.1275	0.0847622	0.579387	847.622	5793.87	50.0184	341.898	66.879	100	Confident
127	0	Related Proteins	A0A7P0T8L6	Fatty acid CoA ligase Acsl3 (A0A7P0T8L6_HUMAN)	A0A7P0T8L6,A0A7P0TA76,A0A7P0TB52,O95573	A0A7P0T8L6_HUMAN Fatty acid CoA ligase Acsl3 OS=Homo sapiens OX=9606 GN=ACSL3 PE=1 SV=1,A0A7P0TA76_HUMAN Fatty acid CoA ligase Acsl3 OS=Homo sapiens OX=9606 GN=ACSL3 PE=1 SV=1,A0A7P0TB52_HUMAN Fatty acid CoA ligase Acsl3 OS=Homo sapiens OX=9606 GN=ACSL3 PE=1 SV=1,ACSL3_HUMAN Fatty acid CoA ligase Acsl3 OS=Homo sapiens OX=9606 GN=ACSL3 PE=1 SV=3	A0A7P0TA76,A0A7P0TB52,O95573	2	42.96	42.96	45.77	60.21	21	17	4	2	77	66	0.0963149	0.920142	0.0494934	0.472834	494.934	4728.34	29.2062	279.02	62.7841	100	Confident
128	0	Related Proteins	A0A7P0T8L6	Fatty acid CoA ligase Acsl3 (A0A7P0T8L6_HUMAN)	A0A7P0T8L6,A0A7P0TA76,A0A7P0TBB1,O95573	A0A7P0T8L6_HUMAN Fatty acid CoA ligase Acsl3 OS=Homo sapiens OX=9606 GN=ACSL3 PE=1 SV=1,A0A7P0TA76_HUMAN Fatty acid CoA ligase Acsl3 OS=Homo sapiens OX=9606 GN=ACSL3 PE=1 SV=1,A0A7P0TBB1_HUMAN Fatty acid CoA ligase Acsl3 OS=Homo sapiens OX=9606 GN=ACSL3 PE=1 SV=1,ACSL3_HUMAN Fatty acid CoA ligase Acsl3 OS=Homo sapiens OX=9606 GN=ACSL3 PE=1 SV=3	A0A7P0TA76,A0A7P0TBB1,O95573	2	46.83	46.83	50.35	60.21	21	18	3	2	76	65	0.0900335	0.995262	0.0462656	0.511436	462.656	5114.36	27.3014	301.8	62.7841	100	Confident
129	0	Single Protein	P30740	Leukocyte elastase inhibitor (ILEU_HUMAN)	P30740	ILEU_HUMAN Leukocyte elastase inhibitor OS=Homo sapiens OX=9606 GN=SERPINB1 PE=1 SV=1		6	45.38	45.38	50.4	61.21	21	17	20	16	76	69	0.25	1.48513	0.128468	0.763164	1284.68	7631.64	75.8091	450.345	42.7147	100	Confident
130	0	Single Protein	P00966	Argininosuccinate synthase (ASSY_HUMAN)	P00966	ASSY_HUMAN Argininosuccinate synthase OS=Homo sapiens OX=9606 GN=ASS1 PE=1 SV=2		9	51.7	49.76	56.07	73.54	21	19	9	8	76	68	0.207951	1.31945	0.10686	0.678026	1068.6	6780.26	63.0583	400.105	46.501	100	Confident
131	0	Single Protein	A0A7I2V4J2	Non-POU domain-containing octamer-binding protein (A0A7I2V4J2_HUMAN)	A0A7I2V4J2	A0A7I2V4J2_HUMAN Non-POU domain-containing octamer-binding protein OS=Homo sapiens OX=9606 GN=NONO PE=1 SV=1		X	44.87	44.87	52.99	62.61	21	18	3	2	76	73	0.240614	0.823348	0.123645	0.423094	1236.45	4230.94	72.963	249.669	53.7841	100	Confident
132	0	Single Protein	P41091	Eukaryotic translation initiation factor 2 subunit 3 (IF2G_HUMAN)	P41091	IF2G_HUMAN Eukaryotic translation initiation factor 2 subunit 3 OS=Homo sapiens OX=9606 GN=EIF2S3 PE=1 SV=3		X	48.09	48.09	49.58	61.44	21	19	2	2	74	67	0.182561	1.24829	0.0938129	0.641458	938.129	6414.58	55.3592	378.526	51.0772	100	Confident
133	0	Single Protein	P50990	T-complex protein 1 subunit theta (TCPQ_HUMAN)	P50990	TCPQ_HUMAN T-complex protein 1 subunit theta OS=Homo sapiens OX=9606 GN=CCT8 PE=1 SV=4		21	40.69	40.69	45.99	78.1	21	17	8	7	69	62	0.135965	0.963828	0.0698684	0.495283	698.684	4952.83	41.2295	292.268	59.5825	100	Confident
134	0	Single Protein	P07954	Fumarate hydratase, mitochondrial (FUMH_HUMAN)	P07954	FUMH_HUMAN Fumarate hydratase, mitochondrial OS=Homo sapiens OX=9606 GN=FH PE=1 SV=3		1	50	50	50.59	61.37	21	19	2	2	63	54	0.128266	1.4879	0.0659122	0.76459	659.122	7645.9	38.8949	451.186	54.6022	100	Confident
135	0	Single Protein	P14868	Aspartate--tRNA ligase, cytoplasmic (SYDC_HUMAN)	P14868	SYDC_HUMAN Aspartate--tRNA ligase, cytoplasmic OS=Homo sapiens OX=9606 GN=DARS1 PE=1 SV=2		2	39.12	39.12	49.9	81.64	21	16	4	2	62	55	0.134474	0.84785	0.0691024	0.435685	691.024	4356.85	40.7775	257.099	57.1	100	Confident
136	0	Single Protein	Q9Y512	Sorting and assembly machinery component 50 homolog (SAM50_HUMAN)	Q9Y512	SAM50_HUMAN Sorting and assembly machinery component 50 homolog OS=Homo sapiens OX=9606 GN=SAMM50 PE=1 SV=3		22	52.45	52.45	58.85	62.26	21	18	21	18	58	51	0.135279	1.37137	0.0695157	0.704709	695.157	7047.09	41.0214	415.85	51.9433	100	Confident
137	0	Related Proteins	B4DUR8	T-complex protein 1 subunit gamma (B4DUR8_HUMAN)	B4DUR8,P49368	B4DUR8_HUMAN T-complex protein 1 subunit gamma OS=Homo sapiens OX=9606 GN=CCT3 PE=1 SV=1,TCPG_HUMAN T-complex protein 1 subunit gamma OS=Homo sapiens OX=9606 GN=CCT3 PE=1 SV=4	P49368	1	40.6	40.6	55.6	69.2	21	15	12	10	52	42	0.101759	0.745563	0.0522909	0.383123	522.909	3831.23	30.857	226.082	55.6387	100	Confident
138	0	Related Proteins	A0A804HK76	Filamin-B (A0A804HK76_HUMAN)	A0A804HK76,E7EN95,O75369	A0A804HK76_HUMAN Filamin-B OS=Homo sapiens OX=9606 GN=FLNB PE=1 SV=1,E7EN95_HUMAN Filamin-B OS=Homo sapiens OX=9606 GN=FLNB PE=1 SV=1,FLNB_HUMAN Filamin-B OS=Homo sapiens OX=9606 GN=FLNB PE=1 SV=2	E7EN95,O75369	3	9.06	9.06	13	68.81	21	15	9	7	36	25	0.00935551	0.152732	0.00480752	0.0784846	48.0752	784.846	2.83693	46.3139	273.854	100	Confident
139	0	Single Protein	Q8IVF2	Protein AHNAK2 (AHNK2_HUMAN)	Q8IVF2	AHNK2_HUMAN Protein AHNAK2 OS=Homo sapiens OX=9606 GN=AHNAK2 PE=1 SV=2		14	2.85	2.85	8.63	73.77	21	1	21	1	27	3	4.24719e-05	0.00317664	2.1825e-05	0.00163238	0.21825	16.3238	0.012879	0.963273	616.242	100	Doubtful
140	0	Related Proteins	O60814	Histone H2B type 1-K (H2B1K_HUMAN)	O60814,P57053,P58876,P62807,Q5QNW6,Q93079,Q99877,Q99879,Q99880,U3KQK0	H2B1K_HUMAN Histone H2B type 1-K OS=Homo sapiens OX=9606 GN=H2BC12 PE=1 SV=3,H2BFS_HUMAN Histone H2B type F-S OS=Homo sapiens OX=9606 GN=H2BC12L PE=1 SV=2,H2B1D_HUMAN Histone H2B type 1-D OS=Homo sapiens OX=9606 GN=H2BC5 PE=1 SV=2,H2B1C_HUMAN Histone H2B type 1-C/E/F/G/I OS=Homo sapiens OX=9606 GN=H2BC4 PE=1 SV=4,H2B2F_HUMAN Histone H2B type 2-F OS=Homo sapiens OX=9606 GN=H2BC18 PE=1 SV=3,H2B1H_H…	P57053,P58876,P62807,Q5QNW6,Q93079,Q99877,Q99879,Q99880,U3KQK0	6	56.35	56.35	56.35	78.57	20	18	3	3	350	327	1.75758	3.39397	0.903167	1.74406	9031.67	17440.6	532.961	1029.18	13.8816	100	Confident
141	0	Related Proteins	A0A7P0T861	Calreticulin (A0A7P0T861_HUMAN)	A0A7P0T861,K7EL50,P27797	A0A7P0T861_HUMAN Calreticulin OS=Homo sapiens OX=9606 GN=CALR PE=1 SV=1,K7EL50_HUMAN Calreticulin OS=Homo sapiens OX=9606 GN=CALR PE=1 SV=2,CALR_HUMAN Calreticulin OS=Homo sapiens OX=9606 GN=CALR PE=1 SV=1	K7EL50,P27797	19	62.36	62.36	62.36	71.63	20	19	6	6	93	91	0.356863	2.26222	0.183381	1.16249	1833.81	11624.9	108.214	685.988	40.788	100	Confident
142	0	Single Protein	P26641	Elongation factor 1-gamma (EF1G_HUMAN)	P26641	EF1G_HUMAN Elongation factor 1-gamma OS=Homo sapiens OX=9606 GN=EEF1G PE=1 SV=3		11	46.22	43.71	46.22	73	20	20	20	20	87	83	0.239884	1.38429	0.12327	0.711345	1232.7	7113.45	72.7417	419.766	50.0871	100	Confident
143	0	Single Protein	Q9UHQ9	NADH-cytochrome b5 reductase 1 (NB5R1_HUMAN)	Q9UHQ9	NB5R1_HUMAN NADH-cytochrome b5 reductase 1 OS=Homo sapiens OX=9606 GN=CYB5R1 PE=1 SV=1		1	55.08	55.08	57.7	60	20	18	5	4	77	67	0.320574	2.0654	0.164734	1.06135	1647.34	10613.5	97.2097	626.303	34.0732	100	Confident
144	0	Related Proteins	E9PKG1	Protein arginine N-methyltransferase 1 (E9PKG1_HUMAN)	E9PKG1,Q99873	E9PKG1_HUMAN Protein arginine N-methyltransferase 1 OS=Homo sapiens OX=9606 GN=PRMT1 PE=1 SV=1,ANM1_HUMAN Protein arginine N-methyltransferase 1 OS=Homo sapiens OX=9606 GN=PRMT1 PE=1 SV=3	Q99873	19	59.38	59.38	60.31	80.62	20	19	5	5	75	70	0.243902	2.07029	0.125334	1.06386	1253.34	10638.6	73.9601	627.787	37.6848	100	Confident
145	0	Related Proteins	H0YML5	Phosphoenolpyruvate carboxykinase (GTP) (H0YML5_HUMAN)	H0YML5,Q16822	H0YML5_HUMAN Phosphoenolpyruvate carboxykinase (GTP) OS=Homo sapiens OX=9606 GN=PCK2 PE=1 SV=1,PCKGM_HUMAN Phosphoenolpyruvate carboxykinase [GTP], mitochondrial OS=Homo sapiens OX=9606 GN=PCK2 PE=1 SV=4	Q16822	14	42.41	42.41	48.31	59.07	20	17	9	8	72	66	0.152661	1.29986	0.0784481	0.667962	784.481	6679.62	46.2924	394.166	52.4323	100	Confident
146	0	Related Proteins	A0A7P0T9F7	4F2 cell-surface antigen heavy chain (A0A7P0T9F7_HUMAN)	A0A7P0T9F7,A0A7P0TAN7,A0A7P0TBF8,A0A7P0Z4A0,A0A7P0Z4P5,F5GZI0,F5GZS6,F5H056,J3KPF3,P08195	A0A7P0T9F7_HUMAN 4F2 cell-surface antigen heavy chain OS=Homo sapiens OX=9606 GN=SLC3A2 PE=1 SV=1,A0A7P0TAN7_HUMAN 4F2 cell-surface antigen heavy chain OS=Homo sapiens OX=9606 GN=SLC3A2 PE=1 SV=1,A0A7P0TBF8_HUMAN 4F2 cell-surface antigen heavy chain OS=Homo sapiens OX=9606 GN=SLC3A2 PE=1 SV=1,A0A7P0Z4A0_HUMAN 4F2 cell-surface antigen heavy chain OS=Homo sapiens OX=9606 GN=SLC3A2 PE=1 SV=1,A0A7P0Z…	A0A7P0TAN7,A0A7P0TBF8,A0A7P0Z4A0,A0A7P0Z4P5,F5GZI0,F5GZS6,F5H056,J3KPF3,P08195	11	34.16	34.16	34.16	69.32	20	19	8	7	71	65	0.131991	1.24829	0.0678263	0.641458	678.263	6414.58	40.0245	378.526	65.2004	100	Confident
147	0	Single Protein	P49257	Protein ERGIC-53 (LMAN1_HUMAN)	P49257	LMAN1_HUMAN Protein ERGIC-53 OS=Homo sapiens OX=9606 GN=LMAN1 PE=1 SV=2		18	38.63	33.14	40.59	50.78	20	17	20	17	70	67	0.216129	0.987218	0.111062	0.507303	1110.62	5073.03	65.5382	299.36	57.513	100	Confident
148	0	Single Protein	Q12931	Heat shock protein 75 kDa, mitochondrial (TRAP1_HUMAN)	Q12931	TRAP1_HUMAN Heat shock protein 75 kDa, mitochondrial OS=Homo sapiens OX=9606 GN=TRAP1 PE=1 SV=3		16	35.37	35.37	37.78	75.43	20	19	4	4	70	68	0.10802	0.592677	0.0555081	0.304559	555.081	3045.59	32.7555	179.721	80.0597	100	Confident
149	0	Related Proteins	F5GWF6	CCT-beta (F5GWF6_HUMAN)	F5GWF6,P78371	F5GWF6_HUMAN CCT-beta OS=Homo sapiens OX=9606 GN=CCT2 PE=1 SV=2,TCPB_HUMAN T-complex protein 1 subunit beta OS=Homo sapiens OX=9606 GN=CCT2 PE=1 SV=4	P78371	12	45.09	45.09	47.92	83.58	20	19	2	2	69	64	0.135881	1.07332	0.0698253	0.551549	698.253	5515.49	41.2041	325.47	56.7708	100	Confident
150	0	Single Protein	P21397	Amine oxidase [flavin-containing] A (AOFA_HUMAN)	P21397	AOFA_HUMAN Amine oxidase [flavin-containing] A OS=Homo sapiens OX=9606 GN=MAOA PE=1 SV=1		X	45.16	45.16	52.75	66.22	20	17	15	13	65	51	0.119438	0.843423	0.0613757	0.43341	613.757	4334.1	36.2179	255.756	59.6435	100	Confident
151	0	Single Protein	Q9UMS4	Pre-mRNA-processing factor 19 (PRP19_HUMAN)	Q9UMS4	PRP19_HUMAN Pre-mRNA-processing factor 19 OS=Homo sapiens OX=9606 GN=PRPF19 PE=1 SV=1		11	44.64	44.64	51.59	47.22	20	15	7	5	63	51	0.15873	1.19235	0.0815668	0.612712	815.668	6127.12	48.1327	361.563	55.1463	100	Confident
152	0	Single Protein	Q9HDC9	Adipocyte plasma membrane-associated protein (APMAP_HUMAN)	Q9HDC9	APMAP_HUMAN Adipocyte plasma membrane-associated protein OS=Homo sapiens OX=9606 GN=APMAP PE=1 SV=2		20	51.2	51.2	53.37	57.21	20	16	3	1	59	54	0.181507	1.35555	0.0932711	0.696579	932.711	6965.79	55.0395	411.053	46.4509	100	Confident
153	0	Single Protein	Q13835	Plakophilin-1 (PKP1_HUMAN)	Q13835	PKP1_HUMAN Plakophilin-1 OS=Homo sapiens OX=9606 GN=PKP1 PE=1 SV=2		1	31.46	31.46	35.74	87.82	20	17	20	17	57	50	0.0762195	0.530321	0.039167	0.272517	391.67	2725.17	23.1125	160.813	82.8078	100	Confident
154	0	Related Proteins	A0A669KB05	Catenin delta-1 (A0A669KB05_HUMAN)	A0A669KB05,A0A669KB62,C9JZR2,H0YC95,O60716	A0A669KB05_HUMAN Catenin delta-1 OS=Homo sapiens OX=9606 GN=CTNND1 PE=1 SV=1,A0A669KB62_HUMAN Catenin delta-1 OS=Homo sapiens OX=9606 GN=CTNND1 PE=1 SV=1,C9JZR2_HUMAN Catenin delta-1 OS=Homo sapiens OX=9606 GN=CTNND1 PE=1 SV=2,H0YC95_HUMAN Catenin delta-1 OS=Homo sapiens OX=9606 GN=CTNND1 PE=1 SV=2,CTND1_HUMAN Catenin delta-1 OS=Homo sapiens OX=9606 GN=CTNND1 PE=1 SV=1	A0A669KB62,C9JZR2,H0YC95,O60716	11	23.5	23.5	25.46	73.88	20	15	4	3	49	43	0.0412088	0.336751	0.021176	0.173046	211.76	1730.46	12.496	102.115	102.227	100	Confident
155	0	Single Protein	P33993	DNA replication licensing factor MCM7 (MCM7_HUMAN)	P33993	MCM7_HUMAN DNA replication licensing factor MCM7 OS=Homo sapiens OX=9606 GN=MCM7 PE=1 SV=4		7	27.82	27.82	34.49	71.07	20	14	15	11	45	34	0.0558376	0.425103	0.0286933	0.218448	286.933	2184.48	16.932	128.907	81.2566	100	Confident
156	0	Single Protein	P46060	Ran GTPase-activating protein 1 (RAGP1_HUMAN)	P46060	RAGP1_HUMAN Ran GTPase-activating protein 1 OS=Homo sapiens OX=9606 GN=RANGAP1 PE=1 SV=1		22	33.39	33.39	40.55	59.28	20	15	10	8	37	29	0.0775401	0.795714	0.0398456	0.408894	398.456	4088.94	23.513	241.29	63.5023	100	Confident
157	0	Related Proteins	A8K7Q2	Heat shock cognate 71 kDa protein (A8K7Q2_HUMAN)	A8K7Q2,E9PKE3,E9PNE6,P11142	A8K7Q2_HUMAN Heat shock cognate 71 kDa protein OS=Homo sapiens OX=9606 GN=HSPA8 PE=1 SV=1,E9PKE3_HUMAN Heat shock cognate 71 kDa protein OS=Homo sapiens OX=9606 GN=HSPA8 PE=1 SV=1,E9PNE6_HUMAN Heat shock cognate 71 kDa protein OS=Homo sapiens OX=9606 GN=HSPA8 PE=1 SV=1,HSP7C_HUMAN Heat shock cognate 71 kDa protein OS=Homo sapiens OX=9606 GN=HSPA8 PE=1 SV=1	E9PKE3,E9PNE6,P11142	11	37.8	37.8	40.49	63.41	19	17	1	1	78	69	0.192308	0.963828	0.0988213	0.495283	988.213	4952.83	58.3147	292.268	45.3103	100	Confident
158	0	Related Proteins	A0A0G2JLI4	DEAD box protein 5 (A0A0G2JLI4_HUMAN)	A0A0G2JLI4,J3KTA4,P17844	A0A0G2JLI4_HUMAN DEAD box protein 5 OS=Homo sapiens OX=9606 GN=DDX5 PE=1 SV=2,J3KTA4_HUMAN DEAD box protein 5 OS=Homo sapiens OX=9606 GN=DDX5 PE=1 SV=1,DDX5_HUMAN Probable ATP-dependent RNA helicase DDX5 OS=Homo sapiens OX=9606 GN=DDX5 PE=1 SV=1	J3KTA4,P17844	17	38.31	38.31	38.9	59.14	19	18	5	4	75	73	0.199164	0.910953	0.102345	0.468112	1023.45	4681.12	60.3939	276.234	57.1267	100	Confident
159	0	Single Protein	P23526	Adenosylhomocysteinase (SAHH_HUMAN)	P23526	SAHH_HUMAN Adenosylhomocysteinase OS=Homo sapiens OX=9606 GN=AHCY PE=1 SV=4		20	44.21	44.21	44.44	61.34	19	18	17	16	73	68	0.256604	1.56502	0.131861	0.804218	1318.61	8042.18	77.8116	474.571	47.6852	100	Confident
160	0	Single Protein	P31930	Cytochrome b-c1 complex subunit 1, mitochondrial (QCR1_HUMAN)	P31930	QCR1_HUMAN Cytochrome b-c1 complex subunit 1, mitochondrial OS=Homo sapiens OX=9606 GN=UQCRC1 PE=1 SV=3		3	56.67	56.67	56.67	62.71	19	19	19	19	71	71	0.187831	1.58847	0.0965207	0.816269	965.207	8162.69	56.9571	481.682	52.6124	100	Confident
161	0	Single Protein	Q9UHG3	Prenylcysteine oxidase 1 (PCYOX_HUMAN)	Q9UHG3	PCYOX_HUMAN Prenylcysteine oxidase 1 OS=Homo sapiens OX=9606 GN=PCYOX1 PE=1 SV=3		2	39.21	39.21	42.38	51.09	19	15	10	7	66	60	0.165289	1.11879	0.0849373	0.574911	849.373	5749.11	50.1217	339.256	56.6037	100	Confident
162	0	Single Protein	P04844	Dolichyl-diphosphooligosaccharide--protein glycosyltransferase subunit 2 (RPN2_HUMAN)	P04844	RPN2_HUMAN Dolichyl-diphosphooligosaccharide--protein glycosyltransferase subunit 2 OS=Homo sapiens OX=9606 GN=RPN2 PE=1 SV=3		20	39.46	39.46	39.46	51.66	19	18	10	10	59	56	0.148148	1.41534	0.076129	0.727303	761.29	7273.03	44.9239	429.183	69.241	100	Confident
163	0	Related Proteins	A0A7P0T840	Calnexin (A0A7P0T840_HUMAN)	A0A7P0T840,A0A7P0T8G1,A0A7P0T937,A0A7P0T9L0,A0A7P0TAE9,A0A7P0TB65,A0A7P0Z4D6,D6RGY2,P27824	A0A7P0T840_HUMAN Calnexin OS=Homo sapiens OX=9606 GN=CANX PE=1 SV=1,A0A7P0T8G1_HUMAN Calnexin OS=Homo sapiens OX=9606 GN=CANX PE=1 SV=1,A0A7P0T937_HUMAN Calnexin OS=Homo sapiens OX=9606 GN=CANX PE=1 SV=1,A0A7P0T9L0_HUMAN Calnexin OS=Homo sapiens OX=9606 GN=CANX PE=1 SV=1,A0A7P0TAE9_HUMAN Calnexin OS=Homo sapiens OX=9606 GN=CANX PE=1 SV=1,A0A7P0TB65_HUMAN Calnexin OS=Homo sapiens OX=9606 GN=CANX P…	A0A7P0T8G1,A0A7P0T937,A0A7P0T9L0,A0A7P0TAE9,A0A7P0TB65,A0A7P0Z4D6,D6RGY2,P27824	5	21.33	21.33	21.5	49.5	19	17	6	6	57	55	0.121538	0.899715	0.0624551	0.462337	624.551	4623.37	36.8549	272.826	68.2023	100	Confident
164	0	Related Proteins	A0A0A0MS51	Actin-depolymerizing factor (A0A0A0MS51_HUMAN)	A0A0A0MS51,A0A0A0MT01,P06396	A0A0A0MS51_HUMAN Actin-depolymerizing factor OS=Homo sapiens OX=9606 GN=GSN PE=1 SV=1,A0A0A0MT01_HUMAN Actin-depolymerizing factor OS=Homo sapiens OX=9606 GN=GSN PE=1 SV=1,GELS_HUMAN Gelsolin OS=Homo sapiens OX=9606 GN=GSN PE=1 SV=1	A0A0A0MT01,P06396	9	26.87	26.87	29.28	55.48	19	15	13	11	54	45	0.0914634	0.523796	0.0470004	0.269163	470.004	2691.63	27.735	158.834	82.4743	100	Confident
165	0	Single Protein	P31948	Stress-induced-phosphoprotein 1 (STIP1_HUMAN)	P31948	STIP1_HUMAN Stress-induced-phosphoprotein 1 OS=Homo sapiens OX=9606 GN=STIP1 PE=1 SV=1		11	32.78	32.78	39.41	78.45	19	15	7	4	54	49	0.110329	0.487352	0.0566947	0.250436	566.947	2504.36	33.4556	147.783	62.5994	100	Confident
166	0	Related Proteins	F8VQE1	LIM domain and actin-binding protein 1 (F8VQE1_HUMAN)	F8VQE1,F8VS07,Q9UHB6	F8VQE1_HUMAN LIM domain and actin-binding protein 1 OS=Homo sapiens OX=9606 GN=LIMA1 PE=1 SV=1,F8VS07_HUMAN LIM domain and actin-binding protein 1 OS=Homo sapiens OX=9606 GN=LIMA1 PE=1 SV=1,LIMA1_HUMAN LIM domain and actin-binding protein 1 OS=Homo sapiens OX=9606 GN=LIMA1 PE=1 SV=1	F8VS07,Q9UHB6	12	29.6	26.09	44.15	77.93	19	12	15	9	50	33	0.0635838	0.412538	0.0326739	0.211991	326.739	2119.91	19.2809	125.096	66.95	100	Confident
167	0	Single Protein	Q99832	T-complex protein 1 subunit eta (TCPH_HUMAN)	Q99832	TCPH_HUMAN T-complex protein 1 subunit eta OS=Homo sapiens OX=9606 GN=CCT7 PE=1 SV=2		2	33.33	30.39	41.07	77.35	19	15	13	10	49	44	0.0986547	0.674482	0.0506958	0.346597	506.958	3465.97	29.9157	204.528	59.3289	100	Confident
168	0	Single Protein	P11177	Pyruvate dehydrogenase E1 component subunit beta, mitochondrial (ODPB_HUMAN)	P11177	ODPB_HUMAN Pyruvate dehydrogenase E1 component subunit beta, mitochondrial OS=Homo sapiens OX=9606 GN=PDHB PE=1 SV=3		3	50.7	50.7	55.99	55.99	19	14	4	3	48	42	0.150538	1.58086	0.0773569	0.812359	773.569	8123.59	45.6485	479.375	39.208	100	Confident
169	0	Single Protein	P11216	Glycogen phosphorylase, brain form (PYGB_HUMAN)	P11216	PYGB_HUMAN Glycogen phosphorylase, brain form OS=Homo sapiens OX=9606 GN=PYGB PE=1 SV=5		20	23.13	23.13	26.22	75.33	19	15	10	9	44	30	0.0379363	0.376857	0.0194943	0.193656	194.943	1936.56	11.5037	114.277	96.6345	100	Confident
170	0	Related Proteins	A0A7P0T870	DNA damage-binding protein 1 (A0A7P0T870_HUMAN)	A0A7P0T870,A0A7P0TAK7,A0A7P0TB30,A0A7P0Z3Z5,A0A7P0Z4B9,F5GY55,Q16531	A0A7P0T870_HUMAN DNA damage-binding protein 1 OS=Homo sapiens OX=9606 GN=DDB1 PE=1 SV=1,A0A7P0TAK7_HUMAN DNA damage-binding protein 1 OS=Homo sapiens OX=9606 GN=DDB1 PE=1 SV=1,A0A7P0TB30_HUMAN DNA damage-binding protein 1 OS=Homo sapiens OX=9606 GN=DDB1 PE=1 SV=1,A0A7P0Z3Z5_HUMAN DNA damage-binding protein 1 OS=Homo sapiens OX=9606 GN=DDB1 PE=1 SV=1,A0A7P0Z4B9_HUMAN DNA damage-binding protein 1 O…	A0A7P0TAK7,A0A7P0TB30,A0A7P0Z3Z5,A0A7P0Z4B9,F5GY55,Q16531	11	17.73	16.79	17.73	49.34	19	18	2	2	43	40	0.033908	0.619207	0.0174244	0.318192	174.244	3181.92	10.2822	187.766	118.371	100	Confident
171	0	Single Protein	P05455	Lupus La protein (LA_HUMAN)	P05455	LA_HUMAN Lupus La protein OS=Homo sapiens OX=9606 GN=SSB PE=1 SV=2		2	42.4	42.4	49.75	81.13	19	15	8	7	43	37	0.111782	0.557068	0.0574417	0.286261	574.417	2862.61	33.8965	168.923	46.8082	100	Confident
172	0	Single Protein	P54136	Arginine--tRNA ligase, cytoplasmic (SYRC_HUMAN)	P54136	SYRC_HUMAN Arginine--tRNA ligase, cytoplasmic OS=Homo sapiens OX=9606 GN=RARS1 PE=1 SV=2		5	31.36	28.79	33.94	77.12	19	17	16	14	42	38	0.0746562	0.552427	0.0383636	0.283876	383.636	2838.76	22.6385	167.516	75.3309	100	Confident
173	0	Single Protein	Q8TCS8	Polyribonucleotide nucleotidyltransferase 1, mitochondrial (PNPT1_HUMAN)	Q8TCS8	PNPT1_HUMAN Polyribonucleotide nucleotidyltransferase 1, mitochondrial OS=Homo sapiens OX=9606 GN=PNPT1 PE=1 SV=2		2	20.18	20.18	30.01	72.16	19	12	15	10	28	21	0.0371681	0.359356	0.0190996	0.184663	190.996	1846.63	11.2707	108.97	85.8966	100	Confident
174	0	Single Protein	P23381	Tryptophan--tRNA ligase, cytoplasmic (SYWC_HUMAN)	P23381	SYWC_HUMAN Tryptophan--tRNA ligase, cytoplasmic OS=Homo sapiens OX=9606 GN=WARS1 PE=1 SV=2		14	46.28	46.28	49.68	81.32	18	16	4	4	72	65	0.167102	1.00395	0.0858687	0.5159	858.687	5159	50.6713	304.434	53.1316	100	Confident
175	0	Related Proteins	A0A7I2V3F3	Nucleolin (A0A7I2V3F3_HUMAN)	A0A7I2V3F3,A0A7I2V428,A0A7I2V699,C9JLB1,H7BY16,P19338	A0A7I2V3F3_HUMAN Nucleolin OS=Homo sapiens OX=9606 GN=NCL PE=1 SV=1,A0A7I2V428_HUMAN Nucleolin OS=Homo sapiens OX=9606 GN=NCL PE=1 SV=1,A0A7I2V699_HUMAN Nucleolin OS=Homo sapiens OX=9606 GN=NCL PE=1 SV=1,C9JLB1_HUMAN Nucleolin OS=Homo sapiens OX=9606 GN=NCL PE=1 SV=2,H7BY16_HUMAN Nucleolin OS=Homo sapiens OX=9606 GN=NCL PE=1 SV=9,NUCL_HUMAN Nucleolin OS=Homo sapiens OX=9606 GN=NCL PE=1 SV=3	A0A7I2V428,A0A7I2V699,C9JLB1,H7BY16,P19338	2	19.14	17.84	26.76	63.6	18	14	3	3	69	58	0.123404	0.340518	0.0634138	0.174982	634.138	1749.82	37.4207	103.257	74.7994	100	Confident
176	0	Single Protein	Q9UQ80	Proliferation-associated protein 2G4 (PA2G4_HUMAN)	Q9UQ80	PA2G4_HUMAN Proliferation-associated protein 2G4 OS=Homo sapiens OX=9606 GN=PA2G4 PE=1 SV=3		12	53.3	53.3	53.3	78.68	18	18	10	10	68	67	0.216129	1.12458	0.111062	0.577888	1110.62	5778.88	65.5382	341.013	43.7592	100	Confident
177	0	Single Protein	Q9Y265	RuvB-like 1 (RUVB1_HUMAN)	Q9Y265	RUVB1_HUMAN RuvB-like 1 OS=Homo sapiens OX=9606 GN=RUVBL1 PE=1 SV=1		3	45.61	45.61	45.61	73.46	18	18	3	3	68	66	0.197015	1.06914	0.10124	0.549399	1012.4	5493.99	59.7421	324.201	50.1963	100	Confident
178	0	Single Protein	P42167	Lamina-associated polypeptide 2, isoforms beta/gamma (LAP2B_HUMAN)	P42167	LAP2B_HUMAN Lamina-associated polypeptide 2, isoforms beta/gamma OS=Homo sapiens OX=9606 GN=TMPO PE=1 SV=2		12	56.83	56.83	58.81	71.37	18	17	2	1	67	62	0.176638	0.749271	0.0907692	0.385029	907.692	3850.29	53.5631	227.206	50.6395	100	Confident
179	0	Single Protein	P09525	Annexin A4 (ANXA4_HUMAN)	P09525	ANXA4_HUMAN Annexin A4 OS=Homo sapiens OX=9606 GN=ANXA4 PE=1 SV=4		2	53.92	53.92	56.43	77.43	18	17	1	1	65	63	0.230769	1.29986	0.118586	0.667962	1185.86	6679.62	69.9776	394.166	35.8601	100	Confident
180	0	Single Protein	Q9Y3I0	RNA-splicing ligase RtcB homolog (RTCB_HUMAN)	Q9Y3I0	RTCB_HUMAN RNA-splicing ligase RtcB homolog OS=Homo sapiens OX=9606 GN=RTCB PE=1 SV=1		22	42.18	42.18	43.76	64.16	18	17	18	17	64	58	0.164306	0.963828	0.084432	0.495283	844.32	4952.83	49.8235	292.268	55.1749	100	Confident
181	0	Related Proteins	H0Y2X5	Aldehyde dehydrogenase 1 family, member A3, isoform CRA_b (H0Y2X5_HUMAN)	H0Y2X5,P47895	H0Y2X5_HUMAN Aldehyde dehydrogenase 1 family, member A3, isoform CRA_b OS=Homo sapiens OX=9606 GN=ALDH1A3 PE=1 SV=1,AL1A3_HUMAN Aldehyde dehydrogenase family 1 member A3 OS=Homo sapiens OX=9606 GN=ALDH1A3 PE=1 SV=2	P47895	15	40.25	40.25	42.96	64.69	18	16	11	9	63	56	0.148443	1.0893	0.0762805	0.559757	762.805	5597.57	45.0133	330.314	44.2287	100	Confident
182	0	Single Protein	P05198	Eukaryotic translation initiation factor 2 subunit 1 (IF2A_HUMAN)	P05198	IF2A_HUMAN Eukaryotic translation initiation factor 2 subunit 1 OS=Homo sapiens OX=9606 GN=EIF2S1 PE=1 SV=3		14	60.95	60.95	61.27	77.14	18	17	4	3	60	55	0.203704	1.34188	0.104677	0.689555	1046.77	6895.55	61.7704	406.908	36.0894	100	Confident
183	0	Single Protein	P50395	Rab GDP dissociation inhibitor beta (GDIB_HUMAN)	P50395	GDIB_HUMAN Rab GDP dissociation inhibitor beta OS=Homo sapiens OX=9606 GN=GDI2 PE=1 SV=2		10	55.96	55.96	55.96	81.12	18	18	7	7	59	52	0.134021	1.04336	0.0688693	0.536152	688.693	5361.52	40.6399	316.385	50.6309	100	Confident
184	0	Single Protein	O94826	Mitochondrial import receptor subunit TOM70 (TOM70_HUMAN)	O94826	TOM70_HUMAN Mitochondrial import receptor subunit TOM70 OS=Homo sapiens OX=9606 GN=TOMM70 PE=1 SV=1		3	37.5	37.5	38.65	71.38	18	16	18	16	54	46	0.0980392	0.584893	0.0503795	0.30056	503.795	3005.6	29.7291	177.361	67.412	100	Confident
185	0	Single Protein	Q96I24	Far upstream element-binding protein 3 (FUBP3_HUMAN)	Q96I24	FUBP3_HUMAN Far upstream element-binding protein 3 OS=Homo sapiens OX=9606 GN=FUBP3 PE=1 SV=2		9	40.73	40.73	47.2	62.94	18	16	14	12	52	49	0.0951835	0.930698	0.048912	0.478258	489.12	4782.58	28.8631	282.221	61.6022	100	Confident
186	0	Related Proteins	K7ELL7	Glucosidase 2 subunit beta (K7ELL7_HUMAN)	K7ELL7,P14314	K7ELL7_HUMAN Glucosidase 2 subunit beta OS=Homo sapiens OX=9606 GN=PRKCSH PE=1 SV=1,GLU2B_HUMAN Glucosidase 2 subunit beta OS=Homo sapiens OX=9606 GN=PRKCSH PE=1 SV=2	P14314	19	30.47	30.47	40.56	44.67	18	15	4	4	46	32	0.109215	0.995262	0.0561224	0.511436	561.224	5114.36	33.118	301.8	60.1542	100	Confident
187	0	Single Protein	Q96SQ9	Cytochrome P450 2S1 (CP2S1_HUMAN)	Q96SQ9	CP2S1_HUMAN Cytochrome P450 2S1 OS=Homo sapiens OX=9606 GN=CYP2S1 PE=1 SV=2		19	35.91	35.91	36.31	41.07	18	14	10	7	44	39	0.112094	1.11632	0.057602	0.573644	576.02	5736.44	33.9911	338.509	55.7812	100	Confident
188	0	Single Protein	Q96PK6	RNA-binding protein 14 (RBM14_HUMAN)	Q96PK6	RBM14_HUMAN RNA-binding protein 14 OS=Homo sapiens OX=9606 GN=RBM14 PE=1 SV=2		11	24.81	24.81	31.09	41.85	18	15	12	10	43	40	0.142857	0.832981	0.0734101	0.428044	734.101	4280.44	43.3195	252.59	69.4489	100	Confident
189	0	Single Protein	P50416	Carnitine O-palmitoyltransferase 1, liver isoform (CPT1A_HUMAN)	P50416	CPT1A_HUMAN Carnitine O-palmitoyltransferase 1, liver isoform OS=Homo sapiens OX=9606 GN=CPT1A PE=1 SV=2		11	23.29	23.29	28.59	64.94	18	15	13	10	38	35	0.0630631	0.480657	0.0324063	0.246996	324.063	2469.96	19.123	145.753	88.3107	100	Confident
190	0	Single Protein	P11387	DNA topoisomerase 1 (TOP1_HUMAN)	P11387	TOP1_HUMAN DNA topoisomerase 1 OS=Homo sapiens OX=9606 GN=TOP1 PE=1 SV=2		20	23.14	23.14	27.32	77.65	18	14	7	6	37	32	0.0538721	0.206133	0.0276833	0.105926	276.833	1059.26	16.336	62.5071	90.6689	100	Confident
191	0	Single Protein	Q9BZE4	GTP-binding protein 4 (GTPB4_HUMAN)	Q9BZE4	GTPB4_HUMAN GTP-binding protein 4 OS=Homo sapiens OX=9606 GN=GTPBP4 PE=1 SV=3		10	31.23	31.23	34.86	77.6	18	15	14	11	34	30	0.0562016	0.336751	0.0288803	0.173046	288.803	1730.46	17.0424	102.115	73.9178	100	Confident
192	0	Single Protein	O94874	E3 UFM1-protein ligase 1 (UFL1_HUMAN)	O94874	UFL1_HUMAN E3 UFM1-protein ligase 1 OS=Homo sapiens OX=9606 GN=UFL1 PE=1 SV=2		6	19.77	19.77	27.33	72.67	18	13	18	13	31	23	0.0379538	0.319381	0.0195033	0.164121	195.033	1641.21	11.509	96.8481	89.5398	100	Confident
193	0	Related Proteins	A0A494C1K3	General transcription factor II-I (A0A494C1K3_HUMAN)	A0A494C1K3,P78347	A0A494C1K3_HUMAN General transcription factor II-I OS=Homo sapiens OX=9606 GN=GTF2I PE=1 SV=1,GTF2I_HUMAN General transcription factor II-I OS=Homo sapiens OX=9606 GN=GTF2I PE=1 SV=2	P78347	7	10.61	10.61	16.48	65.92	18	10	13	8	27	17	0.0196532	0.149757	0.0100992	0.0769557	100.992	769.557	5.95956	45.4118	130.965	100	Confident
194	0	Related Proteins	Q16777	Histone H2A type 2-C (H2A2C_HUMAN)	Q16777,Q6FI13	H2A2C_HUMAN Histone H2A type 2-C OS=Homo sapiens OX=9606 GN=H2AC20 PE=1 SV=4,H2A2A_HUMAN Histone H2A type 2-A OS=Homo sapiens OX=9606 GN=H2AC18 PE=1 SV=3	Q6FI13	1	58.91	58.91	58.91	58.91	17	13	1	1	196	154	0.540865	2.16228	0.277935	1.11113	2779.35	11111.3	164.01	655.681	13.9798	100	Confident
195	0	Single Protein	P31947	14-3-3 protein sigma (1433S_HUMAN)	P31947	1433S_HUMAN 14-3-3 protein sigma OS=Homo sapiens OX=9606 GN=SFN PE=1 SV=1		1	56.45	56.45	56.45	77.82	17	17	13	13	84	81	0.279292	2.53498	0.14352	1.30265	1435.2	13026.5	84.6916	768.698	27.7567	100	Confident
196	0	Single Protein	P22087	rRNA 2'-O-methyltransferase fibrillarin (FBRL_HUMAN)	P22087	FBRL_HUMAN rRNA 2'-O-methyltransferase fibrillarin OS=Homo sapiens OX=9606 GN=FBL PE=1 SV=2		19	47.98	47.98	50.47	76.32	17	16	1	1	79	75	0.306122	1.26754	0.157307	0.651353	1573.07	6513.53	92.8274	384.365	33.7634	100	Confident
197	0	Related Proteins	A0A7P0TB45	Peptidyl-prolyl cis-trans isomerase (A0A7P0TB45_HUMAN)	A0A7P0TB45,A0A7P0Z497,P23284	A0A7P0TB45_HUMAN Peptidyl-prolyl cis-trans isomerase OS=Homo sapiens OX=9606 GN=PPIB PE=1 SV=1,A0A7P0Z497_HUMAN Peptidyl-prolyl cis-trans isomerase OS=Homo sapiens OX=9606 GN=PPIB PE=1 SV=1,PPIB_HUMAN Peptidyl-prolyl cis-trans isomerase B OS=Homo sapiens OX=9606 GN=PPIB PE=1 SV=2	A0A7P0Z497,P23284	15	42.59	42.59	51.85	73.15	17	14	12	9	75	71	0.311475	1.58086	0.160058	0.812359	1600.58	8123.59	94.4507	479.375	23.7976	100	Confident
198	0	Related Proteins	B4DY09	Interleukin enhancer-binding factor 2 (B4DY09_HUMAN)	B4DY09,Q12905	B4DY09_HUMAN Interleukin enhancer-binding factor 2 OS=Homo sapiens OX=9606 GN=ILF2 PE=1 SV=1,ILF2_HUMAN Interleukin enhancer-binding factor 2 OS=Homo sapiens OX=9606 GN=ILF2 PE=1 SV=2	Q12905	1	53.41	45.74	53.41	54.55	17	16	11	10	75	72	0.191589	2.16228	0.0984519	1.11113	984.519	11111.3	58.0967	655.681	38.8862	100	Confident
199	0	Single Protein	P24539	ATP synthase F(0) complex subunit B1, mitochondrial (AT5F1_HUMAN)	P24539	AT5F1_HUMAN ATP synthase F(0) complex subunit B1, mitochondrial OS=Homo sapiens OX=9606 GN=ATP5PB PE=1 SV=2		1	58.59	58.59	58.59	87.89	17	17	3	3	74	70	0.311111	2.39821	0.159871	1.23237	1598.71	12323.7	94.3402	727.224	28.8903	100	Confident
200	0	Single Protein	Q9BTV4	Transmembrane protein 43 (TMM43_HUMAN)	Q9BTV4	TMM43_HUMAN Transmembrane protein 43 OS=Homo sapiens OX=9606 GN=TMEM43 PE=1 SV=1		3	51.75	51.75	52.25	59.25	17	16	17	16	68	65	0.205696	1.31013	0.105701	0.673237	1057.01	6732.37	62.3746	397.279	44.8472	100	Confident
201	0	Single Protein	A0A140T8Y4	HLA class I histocompatibility antigen, A alpha chain (A0A140T8Y4_HUMAN)	A0A140T8Y4	A0A140T8Y4_HUMAN HLA class I histocompatibility antigen, A alpha chain OS=Homo sapiens OX=9606 GN=HLA-A PE=1 SV=1		6	47.71	47.71	53.1	80.32	17	14	3	1	61	56	0.0777964	1.28546	0.0399773	0.660562	399.773	6605.62	23.5907	389.799	41.5953	100	Confident
202	0	Single Protein	O00151	PDZ and LIM domain protein 1 (PDLI1_HUMAN)	O00151	PDLI1_HUMAN PDZ and LIM domain protein 1 OS=Homo sapiens OX=9606 GN=PDLIM1 PE=1 SV=4		10	59.57	59.57	62.31	65.05	17	14	17	14	60	54	0.203008	1.58086	0.10432	0.812359	1043.2	8123.59	61.5593	479.375	36.049	100	Confident
203	0	Single Protein	P05091	Aldehyde dehydrogenase, mitochondrial (ALDH2_HUMAN)	P05091	ALDH2_HUMAN Aldehyde dehydrogenase, mitochondrial OS=Homo sapiens OX=9606 GN=ALDH2 PE=1 SV=2		12	40.43	40.43	40.43	59.57	17	17	11	11	49	49	0.141493	1.0645	0.0727089	0.547015	727.089	5470.15	42.9057	322.795	56.3456	100	Confident
204	0	Single Protein	P61160	Actin-related protein 2 (ARP2_HUMAN)	P61160	ARP2_HUMAN Actin-related protein 2 OS=Homo sapiens OX=9606 GN=ACTR2 PE=1 SV=1		2	45.43	45.43	47.97	64.47	17	15	2	1	49	46	0.181102	1.02359	0.0930632	0.525993	930.632	5259.93	54.9168	310.39	44.7322	100	Confident
205	0	Single Protein	Q9NVI7	ATPase family AAA domain-containing protein 3A (ATD3A_HUMAN)	Q9NVI7	ATD3A_HUMAN ATPase family AAA domain-containing protein 3A OS=Homo sapiens OX=9606 GN=ATAD3A PE=1 SV=2		1	28.23	28.23	29.18	76.81	17	16	3	3	48	47	0.0865562	0.492496	0.0444787	0.253079	444.787	2530.79	26.247	149.343	71.3247	100	Confident
206	0	Single Protein	O43776	Asparagine--tRNA ligase, cytoplasmic (SYNC_HUMAN)	O43776	SYNC_HUMAN Asparagine--tRNA ligase, cytoplasmic OS=Homo sapiens OX=9606 GN=NARS1 PE=1 SV=1		18	33.94	33.94	39.78	66.24	17	15	15	13	48	45	0.123967	0.615598	0.063703	0.316338	637.03	3163.38	37.5913	186.672	62.9025	100	Confident
207	0	Related Proteins	G3V1C3	Apoptosis inhibitor 5 (G3V1C3_HUMAN)	G3V1C3,Q9BZZ5	G3V1C3_HUMAN Apoptosis inhibitor 5 OS=Homo sapiens OX=9606 GN=API5 PE=1 SV=1,API5_HUMAN Apoptosis inhibitor 5 OS=Homo sapiens OX=9606 GN=API5 PE=1 SV=3	Q9BZZ5	11	37.25	37.25	38.24	66.08	17	16	3	3	46	34	0.0819277	0.747528	0.0421003	0.384133	421.003	3841.33	24.8435	226.678	57.5251	100	Confident
208	0	Single Protein	O94776	Metastasis-associated protein MTA2 (MTA2_HUMAN)	O94776	MTA2_HUMAN Metastasis-associated protein MTA2 OS=Homo sapiens OX=9606 GN=MTA2 PE=1 SV=1		11	23.8	23.8	29.64	73.95	17	13	15	11	41	31	0.0597303	0.399805	0.0306936	0.205448	306.936	2054.48	18.1124	121.235	74.9757	100	Confident
209	0	Single Protein	Q9H223	EH domain-containing protein 4 (EHD4_HUMAN)	Q9H223	EHD4_HUMAN EH domain-containing protein 4 OS=Homo sapiens OX=9606 GN=EHD4 PE=1 SV=1		15	29.21	29.21	35.49	69.13	17	14	9	8	39	33	0.0595533	0.617913	0.0306027	0.317528	306.027	3175.28	18.0587	187.374	61.1365	100	Confident
210	0	Single Protein	Q7L0Y3	tRNA methyltransferase 10 homolog C (TM10C_HUMAN)	Q7L0Y3	TM10C_HUMAN tRNA methyltransferase 10 homolog C OS=Homo sapiens OX=9606 GN=TRMT10C PE=1 SV=2		3	39.7	39.7	46.65	83.62	17	13	5	5	39	36	0.103858	0.563255	0.0533694	0.28944	533.694	2894.4	31.4934	170.799	47.3166	100	Confident
211	0	Related Proteins	H0YLE8	Ras GTPase-activating-like protein IQGAP1 (H0YLE8_HUMAN)	H0YLE8,P46940	H0YLE8_HUMAN Ras GTPase-activating-like protein IQGAP1 OS=Homo sapiens OX=9606 GN=IQGAP1 PE=1 SV=1,IQGA1_HUMAN Ras GTPase-activating-like protein IQGAP1 OS=Homo sapiens OX=9606 GN=IQGAP1 PE=1 SV=1	P46940	15	18.53	18.53	22.3	64.24	17	12	7	6	29	19	0.018226	0.189794	0.00936581	0.0975295	93.6581	975.295	5.52679	57.5524	124.715	100	Confident
212	0	Related Proteins	B7Z6D5	RNA helicase (B7Z6D5_HUMAN)	B7Z6D5,Q96GQ7	B7Z6D5_HUMAN RNA helicase OS=Homo sapiens OX=9606 GN=DDX27 PE=1 SV=1,DDX27_HUMAN Probable ATP-dependent RNA helicase DDX27 OS=Homo sapiens OX=9606 GN=DDX27 PE=1 SV=2	Q96GQ7	20	22.09	22.09	24.71	65.75	17	15	7	7	25	22	0.0416667	0.279802	0.0214113	0.143782	214.113	1437.82	12.6348	84.8462	86.5506	100	Confident
213	0	Single Protein	P60174	Triosephosphate isomerase (TPIS_HUMAN)	P60174	TPIS_HUMAN Triosephosphate isomerase OS=Homo sapiens OX=9606 GN=TPI1 PE=1 SV=4		12	79.52	79.52	79.52	77.91	16	16	9	9	75	72	0.324324	2.72759	0.166661	1.40163	1666.61	14016.3	98.3469	827.105	26.6527	100	Confident
214	0	Single Protein	P38117	Electron transfer flavoprotein subunit beta (ETFB_HUMAN)	P38117	ETFB_HUMAN Electron transfer flavoprotein subunit beta OS=Homo sapiens OX=9606 GN=ETFB PE=1 SV=3		19	59.61	59.61	59.61	71.76	16	16	8	8	75	74	0.404372	1.57191	0.207795	0.807761	2077.95	8077.61	122.62	476.661	27.8262	100	Confident
215	0	Single Protein	Q6NZI2	Caveolae-associated protein 1 (CAVN1_HUMAN)	Q6NZI2	CAVN1_HUMAN Caveolae-associated protein 1 OS=Homo sapiens OX=9606 GN=CAVIN1 PE=1 SV=1		17	33.59	33.59	33.59	62.82	16	15	16	15	72	71	0.289796	0.674482	0.148918	0.346597	1489.18	3465.97	87.8766	204.528	43.4498	100	Confident
216	0	Single Protein	P16403	Histone H1.2 (H12_HUMAN)	P16403	H12_HUMAN Histone H1.2 OS=Homo sapiens OX=9606 GN=H1-2 PE=1 SV=2		6	37.09	37.09	40.85	75.59	16	15	4	3	69	64	0.188406	0.918752	0.0968162	0.47212	968.162	4721.2	57.1315	278.599	21.3517	100	Confident
217	0	Single Protein	P16401	Histone H1.5 (H15_HUMAN)	P16401	H15_HUMAN Histone H1.5 OS=Homo sapiens OX=9606 GN=H1-5 PE=1 SV=3		6	33.19	33.19	40.71	74.34	16	14	11	9	65	58	0.255952	0.726983	0.131526	0.373575	1315.26	3735.75	77.6141	220.448	22.5665	100	Confident
218	0	Related Proteins	O43390	Heterogeneous nuclear ribonucleoprotein R (HNRPR_HUMAN)	A0A6Q8PEX7,O43390	A0A6Q8PEX7_HUMAN Heterogeneous nuclear ribonucleoprotein R (Fragment) OS=Homo sapiens OX=9606 GN=HNRNPR PE=4 SV=1,HNRPR_HUMAN Heterogeneous nuclear ribonucleoprotein R OS=Homo sapiens OX=9606 GN=HNRNPR PE=1 SV=1	A0A6Q8PEX7	1	27.8	27.8	27.8	70.3	16	16	2	2	65	63	0.0967742	0.499078	0.0497294	0.256461	497.294	2564.61	29.3454	151.339	70.8992	100	Confident
219	0	Single Protein	P62937	Peptidyl-prolyl cis-trans isomerase A (PPIA_HUMAN)	P62937	PPIA_HUMAN Peptidyl-prolyl cis-trans isomerase A OS=Homo sapiens OX=9606 GN=PPIA PE=1 SV=2		7	67.27	67.27	73.94	72.12	16	13	9	6	62	55	0.368966	3.15956	0.189601	1.62361	1896.01	16236.1	111.884	958.094	18.0009	100	Confident
220	0	Unrelated Proteins	A0A3B3ISG8	Ricin B-type lectin domain-containing protein (A0A3B3ISG8_HUMAN)	A0A3B3ISG8,Q16795	A0A3B3ISG8_HUMAN Ricin B-type lectin domain-containing protein OS=Homo sapiens OX=9606 PE=1 SV=1,NDUA9_HUMAN NADH dehydrogenase [ubiquinone] 1 alpha subcomplex subunit 9, mitochondrial OS=Homo sapiens OX=9606 GN=NDUFA9 PE=1 SV=2	Q16795		27.51	27.51	30.16	74.6	16	14	9	8	61	58	0.12528	0.606506	0.0643775	0.311666	643.775	3116.66	37.9893	183.915	64.1763	100	Confident
221	0	Single Protein	Q99714	3-hydroxyacyl-CoA dehydrogenase type-2 (HCD2_HUMAN)	Q99714	HCD2_HUMAN 3-hydroxyacyl-CoA dehydrogenase type-2 OS=Homo sapiens OX=9606 GN=HSD17B10 PE=1 SV=3		X	78.93	78.93	78.93	72.8	16	15	2	2	60	58	0.242678	3.48925	0.124705	1.79302	1247.05	17930.2	73.5887	1058.07	26.9061	100	Confident
222	0	Single Protein	P52597	Heterogeneous nuclear ribonucleoprotein F (HNRPF_HUMAN)	P52597	HNRPF_HUMAN Heterogeneous nuclear ribonucleoprotein F OS=Homo sapiens OX=9606 GN=HNRNPF PE=1 SV=3		10	42.17	42.17	42.17	55.42	16	13	9	8	59	56	0.192157	1.19839	0.0987438	0.615819	987.438	6158.19	58.2689	363.396	45.6429	100	Confident
223	0	Related Proteins	A0A7I2V369	60 kDa chaperonin (A0A7I2V369_HUMAN)	A0A7I2V369,A0A7I2V599,A0A7I2V5K3,A0A7I2V5M1,A0A7I2YQ71,E7ESH4,E7EXB4,P10809	A0A7I2V369_HUMAN 60 kDa chaperonin OS=Homo sapiens OX=9606 GN=HSPD1 PE=1 SV=1,A0A7I2V599_HUMAN 60 kDa chaperonin OS=Homo sapiens OX=9606 GN=HSPD1 PE=1 SV=1,A0A7I2V5K3_HUMAN 60 kDa chaperonin OS=Homo sapiens OX=9606 GN=HSPD1 PE=1 SV=1,A0A7I2V5M1_HUMAN 60 kDa chaperonin OS=Homo sapiens OX=9606 GN=HSPD1 PE=1 SV=1,A0A7I2YQ71_HUMAN 60 kDa chaperonin OS=Homo sapiens OX=9606 GN=HSPD1 PE=1 SV=1,E7ESH4_HU…	A0A7I2V599,A0A7I2V5K3,A0A7I2V5M1,A0A7I2YQ71,E7ESH4,E7EXB4,P10809	2	40.99	40.99	40.99	79.5	16	15	2	2	58	56	0.0946429	1.23274	0.0486342	0.633467	486.342	6334.67	28.6992	373.81	34.7856	100	Confident
224	0	Single Protein	Q9Y2Q3	Glutathione S-transferase kappa 1 (GSTK1_HUMAN)	Q9Y2Q3	GSTK1_HUMAN Glutathione S-transferase kappa 1 OS=Homo sapiens OX=9606 GN=GSTK1 PE=1 SV=3		7	69.03	69.03	73.89	79.2	16	13	3	3	58	53	0.261084	2.4807	0.134163	1.27476	1341.63	12747.6	79.1701	752.239	25.4803	100	Confident
225	0	Single Protein	P55795	Heterogeneous nuclear ribonucleoprotein H2 (HNRH2_HUMAN)	P55795	HNRH2_HUMAN Heterogeneous nuclear ribonucleoprotein H2 OS=Homo sapiens OX=9606 GN=HNRNPH2 PE=1 SV=1		X	38.31	38.31	40.98	58.13	16	13	8	8	53	51	0.123794	0.944862	0.0636142	0.485537	636.142	4855.37	37.5389	286.517	49.2323	100	Confident
226	0	Single Protein	Q96HE7	ERO1-like protein alpha (ERO1A_HUMAN)	Q96HE7	ERO1A_HUMAN ERO1-like protein alpha OS=Homo sapiens OX=9606 GN=ERO1A PE=1 SV=2		14	41.24	41.24	42.31	70.51	16	15	5	5	51	38	0.0981912	0.94295	0.0504576	0.484554	504.576	4845.54	29.7751	285.937	54.3581	100	Confident
227	0	Related Proteins	A0A0C4DG17	40S ribosomal protein SA (A0A0C4DG17_HUMAN)	A0A0C4DG17,C9J9K3,P08865	A0A0C4DG17_HUMAN 40S ribosomal protein SA OS=Homo sapiens OX=9606 GN=RPSA PE=1 SV=1,C9J9K3_HUMAN 40S ribosomal protein SA (Fragment) OS=Homo sapiens OX=9606 GN=RPSA PE=1 SV=8,RSSA_HUMAN 40S ribosomal protein SA OS=Homo sapiens OX=9606 GN=RPSA PE=1 SV=4	C9J9K3,P08865	3	61.33	61.33	61.33	59	16	16	9	9	51	50	0.246305	2.91375	0.126569	1.49729	1265.69	14972.9	74.6887	883.553	33.2926	100	Confident
228	0	Related Proteins	P12235	ADP/ATP translocase 1 (ADT1_HUMAN)	P12235,V9GYG0	ADT1_HUMAN ADP/ATP translocase 1 OS=Homo sapiens OX=9606 GN=SLC25A4 PE=1 SV=4,V9GYG0_HUMAN ADP/ATP translocase OS=Homo sapiens OX=9606 GN=SLC25A4 PE=1 SV=1	V9GYG0	4	48.32	48.32	51.34	68.46	16	13	8	5	51	45	0.0865633	1.07526	0.0444824	0.552546	444.824	5525.46	26.2491	326.059	33.0432	100	Confident
229	0	Single Protein	P50995	Annexin A11 (ANX11_HUMAN)	P50995	ANX11_HUMAN Annexin A11 OS=Homo sapiens OX=9606 GN=ANXA11 PE=1 SV=1		10	32.08	32.08	33.07	52.48	16	14	10	9	49	47	0.173585	0.858792	0.0892002	0.441308	892.002	4413.08	52.6372	260.417	54.3551	100	Confident
230	0	Related Proteins	H0YM31	Phosphoenolpyruvate carboxykinase (GTP) (H0YM31_HUMAN)	H0YM31,Q16822	H0YM31_HUMAN Phosphoenolpyruvate carboxykinase (GTP) OS=Homo sapiens OX=9606 GN=PCK2 PE=1 SV=2,PCKGM_HUMAN Phosphoenolpyruvate carboxykinase [GTP], mitochondrial OS=Homo sapiens OX=9606 GN=PCK2 PE=1 SV=4	Q16822	14	35.56	35.56	39.49	61.89	16	14	7	7	48	45	0.0922865	1.01534	0.0474233	0.521752	474.233	5217.52	27.9846	307.887	54.6093	100	Confident
231	0	Single Protein	Q10471	Polypeptide N-acetylgalactosaminyltransferase 2 (GALT2_HUMAN)	Q10471	GALT2_HUMAN Polypeptide N-acetylgalactosaminyltransferase 2 OS=Homo sapiens OX=9606 GN=GALNT2 PE=1 SV=1		1	31.35	31.35	35.55	72.5	16	14	15	13	46	41	0.0990338	0.519911	0.0508906	0.267167	508.906	2671.67	30.0306	157.656	64.6915	100	Confident
232	0	Single Protein	Q9Y617	Phosphoserine aminotransferase (SERC_HUMAN)	Q9Y617	SERC_HUMAN Phosphoserine aminotransferase OS=Homo sapiens OX=9606 GN=PSAT1 PE=1 SV=2		9	44.59	44.59	53.51	73.24	16	14	16	14	45	43	0.144295	1.33572	0.0741491	0.686388	741.491	6863.88	43.7556	405.039	40.3968	100	Confident
233	0	Single Protein	P36957	Dihydrolipoyllysine-residue succinyltransferase component of 2-oxoglutarate dehydrogenase complex, mitochondrial (ODO2_HUMAN)	P36957	ODO2_HUMAN Dihydrolipoyllysine-residue succinyltransferase component of 2-oxoglutarate dehydrogenase complex, mitochondrial OS=Homo sapiens OX=9606 GN=DLST PE=1 SV=4		14	37.31	37.31	42.16	65.78	16	13	7	7	42	38	0.127517	0.75907	0.0655271	0.390064	655.271	3900.64	38.6677	230.177	48.7245	100	Confident
234	0	Single Protein	P23246	Splicing factor, proline- and glutamine-rich (SFPQ_HUMAN)	P23246	SFPQ_HUMAN Splicing factor, proline- and glutamine-rich OS=Homo sapiens OX=9606 GN=SFPQ PE=1 SV=2		1	25.04	25.04	29.84	53.89	16	12	10	7	41	34	0.0777778	0.378907	0.0399677	0.194709	399.677	1947.09	23.585	114.898	76.1016	100	Confident
235	0	Single Protein	P08559	Pyruvate dehydrogenase E1 component subunit alpha, somatic form, mitochondrial (ODPA_HUMAN)	P08559	ODPA_HUMAN Pyruvate dehydrogenase E1 component subunit alpha, somatic form, mitochondrial OS=Homo sapiens OX=9606 GN=PDHA1 PE=1 SV=3		X	27.44	27.44	36.41	63.85	16	12	6	4	40	33	0.115523	0.719072	0.0593641	0.36951	593.641	3695.1	35.0309	218.049	43.2676	100	Confident
236	0	Single Protein	Q10713	Mitochondrial-processing peptidase subunit alpha (MPPA_HUMAN)	Q10713	MPPA_HUMAN Mitochondrial-processing peptidase subunit alpha OS=Homo sapiens OX=9606 GN=PMPCA PE=1 SV=2		9	30.86	30.86	38.48	58.1	16	12	12	9	39	36	0.0902062	0.684283	0.0463543	0.351633	463.543	3516.33	27.3538	207.499	58.2156	100	Confident
237	0	Single Protein	P40227	T-complex protein 1 subunit zeta (TCPZ_HUMAN)	P40227	TCPZ_HUMAN T-complex protein 1 subunit zeta OS=Homo sapiens OX=9606 GN=CCT6A PE=1 SV=3		7	26.74	26.74	36.16	64.78	16	12	11	7	38	30	0.0765306	0.483982	0.0393268	0.248704	393.268	2487.04	23.2069	146.761	57.9876	100	Confident
238	0	Single Protein	Q08945	FACT complex subunit SSRP1 (SSRP1_HUMAN)	Q08945	SSRP1_HUMAN FACT complex subunit SSRP1 OS=Homo sapiens OX=9606 GN=SSRP1 PE=1 SV=1		11	25.53	25.53	26.66	69.25	16	15	9	9	37	33	0.0605505	0.343399	0.0311151	0.176463	311.151	1764.63	18.3611	104.131	81.0244	100	Confident
239	0	Related Proteins	A0A087WTP3	Far upstream element-binding protein 2 (A0A087WTP3_HUMAN)	A0A087WTP3,M0R0C6,Q92945	A0A087WTP3_HUMAN Far upstream element-binding protein 2 OS=Homo sapiens OX=9606 GN=KHSRP PE=1 SV=1,M0R0C6_HUMAN Far upstream element-binding protein 2 OS=Homo sapiens OX=9606 GN=KHSRP PE=1 SV=2,FUBP2_HUMAN Far upstream element-binding protein 2 OS=Homo sapiens OX=9606 GN=KHSRP PE=1 SV=4	M0R0C6,Q92945	19	27.43	27.14	27.43	53.16	16	16	3	3	31	31	0.0714286	0.829343	0.0367051	0.426175	367.051	4261.75	21.6597	251.487	72.9823	100	Confident
240	0	Single Protein	Q9UHD8	Septin-9 (SEPT9_HUMAN)	Q9UHD8	SEPT9_HUMAN Septin-9 OS=Homo sapiens OX=9606 GN=SEPTIN9 PE=1 SV=2		17	20.65	20.65	31.06	79.86	16	10	7	3	31	25	0.0480769	0.311134	0.0247053	0.159883	247.053	1598.83	14.5787	94.3471	65.3608	100	Confident
241	0	Single Protein	O43172	U4/U6 small nuclear ribonucleoprotein Prp4 (PRP4_HUMAN)	O43172	PRP4_HUMAN U4/U6 small nuclear ribonucleoprotein Prp4 OS=Homo sapiens OX=9606 GN=PRPF4 PE=1 SV=2		9	35.06	30.27	40.04	70.5	16	13	16	13	26	22	0.0504808	0.573873	0.0259406	0.294897	259.406	2948.97	15.3076	174.019	58.4124	100	Confident
242	0	Related Proteins	P04908	Histone H2A type 1-B/E (H2A1B_HUMAN)	P04908,Q7L7L0,Q93077	H2A1B_HUMAN Histone H2A type 1-B/E OS=Homo sapiens OX=9606 GN=H2AC4 PE=1 SV=2,H2A3_HUMAN Histone H2A type 3 OS=Homo sapiens OX=9606 GN=H2AW PE=1 SV=3,H2A1C_HUMAN Histone H2A type 1-C OS=Homo sapiens OX=9606 GN=H2AC6 PE=1 SV=3	Q7L7L0,Q93077	6	63.08	63.08	63.08	59.23	15	12	2	2	192	151	0.511905	1.89427	0.263053	0.973408	2630.53	9734.08	155.228	574.41	14.1269	100	Confident
243	0	Related Proteins	A0A2R8Y6J3	60S ribosomal protein L5 (Fragment) (A0A2R8Y6J3_HUMAN)	A0A2R8Y6J3,P46777	A0A2R8Y6J3_HUMAN 60S ribosomal protein L5 (Fragment) OS=Homo sapiens OX=9606 GN=RPL5 PE=1 SV=1,RL5_HUMAN 60S ribosomal protein L5 OS=Homo sapiens OX=9606 GN=RPL5 PE=1 SV=3	P46777	1	48.32	48.32	52.1	70.17	15	11	8	6	63	58	0.347305	0.947483	0.17847	0.486884	1784.7	4868.84	105.316	287.311	27.0277	100	Confident
244	0	Single Protein	P18124	60S ribosomal protein L7 (RL7_HUMAN)	P18124	RL7_HUMAN 60S ribosomal protein L7 OS=Homo sapiens OX=9606 GN=RPL7 PE=1 SV=1		8	45.56	45.56	49.6	75.4	15	13	2	2	61	53	0.283422	0.620606	0.145643	0.318911	1456.43	3189.11	85.944	188.19	29.2072	100	Confident
245	0	Related Proteins	A0A0C4DGI3	Citrate synthase (A0A0C4DGI3_HUMAN)	A0A0C4DGI3,B4DJV2,O75390	A0A0C4DGI3_HUMAN Citrate synthase OS=Homo sapiens OX=9606 GN=CS PE=1 SV=1,B4DJV2_HUMAN Citrate synthase OS=Homo sapiens OX=9606 GN=CS PE=1 SV=1,CISY_HUMAN Citrate synthase, mitochondrial OS=Homo sapiens OX=9606 GN=CS PE=1 SV=2	B4DJV2,O75390	12	38.75	38.75	39.5	42.75	15	14	2	2	60	56	0.28	1.33572	0.143884	0.686388	1438.84	6863.88	84.9062	405.039	44.6746	100	Confident
246	0	Related Proteins	A0A7I2V2X6	60 kDa chaperonin (A0A7I2V2X6_HUMAN)	A0A7I2V2X6,A0A7I2V369,A0A7I2V599,A0A7I2V5K3,A0A7I2V5M1,A0A7I2YQ71,E7ESH4,P10809	A0A7I2V2X6_HUMAN 60 kDa chaperonin OS=Homo sapiens OX=9606 GN=HSPD1 PE=1 SV=1,A0A7I2V369_HUMAN 60 kDa chaperonin OS=Homo sapiens OX=9606 GN=HSPD1 PE=1 SV=1,A0A7I2V599_HUMAN 60 kDa chaperonin OS=Homo sapiens OX=9606 GN=HSPD1 PE=1 SV=1,A0A7I2V5K3_HUMAN 60 kDa chaperonin OS=Homo sapiens OX=9606 GN=HSPD1 PE=1 SV=1,A0A7I2V5M1_HUMAN 60 kDa chaperonin OS=Homo sapiens OX=9606 GN=HSPD1 PE=1 SV=1,A0A7I2YQ7…	A0A7I2V369,A0A7I2V599,A0A7I2V5K3,A0A7I2V5M1,A0A7I2YQ71,E7ESH4,P10809	2	20.33	20.33	20.33	73.57	15	14	1	1	59	57	0.0578947	0.617913	0.0297504	0.317528	297.504	3175.28	17.5558	187.374	57.7225	100	Confident
247	0	Single Protein	P18754	Regulator of chromosome condensation (RCC1_HUMAN)	P18754	RCC1_HUMAN Regulator of chromosome condensation OS=Homo sapiens OX=9606 GN=RCC1 PE=1 SV=1		1	51.54	51.54	51.54	52.26	15	14	2	2	59	55	0.166667	1.08057	0.0856451	0.555272	856.451	5552.72	50.5394	327.667	44.9405	100	Confident
248	0	Single Protein	O75874	Isocitrate dehydrogenase [NADP] cytoplasmic (IDHC_HUMAN)	O75874	IDHC_HUMAN Isocitrate dehydrogenase [NADP] cytoplasmic OS=Homo sapiens OX=9606 GN=IDH1 PE=1 SV=2		2	40.34	40.34	42.27	80.43	15	13	11	9	58	54	0.156156	0.778279	0.0802441	0.399935	802.441	3999.35	47.3522	236.003	46.6295	100	Confident
249	0	Single Protein	Q06323	Proteasome activator complex subunit 1 (PSME1_HUMAN)	Q06323	PSME1_HUMAN Proteasome activator complex subunit 1 OS=Homo sapiens OX=9606 GN=PSME1 PE=1 SV=1		14	50.6	50.6	58.63	84.34	15	13	7	6	57	54	0.257143	1.11349	0.132138	0.572189	1321.38	5721.89	77.9751	337.65	28.705	100	Confident
250	0	Related Proteins	C9JZ20	Prohibitin (C9JZ20_HUMAN)	C9JZ20,P35232	C9JZ20_HUMAN Prohibitin OS=Homo sapiens OX=9606 GN=PHB PE=1 SV=2,PHB1_HUMAN Prohibitin 1 OS=Homo sapiens OX=9606 GN=PHB1 PE=1 SV=1	P35232	17	71.56	71.56	71.56	77.52	15	15	2	2	57	55	0.204082	3.48925	0.104872	1.79302	1048.72	17930.2	61.885	1058.07	23.7066	100	Confident
251	0	Single Protein	Q15084	Protein disulfide-isomerase A6 (PDIA6_HUMAN)	Q15084	PDIA6_HUMAN Protein disulfide-isomerase A6 OS=Homo sapiens OX=9606 GN=PDIA6 PE=1 SV=1		2	40.68	40.68	42.95	73.18	15	14	15	14	57	55	0.170807	0.930698	0.087773	0.478258	877.73	4782.58	51.795	282.221	48.0913	100	Confident
252	0	Related Proteins	I3L1P8	Mitochondrial 2-oxoglutarate/malate carrier protein (Fragment) (I3L1P8_HUMAN)	I3L1P8,Q02978	I3L1P8_HUMAN Mitochondrial 2-oxoglutarate/malate carrier protein (Fragment) OS=Homo sapiens OX=9606 GN=SLC25A11 PE=1 SV=1,M2OM_HUMAN Mitochondrial 2-oxoglutarate/malate carrier protein OS=Homo sapiens OX=9606 GN=SLC25A11 PE=1 SV=3	Q02978	17	53.04	53.04	56.08	76.69	15	14	15	14	52	44	0.193833	1.65609	0.0996049	0.851015	996.049	8510.15	58.7771	502.186	32.1618	100	Confident
253	0	Related Proteins	A0A140T941	HLA class I histocompatibility antigen, A alpha chain (A0A140T941_HUMAN)	A0A140T941,A0A140T9Z6,A0A1W2PQS8,B0UXQ0	A0A140T941_HUMAN HLA class I histocompatibility antigen, A alpha chain OS=Homo sapiens OX=9606 GN=HLA-A PE=1 SV=1,A0A140T9Z6_HUMAN HLA class I histocompatibility antigen, A alpha chain OS=Homo sapiens OX=9606 GN=HLA-A PE=1 SV=1,A0A1W2PQS8_HUMAN HLA class I histocompatibility antigen, A alpha chain OS=Homo sapiens OX=9606 GN=HLA-A PE=1 SV=1,B0UXQ0_HUMAN HLA class I histocompatibility antigen, A al…	A0A140T9Z6,A0A1W2PQS8,B0UXQ0	6	46.82	46.82	47.16	81.61	15	13	2	2	51	49	0.0781289	1.62636	0.0401481	0.835741	401.481	8357.41	23.6915	493.172	34.1247	100	Confident
254	0	Single Protein	P04899	Guanine nucleotide-binding protein G(i) subunit alpha-2 (GNAI2_HUMAN)	P04899	GNAI2_HUMAN Guanine nucleotide-binding protein G(i) subunit alpha-2 OS=Homo sapiens OX=9606 GN=GNAI2 PE=1 SV=3		3	48.73	48.73	50.99	78.59	15	14	9	9	51	50	0.131422	1.01534	0.0675338	0.521752	675.338	5217.52	39.8518	307.887	40.4251	100	Confident
255	0	Single Protein	Q9BS26	Endoplasmic reticulum resident protein 44 (ERP44_HUMAN)	Q9BS26	ERP44_HUMAN Endoplasmic reticulum resident protein 44 OS=Homo sapiens OX=9606 GN=ERP44 PE=1 SV=1		9	39.66	39.66	45.07	62.32	15	12	15	12	51	45	0.177866	0.901384	0.0913999	0.463195	913.999	4631.95	53.9353	273.332	46.9414	100	Confident
256	0	Single Protein	P51858	Hepatoma-derived growth factor (HDGF_HUMAN)	P51858	HDGF_HUMAN Hepatoma-derived growth factor OS=Homo sapiens OX=9606 GN=HDGF PE=1 SV=1		1	60.83	60.83	60.83	85.83	15	14	14	13	51	45	0.203883	1.51189	0.10477	0.776914	1047.7	7769.14	61.8249	458.459	26.7719	100	Confident
257	0	Related Proteins	E7EQR6	T-complex protein 1 subunit alpha (E7EQR6_HUMAN)	E7EQR6,F5H282,P17987	E7EQR6_HUMAN T-complex protein 1 subunit alpha OS=Homo sapiens OX=9606 GN=TCP1 PE=1 SV=1,F5H282_HUMAN T-complex protein 1 subunit alpha OS=Homo sapiens OX=9606 GN=TCP1 PE=1 SV=1,TCPA_HUMAN T-complex protein 1 subunit alpha OS=Homo sapiens OX=9606 GN=TCP1 PE=1 SV=1	F5H282,P17987	6	38.65	38.65	41.9	72.57	15	14	9	8	50	44	0.100946	0.858792	0.0518734	0.441308	518.734	4413.08	30.6106	260.417	43.858	100	Confident
258	0	Single Protein	O75131	Copine-3 (CPNE3_HUMAN)	O75131	CPNE3_HUMAN Copine-3 OS=Homo sapiens OX=9606 GN=CPNE3 PE=1 SV=1		8	30.73	30.73	34.45	58.85	15	13	3	2	46	42	0.122093	0.75907	0.06274	0.390064	627.4	3900.64	37.023	230.177	60.0921	100	Confident
259	0	Single Protein	Q02878	60S ribosomal protein L6 (RL6_HUMAN)	Q02878	RL6_HUMAN 60S ribosomal protein L6 OS=Homo sapiens OX=9606 GN=RPL6 PE=1 SV=3		12	42.71	42.71	48.61	76.74	15	11	9	7	46	39	0.176471	0.451325	0.0906831	0.231923	906.831	2319.23	53.5123	136.858	32.7076	100	Confident
260	0	Related Proteins	I3L3U9	Ribosomal L1 domain-containing protein 1 (Fragment) (I3L3U9_HUMAN)	I3L3U9,O76021	I3L3U9_HUMAN Ribosomal L1 domain-containing protein 1 (Fragment) OS=Homo sapiens OX=9606 GN=RSL1D1 PE=1 SV=1,RL1D1_HUMAN Ribosomal L1 domain-containing protein 1 OS=Homo sapiens OX=9606 GN=RSL1D1 PE=1 SV=3	O76021	16	41.22	41.22	45.95	70.95	15	12	2	1	45	38	0.0864979	0.584893	0.0444487	0.30056	444.487	3005.6	26.2293	177.361	33.8793	100	Confident
261	0	Related Proteins	A0A2U3TZU2	Glucose-6-phosphate isomerase (A0A2U3TZU2_HUMAN)	A0A2U3TZU2,P06744	A0A2U3TZU2_HUMAN Glucose-6-phosphate isomerase OS=Homo sapiens OX=9606 GN=GPI PE=1 SV=1,G6PI_HUMAN Glucose-6-phosphate isomerase OS=Homo sapiens OX=9606 GN=GPI PE=1 SV=4	P06744	19	33.67	29.15	33.67	63.48	15	15	3	3	42	42	0.0969977	0.674482	0.0498443	0.346597	498.443	3465.97	29.4132	204.528	67.2435	100	Confident
262	0	Single Protein	J3KN66	Torsin-1A-interacting protein 1 (J3KN66_HUMAN)	J3KN66	J3KN66_HUMAN Torsin-1A-interacting protein 1 OS=Homo sapiens OX=9606 GN=TOR1AIP1 PE=1 SV=1		1	27.05	27.05	32.22	75.96	15	11	3	1	40	32	0.0542797	0.356845	0.0278928	0.183372	278.928	1833.72	16.4596	108.208	67.781	100	Confident
263	0	Single Protein	Q9NZN4	EH domain-containing protein 2 (EHD2_HUMAN)	Q9NZN4	EHD2_HUMAN EH domain-containing protein 2 OS=Homo sapiens OX=9606 GN=EHD2 PE=1 SV=2		19	31.31	31.31	32.04	66.3	15	13	9	9	38	30	0.0510204	0.553018	0.0262179	0.28418	262.179	2841.8	15.4712	167.695	61.1227	100	Confident
264	0	Single Protein	P36551	Oxygen-dependent coproporphyrinogen-III oxidase, mitochondrial (HEM6_HUMAN)	P36551	HEM6_HUMAN Oxygen-dependent coproporphyrinogen-III oxidase, mitochondrial OS=Homo sapiens OX=9606 GN=CPOX PE=1 SV=3		3	27.09	27.09	40.75	70.48	15	10	9	6	38	30	0.075	0.519911	0.0385403	0.267167	385.403	2671.67	22.7427	157.656	50.12	100	Confident
265	0	Single Protein	Q13200	26S proteasome non-ATPase regulatory subunit 2 (PSMD2_HUMAN)	Q13200	PSMD2_HUMAN 26S proteasome non-ATPase regulatory subunit 2 OS=Homo sapiens OX=9606 GN=PSMD2 PE=1 SV=3		3	18.61	18.61	21.26	70.15	15	12	6	4	37	33	0.0458333	0.368875	0.0235524	0.189554	235.524	1895.54	13.8983	111.856	100.136	100	Confident
266	0	Single Protein	Q9NVP1	ATP-dependent RNA helicase DDX18 (DDX18_HUMAN)	Q9NVP1	DDX18_HUMAN ATP-dependent RNA helicase DDX18 OS=Homo sapiens OX=9606 GN=DDX18 PE=1 SV=2		2	26.72	26.72	27.16	70.75	15	13	9	7	34	32	0.0613027	0.337253	0.0315017	0.173304	315.017	1733.04	18.5892	102.267	75.3594	100	Confident
267	0	Related Proteins	A0A3B3IRQ9	Double-stranded RNA-specific adenosine deaminase (Fragment) (A0A3B3IRQ9_HUMAN)	A0A3B3IRQ9,A0A7P0Z4F9,P55265	A0A3B3IRQ9_HUMAN Double-stranded RNA-specific adenosine deaminase (Fragment) OS=Homo sapiens OX=9606 GN=ADAR PE=1 SV=1,A0A7P0Z4F9_HUMAN Double-stranded RNA-specific adenosine deaminase OS=Homo sapiens OX=9606 GN=ADAR PE=1 SV=1,DSRAD_HUMAN Double-stranded RNA-specific adenosine deaminase OS=Homo sapiens OX=9606 GN=ADAR PE=1 SV=4	A0A7P0Z4F9,P55265	1	14.34	14.34	17.18	75.73	15	13	1	1	33	30	0.0205245	0.222498	0.0105469	0.114335	105.469	1143.35	6.22378	67.4696	128.3	100	Confident
268	0	Single Protein	Q9NSD9	Phenylalanine--tRNA ligase beta subunit (SYFB_HUMAN)	Q9NSD9	SYFB_HUMAN Phenylalanine--tRNA ligase beta subunit OS=Homo sapiens OX=9606 GN=FARSB PE=1 SV=3		2	26.32	26.32	31.58	64.86	15	13	15	13	31	27	0.059081	0.543142	0.03036	0.279105	303.6	2791.05	17.9155	164.7	66.0735	100	Confident
269	0	Related Proteins	B1AHB1	DNA replication licensing factor MCM5 (B1AHB1_HUMAN)	B1AHB1,P33992	B1AHB1_HUMAN DNA replication licensing factor MCM5 OS=Homo sapiens OX=9606 GN=MCM5 PE=1 SV=1,MCM5_HUMAN DNA replication licensing factor MCM5 OS=Homo sapiens OX=9606 GN=MCM5 PE=1 SV=5	P33992	22	19.25	19.25	26.48	73.52	15	11	11	9	27	21	0.0373665	0.29155	0.0192016	0.149819	192.016	1498.19	11.3309	88.4084	77.5437	100	Confident
270	0	Single Protein	Q99459	Cell division cycle 5-like protein (CDC5L_HUMAN)	Q99459	CDC5L_HUMAN Cell division cycle 5-like protein OS=Homo sapiens OX=9606 GN=CDC5L PE=1 SV=2		6	25.31	25.31	26.81	68.7	15	14	15	14	26	25	0.0412541	0.274275	0.0211993	0.140942	211.993	1409.42	12.5097	83.1701	92.1937	100	Confident
271	0	Related Proteins	F8W930	Insulin-like growth factor 2 mRNA-binding protein 2 (F8W930_HUMAN)	F8W930,Q9Y6M1	F8W930_HUMAN Insulin-like growth factor 2 mRNA-binding protein 2 OS=Homo sapiens OX=9606 GN=IGF2BP2 PE=1 SV=1,IF2B2_HUMAN Insulin-like growth factor 2 mRNA-binding protein 2 OS=Homo sapiens OX=9606 GN=IGF2BP2 PE=1 SV=2	Q9Y6M1	3	20.17	20.17	31.57	64.63	15	10	13	8	26	20	0.0434783	0.389495	0.0223422	0.20015	223.422	2001.5	13.1842	118.109	66.745	100	Confident
272	0	Single Protein	P16144	Integrin beta-4 (ITB4_HUMAN)	P16144	ITB4_HUMAN Integrin beta-4 OS=Homo sapiens OX=9606 GN=ITGB4 PE=1 SV=5		17	7.03	7.03	12.68	61.31	15	9	12	6	25	16	0.011994	0.127257	0.00616337	0.0653939	61.6337	653.939	3.63702	38.5891	202.039	100	Confident
273	0	Single Protein	P53618	Coatomer subunit beta (COPB_HUMAN)	P53618	COPB_HUMAN Coatomer subunit beta OS=Homo sapiens OX=9606 GN=COPB1 PE=1 SV=3		11	17.63	16.47	22.25	68.94	15	11	5	4	18	13	0.0169713	0.269912	0.00872104	0.1387	87.2104	1387	5.14631	81.8471	107.074	100	Confident
274	0	Related Proteins	A0A2U3TZH3	Elongation factor 1-alpha (A0A2U3TZH3_HUMAN)	A0A2U3TZH3,Q05639	A0A2U3TZH3_HUMAN Elongation factor 1-alpha OS=Homo sapiens OX=9606 GN=EEF1A2 PE=1 SV=1,EF1A2_HUMAN Elongation factor 1-alpha 2 OS=Homo sapiens OX=9606 GN=EEF1A2 PE=1 SV=1	Q05639	20	33.47	33.47	33.47	56.65	14	14	3	3	90	87	0.141873	0.668101	0.0729045	0.343317	729.045	3433.17	43.0211	202.592	54.3064	100	Confident
275	0	Single Protein	Q6KB66	Keratin, type II cytoskeletal 80 (K2C80_HUMAN)	Q6KB66	K2C80_HUMAN Keratin, type II cytoskeletal 80 OS=Homo sapiens OX=9606 GN=KRT80 PE=1 SV=2		12	22.57	22.57	30.31	79.65	14	11	11	8	81	73	0.0943056	0.494869	0.0484609	0.254299	484.609	2542.99	28.5969	150.062	50.4938	100	Confident
276	0	Single Protein	P09758	Tumor-associated calcium signal transducer 2 (TACD2_HUMAN)	P09758	TACD2_HUMAN Tumor-associated calcium signal transducer 2 OS=Homo sapiens OX=9606 GN=TACSTD2 PE=1 SV=3		1	39.01	39.01	53.25	61.92	14	12	14	12	66	61	0.219424	0.823348	0.112756	0.423094	1127.56	4230.94	66.5375	249.669	35.6866	100	Confident
277	0	Single Protein	B1AK88	F-actin-capping protein subunit beta (B1AK88_HUMAN)	B1AK88	B1AK88_HUMAN F-actin-capping protein subunit beta OS=Homo sapiens OX=9606 GN=CAPZB PE=1 SV=1		1	48.17	48.17	48.17	62.13	14	14	1	1	62	60	0.229885	1.19515	0.118131	0.614151	1181.31	6141.51	69.7095	362.412	33.7599	100	Confident
278	0	Single Protein	P61106	Ras-related protein Rab-14 (RAB14_HUMAN)	P61106	RAB14_HUMAN Ras-related protein Rab-14 OS=Homo sapiens OX=9606 GN=RAB14 PE=1 SV=4		9	72.56	72.56	79.53	76.28	14	13	1	1	61	56	0.267487	2.67466	0.137454	1.37443	1374.54	13744.3	81.1118	811.055	23.8819	100	Confident
279	0	Related Proteins	A0A087WZN1	Isocitrate dehydrogenase [NAD] subunit, mitochondrial (A0A087WZN1_HUMAN)	A0A087WZN1,A0A087X2E5,O43837	A0A087WZN1_HUMAN Isocitrate dehydrogenase [NAD] subunit, mitochondrial OS=Homo sapiens OX=9606 GN=IDH3B PE=1 SV=1,A0A087X2E5_HUMAN Isocitrate dehydrogenase [NAD] subunit, mitochondrial OS=Homo sapiens OX=9606 GN=IDH3B PE=1 SV=1,IDH3B_HUMAN Isocitrate dehydrogenase [NAD] subunit beta, mitochondrial OS=Homo sapiens OX=9606 GN=IDH3B PE=1 SV=2	A0A087X2E5,O43837	20	42.38	42.38	43.15	72.35	14	13	12	11	58	50	0.1625	0.944862	0.083504	0.485537	835.04	4855.37	49.2759	286.517	42.3837	100	Confident
280	0	Related Proteins	P09429	High mobility group protein B1 (HMGB1_HUMAN)	P09429,Q5T7C4	HMGB1_HUMAN High mobility group protein B1 OS=Homo sapiens OX=9606 GN=HMGB1 PE=1 SV=3,Q5T7C4_HUMAN High mobility group protein B1 OS=Homo sapiens OX=9606 GN=HMGB1 PE=1 SV=1	Q5T7C4	13	47.44	47.44	47.44	64.19	14	11	9	8	57	48	0.285714	0.694988	0.14682	0.357134	1468.2	3571.34	86.6389	210.746	24.8782	100	Confident
281	0	Single Protein	Q15293	Reticulocalbin-1 (RCN1_HUMAN)	Q15293	RCN1_HUMAN Reticulocalbin-1 OS=Homo sapiens OX=9606 GN=RCN1 PE=1 SV=1		11	54.98	54.98	60.73	67.98	14	13	12	11	56	48	0.189723	0.865664	0.0974933	0.444839	974.933	4448.39	57.531	262.501	38.8662	100	Confident
282	0	Related Proteins	E9PEX6	Dihydrolipoyl dehydrogenase (E9PEX6_HUMAN)	E9PEX6,P09622	E9PEX6_HUMAN Dihydrolipoyl dehydrogenase OS=Homo sapiens OX=9606 GN=DLD PE=1 SV=1,DLDH_HUMAN Dihydrolipoyl dehydrogenase, mitochondrial OS=Homo sapiens OX=9606 GN=DLD PE=1 SV=2	P09622	7	34.57	34.57	34.98	58.23	14	13	12	11	54	51	0.135542	0.75907	0.0696512	0.390064	696.512	3900.64	41.1013	230.177	51.7828	100	Confident
283	0	Related Proteins	A0A7I2V4G5	Complex I-49kD (A0A7I2V4G5_HUMAN)	A0A7I2V4G5,A0A7I2V4X8,A0A7I2V596,A0A7I2YQD8,A0A7I2YQG7,O75306	A0A7I2V4G5_HUMAN Complex I-49kD OS=Homo sapiens OX=9606 GN=NDUFS2 PE=1 SV=1,A0A7I2V4X8_HUMAN Complex I-49kD OS=Homo sapiens OX=9606 GN=NDUFS2 PE=1 SV=1,A0A7I2V596_HUMAN Complex I-49kD OS=Homo sapiens OX=9606 GN=NDUFS2 PE=1 SV=1,A0A7I2YQD8_HUMAN Complex I-49kD OS=Homo sapiens OX=9606 GN=NDUFS2 PE=1 SV=1,A0A7I2YQG7_HUMAN Complex I-49kD OS=Homo sapiens OX=9606 GN=NDUFS2 PE=1 SV=1,NDUS2_HUMAN NADH de…	A0A7I2V4X8,A0A7I2V596,A0A7I2YQD8,A0A7I2YQG7,O75306	1	39.59	39.59	39.59	83.07	14	14	3	3	53	51	0.0897436	0.957342	0.0461166	0.49195	461.166	4919.5	27.2135	290.301	49.4302	100	Confident
284	0	Single Protein	P37837	Transaldolase (TALDO_HUMAN)	P37837	TALDO_HUMAN Transaldolase OS=Homo sapiens OX=9606 GN=TALDO1 PE=1 SV=2		11	35.31	35.31	39.17	61.42	14	11	2	1	52	49	0.236715	0.778279	0.121641	0.399935	1216.41	3999.35	71.7806	236.003	37.5165	100	Confident
285	0	Single Protein	Q07021	Complement component 1 Q subcomponent-binding protein, mitochondrial (C1QBP_HUMAN)	Q07021	C1QBP_HUMAN Complement component 1 Q subcomponent-binding protein, mitochondrial OS=Homo sapiens OX=9606 GN=C1QBP PE=1 SV=1		17	64.89	64.89	64.89	52.84	14	13	4	4	51	49	0.192913	1.80722	0.0991325	0.928676	991.325	9286.76	58.4983	548.014	31.3426	100	Confident
286	0	Related Proteins	A0A087WWU8	Tropomyosin alpha-3 chain (A0A087WWU8_HUMAN)	A0A087WWU8,J3KN67	A0A087WWU8_HUMAN Tropomyosin alpha-3 chain OS=Homo sapiens OX=9606 GN=TPM3 PE=1 SV=1,J3KN67_HUMAN Tropomyosin alpha-3 chain OS=Homo sapiens OX=9606 GN=TPM3 PE=1 SV=1	J3KN67	1	35.68	35.68	41.85	81.94	14	11	3	2	51	45	0.165323	0.827699	0.0849544	0.425331	849.544	4253.31	50.1318	250.989	26.4044	100	Confident
287	0	Single Protein	P30084	Enoyl-CoA hydratase, mitochondrial (ECHM_HUMAN)	P30084	ECHM_HUMAN Enoyl-CoA hydratase, mitochondrial OS=Homo sapiens OX=9606 GN=ECHS1 PE=1 SV=4		10	47.93	47.93	51.38	78.97	14	12	14	12	51	47	0.182171	1.31013	0.0936121	0.673237	936.121	6732.37	55.2407	397.279	31.3671	100	Confident
288	0	Single Protein	P30041	Peroxiredoxin-6 (PRDX6_HUMAN)	P30041	PRDX6_HUMAN Peroxiredoxin-6 OS=Homo sapiens OX=9606 GN=PRDX6 PE=1 SV=3		1	72.77	72.77	72.77	86.61	14	14	14	14	49	48	0.247423	1.82887	0.127143	0.939803	1271.43	9398.03	75.0275	554.58	25.0192	100	Confident
289	0	Related Proteins	H0Y8Z9	Complex I assembly factor ACAD9, mitochondrial (Fragment) (H0Y8Z9_HUMAN)	H0Y8Z9,Q9H845,Q9H9W4	H0Y8Z9_HUMAN Complex I assembly factor ACAD9, mitochondrial (Fragment) OS=Homo sapiens OX=9606 GN=ACAD9 PE=1 SV=1,ACAD9_HUMAN Complex I assembly factor ACAD9, mitochondrial OS=Homo sapiens OX=9606 GN=ACAD9 PE=1 SV=1,Q9H9W4_HUMAN Acyl-Coenzyme A dehydrogenase family, member 9, isoform CRA_b OS=Homo sapiens OX=9606 GN=ACAD9 PE=1 SV=1	Q9H845,Q9H9W4	3	37.24	37.24	37.24	66.67	14	14	3	3	47	43	0.13961	0.985511	0.0717417	0.506425	717.417	5064.25	42.3349	298.843	43.0473	100	Confident
290	0	Single Protein	O75947	ATP synthase subunit d, mitochondrial (ATP5H_HUMAN)	O75947	ATP5H_HUMAN ATP synthase subunit d, mitochondrial OS=Homo sapiens OX=9606 GN=ATP5PD PE=1 SV=3		17	65.22	65.22	65.84	85.71	14	12	9	7	45	38	0.275362	2.16228	0.141501	1.11113	1415.01	11111.3	83.4999	655.681	18.4795	100	Confident
291	0	Related Proteins	A0A286YF22	D-3-phosphoglycerate dehydrogenase (A0A286YF22_HUMAN)	A0A286YF22,A0A2C9F2M7,O43175	A0A286YF22_HUMAN D-3-phosphoglycerate dehydrogenase OS=Homo sapiens OX=9606 GN=PHGDH PE=1 SV=1,A0A2C9F2M7_HUMAN D-3-phosphoglycerate dehydrogenase OS=Homo sapiens OX=9606 GN=PHGDH PE=1 SV=1,SERA_HUMAN D-3-phosphoglycerate dehydrogenase OS=Homo sapiens OX=9606 GN=PHGDH PE=1 SV=4	A0A2C9F2M7,O43175	1	34.41	34.41	35.36	52.85	14	13	3	3	45	42	0.0803279	0.916941	0.0412781	0.471189	412.781	4711.89	24.3583	278.05	55.903	100	Confident
292	0	Single Protein	P05120	Plasminogen activator inhibitor 2 (PAI2_HUMAN)	P05120	PAI2_HUMAN Plasminogen activator inhibitor 2 OS=Homo sapiens OX=9606 GN=SERPINB2 PE=1 SV=2		18	37.35	37.35	37.35	59.28	14	14	4	4	45	45	0.166052	1.11632	0.0853291	0.573644	853.291	5736.44	50.3529	338.509	46.5661	100	Confident
293	0	Related Proteins	A0A1P0AYU5	Sidoreflexin (A0A1P0AYU5_HUMAN)	A0A1P0AYU5,Q9BWM7	A0A1P0AYU5_HUMAN Sidoreflexin OS=Homo sapiens OX=9606 GN=SFXN3 PE=1 SV=1,SFXN3_HUMAN Sideroflexin-3 OS=Homo sapiens OX=9606 GN=SFXN3 PE=1 SV=3	Q9BWM7	10	48	48	49.23	81.54	14	13	6	5	45	44	0.141509	1.62636	0.0727176	0.835741	727.176	8357.41	42.9108	493.172	35.9557	100	Confident
294	0	Single Protein	O00231	26S proteasome non-ATPase regulatory subunit 11 (PSD11_HUMAN)	O00231	PSD11_HUMAN 26S proteasome non-ATPase regulatory subunit 11 OS=Homo sapiens OX=9606 GN=PSMD11 PE=1 SV=3		17	35.55	35.55	40.05	80.57	14	12	9	7	43	39	0.106267	0.637894	0.0546075	0.327795	546.075	3277.95	32.224	193.433	47.434	100	Confident
295	0	Single Protein	Q9H2U2	Inorganic pyrophosphatase 2, mitochondrial (IPYR2_HUMAN)	Q9H2U2	IPYR2_HUMAN Inorganic pyrophosphatase 2, mitochondrial OS=Homo sapiens OX=9606 GN=PPA2 PE=1 SV=2		4	45.21	45.21	52.1	88.02	14	12	2	2	43	36	0.117347	0.961927	0.0603012	0.494306	603.012	4943.06	35.5839	291.691	37.896	100	Confident
296	0	Single Protein	Q12874	Splicing factor 3A subunit 3 (SF3A3_HUMAN)	Q12874	SF3A3_HUMAN Splicing factor 3A subunit 3 OS=Homo sapiens OX=9606 GN=SF3A3 PE=1 SV=1		1	31.14	31.14	32.34	70.46	14	12	14	12	40	36	0.0897756	0.475754	0.046133	0.244476	461.33	2444.76	27.2232	144.266	58.8123	100	Confident
297	0	Single Protein	P18031	Tyrosine-protein phosphatase non-receptor type 1 (PTN1_HUMAN)	P18031	PTN1_HUMAN Tyrosine-protein phosphatase non-receptor type 1 OS=Homo sapiens OX=9606 GN=PTPN1 PE=1 SV=1		20	39.54	34.71	44.6	74.71	14	12	3	3	38	32	0.0909091	0.668101	0.0467155	0.343317	467.155	3433.17	27.5669	202.592	49.9348	100	Confident
298	0	Single Protein	P48735	Isocitrate dehydrogenase [NADP], mitochondrial (IDHP_HUMAN)	P48735	IDHP_HUMAN Isocitrate dehydrogenase [NADP], mitochondrial OS=Homo sapiens OX=9606 GN=IDH2 PE=1 SV=2		15	30.53	30.53	33.41	72.79	14	11	6	5	38	32	0.0911854	0.547587	0.0468575	0.281389	468.575	2813.89	27.6507	166.048	50.8769	100	Confident
299	0	Single Protein	Q15046	Lysine--tRNA ligase (SYK_HUMAN)	Q15046	SYK_HUMAN Lysine--tRNA ligase OS=Homo sapiens OX=9606 GN=KARS1 PE=1 SV=3		16	21.61	21.61	25.63	55.44	14	11	9	8	37	32	0.0831169	0.395522	0.0427113	0.203247	427.113	2032.47	25.2041	119.937	68.0046	100	Confident
300	0	Single Protein	Q8NBS9	Thioredoxin domain-containing protein 5 (TXND5_HUMAN)	Q8NBS9	TXND5_HUMAN Thioredoxin domain-containing protein 5 OS=Homo sapiens OX=9606 GN=TXNDC5 PE=1 SV=2		6	37.5	37.5	37.5	59.03	14	14	14	14	35	35	0.106383	1.15443	0.0546671	0.59323	546.671	5932.3	32.2592	350.067	47.5987	100	Confident
301	0	Single Protein	P22307	Sterol carrier protein 2 (SCP2_HUMAN)	P22307	SCP2_HUMAN Sterol carrier protein 2 OS=Homo sapiens OX=9606 GN=SCP2 PE=1 SV=2		1	17.92	17.92	24.31	66.18	14	10	2	2	34	24	0.0615385	0.497747	0.0316228	0.255778	316.228	2557.78	18.6607	150.935	58.9556	100	Confident
302	0	Single Protein	Q96QK1	Vacuolar protein sorting-associated protein 35 (VPS35_HUMAN)	Q96QK1	VPS35_HUMAN Vacuolar protein sorting-associated protein 35 OS=Homo sapiens OX=9606 GN=VPS35 PE=1 SV=2		16	17.96	17.96	19.22	65.83	14	12	14	12	31	29	0.050173	0.364054	0.0257824	0.187077	257.824	1870.77	15.2143	110.394	91.6489	100	Confident
303	0	Single Protein	Q1KMD3	Heterogeneous nuclear ribonucleoprotein U-like protein 2 (HNRL2_HUMAN)	Q1KMD3	HNRL2_HUMAN Heterogeneous nuclear ribonucleoprotein U-like protein 2 OS=Homo sapiens OX=9606 GN=HNRNPUL2 PE=1 SV=1		11	20.62	20.62	23.96	66	14	12	14	12	30	28	0.0540541	0.30769	0.0277768	0.158113	277.768	1581.13	16.3912	93.3028	85.0522	100	Confident
304	0	Related Proteins	A0A7P0T997	Acetyltransferase component of pyruvate dehydrogenase complex (A0A7P0T997_HUMAN)	A0A7P0T997,A0A7P0TA47,A0A7P0TAG1,A0A7P0TAX2,A0A7P0TBE2,A0A7P0TBK2,A0A7P0Z4G4,H0YDD4,P10515	A0A7P0T997_HUMAN Acetyltransferase component of pyruvate dehydrogenase complex OS=Homo sapiens OX=9606 GN=DLAT PE=1 SV=1,A0A7P0TA47_HUMAN Acetyltransferase component of pyruvate dehydrogenase complex OS=Homo sapiens OX=9606 GN=DLAT PE=1 SV=1,A0A7P0TAG1_HUMAN Dihydrolipoamide acetyltransferase component of pyruvate dehydrogenase complex OS=Homo sapiens OX=9606 GN=DLAT PE=1 SV=1,A0A7P0TAX2_HUMAN Ac…	A0A7P0TA47,A0A7P0TAG1,A0A7P0TAX2,A0A7P0TBE2,A0A7P0TBK2,A0A7P0Z4G4,H0YDD4,P10515	11	22.33	22.33	28.3	63.05	14	12	2	2	30	28	0.0654206	0.550516	0.0336177	0.282894	336.177	2828.94	19.8379	166.936	67.8025	100	Confident
305	0	Single Protein	O43242	26S proteasome non-ATPase regulatory subunit 3 (PSMD3_HUMAN)	O43242	PSMD3_HUMAN 26S proteasome non-ATPase regulatory subunit 3 OS=Homo sapiens OX=9606 GN=PSMD3 PE=1 SV=2		17	24.53	24.53	25.66	81.46	14	11	12	10	27	24	0.0521739	0.401737	0.0268106	0.206441	268.106	2064.41	15.821	121.821	60.9395	100	Confident
306	0	Single Protein	P57740	Nuclear pore complex protein Nup107 (NU107_HUMAN)	P57740	NU107_HUMAN Nuclear pore complex protein Nup107 OS=Homo sapiens OX=9606 GN=NUP107 PE=1 SV=1		12	13.3	13.3	18.16	69.95	14	10	11	7	27	16	0.0220386	0.247825	0.011325	0.12735	113.25	1273.5	6.68289	75.1497	106.307	100	Confident
307	0	Single Protein	Q7Z3B4	Nucleoporin p54 (NUP54_HUMAN)	Q7Z3B4	NUP54_HUMAN Nucleoporin p54 OS=Homo sapiens OX=9606 GN=NUP54 PE=1 SV=2		4	25.44	25.44	30.77	64.69	14	10	14	10	27	23	0.070122	0.615598	0.0360336	0.316338	360.336	3163.38	21.2635	186.672	55.4014	100	Confident
308	0	Single Protein	P08240	Signal recognition particle receptor subunit alpha (SRPRA_HUMAN)	P08240	SRPRA_HUMAN Signal recognition particle receptor subunit alpha OS=Homo sapiens OX=9606 GN=SRPRA PE=1 SV=2		11	19.91	19.91	22.26	69.75	14	12	14	12	26	23	0.0438931	0.389495	0.0225554	0.20015	225.554	2001.5	13.31	118.109	69.7672	100	Confident
309	0	Single Protein	P32926	Desmoglein-3 (DSG3_HUMAN)	P32926	DSG3_HUMAN Desmoglein-3 OS=Homo sapiens OX=9606 GN=DSG3 PE=1 SV=2		18	15.32	15.32	21.22	58.36	14	10	14	10	20	16	0.0261438	0.328791	0.0134345	0.168956	134.345	1689.56	7.92775	99.7015	107.465	100	Confident
310	0	Related Proteins	H0Y8G5	Heterogeneous nuclear ribonucleoprotein D0 (Fragment) (H0Y8G5_HUMAN)	H0Y8G5,H0YA96,Q14103	H0Y8G5_HUMAN Heterogeneous nuclear ribonucleoprotein D0 (Fragment) OS=Homo sapiens OX=9606 GN=HNRNPD PE=1 SV=8,H0YA96_HUMAN Heterogeneous nuclear ribonucleoprotein D0 (Fragment) OS=Homo sapiens OX=9606 GN=HNRNPD PE=1 SV=1,HNRPD_HUMAN Heterogeneous nuclear ribonucleoprotein D0 OS=Homo sapiens OX=9606 GN=HNRNPD PE=1 SV=1	H0YA96,Q14103	4	37.69	37.69	38.08	66.92	13	12	5	4	66	59	0.298851	0.930698	0.153571	0.478258	1535.71	4782.58	90.6223	282.221	29.6485	100	Confident
311	0	Single Protein	O15144	Actin-related protein 2/3 complex subunit 2 (ARPC2_HUMAN)	O15144	ARPC2_HUMAN Actin-related protein 2/3 complex subunit 2 OS=Homo sapiens OX=9606 GN=ARPC2 PE=1 SV=1		2	35	35	39	67	13	12	5	4	61	52	0.22807	0.995262	0.117199	0.511436	1171.99	5114.36	69.1592	301.8	34.3115	100	Confident
312	0	Related Proteins	P80188	Neutrophil gelatinase-associated lipocalin (NGAL_HUMAN)	P80188,X6R8F3	NGAL_HUMAN Neutrophil gelatinase-associated lipocalin OS=Homo sapiens OX=9606 GN=LCN2 PE=1 SV=2,X6R8F3_HUMAN Neutrophil gelatinase-associated lipocalin OS=Homo sapiens OX=9606 GN=LCN2 PE=1 SV=1	X6R8F3	9	67.17	67.17	67.17	71.21	13	13	13	13	59	56	0.397163	2.4807	0.204091	1.27476	2040.91	12747.6	120.434	752.239	22.5737	100	Confident
313	0	Single Protein	O00148	ATP-dependent RNA helicase DDX39A (DX39A_HUMAN)	O00148	DX39A_HUMAN ATP-dependent RNA helicase DDX39A OS=Homo sapiens OX=9606 GN=DDX39A PE=1 SV=2		19	32.55	32.55	32.79	67.45	13	12	2	2	54	51	0.14127	0.701254	0.0725944	0.360354	725.944	3603.54	42.8381	212.646	49.098	100	Confident
314	0	Single Protein	Q03135	Caveolin-1 (CAV1_HUMAN)	Q03135	CAV1_HUMAN Caveolin-1 OS=Homo sapiens OX=9606 GN=CAV1 PE=1 SV=4		7	70.79	70.79	70.79	72.47	13	13	2	2	54	53	0.410853	4.81709	0.211125	2.47536	2111.25	24753.6	124.585	1460.72	20.4585	100	Confident
315	0	Related Proteins	A0A087WUK2	Heterogeneous nuclear ribonucleoprotein D-like (A0A087WUK2_HUMAN)	A0A087WUK2,O14979	A0A087WUK2_HUMAN Heterogeneous nuclear ribonucleoprotein D-like OS=Homo sapiens OX=9606 GN=HNRNPDL PE=1 SV=1,HNRDL_HUMAN Heterogeneous nuclear ribonucleoprotein D-like OS=Homo sapiens OX=9606 GN=HNRNPDL PE=1 SV=3	O14979	4	29.75	29.75	33.06	76.58	13	10	10	7	53	44	0.121311	0.477378	0.0623384	0.24531	623.384	2453.1	36.786	144.758	40.0156	100	Confident
316	0	Single Protein	Q9Y277	Voltage-dependent anion-selective channel protein 3 (VDAC3_HUMAN)	Q9Y277	VDAC3_HUMAN Voltage-dependent anion-selective channel protein 3 OS=Homo sapiens OX=9606 GN=VDAC3 PE=1 SV=1		8	56.54	49.82	56.54	75.27	13	12	4	4	53	49	0.206573	1.43835	0.106152	0.739128	1061.52	7391.28	62.6404	436.161	30.6393	100	Confident
317	0	Single Protein	P62701	40S ribosomal protein S4, X isoform (RS4X_HUMAN)	P62701	RS4X_HUMAN 40S ribosomal protein S4, X isoform OS=Homo sapiens OX=9606 GN=RPS4X PE=1 SV=2		X	42.21	42.21	42.21	82.13	13	12	6	5	53	48	0.222222	0.778279	0.114194	0.399935	1141.94	3999.35	67.3858	236.003	29.5791	100	Confident
318	0	Related Proteins	H3BM89	60S ribosomal protein L4 (H3BM89_HUMAN)	H3BM89,P36578	H3BM89_HUMAN 60S ribosomal protein L4 OS=Homo sapiens OX=9606 GN=RPL4 PE=1 SV=1,RL4_HUMAN 60S ribosomal protein L4 OS=Homo sapiens OX=9606 GN=RPL4 PE=1 SV=5	P36578	15	34.23	34.23	34.23	76.28	13	13	11	11	51	50	0.19685	0.453784	0.101156	0.233187	1011.56	2331.87	59.6922	137.604	37.6332	100	Confident
319	0	Single Protein	P00387	NADH-cytochrome b5 reductase 3 (NB5R3_HUMAN)	P00387	NB5R3_HUMAN NADH-cytochrome b5 reductase 3 OS=Homo sapiens OX=9606 GN=CYB5R3 PE=1 SV=3		22	59.14	59.14	67.11	69.44	13	12	5	4	50	49	0.2103	1.37137	0.108067	0.704709	1080.67	7047.09	63.7707	415.85	34.2127	100	Confident
320	0	Related Proteins	A0A024QZX5	Serpin B6 (A0A024QZX5_HUMAN)	A0A024QZX5,A0A087X1N8,A0A2R8YD12,P35237	A0A024QZX5_HUMAN Serpin B6 OS=Homo sapiens OX=9606 GN=SERPINB6 PE=1 SV=1,A0A087X1N8_HUMAN Serpin B6 OS=Homo sapiens OX=9606 GN=SERPINB6 PE=1 SV=1,A0A2R8YD12_HUMAN Serpin B6 OS=Homo sapiens OX=9606 GN=SERPINB6 PE=1 SV=1,SPB6_HUMAN Serpin B6 OS=Homo sapiens OX=9606 GN=SERPINB6 PE=1 SV=3	A0A087X1N8,A0A2R8YD12,P35237	6	46.58	46.58	46.58	89.21	13	13	5	5	49	47	0.138643	1.0395	0.0712446	0.534169	712.446	5341.69	42.0416	315.214	42.9963	100	Confident
321	0	Related Proteins	C9JW96	Prohibitin (Fragment) (C9JW96_HUMAN)	C9JW96,E7ESE2,E9PCW0,P35232	C9JW96_HUMAN Prohibitin (Fragment) OS=Homo sapiens OX=9606 GN=PHB PE=1 SV=2,E7ESE2_HUMAN Prohibitin (Fragment) OS=Homo sapiens OX=9606 GN=PHB PE=1 SV=2,E9PCW0_HUMAN Prohibitin (Fragment) OS=Homo sapiens OX=9606 GN=PHB PE=1 SV=2,PHB1_HUMAN Prohibitin 1 OS=Homo sapiens OX=9606 GN=PHB1 PE=1 SV=1	E7ESE2,E9PCW0,P35232	17	62.2	62.2	62.2	78.86	13	13	4	4	47	45	0.136364	2.03027	0.0700733	1.0433	700.733	10433	41.3504	615.652	26.8753	100	Confident
322	0	Single Protein	Q01105	Protein SET (SET_HUMAN)	Q01105	SET_HUMAN Protein SET OS=Homo sapiens OX=9606 GN=SET PE=1 SV=3		9	42.41	42.41	46.21	45.86	13	12	2	2	46	43	0.26875	1.37137	0.138103	0.704709	1381.03	7047.09	81.4948	415.85	33.4687	100	Confident
323	0	Single Protein	P61981	14-3-3 protein gamma (1433G_HUMAN)	P61981	1433G_HUMAN 14-3-3 protein gamma OS=Homo sapiens OX=9606 GN=YWHAG PE=1 SV=2		7	57.89	57.89	57.89	77.73	13	13	9	9	46	44	0.110072	1.62636	0.056563	0.835741	565.63	8357.41	33.378	493.172	28.2849	100	Confident
324	0	Related Proteins	A0A0A0MSI0	Peroxiredoxin-1 (Fragment) (A0A0A0MSI0_HUMAN)	A0A0A0MSI0,Q06830	A0A0A0MSI0_HUMAN Peroxiredoxin-1 (Fragment) OS=Homo sapiens OX=9606 GN=PRDX1 PE=1 SV=1,PRDX1_HUMAN Peroxiredoxin-1 OS=Homo sapiens OX=9606 GN=PRDX1 PE=1 SV=1	Q06830	1	63.74	63.74	63.74	74.85	13	12	8	7	46	44	0.220395	2.98107	0.113254	1.53189	1132.54	15318.9	66.8317	903.969	18.9637	100	Confident
325	0	Single Protein	P29508	Serpin B3 (SPB3_HUMAN)	P29508	SPB3_HUMAN Serpin B3 OS=Homo sapiens OX=9606 GN=SERPINB3 PE=1 SV=2		18	37.18	37.18	43.08	77.18	13	12	5	5	46	44	0.101329	0.778279	0.05207	0.399935	520.7	3999.35	30.7266	236.003	44.5365	100	Confident
326	0	Related Proteins	A0A5K1VW67	Nucleoside-diphosphate kinase (A0A5K1VW67_HUMAN)	A0A5K1VW67,F8VY04,F8W1A4,P54819	A0A5K1VW67_HUMAN Nucleoside-diphosphate kinase OS=Homo sapiens OX=9606 GN=AK2 PE=1 SV=1,F8VY04_HUMAN Nucleoside-diphosphate kinase OS=Homo sapiens OX=9606 GN=AK2 PE=1 SV=1,F8W1A4_HUMAN Adenylate kinase 2, mitochondrial OS=Homo sapiens OX=9606 GN=AK2 PE=1 SV=1,KAD2_HUMAN Adenylate kinase 2, mitochondrial OS=Homo sapiens OX=9606 GN=AK2 PE=1 SV=2	F8VY04,F8W1A4,P54819	1	69.04	69.04	69.04	73.6	13	13	3	3	44	44	0.192308	1.80722	0.0988213	0.928676	988.213	9286.76	58.3147	548.014	22.0755	100	Confident
327	0	Related Proteins	H0YL72	Isocitrate dehydrogenase [NAD] subunit alpha, mitochondrial (H0YL72_HUMAN)	H0YL72,P50213	H0YL72_HUMAN Isocitrate dehydrogenase [NAD] subunit alpha, mitochondrial OS=Homo sapiens OX=9606 GN=IDH3A PE=1 SV=1,IDH3A_HUMAN Isocitrate dehydrogenase [NAD] subunit alpha, mitochondrial OS=Homo sapiens OX=9606 GN=IDH3A PE=1 SV=1	P50213	15	48.64	48.64	48.64	59.82	13	13	2	2	44	44	0.196429	1.29674	0.100939	0.666355	1009.39	6663.55	59.5643	393.217	35.763	100	Confident
328	0	Single Protein	Q96A33	PAT complex subunit CCDC47 (CCD47_HUMAN)	Q96A33	CCD47_HUMAN PAT complex subunit CCDC47 OS=Homo sapiens OX=9606 GN=CCDC47 PE=1 SV=1		17	30.64	30.64	30.64	60.04	13	12	9	8	40	35	0.12069	0.550516	0.0620189	0.282894	620.189	2828.94	36.5975	166.936	55.8383	100	Confident
329	0	Single Protein	Q99805	Transmembrane 9 superfamily member 2 (TM9S2_HUMAN)	Q99805	TM9S2_HUMAN Transmembrane 9 superfamily member 2 OS=Homo sapiens OX=9606 GN=TM9SF2 PE=1 SV=1		13	25.19	25.19	27.6	49.47	13	12	13	12	38	36	0.101408	0.652654	0.0521108	0.33538	521.108	3353.8	30.7507	197.908	75.7255	100	Confident
330	0	Single Protein	Q13011	Delta(3,5)-Delta(2,4)-dienoyl-CoA isomerase, mitochondrial (ECH1_HUMAN)	Q13011	ECH1_HUMAN Delta(3,5)-Delta(2,4)-dienoyl-CoA isomerase, mitochondrial OS=Homo sapiens OX=9606 GN=ECH1 PE=1 SV=2		19	49.09	49.09	49.09	65.55	13	13	3	3	38	37	0.126712	1.2457	0.0651138	0.640128	651.138	6401.28	38.4238	377.741	35.7934	100	Confident
331	0	Related Proteins	A0A1B0GTG2	Alpha-aminoadipic semialdehyde dehydrogenase (A0A1B0GTG2_HUMAN)	A0A1B0GTG2,A0A1B0GTJ4,A0A1B0GUA1,A0A1B0GV49,A0A1B0GW77,A0A1B0GW82,P49419	A0A1B0GTG2_HUMAN Alpha-aminoadipic semialdehyde dehydrogenase OS=Homo sapiens OX=9606 GN=ALDH7A1 PE=1 SV=1,A0A1B0GTJ4_HUMAN Aldehyde dehydrogenase (NAD(+)) OS=Homo sapiens OX=9606 GN=ALDH7A1 PE=1 SV=1,A0A1B0GUA1_HUMAN Aldehyde dehydrogenase (NAD(+)) OS=Homo sapiens OX=9606 GN=ALDH7A1 PE=1 SV=1,A0A1B0GV49_HUMAN Aldehyde dehydrogenase (NAD(+)) OS=Homo sapiens OX=9606 GN=ALDH7A1 PE=1 SV=1,A0A1B0GW77…	A0A1B0GTJ4,A0A1B0GUA1,A0A1B0GV49,A0A1B0GW77,A0A1B0GW82,P49419	5	30.04	30.04	36.57	59.33	13	11	1	1	37	33	0.0482337	0.571913	0.0247859	0.293889	247.859	2938.89	14.6262	173.425	58.103	100	Confident
332	0	Single Protein	Q14498	RNA-binding protein 39 (RBM39_HUMAN)	Q14498	RBM39_HUMAN RNA-binding protein 39 OS=Homo sapiens OX=9606 GN=RBM39 PE=1 SV=2		20	26.98	26.98	31.7	61.7	13	11	1	1	36	34	0.0955056	0.316938	0.0490775	0.162865	490.775	1628.65	28.9608	96.107	59.3427	100	Confident
333	0	Related Proteins	E9PEB5	Far upstream element-binding protein 1 (E9PEB5_HUMAN)	E9PEB5,Q96AE4	E9PEB5_HUMAN Far upstream element-binding protein 1 OS=Homo sapiens OX=9606 GN=FUBP1 PE=1 SV=1,FUBP1_HUMAN Far upstream element-binding protein 1 OS=Homo sapiens OX=9606 GN=FUBP1 PE=1 SV=3	Q96AE4	1	23.36	23.36	23.36	54.05	13	13	4	4	35	34	0.0633641	0.723311	0.0325609	0.371688	325.609	3716.88	19.2143	219.334	68.8611	100	Confident
334	0	Single Protein	P84095	Rho-related GTP-binding protein RhoG (RHOG_HUMAN)	P84095	RHOG_HUMAN Rho-related GTP-binding protein RhoG OS=Homo sapiens OX=9606 GN=RHOG PE=1 SV=1		11	69.63	62.3	71.2	75.92	13	12	12	11	35	33	0.186275	2.51119	0.095721	1.29043	957.21	12904.3	56.4852	761.485	21.2949	100	Confident
335	0	Single Protein	Q9GZL7	Ribosome biogenesis protein WDR12 (WDR12_HUMAN)	Q9GZL7	WDR12_HUMAN Ribosome biogenesis protein WDR12 OS=Homo sapiens OX=9606 GN=WDR12 PE=1 SV=2		2	31.68	31.68	39.72	69.98	13	9	13	9	32	26	0.0755814	0.554137	0.0388391	0.284755	388.391	2847.55	22.919	168.035	47.6777	100	Confident
336	0	Single Protein	Q96HS1	Serine/threonine-protein phosphatase PGAM5, mitochondrial (PGAM5_HUMAN)	Q96HS1	PGAM5_HUMAN Serine/threonine-protein phosphatase PGAM5, mitochondrial OS=Homo sapiens OX=9606 GN=PGAM5 PE=1 SV=2		12	40.48	40.48	44.29	59.52	13	12	9	9	31	30	0.133333	1.25393	0.0685161	0.64436	685.161	6443.6	40.4315	380.238	31.9846	100	Confident
337	0	Single Protein	Q92466	DNA damage-binding protein 2 (DDB2_HUMAN)	Q92466	DDB2_HUMAN DNA damage-binding protein 2 OS=Homo sapiens OX=9606 GN=DDB2 PE=1 SV=1		11	41.22	41.22	44.03	78.45	13	12	11	10	30	28	0.0835821	0.719072	0.0429504	0.36951	429.504	3695.1	25.3451	218.049	47.8334	100	Confident
338	0	Related Proteins	A0A2R8Y7L2	Peroxisomal multifunctional enzyme type 2 (A0A2R8Y7L2_HUMAN)	A0A2R8Y7L2,A0A2R8YD50,A0A804HIR1,A0A804HK65,E7EPL9,E7ET17,P51659	A0A2R8Y7L2_HUMAN Peroxisomal multifunctional enzyme type 2 OS=Homo sapiens OX=9606 GN=HSD17B4 PE=1 SV=1,A0A2R8YD50_HUMAN Peroxisomal multifunctional enzyme type 2 OS=Homo sapiens OX=9606 GN=HSD17B4 PE=1 SV=1,A0A804HIR1_HUMAN Peroxisomal multifunctional enzyme type 2 OS=Homo sapiens OX=9606 GN=HSD17B4 PE=1 SV=1,A0A804HK65_HUMAN Peroxisomal multifunctional enzyme type 2 OS=Homo sapiens OX=9606 GN=H…	A0A2R8YD50,A0A804HIR1,A0A804HK65,E7EPL9,E7ET17,P51659	5	26.15	26.15	26.15	59.42	13	13	5	5	30	30	0.0534521	0.646898	0.0274675	0.332422	274.675	3324.22	16.2086	196.163	63.6828	100	Confident
339	0	Single Protein	Q8NC56	LEM domain-containing protein 2 (LEMD2_HUMAN)	Q8NC56	LEMD2_HUMAN LEM domain-containing protein 2 OS=Homo sapiens OX=9606 GN=LEMD2 PE=1 SV=1		6	27.83	24.85	33.2	68.99	13	11	2	2	30	23	0.0572139	0.443512	0.0294006	0.227908	294.006	2279.08	17.3493	134.489	56.9395	100	Confident
340	0	Related Proteins	A0A087X2I1	26S proteasome regulatory subunit 10B (A0A087X2I1_HUMAN)	A0A087X2I1,P62333	A0A087X2I1_HUMAN 26S proteasome regulatory subunit 10B OS=Homo sapiens OX=9606 GN=PSMC6 PE=1 SV=1,PRS10_HUMAN 26S proteasome regulatory subunit 10B OS=Homo sapiens OX=9606 GN=PSMC6 PE=1 SV=1	P62333	14	43.18	43.18	48.88	78.41	13	11	8	6	27	24	0.0695652	0.536175	0.0357475	0.275525	357.475	2755.25	21.0947	162.588	45.768	100	Confident
341	0	Single Protein	Q14566	DNA replication licensing factor MCM6 (MCM6_HUMAN)	Q14566	MCM6_HUMAN DNA replication licensing factor MCM6 OS=Homo sapiens OX=9606 GN=MCM6 PE=1 SV=1		2	16.32	16.32	17.54	71.99	13	11	13	11	26	16	0.0238806	0.285023	0.0122715	0.146465	122.715	1464.65	7.24146	86.4293	92.8312	100	Confident
342	0	Related Proteins	A0A087WZ71	ATP-dependent RNA helicase DDX1 (A0A087WZ71_HUMAN)	A0A087WZ71,A0A087X2G1,A0A7I2V2M5,A0A7I2V430,A0A7I2V4F0,Q92499	A0A087WZ71_HUMAN ATP-dependent RNA helicase DDX1 OS=Homo sapiens OX=9606 GN=DDX1 PE=1 SV=1,A0A087X2G1_HUMAN ATP-dependent RNA helicase DDX1 OS=Homo sapiens OX=9606 GN=DDX1 PE=1 SV=2,A0A7I2V2M5_HUMAN ATP-dependent RNA helicase DDX1 OS=Homo sapiens OX=9606 GN=DDX1 PE=1 SV=1,A0A7I2V430_HUMAN ATP-dependent RNA helicase DDX1 OS=Homo sapiens OX=9606 GN=DDX1 PE=1 SV=1,A0A7I2V4F0_HUMAN ATP-dependent RNA …	A0A087X2G1,A0A7I2V2M5,A0A7I2V430,A0A7I2V4F0,Q92499	2	21.14	21.14	27.93	82.1	13	10	2	2	25	20	0.0300752	0.315369	0.0154548	0.162059	154.548	1620.59	9.11989	95.6313	72.5928	100	Confident
343	0	Single Protein	Q9NR45	Sialic acid synthase (SIAS_HUMAN)	Q9NR45	SIAS_HUMAN Sialic acid synthase OS=Homo sapiens OX=9606 GN=NANS PE=1 SV=2		9	33.7	33.7	36.49	56.82	13	10	9	6	25	23	0.0820312	0.708276	0.0421535	0.363963	421.535	3639.63	24.8749	214.775	40.2815	100	Confident
344	0	Related Proteins	A0A6Q8PFX2	Tyrosine--tRNA ligase (A0A6Q8PFX2_HUMAN)	A0A6Q8PFX2,P54577	A0A6Q8PFX2_HUMAN Tyrosine--tRNA ligase OS=Homo sapiens OX=9606 GN=YARS1 PE=1 SV=1,SYYC_HUMAN Tyrosine--tRNA ligase, cytoplasmic OS=Homo sapiens OX=9606 GN=YARS1 PE=1 SV=4	P54577	1	27.35	27.35	31.32	86.43	13	10	8	5	23	20	0.0386473	0.417474	0.0198597	0.214528	198.597	2145.28	11.7193	126.593	53.5592	100	Confident
345	0	Single Protein	P04179	Superoxide dismutase [Mn], mitochondrial (SODM_HUMAN)	P04179	SODM_HUMAN Superoxide dismutase [Mn], mitochondrial OS=Homo sapiens OX=9606 GN=SOD2 PE=1 SV=3		6	56.31	56.31	56.31	51.35	12	12	3	3	68	65	0.393939	2.72759	0.202434	1.40163	2024.34	14016.3	119.457	827.105	24.7346	100	Confident
346	0	Related Proteins	J3KTL2	Serine/arginine-rich splicing factor 1 (J3KTL2_HUMAN)	J3KTL2,Q07955	J3KTL2_HUMAN Serine/arginine-rich splicing factor 1 OS=Homo sapiens OX=9606 GN=SRSF1 PE=1 SV=1,SRSF1_HUMAN Serine/arginine-rich splicing factor 1 OS=Homo sapiens OX=9606 GN=SRSF1 PE=1 SV=2	Q07955	17	41.5	41.5	41.5	80.24	12	11	2	1	66	62	0.305419	0.643184	0.156946	0.330514	1569.46	3305.14	92.614	195.037	28.312	100	Confident
347	0	Single Protein	P09211	Glutathione S-transferase P (GSTP1_HUMAN)	P09211	GSTP1_HUMAN Glutathione S-transferase P OS=Homo sapiens OX=9606 GN=GSTP1 PE=1 SV=2		11	57.62	57.62	57.62	71.9	12	12	2	2	62	60	0.397351	3.28133	0.204187	1.68618	2041.87	16861.8	120.491	995.019	23.341	100	Confident
348	0	Single Protein	P31946	14-3-3 protein beta/alpha (1433B_HUMAN)	P31946	1433B_HUMAN 14-3-3 protein beta/alpha OS=Homo sapiens OX=9606 GN=YWHAB PE=1 SV=3		20	52.85	52.85	52.85	87.8	12	11	6	5	58	54	0.144533	1.2638	0.0742711	0.649432	742.711	6494.32	43.8275	383.231	28.0648	100	Confident
349	0	Single Protein	Q13162	Peroxiredoxin-4 (PRDX4_HUMAN)	Q13162	PRDX4_HUMAN Peroxiredoxin-4 OS=Homo sapiens OX=9606 GN=PRDX4 PE=1 SV=1		X	57.56	57.56	57.56	63.1	12	12	1	1	56	51	0.20082	1.6827	0.103195	0.864688	1031.95	8646.88	60.8958	510.254	30.5208	100	Confident
350	0	Related Proteins	O43390	Heterogeneous nuclear ribonucleoprotein R (HNRPR_HUMAN)	A0A6Q8PH35,O43390	A0A6Q8PH35_HUMAN Heterogeneous nuclear ribonucleoprotein R OS=Homo sapiens OX=9606 GN=HNRNPR PE=4 SV=1,HNRPR_HUMAN Heterogeneous nuclear ribonucleoprotein R OS=Homo sapiens OX=9606 GN=HNRNPR PE=1 SV=1	A0A6Q8PH35	1	18.17	18.17	21.01	70.3	12	11	2	2	55	50	0.0816532	0.320928	0.0419592	0.164915	419.592	1649.15	24.7602	97.317	70.8992	100	Confident
351	0	Single Protein	Q9Y6C9	Mitochondrial carrier homolog 2 (MTCH2_HUMAN)	Q9Y6C9	MTCH2_HUMAN Mitochondrial carrier homolog 2 OS=Homo sapiens OX=9606 GN=MTCH2 PE=1 SV=1		11	54.79	54.79	59.41	55.45	12	11	1	1	54	48	0.25	1.75423	0.128468	0.901447	1284.68	9014.47	75.8091	531.946	33.3089	100	Confident
352	0	Related Proteins	A0A0C4DGS1	Dolichyl-diphosphooligosaccharide--protein glycosyltransferase 48 kDa subunit (A0A0C4DGS1_HUMAN)	A0A0C4DGS1,P39656	A0A0C4DGS1_HUMAN Dolichyl-diphosphooligosaccharide--protein glycosyltransferase 48 kDa subunit OS=Homo sapiens OX=9606 GN=DDOST PE=1 SV=1,OST48_HUMAN Dolichyl-diphosphooligosaccharide--protein glycosyltransferase 48 kDa subunit OS=Homo sapiens OX=9606 GN=DDOST PE=1 SV=4	P39656	1	35.76	35.76	36.45	51.94	12	11	5	5	52	49	0.15655	0.982884	0.0804462	0.505075	804.462	5050.75	47.4715	298.046	48.7689	100	Confident
353	0	Related Proteins	A0A0A0MQW3	Serpin B13 (A0A0A0MQW3_HUMAN)	A0A0A0MQW3,Q9UIV8	A0A0A0MQW3_HUMAN Serpin B13 OS=Homo sapiens OX=9606 GN=SERPINB13 PE=1 SV=1,SPB13_HUMAN Serpin B13 OS=Homo sapiens OX=9606 GN=SERPINB13 PE=1 SV=2	Q9UIV8	18	32.5	32.5	34.5	65	12	11	7	7	51	48	0.117584	0.714125	0.0604228	0.366968	604.228	3669.68	35.6556	216.549	45.2587	100	Confident
354	0	Single Protein	Q16658	Fascin (FSCN1_HUMAN)	Q16658	FSCN1_HUMAN Fascin OS=Homo sapiens OX=9606 GN=FSCN1 PE=1 SV=3		7	29.82	29.82	29.82	82.56	12	11	10	9	48	46	0.105747	0.536175	0.0543404	0.275525	543.404	2755.25	32.0664	162.588	54.4961	100	Confident
355	0	Single Protein	Q8NBJ5	Procollagen galactosyltransferase 1 (GT251_HUMAN)	Q8NBJ5	GT251_HUMAN Procollagen galactosyltransferase 1 OS=Homo sapiens OX=9606 GN=COLGALT1 PE=1 SV=1		19	18.01	18.01	22.03	67.68	12	10	5	3	46	25	0.0526316	0.333521	0.0270458	0.171387	270.458	1713.87	15.9598	101.136	71.5905	100	Confident
356	0	Single Protein	Q9UFN0	Protein NipSnap homolog 3A (NPS3A_HUMAN)	Q9UFN0	NPS3A_HUMAN Protein NipSnap homolog 3A OS=Homo sapiens OX=9606 GN=NIPSNAP3A PE=1 SV=2		9	49.39	49.39	55.06	89.07	12	10	10	9	45	39	0.177273	1.27585	0.0910953	0.65562	910.953	6556.2	53.7555	386.883	28.4485	100	Confident
357	0	Single Protein	Q9H9B4	Sideroflexin-1 (SFXN1_HUMAN)	Q9H9B4	SFXN1_HUMAN Sideroflexin-1 OS=Homo sapiens OX=9606 GN=SFXN1 PE=1 SV=4		5	36.65	36.65	42.55	71.12	12	11	3	3	45	43	0.159389	1.2638	0.0819052	0.649432	819.052	6494.32	48.3324	383.231	35.5963	100	Confident
358	0	Related Proteins	P62424	60S ribosomal protein L7a (RL7A_HUMAN)	P62424,Q5T8U2	RL7A_HUMAN 60S ribosomal protein L7a OS=Homo sapiens OX=9606 GN=RPL7A PE=1 SV=2,Q5T8U2_HUMAN 60S ribosomal protein L7a OS=Homo sapiens OX=9606 GN=RPL7A PE=1 SV=1	Q5T8U2	9	24.81	24.81	34.21	77.82	12	10	10	8	42	36	0.149758	0.467799	0.0769565	0.240388	769.565	2403.88	45.4122	141.854	29.977	100	Confident
359	0	Related Proteins	H0Y5H9	Serpin B4 (Fragment) (H0Y5H9_HUMAN)	H0Y5H9,P48594	H0Y5H9_HUMAN Serpin B4 (Fragment) OS=Homo sapiens OX=9606 GN=SERPINB4 PE=1 SV=1,SPB4_HUMAN Serpin B4 OS=Homo sapiens OX=9606 GN=SERPINB4 PE=1 SV=2	P48594	18	37.2	37.2	43.4	69.81	12	11	2	2	42	41	0.0964912	0.755676	0.049584	0.38832	495.84	3883.2	29.2596	229.148	42.4713	100	Confident
360	0	Single Protein	Q02539	Histone H1.1 (H11_HUMAN)	Q02539	H11_HUMAN Histone H1.1 OS=Homo sapiens OX=9606 GN=H1-1 PE=1 SV=3		6	32.56	32.56	42.33	76.74	12	11	4	3	41	38	0.0989899	0.643184	0.050868	0.330514	508.68	3305.14	30.0173	195.037	21.8289	100	Confident
361	0	Single Protein	Q16698	2,4-dienoyl-CoA reductase [(3E)-enoyl-CoA-producing], mitochondrial (DECR_HUMAN)	Q16698	DECR_HUMAN 2,4-dienoyl-CoA reductase [(3E)-enoyl-CoA-producing], mitochondrial OS=Homo sapiens OX=9606 GN=DECR1 PE=1 SV=1		8	43.28	43.28	45.67	73.13	12	11	4	3	41	36	0.121212	0.914482	0.0622874	0.469926	622.874	4699.26	36.7559	277.304	36.0448	100	Confident
362	0	Single Protein	P21912	Succinate dehydrogenase [ubiquinone] iron-sulfur subunit, mitochondrial (SDHB_HUMAN)	P21912	SDHB_HUMAN Succinate dehydrogenase [ubiquinone] iron-sulfur subunit, mitochondrial OS=Homo sapiens OX=9606 GN=SDHB PE=1 SV=3		1	35.71	35.71	40.71	76.43	12	9	3	2	40	36	0.150628	0.637894	0.0774031	0.327795	774.031	3277.95	45.6758	193.433	31.6088	100	Confident
363	0	Related Proteins	B4DE93	NADH dehydrogenase [ubiquinone] flavoprotein 1, mitochondrial (B4DE93_HUMAN)	B4DE93,G3V0I5,P49821	B4DE93_HUMAN NADH dehydrogenase [ubiquinone] flavoprotein 1, mitochondrial OS=Homo sapiens OX=9606 GN=NDUFV1 PE=1 SV=1,G3V0I5_HUMAN NADH dehydrogenase [ubiquinone] flavoprotein 1, mitochondrial OS=Homo sapiens OX=9606 GN=NDUFV1 PE=1 SV=1,NDUV1_HUMAN NADH dehydrogenase [ubiquinone] flavoprotein 1, mitochondrial OS=Homo sapiens OX=9606 GN=NDUFV1 PE=1 SV=4	G3V0I5,P49821	11	42.42	42.42	42.42	66.94	12	12	5	5	39	33	0.0922819	1.2022	0.047421	0.617776	474.21	6177.76	27.9832	364.551	39.4367	100	Confident
364	0	Related Proteins	J3QT28	Mitotic checkpoint protein BUB3 (Fragment) (J3QT28_HUMAN)	J3QT28,O43684	J3QT28_HUMAN Mitotic checkpoint protein BUB3 (Fragment) OS=Homo sapiens OX=9606 GN=BUB3 PE=1 SV=1,BUB3_HUMAN Mitotic checkpoint protein BUB3 OS=Homo sapiens OX=9606 GN=BUB3 PE=1 SV=1	O43684	10	47.84	47.84	53.24	65.47	12	9	6	4	37	31	0.148325	0.910953	0.0762201	0.468112	762.201	4681.12	44.9776	276.234	31.6837	100	Confident
365	0	Single Protein	O43852	Calumenin (CALU_HUMAN)	O43852	CALU_HUMAN Calumenin OS=Homo sapiens OX=9606 GN=CALU PE=1 SV=2		7	48.89	48.89	48.89	78.1	12	12	7	7	36	35	0.127737	0.930698	0.0656404	0.478258	656.404	4782.58	38.7346	282.221	37.0835	100	Confident
366	0	Single Protein	Q9BRX8	Peroxiredoxin-like 2A (PXL2A_HUMAN)	Q9BRX8	PXL2A_HUMAN Peroxiredoxin-like 2A OS=Homo sapiens OX=9606 GN=PRXL2A PE=1 SV=3		10	43.67	43.67	47.16	58.08	12	10	12	10	36	31	0.194969	1.21222	0.100189	0.622923	1001.89	6229.23	59.1215	367.588	25.7474	100	Confident
367	0	Single Protein	Q15365	Poly(rC)-binding protein 1 (PCBP1_HUMAN)	Q15365	PCBP1_HUMAN Poly(rC)-binding protein 1 OS=Homo sapiens OX=9606 GN=PCBP1 PE=1 SV=2		2	44.38	44.38	46.07	67.13	12	10	9	7	35	30	0.0962199	1.15443	0.0494446	0.59323	494.446	5932.3	29.1774	350.067	37.4739	100	Confident
368	0	Single Protein	Q2TAY7	WD40 repeat-containing protein SMU1 (SMU1_HUMAN)	Q2TAY7	SMU1_HUMAN WD40 repeat-containing protein SMU1 OS=Homo sapiens OX=9606 GN=SMU1 PE=1 SV=2		9	29.43	29.43	36.45	70.76	12	10	12	10	35	33	0.0795181	0.487352	0.040862	0.250436	408.62	2504.36	24.1128	147.783	57.5072	100	Confident
369	0	Single Protein	P08754	Guanine nucleotide-binding protein G(i) subunit alpha-3 (GNAI3_HUMAN)	P08754	GNAI3_HUMAN Guanine nucleotide-binding protein G(i) subunit alpha-3 OS=Homo sapiens OX=9606 GN=GNAI3 PE=1 SV=3		1	28.25	28.25	40.96	68.93	12	9	5	3	35	32	0.0703552	0.526418	0.0361535	0.270511	361.535	2705.11	21.3342	159.629	40.5063	100	Confident
370	0	Single Protein	O00299	Chloride intracellular channel protein 1 (CLIC1_HUMAN)	O00299	CLIC1_HUMAN Chloride intracellular channel protein 1 OS=Homo sapiens OX=9606 GN=CLIC1 PE=1 SV=4		6	61	61	65.98	78.42	12	11	12	11	34	30	0.139535	1.5551	0.0717029	0.799119	717.029	7991.19	42.312	471.562	26.9057	100	Confident
371	0	Related Proteins	D6RA82	Annexin (D6RA82_HUMAN)	D6RA82,P12429	D6RA82_HUMAN Annexin OS=Homo sapiens OX=9606 GN=ANXA3 PE=1 SV=1,ANXA3_HUMAN Annexin A3 OS=Homo sapiens OX=9606 GN=ANXA3 PE=1 SV=3	P12429	4	42.25	42.25	47.18	85.92	12	10	6	4	34	31	0.120902	0.753487	0.0621278	0.387195	621.278	3871.95	36.6618	228.484	32.0985	100	Confident
372	0	Single Protein	Q96DI7	U5 small nuclear ribonucleoprotein 40 kDa protein (SNR40_HUMAN)	Q96DI7	SNR40_HUMAN U5 small nuclear ribonucleoprotein 40 kDa protein OS=Homo sapiens OX=9606 GN=SNRNP40 PE=1 SV=1		1	53.78	53.78	53.78	50.42	12	12	8	8	33	31	0.108392	1.03092	0.0556993	0.529758	556.993	5297.58	32.8683	312.612	39.2857	100	Confident
373	0	Single Protein	Q96CS3	FAS-associated factor 2 (FAF2_HUMAN)	Q96CS3	FAF2_HUMAN FAS-associated factor 2 OS=Homo sapiens OX=9606 GN=FAF2 PE=1 SV=2		5	35.06	35.06	38.43	67.42	12	11	11	10	33	29	0.0819209	0.55949	0.0420968	0.287505	420.968	2875.05	24.8414	169.658	52.5905	100	Confident
374	0	Related Proteins	A0A7I2V4Y4	Alpha-actinin-1 (A0A7I2V4Y4_HUMAN)	A0A7I2V4Y4,A0A804HII9,A0A804HIN7,A0A804HJU8,A0A804HK61,A0A804HKE2,A0A804HL31,A0A804HLD0,H7C5W8,H9KV75,P12814	A0A7I2V4Y4_HUMAN Alpha-actinin-1 OS=Homo sapiens OX=9606 GN=ACTN1 PE=1 SV=1,A0A804HII9_HUMAN Alpha-actinin-1 OS=Homo sapiens OX=9606 GN=ACTN1 PE=1 SV=1,A0A804HIN7_HUMAN Alpha-actinin-1 OS=Homo sapiens OX=9606 GN=ACTN1 PE=1 SV=1,A0A804HJU8_HUMAN Alpha-actinin-1 OS=Homo sapiens OX=9606 GN=ACTN1 PE=1 SV=1,A0A804HK61_HUMAN Alpha-actinin-1 OS=Homo sapiens OX=9606 GN=ACTN1 PE=1 SV=1,A0A804HKE2_HUMAN Al…	A0A804HII9,A0A804HIN7,A0A804HJU8,A0A804HK61,A0A804HKE2,A0A804HL31,A0A804HLD0,H7C5W8,H9KV75,P12814	14	14.86	14.86	14.86	75.53	12	12	1	1	33	32	0.0216622	0.301025	0.0111316	0.154688	111.316	1546.88	6.56878	91.2818	103.541	100	Confident
375	0	Single Protein	Q8NFV4	Protein ABHD11 (ABHDB_HUMAN)	Q8NFV4	ABHDB_HUMAN Protein ABHD11 OS=Homo sapiens OX=9606 GN=ABHD11 PE=1 SV=1		7	36.19	36.19	40.32	53.65	12	9	11	8	32	29	0.117886	1.04336	0.0605783	0.536152	605.783	5361.52	35.7474	316.385	34.6681	100	Confident
376	0	Related Proteins	A0A3B3ITZ9	Thyroid hormone receptor-associated protein 3 (A0A3B3ITZ9_HUMAN)	A0A3B3ITZ9,Q9Y2W1	A0A3B3ITZ9_HUMAN Thyroid hormone receptor-associated protein 3 OS=Homo sapiens OX=9606 GN=THRAP3 PE=1 SV=1,TR150_HUMAN Thyroid hormone receptor-associated protein 3 OS=Homo sapiens OX=9606 GN=THRAP3 PE=1 SV=2	Q9Y2W1	1	13.85	13.85	15.93	73.19	12	10	12	10	32	30	0.045045	0.124658	0.0231473	0.064058	231.473	640.58	13.6593	37.8008	103.462	100	Confident
377	0	Single Protein	Q01518	Adenylyl cyclase-associated protein 1 (CAP1_HUMAN)	Q01518	CAP1_HUMAN Adenylyl cyclase-associated protein 1 OS=Homo sapiens OX=9606 GN=CAP1 PE=1 SV=5		1	36.42	36.42	36.42	69.89	12	12	4	4	31	30	0.078125	0.668101	0.0401462	0.343317	401.462	3433.17	23.6903	202.592	51.8687	100	Confident
378	0	Single Protein	P43897	Elongation factor Ts, mitochondrial (EFTS_HUMAN)	P43897	EFTS_HUMAN Elongation factor Ts, mitochondrial OS=Homo sapiens OX=9606 GN=TSFM PE=1 SV=2		12	40.31	40.31	48.92	63.38	12	10	4	4	30	24	0.0836237	0.804722	0.0429718	0.413523	429.718	4135.23	25.3577	244.021	35.3682	100	Confident
379	0	Single Protein	Q00796	Sorbitol dehydrogenase (DHSO_HUMAN)	Q00796	DHSO_HUMAN Sorbitol dehydrogenase OS=Homo sapiens OX=9606 GN=SORD PE=1 SV=4		15	44.26	44.26	49.58	75.63	12	11	4	4	29	24	0.0743034	1.06199	0.0381823	0.545724	381.823	5457.24	22.5315	322.033	38.2998	100	Confident
380	0	Single Protein	Q02818	Nucleobindin-1 (NUCB1_HUMAN)	Q02818	NUCB1_HUMAN Nucleobindin-1 OS=Homo sapiens OX=9606 GN=NUCB1 PE=1 SV=4		19	31.89	29.5	34.71	80.48	12	10	2	2	26	20	0.0506329	0.410112	0.0260188	0.210745	260.188	2107.45	15.3537	124.361	53.8463	100	Confident
381	0	Single Protein	O75439	Mitochondrial-processing peptidase subunit beta (MPPB_HUMAN)	O75439	MPPB_HUMAN Mitochondrial-processing peptidase subunit beta OS=Homo sapiens OX=9606 GN=PMPCB PE=1 SV=2		7	24.34	24.34	30.47	67.08	12	10	2	2	25	22	0.0617978	0.53174	0.0317561	0.273246	317.561	2732.46	18.7393	161.243	54.3315	100	Confident
382	0	Single Protein	P26639	Threonine--tRNA ligase 1, cytoplasmic (SYTC_HUMAN)	P26639	SYTC_HUMAN Threonine--tRNA ligase 1, cytoplasmic OS=Homo sapiens OX=9606 GN=TARS1 PE=1 SV=3		5	14.94	14.94	18.26	81.6	12	10	9	8	25	21	0.0338983	0.274275	0.0174193	0.140942	174.193	1409.42	10.2792	83.1701	83.3819	100	Confident
383	0	Single Protein	Q09161	Nuclear cap-binding protein subunit 1 (NCBP1_HUMAN)	Q09161	NCBP1_HUMAN Nuclear cap-binding protein subunit 1 OS=Homo sapiens OX=9606 GN=NCBP1 PE=1 SV=1		9	20.89	20.89	20.89	65.82	12	12	10	10	25	25	0.0455373	0.364054	0.0234003	0.187077	234.003	1870.77	13.8086	110.394	91.7805	100	Confident
384	0	Related Proteins	A0A1B0GTB8	Carnitine O-palmitoyltransferase 2, mitochondrial (A0A1B0GTB8_HUMAN)	A0A1B0GTB8,A0A1B0GV75,A0A1B0GVF3,A0A1B0GWC0,P23786	A0A1B0GTB8_HUMAN Carnitine O-palmitoyltransferase 2, mitochondrial OS=Homo sapiens OX=9606 GN=CPT2 PE=1 SV=1,A0A1B0GV75_HUMAN Carnitine O-palmitoyltransferase 2, mitochondrial OS=Homo sapiens OX=9606 GN=CPT2 PE=1 SV=1,A0A1B0GVF3_HUMAN Carnitine O-palmitoyltransferase 2, mitochondrial OS=Homo sapiens OX=9606 GN=CPT2 PE=1 SV=1,A0A1B0GWC0_HUMAN Carnitine O-palmitoyltransferase 2, mitochondrial OS=Ho…	A0A1B0GV75,A0A1B0GVF3,A0A1B0GWC0,P23786	1	20	18.74	20	63.78	12	11	6	6	24	22	0.0347913	0.443512	0.0178782	0.227908	178.782	2279.08	10.55	134.489	71.1372	100	Confident
385	0	Single Protein	P16152	Carbonyl reductase [NADPH] 1 (CBR1_HUMAN)	P16152	CBR1_HUMAN Carbonyl reductase [NADPH] 1 OS=Homo sapiens OX=9606 GN=CBR1 PE=1 SV=3		21	56.32	56.32	56.68	77.26	12	11	5	5	23	22	0.090535	1.06199	0.0465233	0.545724	465.233	5457.24	27.4535	322.033	30.3559	100	Confident
386	0	Single Protein	Q9UGP8	Translocation protein SEC63 homolog (SEC63_HUMAN)	Q9UGP8	SEC63_HUMAN Translocation protein SEC63 homolog OS=Homo sapiens OX=9606 GN=SEC63 PE=1 SV=2		6	15.13	15.13	20.79	69.61	12	9	12	9	22	19	0.032646	0.240938	0.0167758	0.123811	167.758	1238.11	9.89947	73.0611	87.9416	100	Confident
387	0	Single Protein	Q7L5N7	Lysophosphatidylcholine acyltransferase 2 (PCAT2_HUMAN)	Q7L5N7	PCAT2_HUMAN Lysophosphatidylcholine acyltransferase 2 OS=Homo sapiens OX=9606 GN=LPCAT2 PE=1 SV=1		16	20.22	20.22	26.65	63.79	12	9	9	7	22	19	0.0424528	0.478466	0.0218153	0.24587	218.153	2458.7	12.8732	145.088	60.1694	100	Confident
388	0	Single Protein	P22735	Protein-glutamine gamma-glutamyltransferase K (TGM1_HUMAN)	P22735	TGM1_HUMAN Protein-glutamine gamma-glutamyltransferase K OS=Homo sapiens OX=9606 GN=TGM1 PE=1 SV=4		14	13.83	13.83	17.75	65.12	12	9	8	6	20	16	0.0258621	0.328274	0.0132898	0.16869	132.898	1686.9	7.84232	99.5446	89.7303	100	Confident
389	0	Single Protein	P04181	Ornithine aminotransferase, mitochondrial (OAT_HUMAN)	P04181	OAT_HUMAN Ornithine aminotransferase, mitochondrial OS=Homo sapiens OX=9606 GN=OAT PE=1 SV=1		10	28.25	28.25	38.72	65.38	12	9	12	9	20	18	0.0592334	0.554137	0.0304383	0.284755	304.383	2847.55	17.9617	168.035	48.5042	100	Confident
390	0	Single Protein	P28838	Cytosol aminopeptidase (AMPL_HUMAN)	P28838	AMPL_HUMAN Cytosol aminopeptidase OS=Homo sapiens OX=9606 GN=LAP3 PE=1 SV=3		4	27.17	27.17	32.18	76.11	12	10	6	5	17	14	0.035443	0.487352	0.0182131	0.250436	182.131	2504.36	10.7476	147.783	56.1308	100	Confident
391	0	Related Proteins	P62979	Ubiquitin-40S ribosomal protein S27a (RS27A_HUMAN)	A0A2R8Y422,P62979	A0A2R8Y422_HUMAN Ubiquitin carboxyl extension protein 80 OS=Homo sapiens OX=9606 GN=RPS27AP5 PE=3 SV=1,RS27A_HUMAN Ubiquitin-40S ribosomal protein S27a OS=Homo sapiens OX=9606 GN=RPS27A PE=1 SV=2	A0A2R8Y422	2	41.67	41.67	44.87	78.85	11	10	4	3	71	65	0.333333	0.968419	0.17129	0.497642	1712.9	4976.42	101.079	293.66	17.9535	100	Confident
392	0	Related Proteins	A0A7I2V2X9	Nucleophosmin (A0A7I2V2X9_HUMAN)	A0A7I2V2X9,A0A7I2V3G5,A0A7I2V3U2,A0A7I2V433,A0A7I2V4G8,A0A7I2V579,A0A7I2V5S2,A0A7I2YQC0,P06748	A0A7I2V2X9_HUMAN Nucleophosmin OS=Homo sapiens OX=9606 GN=NPM1 PE=1 SV=1,A0A7I2V3G5_HUMAN Nucleophosmin OS=Homo sapiens OX=9606 GN=NPM1 PE=1 SV=1,A0A7I2V3U2_HUMAN Nucleophosmin OS=Homo sapiens OX=9606 GN=NPM1 PE=1 SV=1,A0A7I2V433_HUMAN Nucleophosmin OS=Homo sapiens OX=9606 GN=NPM1 PE=1 SV=1,A0A7I2V4G8_HUMAN Nucleophosmin OS=Homo sapiens OX=9606 GN=NPM1 PE=1 SV=1,A0A7I2V579_HUMAN Nucleophosmin OS=…	A0A7I2V3G5,A0A7I2V3U2,A0A7I2V433,A0A7I2V4G8,A0A7I2V579,A0A7I2V5S2,A0A7I2YQC0,P06748	5	41.71	41.71	41.71	73.71	11	10	8	8	62	56	0.434109	2.87468	0.223076	1.47721	2230.76	14772.1	131.637	871.706	19.1481	100	Confident
393	0	Single Protein	P62906	60S ribosomal protein L10a (RL10A_HUMAN)	P62906	RL10A_HUMAN 60S ribosomal protein L10a OS=Homo sapiens OX=9606 GN=RPL10A PE=1 SV=2		6	39.63	39.63	49.77	81.57	11	10	11	10	57	49	0.276836	0.753487	0.142258	0.387195	1422.58	3871.95	83.9468	228.484	24.8155	100	Confident
394	0	Single Protein	Q96AG4	Leucine-rich repeat-containing protein 59 (LRC59_HUMAN)	Q96AG4	LRC59_HUMAN Leucine-rich repeat-containing protein 59 OS=Homo sapiens OX=9606 GN=LRRC59 PE=1 SV=1		17	44.63	44.63	44.63	73.62	11	11	10	10	54	52	0.208	0.547587	0.106885	0.281389	1068.85	2813.89	63.0732	166.048	34.9089	100	Confident
395	0	Related Proteins	P22392	Nucleoside diphosphate kinase B (NDKB_HUMAN)	P22392,Q32Q12	NDKB_HUMAN Nucleoside diphosphate kinase B OS=Homo sapiens OX=9606 GN=NME2 PE=1 SV=1,Q32Q12_HUMAN Nucleoside diphosphate kinase OS=Homo sapiens OX=9606 GN=NME1-NME2 PE=1 SV=1	Q32Q12	17	65.79	65.79	72.37	88.16	11	10	4	3	49	41	0.216418	2.35982	0.111211	1.21264	1112.11	12126.4	65.6258	715.583	17.2869	100	Confident
396	0	Single Protein	P27144	Adenylate kinase 4, mitochondrial (KAD4_HUMAN)	P27144	KAD4_HUMAN Adenylate kinase 4, mitochondrial OS=Homo sapiens OX=9606 GN=AK4 PE=1 SV=1		1	45.74	45.74	45.74	72.65	11	11	3	3	48	41	0.253086	1.5551	0.130054	0.799119	1300.54	7991.19	76.745	471.562	25.2522	100	Confident
397	0	Related Proteins	E9PJH8	Serpin H1 (Fragment) (E9PJH8_HUMAN)	E9PJH8,E9PK86,E9PMI5,E9PPV6,E9PR70,P50454	E9PJH8_HUMAN Serpin H1 (Fragment) OS=Homo sapiens OX=9606 GN=SERPINH1 PE=1 SV=2,E9PK86_HUMAN Serpin H1 (Fragment) OS=Homo sapiens OX=9606 GN=SERPINH1 PE=1 SV=1,E9PMI5_HUMAN Serpin H1 (Fragment) OS=Homo sapiens OX=9606 GN=SERPINH1 PE=1 SV=1,E9PPV6_HUMAN Serpin H1 OS=Homo sapiens OX=9606 GN=SERPINH1 PE=1 SV=1,E9PR70_HUMAN Serpin H1 (Fragment) OS=Homo sapiens OX=9606 GN=SERPINH1 PE=1 SV=1,SERPH_HUMA…	E9PK86,E9PMI5,E9PPV6,E9PR70,P50454	11	35.04	35.04	35.04	74.12	11	11	2	2	47	47	0.133028	0.755676	0.068359	0.38832	683.59	3883.2	40.3388	229.148	40.9272	100	Confident
398	0	Related Proteins	G8JLB6	Heterogeneous nuclear ribonucleoprotein H (G8JLB6_HUMAN)	G8JLB6,H0YB39,P31943	G8JLB6_HUMAN Heterogeneous nuclear ribonucleoprotein H OS=Homo sapiens OX=9606 GN=HNRNPH1 PE=1 SV=1,H0YB39_HUMAN Heterogeneous nuclear ribonucleoprotein H (Fragment) OS=Homo sapiens OX=9606 GN=HNRNPH1 PE=1 SV=1,HNRH1_HUMAN Heterogeneous nuclear ribonucleoprotein H OS=Homo sapiens OX=9606 GN=HNRNPH1 PE=1 SV=4	H0YB39,P31943	5	24.79	24.79	27.33	64.41	11	8	1	1	45	43	0.0847458	0.492496	0.0435484	0.253079	435.484	2530.79	25.698	149.343	51.1972	100	Confident
399	0	Related Proteins	E9PMD7	Serine/threonine-protein phosphatase (E9PMD7_HUMAN)	E9PMD7,P62136	E9PMD7_HUMAN Serine/threonine-protein phosphatase OS=Homo sapiens OX=9606 GN=PPP1CA PE=1 SV=2,PP1A_HUMAN Serine/threonine-protein phosphatase PP1-alpha catalytic subunit OS=Homo sapiens OX=9606 GN=PPP1CA PE=1 SV=1	P62136	11	40.34	40.34	40.34	76.95	11	11	2	2	45	41	0.104993	1.32631	0.0539527	0.681549	539.527	6815.49	31.8376	402.184	33.4038	100	Confident
400	0	Single Protein	Q15181	Inorganic pyrophosphatase (IPYR_HUMAN)	Q15181	IPYR_HUMAN Inorganic pyrophosphatase OS=Homo sapiens OX=9606 GN=PPA1 PE=1 SV=2		10	65.74	65.74	65.74	87.89	11	11	6	6	43	42	0.159449	1.02095	0.0819361	0.524636	819.361	5246.36	48.3507	309.589	32.6392	100	Confident
401	0	Related and Unrelated Proteins	D6RFM5	Succinate dehydrogenase [ubiquinone] flavoprotein subunit, mitochondrial (D6RFM5_HUMAN)	A0A494C1T6,D6RFM5,P31040	A0A494C1T6_HUMAN Flavoprotein subunit of complex II OS=Homo sapiens OX=9606 PE=4 SV=1,D6RFM5_HUMAN Succinate dehydrogenase [ubiquinone] flavoprotein subunit, mitochondrial OS=Homo sapiens OX=9606 GN=SDHA PE=1 SV=1,SDHA_HUMAN Succinate dehydrogenase [ubiquinone] flavoprotein subunit, mitochondrial OS=Homo sapiens OX=9606 GN=SDHA PE=1 SV=2	A0A494C1T6,P31040	5	26.59	26.59	30.02	70.15	11	9	6	5	42	39	0.0659229	0.429461	0.0338759	0.220688	338.759	2206.88	19.9902	130.228	63.5267	100	Confident
402	0	Single Protein	P52907	F-actin-capping protein subunit alpha-1 (CAZA1_HUMAN)	P52907	CAZA1_HUMAN F-actin-capping protein subunit alpha-1 OS=Homo sapiens OX=9606 GN=CAPZA1 PE=1 SV=3		1	65.73	65.73	65.73	79.37	11	11	9	9	42	38	0.136905	1.06199	0.0703514	0.545724	703.514	5457.24	41.5145	322.033	32.9023	100	Confident
403	0	Single Protein	P62241	40S ribosomal protein S8 (RS8_HUMAN)	P62241	RS8_HUMAN 40S ribosomal protein S8 OS=Homo sapiens OX=9606 GN=RPS8 PE=1 SV=2		1	44.71	44.71	46.63	75.96	11	9	1	1	42	36	0.227848	0.501311	0.117084	0.257609	1170.84	2576.09	69.0918	152.016	24.1902	100	Confident
404	0	Related Proteins	G5E9G0	60S ribosomal protein L3 (G5E9G0_HUMAN)	G5E9G0,P39023	G5E9G0_HUMAN 60S ribosomal protein L3 OS=Homo sapiens OX=9606 GN=RPL3 PE=1 SV=1,RL3_HUMAN 60S ribosomal protein L3 OS=Homo sapiens OX=9606 GN=RPL3 PE=1 SV=2	P39023	22	28.77	28.77	30.2	72.08	11	10	1	1	41	39	0.111111	0.370839	0.0570968	0.190563	570.968	1905.63	33.6929	112.452	40.2416	100	Confident
405	0	Single Protein	P63000	Ras-related C3 botulinum toxin substrate 1 (RAC1_HUMAN)	P63000	RAC1_HUMAN Ras-related C3 botulinum toxin substrate 1 OS=Homo sapiens OX=9606 GN=RAC1 PE=1 SV=1		7	53.13	50	53.13	47.92	11	10	3	3	41	36	0.2493	1.51189	0.128108	0.776914	1281.08	7769.14	75.5967	458.459	21.4362	100	Confident
406	0	Single Protein	Q15717	ELAV-like protein 1 (ELAV1_HUMAN)	Q15717	ELAV1_HUMAN ELAV-like protein 1 OS=Homo sapiens OX=9606 GN=ELAVL1 PE=1 SV=2		19	28.83	28.83	28.83	65.34	11	9	2	2	40	37	0.156118	0.778279	0.0802245	0.399935	802.245	3999.35	47.3407	236.003	36.0692	100	Confident
407	0	Single Protein	P18669	Phosphoglycerate mutase 1 (PGAM1_HUMAN)	P18669	PGAM1_HUMAN Phosphoglycerate mutase 1 OS=Homo sapiens OX=9606 GN=PGAM1 PE=1 SV=2		10	45.67	45.67	50	77.17	11	10	9	8	39	38	0.171171	1.00923	0.0879599	0.518615	879.599	5186.15	51.9053	306.036	28.7858	100	Confident
408	0	Related Proteins	D6R9P3	Heterogeneous nuclear ribonucleoprotein A/B (D6R9P3_HUMAN)	D6R9P3,D6RBZ0,D6RD18	D6R9P3_HUMAN Heterogeneous nuclear ribonucleoprotein A/B OS=Homo sapiens OX=9606 GN=HNRNPAB PE=1 SV=1,D6RBZ0_HUMAN Heterogeneous nuclear ribonucleoprotein A/B OS=Homo sapiens OX=9606 GN=HNRNPAB PE=1 SV=1,D6RD18_HUMAN Heterogeneous nuclear ribonucleoprotein A/B OS=Homo sapiens OX=9606 GN=HNRNPAB PE=1 SV=1	D6RBZ0,D6RD18	5	29.29	29.29	33.57	62.86	11	10	1	1	39	37	0.1875	0.730196	0.0963508	0.375226	963.508	3752.26	56.8568	221.422	30.284	100	Confident
409	0	Related Proteins	H0Y6E7	RNA-binding motif protein, X chromosome (Fragment) (H0Y6E7_HUMAN)	H0Y6E7,H3BT71,P38159	H0Y6E7_HUMAN RNA-binding motif protein, X chromosome (Fragment) OS=Homo sapiens OX=9606 GN=RBMX PE=1 SV=2,H3BT71_HUMAN RNA-binding motif protein, X chromosome OS=Homo sapiens OX=9606 GN=RBMX PE=1 SV=1,RBMX_HUMAN RNA-binding motif protein, X chromosome OS=Homo sapiens OX=9606 GN=RBMX PE=1 SV=3	H3BT71,P38159	X	35.96	35.96	43.49	82.88	11	9	1	1	38	33	0.0971074	0.501311	0.0499007	0.257609	499.007	2576.09	29.4465	152.016	31.8364	100	Confident
410	0	Related Proteins	E9PDQ8	Succinate--CoA ligase [GDP-forming] subunit beta, mitochondrial (E9PDQ8_HUMAN)	E9PDQ8,Q96I99	E9PDQ8_HUMAN Succinate--CoA ligase [GDP-forming] subunit beta, mitochondrial OS=Homo sapiens OX=9606 GN=SUCLG2 PE=1 SV=1,SUCB2_HUMAN Succinate--CoA ligase [GDP-forming] subunit beta, mitochondrial OS=Homo sapiens OX=9606 GN=SUCLG2 PE=1 SV=2	Q96I99	3	25.59	25.59	34.3	63.59	11	9	5	3	38	32	0.108844	0.601568	0.0559315	0.309128	559.315	3091.28	33.0053	182.417	41.4125	100	Confident
411	0	Related Proteins	A0A7I2V370	Catechol O-methyltransferase (A0A7I2V370_HUMAN)	A0A7I2V370,P21964	A0A7I2V370_HUMAN Catechol O-methyltransferase OS=Homo sapiens OX=9606 GN=COMT PE=1 SV=1,COMT_HUMAN Catechol O-methyltransferase OS=Homo sapiens OX=9606 GN=COMT PE=1 SV=2	P21964	22	53.64	53.64	53.64	55.96	11	11	3	3	37	37	0.0890909	1.47091	0.0457812	0.755858	457.812	7558.58	27.0156	446.034	33.4616	100	Confident
412	0	Single Protein	Q9BXW7	Haloacid dehalogenase-like hydrolase domain-containing 5 (HDHD5_HUMAN)	Q9BXW7	HDHD5_HUMAN Haloacid dehalogenase-like hydrolase domain-containing 5 OS=Homo sapiens OX=9606 GN=HDHD5 PE=1 SV=1		22	44.21	31.91	44.21	62.41	11	11	8	8	37	35	0.10355	0.854781	0.0532115	0.439247	532.115	4392.47	31.4002	259.201	46.2918	100	Confident
413	0	Single Protein	Q04837	Single-stranded DNA-binding protein, mitochondrial (SSBP_HUMAN)	Q04837	SSBP_HUMAN Single-stranded DNA-binding protein, mitochondrial OS=Homo sapiens OX=9606 GN=SSBP1 PE=1 SV=1		7	61.49	61.49	65.54	85.81	11	10	2	2	36	34	0.267717	1.84804	0.137572	0.949652	1375.72	9496.52	81.1814	560.392	17.249	100	Confident
414	0	Single Protein	P08621	U1 small nuclear ribonucleoprotein 70 kDa (RU17_HUMAN)	P08621	RU17_HUMAN U1 small nuclear ribonucleoprotein 70 kDa OS=Homo sapiens OX=9606 GN=SNRNP70 PE=1 SV=2		19	16.93	16.93	25.86	60.64	11	7	4	4	36	30	0.0996564	0.154782	0.0512105	0.0795379	512.105	795.379	30.2194	46.9355	51.5258	100	Confident
415	0	Single Protein	O96008	Mitochondrial import receptor subunit TOM40 homolog (TOM40_HUMAN)	O96008	TOM40_HUMAN Mitochondrial import receptor subunit TOM40 homolog OS=Homo sapiens OX=9606 GN=TOMM40 PE=1 SV=1		19	33.52	33.52	36.29	41.27	11	9	3	2	35	31	0.208054	1.37137	0.106913	0.704709	1069.13	7047.09	63.0894	415.85	37.8691	100	Confident
416	0	Single Protein	P62195	26S proteasome regulatory subunit 8 (PRS8_HUMAN)	P62195	PRS8_HUMAN 26S proteasome regulatory subunit 8 OS=Homo sapiens OX=9606 GN=PSMC5 PE=1 SV=1		17	41.87	41.87	41.87	85.71	11	11	4	4	35	32	0.0876437	0.536175	0.0450375	0.275525	450.375	2755.25	26.5767	162.588	45.5971	100	Confident
417	0	Related Proteins	F8W7C6	60S ribosomal protein L10 (F8W7C6_HUMAN)	F8W7C6,P27635,X1WI28	F8W7C6_HUMAN 60S ribosomal protein L10 OS=Homo sapiens OX=9606 GN=RPL10 PE=1 SV=2,RL10_HUMAN 60S ribosomal protein L10 OS=Homo sapiens OX=9606 GN=RPL10 PE=1 SV=5,X1WI28_HUMAN 60S ribosomal protein L10 (Fragment) OS=Homo sapiens OX=9606 GN=RPL10 PE=1 SV=7	P27635,X1WI28	X	55.21	55.21	58.9	82.21	11	10	2	2	35	33	0.212687	1.15443	0.109293	0.59323	1092.93	5932.3	64.4943	350.067	18.5527	100	Confident
418	0	Single Protein	Q9NUJ1	Palmitoyl-protein thioesterase ABHD10, mitochondrial (ABHDA_HUMAN)	Q9NUJ1	ABHDA_HUMAN Palmitoyl-protein thioesterase ABHD10, mitochondrial OS=Homo sapiens OX=9606 GN=ABHD10 PE=1 SV=1		3	41.5	41.5	41.5	77.45	11	11	11	11	34	32	0.135021	1.06199	0.0693834	0.545724	693.834	5457.24	40.9433	322.033	33.9107	100	Confident
419	0	Single Protein	P62191	26S proteasome regulatory subunit 4 (PRS4_HUMAN)	P62191	PRS4_HUMAN 26S proteasome regulatory subunit 4 OS=Homo sapiens OX=9606 GN=PSMC1 PE=1 SV=1		14	34.77	34.77	34.77	77.05	11	11	8	8	32	29	0.0811209	0.476491	0.0416857	0.244855	416.857	2448.55	24.5988	144.489	49.1537	100	Confident
420	0	Single Protein	O95470	Sphingosine-1-phosphate lyase 1 (SGPL1_HUMAN)	O95470	SGPL1_HUMAN Sphingosine-1-phosphate lyase 1 OS=Homo sapiens OX=9606 GN=SGPL1 PE=1 SV=3		10	22.71	22.71	26.06	58.98	11	8	8	5	30	26	0.0671835	0.305997	0.0345236	0.157243	345.236	1572.43	20.3725	92.7893	63.4827	100	Confident
421	0	Related Proteins	F5H6I7	Atlastin-3 (F5H6I7_HUMAN)	F5H6I7,Q6DD88	F5H6I7_HUMAN Atlastin-3 OS=Homo sapiens OX=9606 GN=ATL3 PE=1 SV=1,ATLA3_HUMAN Atlastin-3 OS=Homo sapiens OX=9606 GN=ATL3 PE=1 SV=1	Q6DD88	11	29.06	29.06	31.74	53.92	11	8	9	6	30	28	0.0555556	0.479833	0.0285484	0.246572	285.484	2465.72	16.8465	145.503	58.7356	100	Confident
422	0	Single Protein	Q6YN16	Hydroxysteroid dehydrogenase-like protein 2 (HSDL2_HUMAN)	Q6YN16	HSDL2_HUMAN Hydroxysteroid dehydrogenase-like protein 2 OS=Homo sapiens OX=9606 GN=HSDL2 PE=1 SV=1		9	32.54	32.54	32.54	69.86	11	11	11	11	29	28	0.0821114	0.734325	0.0421947	0.377348	421.947	3773.48	24.8992	222.674	45.3655	100	Confident
423	0	Single Protein	Q8TDN6	Ribosome biogenesis protein BRX1 homolog (BRX1_HUMAN)	Q8TDN6	BRX1_HUMAN Ribosome biogenesis protein BRX1 homolog OS=Homo sapiens OX=9606 GN=BRIX1 PE=1 SV=2		5	37.11	37.11	41.93	72.8	11	9	11	9	28	26	0.101167	0.362474	0.0519869	0.186265	519.869	1862.65	30.6776	109.915	41.3749	100	Confident
424	0	Single Protein	O75083	WD repeat-containing protein 1 (WDR1_HUMAN)	O75083	WDR1_HUMAN WD repeat-containing protein 1 OS=Homo sapiens OX=9606 GN=WDR1 PE=1 SV=4		4	25.58	25.58	33.33	63.04	11	8	6	4	27	25	0.0493827	0.3815	0.0253763	0.196042	253.763	1960.42	14.9746	115.685	66.1519	100	Confident
425	0	Related Proteins	A0A087WUL9	26S proteasome non-ATPase regulatory subunit 13 (A0A087WUL9_HUMAN)	A0A087WUL9,Q9UNM6	A0A087WUL9_HUMAN 26S proteasome non-ATPase regulatory subunit 13 OS=Homo sapiens OX=9606 GN=PSMD13 PE=1 SV=1,PSD13_HUMAN 26S proteasome non-ATPase regulatory subunit 13 OS=Homo sapiens OX=9606 GN=PSMD13 PE=1 SV=2	Q9UNM6	11	35.28	35.28	37.67	76.13	11	10	1	1	26	22	0.0410557	0.863246	0.0210973	0.443597	210.973	4435.97	12.4496	261.768	42.7121	100	Confident
426	0	Single Protein	O95758	Polypyrimidine tract-binding protein 3 (PTBP3_HUMAN)	O95758	PTBP3_HUMAN Polypyrimidine tract-binding protein 3 OS=Homo sapiens OX=9606 GN=PTBP3 PE=1 SV=2		9	30.62	30.62	32.07	44.2	11	10	7	6	26	25	0.0774411	0.584893	0.0397947	0.30056	397.947	3005.6	23.4829	177.361	59.6521	100	Confident
427	0	Related Proteins	C9JRZ6	MICOS complex subunit MIC19 (C9JRZ6_HUMAN)	C9JRZ6,Q9NX63	C9JRZ6_HUMAN MICOS complex subunit MIC19 OS=Homo sapiens OX=9606 GN=CHCHD3 PE=1 SV=2,MIC19_HUMAN MICOS complex subunit MIC19 OS=Homo sapiens OX=9606 GN=CHCHD3 PE=1 SV=1	Q9NX63	7	35.78	35.34	35.78	81.03	11	11	4	4	25	25	0.132979	0.755676	0.0683339	0.38832	683.339	3883.2	40.324	229.148	26.7365	100	Confident
428	0	Single Protein	Q9H488	GDP-fucose protein O-fucosyltransferase 1 (OFUT1_HUMAN)	Q9H488	OFUT1_HUMAN GDP-fucose protein O-fucosyltransferase 1 OS=Homo sapiens OX=9606 GN=POFUT1 PE=1 SV=1		20	33.76	33.76	36.34	52.58	11	10	11	10	24	20	0.0722022	0.895736	0.0371026	0.460292	371.026	4602.92	21.8943	271.62	43.9272	100	Confident
429	0	Related Proteins	A0A7I2V2T3	Inosine-5'-monophosphate dehydrogenase (A0A7I2V2T3_HUMAN)	A0A7I2V2T3,A0A7I2YQK5,E7ETK5,H0Y4R1,P12268	A0A7I2V2T3_HUMAN Inosine-5'-monophosphate dehydrogenase OS=Homo sapiens OX=9606 GN=IMPDH2 PE=1 SV=1,A0A7I2YQK5_HUMAN Inosine-5'-monophosphate dehydrogenase OS=Homo sapiens OX=9606 GN=IMPDH2 PE=1 SV=1,E7ETK5_HUMAN Inosine-5'-monophosphate dehydrogenase OS=Homo sapiens OX=9606 GN=IMPDH2 PE=1 SV=2,H0Y4R1_HUMAN Inosine-5'-monophosphate dehydrogenase OS=Homo sapiens OX=9606 GN=IMPDH2 PE=1 SV=2,IMDH2_H…	A0A7I2YQK5,E7ETK5,H0Y4R1,P12268	3	29.69	29.69	29.89	54.79	11	10	11	10	24	21	0.0625	0.458594	0.0321169	0.235658	321.169	2356.58	18.9523	139.062	56.8063	100	Confident
430	0	Single Protein	Q15738	Sterol-4-alpha-carboxylate 3-dehydrogenase, decarboxylating (NSDHL_HUMAN)	Q15738	NSDHL_HUMAN Sterol-4-alpha-carboxylate 3-dehydrogenase, decarboxylating OS=Homo sapiens OX=9606 GN=NSDHL PE=1 SV=2		X	32.98	32.98	32.98	80.97	11	11	4	4	24	23	0.0761589	0.982884	0.0391359	0.505075	391.359	5050.75	23.0942	298.046	41.8736	100	Confident
431	0	Related Proteins	A0A3B3ITW3	ATP-binding cassette sub-family D member 3 (A0A3B3ITW3_HUMAN)	A0A3B3ITW3,P28288	A0A3B3ITW3_HUMAN ATP-binding cassette sub-family D member 3 OS=Homo sapiens OX=9606 GN=ABCD3 PE=1 SV=2,ABCD3_HUMAN ATP-binding cassette sub-family D member 3 OS=Homo sapiens OX=9606 GN=ABCD3 PE=1 SV=1	P28288	1	13.35	13.35	16.69	72.08	11	8	11	8	24	19	0.0346715	0.251875	0.0178167	0.129431	178.167	1294.31	10.5137	76.3777	75.3736	100	Confident
432	0	Single Protein	Q96KP4	Cytosolic non-specific dipeptidase (CNDP2_HUMAN)	Q96KP4	CNDP2_HUMAN Cytosolic non-specific dipeptidase OS=Homo sapiens OX=9606 GN=CNDP2 PE=1 SV=2		18	30.74	27.79	33.47	77.05	11	10	6	6	22	21	0.0498812	0.519911	0.0256325	0.267167	256.325	2671.67	15.1258	157.656	52.8449	100	Confident
433	0	Related Proteins	B0YIW6	Coatomer subunit delta (B0YIW6_HUMAN)	B0YIW6,P48444	B0YIW6_HUMAN Coatomer subunit delta OS=Homo sapiens OX=9606 GN=ARCN1 PE=1 SV=1,COPD_HUMAN Coatomer subunit delta OS=Homo sapiens OX=9606 GN=ARCN1 PE=1 SV=1	P48444	11	13.04	13.04	19.57	56.34	11	7	5	1	22	18	0.0498615	0.276617	0.0256224	0.142145	256.224	1421.45	15.1198	83.8803	61.5873	100	Confident
434	0	Single Protein	P46063	ATP-dependent DNA helicase Q1 (RECQ1_HUMAN)	P46063	RECQ1_HUMAN ATP-dependent DNA helicase Q1 OS=Homo sapiens OX=9606 GN=RECQL PE=1 SV=3		12	21.26	21.26	23.11	70.42	11	10	7	6	21	19	0.0374016	0.333521	0.0192196	0.171387	192.196	1713.87	11.3415	101.136	73.41	100	Confident
435	0	Single Protein	Q8WVV4	Protein POF1B (POF1B_HUMAN)	Q8WVV4	POF1B_HUMAN Protein POF1B OS=Homo sapiens OX=9606 GN=POF1B PE=1 SV=3		X	18.68	18.68	28.01	60.27	11	8	11	8	20	17	0.041769	0.333521	0.0214639	0.171387	214.639	1713.87	12.6659	101.136	68.0224	100	Confident
436	0	Single Protein	Q9Y5M8	Signal recognition particle receptor subunit beta (SRPRB_HUMAN)	Q9Y5M8	SRPRB_HUMAN Signal recognition particle receptor subunit beta OS=Homo sapiens OX=9606 GN=SRPRB PE=1 SV=3		3	46.49	46.49	50.55	77.49	11	9	3	2	20	17	0.07173	0.807769	0.0368599	0.415089	368.599	4150.89	21.7511	244.945	29.6838	100	Confident
437	0	Single Protein	Q96EY7	Pentatricopeptide repeat domain-containing protein 3, mitochondrial (PTCD3_HUMAN)	Q96EY7	PTCD3_HUMAN Pentatricopeptide repeat domain-containing protein 3, mitochondrial OS=Homo sapiens OX=9606 GN=PTCD3 PE=1 SV=3		2	16.98	16.98	23.8	67.49	11	8	10	7	18	14	0.0254545	0.255352	0.0130803	0.131218	130.803	1312.18	7.71874	77.4319	78.4997	100	Confident
438	0	Single Protein	O60568	Multifunctional procollagen lysine hydroxylase and glycosyltransferase LH3 (PLOD3_HUMAN)	O60568	PLOD3_HUMAN Multifunctional procollagen lysine hydroxylase and glycosyltransferase LH3 OS=Homo sapiens OX=9606 GN=PLOD3 PE=1 SV=1		7	18.02	18.02	18.02	69.51	11	11	3	3	18	17	0.0288136	0.389495	0.0148064	0.20015	148.064	2001.5	8.73732	118.109	84.7315	100	Confident
439	0	Related Proteins	B5ME19	Eukaryotic translation initiation factor 3 subunit C-like protein (EIFCL_HUMAN)	B5ME19,Q99613	EIFCL_HUMAN Eukaryotic translation initiation factor 3 subunit C-like protein OS=Homo sapiens OX=9606 GN=EIF3CL PE=1 SV=1,EIF3C_HUMAN Eukaryotic translation initiation factor 3 subunit C OS=Homo sapiens OX=9606 GN=EIF3C PE=1 SV=1	Q99613	16	11.27	11.27	17.72	56.35	11	7	8	5	17	11	0.0171607	0.128838	0.00881838	0.066206	88.1838	662.06	5.20374	39.0683	105.407	100	Confident
440	0	Single Protein	O94906	Pre-mRNA-processing factor 6 (PRP6_HUMAN)	O94906	PRP6_HUMAN Pre-mRNA-processing factor 6 OS=Homo sapiens OX=9606 GN=PRPF6 PE=1 SV=1		20	8.29	8.29	15.2	77.26	11	7	11	7	13	10	0.0123796	0.117573	0.00636154	0.0604173	63.6154	604.173	3.75396	35.6524	106.858	100	Confident
441	0	Single Protein	P13073	Cytochrome c oxidase subunit 4 isoform 1, mitochondrial (COX41_HUMAN)	P13073	COX41_HUMAN Cytochrome c oxidase subunit 4 isoform 1, mitochondrial OS=Homo sapiens OX=9606 GN=COX4I1 PE=1 SV=1		16	48.52	48.52	48.52	84.02	10	10	2	2	47	46	0.323944	1.27585	0.166465	0.65562	1664.65	6556.2	98.2315	386.883	19.564	100	Confident
442	0	Related Proteins	A0A804F6T5	Pyruvate kinase (A0A804F6T5_HUMAN)	A0A804F6T5,A0A804F729,H3BQ34,H3BT25,H3BTJ2,H3BTN5,H3BUW1,P14618	A0A804F6T5_HUMAN Pyruvate kinase OS=Homo sapiens OX=9606 GN=PKM PE=1 SV=1,A0A804F729_HUMAN Pyruvate kinase OS=Homo sapiens OX=9606 GN=PKM PE=1 SV=1,H3BQ34_HUMAN Pyruvate kinase OS=Homo sapiens OX=9606 GN=PKM PE=1 SV=1,H3BT25_HUMAN Pyruvate kinase (Fragment) OS=Homo sapiens OX=9606 GN=PKM PE=1 SV=1,H3BTJ2_HUMAN Pyruvate kinase (Fragment) OS=Homo sapiens OX=9606 GN=PKM PE=1 SV=1,H3BTN5_HUMAN Pyruva…	A0A804F729,H3BQ34,H3BT25,H3BTJ2,H3BTN5,H3BUW1,P14618	15	19.96	19.96	19.96	77.74	10	10	6	6	47	41	0.0732759	0.425103	0.0376543	0.218448	376.543	2184.48	22.2199	128.907	61.5546	100	Confident
443	0	Related Proteins	P62424	60S ribosomal protein L7a (RL7A_HUMAN)	P62424,Q5T8U3	RL7A_HUMAN 60S ribosomal protein L7a OS=Homo sapiens OX=9606 GN=RPL7A PE=1 SV=2,Q5T8U3_HUMAN 60S ribosomal protein L7a (Fragment) OS=Homo sapiens OX=9606 GN=RPL7A PE=1 SV=1	Q5T8U3	9	23.31	23.31	23.31	77.82	10	10	8	8	47	44	0.188406	0.467799	0.0968162	0.240388	968.162	2403.88	57.1315	141.854	29.977	100	Confident
444	0	Single Protein	Q9H0U4	Ras-related protein Rab-1B (RAB1B_HUMAN)	Q9H0U4	RAB1B_HUMAN Ras-related protein Rab-1B OS=Homo sapiens OX=9606 GN=RAB1B PE=1 SV=1		11	63.68	63.68	68.66	89.05	10	9	1	1	44	43	0.13757	1.46209	0.0706931	0.751327	706.931	7513.27	41.7162	443.36	22.1572	100	Confident
445	0	Single Protein	O15143	Actin-related protein 2/3 complex subunit 1B (ARC1B_HUMAN)	O15143	ARC1B_HUMAN Actin-related protein 2/3 complex subunit 1B OS=Homo sapiens OX=9606 GN=ARPC1B PE=1 SV=3		7	32.53	32.53	41.67	69.09	10	8	1	1	44	39	0.126761	0.584893	0.0651385	0.30056	651.385	3005.6	38.4384	177.361	40.9234	100	Confident
446	0	Related Proteins	A0A7P0T8F1	4F2 cell-surface antigen heavy chain (A0A7P0T8F1_HUMAN)	A0A7P0T8F1,A0A7P0T8U7,A0A7P0TAN7,A0A7P0TAS6,A0A7P0TAT7,A0A7P0Z4A0,A0A7P0Z4P5,F5GZS6,H0YFS2,H0YH36,J3KPF3,P08195	A0A7P0T8F1_HUMAN 4F2 cell-surface antigen heavy chain OS=Homo sapiens OX=9606 GN=SLC3A2 PE=1 SV=1,A0A7P0T8U7_HUMAN 4F2 cell-surface antigen heavy chain OS=Homo sapiens OX=9606 GN=SLC3A2 PE=1 SV=1,A0A7P0TAN7_HUMAN 4F2 cell-surface antigen heavy chain OS=Homo sapiens OX=9606 GN=SLC3A2 PE=1 SV=1,A0A7P0TAS6_HUMAN 4F2 cell-surface antigen heavy chain OS=Homo sapiens OX=9606 GN=SLC3A2 PE=1 SV=1,A0A7P0T…	A0A7P0T8U7,A0A7P0TAN7,A0A7P0TAS6,A0A7P0TAT7,A0A7P0Z4A0,A0A7P0Z4P5,F5GZS6,H0YFS2,H0YH36,J3KPF3,P08195	11	25.63	25.63	25.63	78.39	10	10	1	1	42	37	0.099359	0.804722	0.0510577	0.413523	510.577	4135.23	30.1292	244.021	43.4834	100	Confident
447	0	Single Protein	P46781	40S ribosomal protein S9 (RS9_HUMAN)	P46781	RS9_HUMAN 40S ribosomal protein S9 OS=Homo sapiens OX=9606 GN=RPS9 PE=1 SV=3		19	26.29	26.29	30.41	77.32	10	9	3	3	42	37	0.246667	0.584893	0.126755	0.30056	1267.55	3005.6	74.7983	177.361	22.5776	100	Confident
448	0	Related Proteins	F5GX11	Proteasome subunit alpha type-1 (F5GX11_HUMAN)	F5GX11,P25786	F5GX11_HUMAN Proteasome subunit alpha type-1 OS=Homo sapiens OX=9606 GN=PSMA1 PE=1 SV=1,PSA1_HUMAN Proteasome subunit alpha type-1 OS=Homo sapiens OX=9606 GN=PSMA1 PE=1 SV=1	P25786	11	39.08	39.08	39.08	65.97	10	9	7	6	41	39	0.160221	1.15443	0.0823329	0.59323	823.329	5932.3	48.5848	350.067	26.4884	100	Confident
449	0	Single Protein	P25788	Proteasome subunit alpha type-3 (PSA3_HUMAN)	P25788	PSA3_HUMAN Proteasome subunit alpha type-3 OS=Homo sapiens OX=9606 GN=PSMA3 PE=1 SV=2		14	26.67	26.67	30.2	67.84	10	8	5	4	41	39	0.225434	0.811609	0.115844	0.417062	1158.44	4170.62	68.3596	246.109	28.4151	100	Confident
450	0	Single Protein	O75844	CAAX prenyl protease 1 homolog (FACE1_HUMAN)	O75844	FACE1_HUMAN CAAX prenyl protease 1 homolog OS=Homo sapiens OX=9606 GN=ZMPSTE24 PE=1 SV=2		1	22.53	22.53	22.53	53.68	10	10	5	5	39	39	0.127036	0.584893	0.06528	0.30056	652.8	3005.6	38.5219	177.361	54.7775	100	Confident
451	0	Single Protein	Q7Z7H5	Transmembrane emp24 domain-containing protein 4 (TMED4_HUMAN)	Q7Z7H5	TMED4_HUMAN Transmembrane emp24 domain-containing protein 4 OS=Homo sapiens OX=9606 GN=TMED4 PE=1 SV=1		7	34.36	34.36	43.17	77.09	10	8	3	2	38	30	0.130653	0.887392	0.0671389	0.456005	671.389	4560.05	39.6188	269.089	25.9263	100	Confident
452	0	Related Proteins	P28062	Proteasome subunit beta type-8 (PSB8_HUMAN)	P28062,X5D2R7	PSB8_HUMAN Proteasome subunit beta type-8 OS=Homo sapiens OX=9606 GN=PSMB8 PE=1 SV=3,X5D2R7_HUMAN Proteasome subunit beta OS=Homo sapiens OX=9606 GN=PSMB8 PE=1 SV=1	X5D2R7	6	32.61	32.61	41.3	77.54	10	7	1	1	38	34	0.158879	0.8166	0.081643	0.419627	816.43	4196.27	48.1777	247.623	30.3346	100	Confident
453	0	Single Protein	Q8NC51	Plasminogen activator inhibitor 1 RNA-binding protein (PAIRB_HUMAN)	Q8NC51	PAIRB_HUMAN Plasminogen activator inhibitor 1 RNA-binding protein OS=Homo sapiens OX=9606 GN=SERBP1 PE=1 SV=2		1	27.21	27.21	27.21	76.23	10	10	9	9	37	33	0.106109	0.417474	0.0545265	0.214528	545.265	2145.28	32.1762	126.593	44.9385	100	Confident
454	0	Single Protein	P60953	Cell division control protein 42 homolog (CDC42_HUMAN)	P60953	CDC42_HUMAN Cell division control protein 42 homolog OS=Homo sapiens OX=9606 GN=CDC42 PE=1 SV=2		1	54.45	54.45	54.45	54.97	10	10	1	1	37	37	0.270202	1.84804	0.138849	0.949652	1388.49	9496.52	81.9351	560.392	21.245	100	Confident
455	0	Related Proteins	A0A5F9ZHP2	Nucleoside-diphosphate kinase (A0A5F9ZHP2_HUMAN)	A0A5F9ZHP2,F8VZG5,F8W1A4,G3V213,P54819	A0A5F9ZHP2_HUMAN Nucleoside-diphosphate kinase OS=Homo sapiens OX=9606 GN=AK2 PE=1 SV=1,F8VZG5_HUMAN Nucleoside-diphosphate kinase OS=Homo sapiens OX=9606 GN=AK2 PE=1 SV=1,F8W1A4_HUMAN Adenylate kinase 2, mitochondrial OS=Homo sapiens OX=9606 GN=AK2 PE=1 SV=1,G3V213_HUMAN Nucleoside-diphosphate kinase OS=Homo sapiens OX=9606 GN=AK2 PE=1 SV=1,KAD2_HUMAN Adenylate kinase 2, mitochondrial OS=Homo sa…	F8VZG5,F8W1A4,G3V213,P54819	1	51.23	51.23	51.23	87.04	10	10	3	3	35	35	0.166667	1.84804	0.0856451	0.949652	856.451	9496.52	50.5394	560.392	17.7111	100	Confident
456	0	Single Protein	Q13547	Histone deacetylase 1 (HDAC1_HUMAN)	Q13547	HDAC1_HUMAN Histone deacetylase 1 OS=Homo sapiens OX=9606 GN=HDAC1 PE=1 SV=1		1	29.25	29.25	29.25	69.29	10	10	3	3	35	34	0.0688705	0.487352	0.0353905	0.250436	353.905	2504.36	20.884	147.783	55.0677	100	Confident
457	0	Single Protein	Q9P0L0	Vesicle-associated membrane protein-associated protein A (VAPA_HUMAN)	Q9P0L0	VAPA_HUMAN Vesicle-associated membrane protein-associated protein A OS=Homo sapiens OX=9606 GN=VAPA PE=1 SV=3		18	32.93	32.93	39.36	65.06	10	9	8	7	35	28	0.134409	0.873817	0.0690687	0.449029	690.687	4490.29	40.7576	264.973	27.8752	100	Confident
458	0	Single Protein	P53597	Succinate--CoA ligase [ADP/GDP-forming] subunit alpha, mitochondrial (SUCA_HUMAN)	P53597	SUCA_HUMAN Succinate--CoA ligase [ADP/GDP-forming] subunit alpha, mitochondrial OS=Homo sapiens OX=9606 GN=SUCLG1 PE=1 SV=4		2	33.53	33.53	35.84	50.87	10	9	5	4	34	32	0.16	0.873817	0.0822193	0.449029	822.193	4490.29	48.5178	264.973	36.2268	100	Confident
459	0	Single Protein	P52209	6-phosphogluconate dehydrogenase, decarboxylating (6PGD_HUMAN)	P52209	6PGD_HUMAN 6-phosphogluconate dehydrogenase, decarboxylating OS=Homo sapiens OX=9606 GN=PGD PE=1 SV=3		1	27.33	27.33	27.33	69.57	10	10	1	1	34	33	0.0914127	0.53174	0.0469743	0.273246	469.743	2732.46	27.7197	161.243	53.106	100	Confident
460	0	Single Protein	P54709	Sodium/potassium-transporting ATPase subunit beta-3 (AT1B3_HUMAN)	P54709	AT1B3_HUMAN Sodium/potassium-transporting ATPase subunit beta-3 OS=Homo sapiens OX=9606 GN=ATP1B3 PE=1 SV=1		3	35.13	35.13	38.71	64.16	10	8	2	1	34	31	0.173184	0.887392	0.0889944	0.456005	889.944	4560.05	52.5158	269.089	31.4921	100	Confident
461	0	Related Proteins	B5MCX3	Septin-2 (B5MCX3_HUMAN)	B5MCX3,Q15019	B5MCX3_HUMAN Septin-2 OS=Homo sapiens OX=9606 GN=SEPTIN2 PE=1 SV=1,SEPT2_HUMAN Septin-2 OS=Homo sapiens OX=9606 GN=SEPTIN2 PE=1 SV=1	Q15019	2	42.68	42.68	47.66	86.29	10	9	2	1	34	33	0.110108	0.584893	0.0565814	0.30056	565.814	3005.6	33.3888	177.361	36.9169	100	Confident
462	0	Related Proteins	Q9BZE1	39S ribosomal protein L37, mitochondrial (RM37_HUMAN)	Q9BZE1,S4R369	RM37_HUMAN 39S ribosomal protein L37, mitochondrial OS=Homo sapiens OX=9606 GN=MRPL37 PE=1 SV=2,S4R369_HUMAN 39S ribosomal protein L37, mitochondrial OS=Homo sapiens OX=9606 GN=MRPL37 PE=1 SV=1	S4R369	1	30.02	30.02	30.02	82.98	10	10	7	7	33	32	0.0773333	0.599859	0.0397393	0.30825	397.393	3082.5	23.4503	181.899	48.0871	100	Confident
463	0	Related Proteins	C9J9C1	Serine/threonine-protein phosphatase 2A 65 kDa regulatory subunit A alpha isoform (Fragment) (C9J9C1_HUMAN)	C9J9C1,P30153	C9J9C1_HUMAN Serine/threonine-protein phosphatase 2A 65 kDa regulatory subunit A alpha isoform (Fragment) OS=Homo sapiens OX=9606 GN=PPP2R1A PE=1 SV=2,2AAA_HUMAN Serine/threonine-protein phosphatase 2A 65 kDa regulatory subunit A alpha isoform OS=Homo sapiens OX=9606 GN=PPP2R1A PE=1 SV=4	P30153	19	27.34	27.34	33.92	67.85	10	9	2	2	32	27	0.0762712	0.584893	0.0391935	0.30056	391.935	3005.6	23.1282	177.361	43.1682	100	Confident
464	0	Single Protein	P20042	Eukaryotic translation initiation factor 2 subunit 2 (IF2B_HUMAN)	P20042	IF2B_HUMAN Eukaryotic translation initiation factor 2 subunit 2 OS=Homo sapiens OX=9606 GN=EIF2S2 PE=1 SV=2		20	32.73	32.73	36.94	74.77	10	8	10	8	31	29	0.106227	0.352532	0.054587	0.181156	545.87	1811.56	32.2119	106.9	38.3644	100	Confident
465	0	Single Protein	P57088	Transmembrane protein 33 (TMM33_HUMAN)	P57088	TMM33_HUMAN Transmembrane protein 33 OS=Homo sapiens OX=9606 GN=TMEM33 PE=1 SV=2		4	31.17	31.17	35.22	50.2	10	9	4	4	31	30	0.201342	1.56502	0.103464	0.804218	1034.64	8042.18	61.0543	474.571	27.9598	100	Confident
466	0	Related Proteins	A0A3B3IRK6	Mannosyl-oligosaccharide glucosidase (Fragment) (A0A3B3IRK6_HUMAN)	A0A3B3IRK6,A0A3B3IRW2,Q13724	A0A3B3IRK6_HUMAN Mannosyl-oligosaccharide glucosidase (Fragment) OS=Homo sapiens OX=9606 GN=MOGS PE=1 SV=1,A0A3B3IRW2_HUMAN Mannosyl-oligosaccharide glucosidase OS=Homo sapiens OX=9606 GN=MOGS PE=1 SV=1,MOGS_HUMAN Mannosyl-oligosaccharide glucosidase OS=Homo sapiens OX=9606 GN=MOGS PE=1 SV=5	A0A3B3IRW2,Q13724	2	13.99	13.99	15.94	62.8	10	8	7	6	30	28	0.0529301	0.339628	0.0271992	0.174525	271.992	1745.25	16.0503	102.987	78.5238	100	Confident
467	0	Related Proteins	P37802	Transgelin-2 (TAGL2_HUMAN)	P37802,X6RJP6	TAGL2_HUMAN Transgelin-2 OS=Homo sapiens OX=9606 GN=TAGLN2 PE=1 SV=3,X6RJP6_HUMAN Transgelin-2 (Fragment) OS=Homo sapiens OX=9606 GN=TAGLN2 PE=1 SV=1	X6RJP6	1	54.77	54.77	54.77	88.94	10	10	10	10	30	30	0.169492	1.72134	0.0870967	0.884546	870.967	8845.46	51.396	521.972	22.3772	100	Confident
468	0	Single Protein	Q9P258	Protein RCC2 (RCC2_HUMAN)	Q9P258	RCC2_HUMAN Protein RCC2 OS=Homo sapiens OX=9606 GN=RCC2 PE=1 SV=2		1	26.44	26.44	26.82	66.28	10	9	10	9	29	24	0.0603015	0.375503	0.0309872	0.19296	309.872	1929.6	18.2856	113.866	56.0492	100	Confident
469	0	Single Protein	Q92769	Histone deacetylase 2 (HDAC2_HUMAN)	Q92769	HDAC2_HUMAN Histone deacetylase 2 OS=Homo sapiens OX=9606 GN=HDAC2 PE=1 SV=2		6	20.08	20.08	25.61	69.26	10	8	5	3	29	26	0.0463215	0.359356	0.0238033	0.184663	238.033	1846.63	14.0464	108.97	55.3288	100	Confident
470	0	Related Proteins	A0A5F9ZHD4	Acetyl-CoA acetyltransferase, mitochondrial (A0A5F9ZHD4_HUMAN)	A0A5F9ZHD4,A0A5F9ZHJ0,A0A5F9ZHL1,A0A5F9ZI66,P24752	A0A5F9ZHD4_HUMAN Acetyl-CoA acetyltransferase, mitochondrial OS=Homo sapiens OX=9606 GN=ACAT1 PE=1 SV=1,A0A5F9ZHJ0_HUMAN Acetyl-CoA acetyltransferase, mitochondrial OS=Homo sapiens OX=9606 GN=ACAT1 PE=1 SV=1,A0A5F9ZHL1_HUMAN Acetyl-CoA acetyltransferase, mitochondrial OS=Homo sapiens OX=9606 GN=ACAT1 PE=1 SV=1,A0A5F9ZI66_HUMAN Acetyl-CoA acetyltransferase, mitochondrial OS=Homo sapiens OX=9606 GN…	A0A5F9ZHJ0,A0A5F9ZHL1,A0A5F9ZI66,P24752	11	37.91	37.91	38.24	71.24	10	9	3	3	27	26	0.09375	0.807769	0.0481754	0.415089	481.754	4150.89	28.4284	244.945	32.563	100	Confident
471	0	Related Proteins	M0R0F0	40S ribosomal protein S5 (Fragment) (M0R0F0_HUMAN)	M0R0F0,P46782	M0R0F0_HUMAN 40S ribosomal protein S5 (Fragment) OS=Homo sapiens OX=9606 GN=RPS5 PE=1 SV=1,RS5_HUMAN 40S ribosomal protein S5 OS=Homo sapiens OX=9606 GN=RPS5 PE=1 SV=4	P46782	19	51	51	51	71	10	10	1	1	27	23	0.136095	1.05353	0.0699351	0.541376	699.351	5413.76	41.2688	319.467	22.3768	100	Confident
472	0	Single Protein	P30040	Endoplasmic reticulum resident protein 29 (ERP29_HUMAN)	P30040	ERP29_HUMAN Endoplasmic reticulum resident protein 29 OS=Homo sapiens OX=9606 GN=ERP29 PE=1 SV=4		12	31.8	31.8	31.8	75.86	10	8	2	2	26	24	0.106195	0.668101	0.0545703	0.343317	545.703	3433.17	32.2021	202.592	28.9752	100	Confident
473	0	Related Proteins	A0A0C4DGA2	Enoyl-CoA delta isomerase 2 (A0A0C4DGA2_HUMAN)	A0A0C4DGA2,O75521	A0A0C4DGA2_HUMAN Enoyl-CoA delta isomerase 2 OS=Homo sapiens OX=9606 GN=ECI2 PE=1 SV=1,ECI2_HUMAN Enoyl-CoA delta isomerase 2 OS=Homo sapiens OX=9606 GN=ECI2 PE=1 SV=4	O75521	6	32.42	32.42	39.56	60.71	10	8	5	3	24	22	0.0894309	0.492496	0.0459559	0.253079	459.559	2530.79	27.1187	149.343	40.1576	100	Confident
474	0	Related Proteins	H0YDT6	Eukaryotic translation initiation factor 3 subunit F (H0YDT6_HUMAN)	H0YDT6,O00303	H0YDT6_HUMAN Eukaryotic translation initiation factor 3 subunit F OS=Homo sapiens OX=9606 GN=EIF3F PE=1 SV=2,EIF3F_HUMAN Eukaryotic translation initiation factor 3 subunit F OS=Homo sapiens OX=9606 GN=EIF3F PE=1 SV=1	O00303	11	29.25	29.25	35.38	42.62	10	8	7	6	23	19	0.0909091	1.15443	0.0467155	0.59323	467.155	5932.3	27.5669	350.067	37.7253	100	Confident
475	0	Single Protein	Q14247	Src substrate cortactin (SRC8_HUMAN)	Q14247	SRC8_HUMAN Src substrate cortactin OS=Homo sapiens OX=9606 GN=CTTN PE=1 SV=2		11	19.09	19.09	25.09	66.73	10	7	7	4	22	19	0.0517711	0.232847	0.0266037	0.119653	266.037	1196.53	15.6989	70.6076	61.5485	100	Confident
476	0	Single Protein	P82673	28S ribosomal protein S35, mitochondrial (RT35_HUMAN)	P82673	RT35_HUMAN 28S ribosomal protein S35, mitochondrial OS=Homo sapiens OX=9606 GN=MRPS35 PE=1 SV=1		12	37.15	37.15	45.82	69.97	10	8	5	5	21	18	0.0615942	0.467799	0.0316515	0.240388	316.515	2403.88	18.6776	141.854	36.8211	100	Confident
477	0	Related Proteins	E9PKP7	Nucleolar transcription factor 1 (E9PKP7_HUMAN)	E9PKP7,P17480	E9PKP7_HUMAN Nucleolar transcription factor 1 OS=Homo sapiens OX=9606 GN=UBTF PE=1 SV=1,UBF1_HUMAN Nucleolar transcription factor 1 OS=Homo sapiens OX=9606 GN=UBTF PE=1 SV=1	P17480	17	13.69	13.69	17.32	73.15	10	8	5	4	21	19	0.0303541	0.127944	0.0155981	0.0657467	155.981	657.467	9.20447	38.7973	87.3802	100	Confident
478	0	Related Proteins	G5EA30	CUG triplet repeat, RNA binding protein 1, isoform CRA_c (G5EA30_HUMAN)	G5EA30,Q92879	G5EA30_HUMAN CUG triplet repeat, RNA binding protein 1, isoform CRA_c OS=Homo sapiens OX=9606 GN=CELF1 PE=1 SV=1,CELF1_HUMAN CUGBP Elav-like family member 1 OS=Homo sapiens OX=9606 GN=CELF1 PE=1 SV=2	Q92879	11	20.62	20.62	20.62	41.63	10	10	6	6	21	21	0.0871369	0.778279	0.0447771	0.399935	447.771	3999.35	26.4231	236.003	55.1073	100	Confident
479	0	Single Protein	O15371	Eukaryotic translation initiation factor 3 subunit D (EIF3D_HUMAN)	O15371	EIF3D_HUMAN Eukaryotic translation initiation factor 3 subunit D OS=Homo sapiens OX=9606 GN=EIF3D PE=1 SV=1		22	23.72	23.72	25.36	64.78	10	9	6	5	20	17	0.0361702	0.299942	0.0185868	0.154132	185.868	1541.32	10.9681	90.9534	63.9324	100	Confident
480	0	Single Protein	O00232	26S proteasome non-ATPase regulatory subunit 12 (PSD12_HUMAN)	O00232	PSD12_HUMAN 26S proteasome non-ATPase regulatory subunit 12 OS=Homo sapiens OX=9606 GN=PSMD12 PE=1 SV=3		17	19.74	17.76	26.1	85.09	10	7	9	6	20	16	0.0412371	0.263134	0.0211905	0.135217	211.905	1352.17	12.5046	79.7917	52.8706	100	Confident
481	0	Single Protein	P17174	Aspartate aminotransferase, cytoplasmic (AATC_HUMAN)	P17174	AATC_HUMAN Aspartate aminotransferase, cytoplasmic OS=Homo sapiens OX=9606 GN=GOT1 PE=1 SV=3		10	26.15	26.15	31.48	80.15	10	7	10	7	19	13	0.0392749	0.442417	0.0201822	0.227345	201.822	2273.45	11.9096	134.157	46.2185	100	Confident
482	0	Related Proteins	A0A494C028	Protein DEK (A0A494C028_HUMAN)	A0A494C028,A0A494C198,B4DFG0,H0Y993,P35659	A0A494C028_HUMAN Protein DEK OS=Homo sapiens OX=9606 GN=DEK PE=1 SV=1,A0A494C198_HUMAN Protein DEK OS=Homo sapiens OX=9606 GN=DEK PE=1 SV=1,B4DFG0_HUMAN Protein DEK OS=Homo sapiens OX=9606 GN=DEK PE=1 SV=1,H0Y993_HUMAN DEK oncogene (DNA binding), isoform CRA_b OS=Homo sapiens OX=9606 GN=DEK PE=1 SV=2,DEK_HUMAN Protein DEK OS=Homo sapiens OX=9606 GN=DEK PE=1 SV=1	A0A494C198,B4DFG0,H0Y993,P35659	6	11.32	11.32	27.37	73.16	10	6	9	6	19	13	0.0429043	0.193777	0.0220473	0.0995762	220.473	995.762	13.0101	58.7601	43.2302	100	Confident
483	0	Related Proteins	A0A2R8Y3X5	Dynamin-like 120 kDa protein, mitochondrial (A0A2R8Y3X5_HUMAN)	A0A2R8Y3X5,A0A2R8Y4G4,A0A2R8Y4Q3,A0A2R8YD53,A0A2R8YE54,A0A2R8YE78,A0A2R8YGE5,C9JMB8,E5KLJ9,O60313	A0A2R8Y3X5_HUMAN Dynamin-like 120 kDa protein, mitochondrial OS=Homo sapiens OX=9606 GN=OPA1 PE=1 SV=1,A0A2R8Y4G4_HUMAN Dynamin-like 120 kDa protein, mitochondrial (Fragment) OS=Homo sapiens OX=9606 GN=OPA1 PE=1 SV=1,A0A2R8Y4Q3_HUMAN Dynamin-like 120 kDa protein, mitochondrial OS=Homo sapiens OX=9606 GN=OPA1 PE=1 SV=1,A0A2R8YD53_HUMAN Dynamin-like 120 kDa protein, mitochondrial OS=Homo sapiens OX…	A0A2R8Y4G4,A0A2R8Y4Q3,A0A2R8YD53,A0A2R8YE54,A0A2R8YE78,A0A2R8YGE5,C9JMB8,E5KLJ9,O60313	3	12.18	12.18	14.87	79.04	10	7	2	1	18	13	0.0157534	0.137627	0.00809522	0.0707226	80.9522	707.226	4.77701	41.7336	99.071	100	Confident
484	0	Single Protein	Q9BVP2	Guanine nucleotide-binding protein-like 3 (GNL3_HUMAN)	Q9BVP2	GNL3_HUMAN Guanine nucleotide-binding protein-like 3 OS=Homo sapiens OX=9606 GN=GNL3 PE=1 SV=2		3	17.85	15.85	24.41	69.76	10	8	10	8	18	15	0.0391645	0.21905	0.0201255	0.112563	201.255	1125.63	11.8761	66.4239	61.9544	100	Confident
485	0	Related Proteins	F5H1S9	tRNA pseudouridine synthase A (F5H1S9_HUMAN)	F5H1S9,G8JLB3,Q9Y606	F5H1S9_HUMAN tRNA pseudouridine synthase A OS=Homo sapiens OX=9606 GN=PUS1 PE=1 SV=1,G8JLB3_HUMAN tRNA pseudouridine synthase A (Fragment) OS=Homo sapiens OX=9606 GN=PUS1 PE=1 SV=1,TRUA_HUMAN tRNA pseudouridine synthase A OS=Homo sapiens OX=9606 GN=PUS1 PE=1 SV=3	G8JLB3,Q9Y606	12	28.88	28.88	31.28	81.28	10	9	6	5	18	18	0.0515152	0.584893	0.0264721	0.30056	264.721	3005.6	15.6213	177.361	41.7029	100	Confident
486	0	Single Protein	P54886	Delta-1-pyrroline-5-carboxylate synthase (P5CS_HUMAN)	P54886	P5CS_HUMAN Delta-1-pyrroline-5-carboxylate synthase OS=Homo sapiens OX=9606 GN=ALDH18A1 PE=1 SV=2		10	8.55	8.55	14.09	68.05	10	6	10	6	16	11	0.019469	0.17649	0.0100046	0.090693	100.046	906.93	5.90372	53.5182	87.2475	100	Confident
487	0	Single Protein	Q96TA1	Protein Niban 2 (NIBA2_HUMAN)	Q96TA1	NIBA2_HUMAN Protein Niban 2 OS=Homo sapiens OX=9606 GN=NIBAN2 PE=1 SV=3		9	12.6	12.6	18.9	61.66	10	7	10	7	16	13	0.0252918	0.220168	0.0129967	0.113138	129.967	1131.38	7.6694	66.763	84.0847	100	Confident
488	0	Single Protein	P55010	Eukaryotic translation initiation factor 5 (IF5_HUMAN)	P55010	IF5_HUMAN Eukaryotic translation initiation factor 5 OS=Homo sapiens OX=9606 GN=EIF5 PE=1 SV=2		14	25.52	25.52	32.95	74.25	10	8	5	3	16	14	0.04375	0.311134	0.0224818	0.159883	224.818	1598.83	13.2666	94.3471	49.1918	100	Confident
489	0	Single Protein	Q15397	Pumilio homolog 3 (PUM3_HUMAN)	Q15397	PUM3_HUMAN Pumilio homolog 3 OS=Homo sapiens OX=9606 GN=PUM3 PE=1 SV=3		9	13.27	13.27	19.6	72.69	10	6	9	6	16	12	0.0242424	0.12421	0.0124575	0.0638279	124.575	638.279	7.35118	37.665	73.5383	100	Confident
490	0	Single Protein	Q9H8Y8	Golgi reassembly-stacking protein 2 (GORS2_HUMAN)	Q9H8Y8	GORS2_HUMAN Golgi reassembly-stacking protein 2 OS=Homo sapiens OX=9606 GN=GORASP2 PE=1 SV=3		2	19.03	19.03	27.43	38.27	10	6	10	6	15	11	0.0552764	0.930698	0.0284049	0.478258	284.049	4782.58	16.7618	282.221	47.116	100	Confident
491	0	Related Proteins	A0A7I2V4P4	Annexin (A0A7I2V4P4_HUMAN)	A0A7I2V4P4,H0YKL9,H0YKS4,H0YKV8,H0YKX9,H0YKZ7,H0YLV6,H0YMD0,H0YMD9,H0YMM1,H0YMT9,H0YMU9,H0YMW4,H0YN42,H0YNB8,P07355	A0A7I2V4P4_HUMAN Annexin OS=Homo sapiens OX=9606 GN=ANXA2 PE=1 SV=1,H0YKL9_HUMAN Annexin (Fragment) OS=Homo sapiens OX=9606 GN=ANXA2 PE=1 SV=1,H0YKS4_HUMAN Annexin (Fragment) OS=Homo sapiens OX=9606 GN=ANXA2 PE=1 SV=1,H0YKV8_HUMAN Annexin A2 (Fragment) OS=Homo sapiens OX=9606 GN=ANXA2 PE=1 SV=1,H0YKX9_HUMAN Annexin (Fragment) OS=Homo sapiens OX=9606 GN=ANXA2 PE=1 SV=1,H0YKZ7_HUMAN Annexin (Fragme…	H0YKL9,H0YKS4,H0YKV8,H0YKX9,H0YKZ7,H0YLV6,H0YMD0,H0YMD9,H0YMM1,H0YMT9,H0YMU9,H0YMW4,H0YN42,H0YNB8,P07355	15	40	40	40	88.39	9	9	2	2	112	105	0.762774	1.97635	0.391967	1.01559	3919.67	10155.9	231.301	599.302	17.1698	100	Confident
492	0	Related Proteins	E9PJH8	Serpin H1 (Fragment) (E9PJH8_HUMAN)	E9PJH8,E9PKH2,P50454	E9PJH8_HUMAN Serpin H1 (Fragment) OS=Homo sapiens OX=9606 GN=SERPINH1 PE=1 SV=2,E9PKH2_HUMAN Collagen-binding protein OS=Homo sapiens OX=9606 GN=SERPINH1 PE=1 SV=1,SERPH_HUMAN Serpin H1 OS=Homo sapiens OX=9606 GN=SERPINH1 PE=1 SV=2	E9PKH2,P50454	11	23.45	23.45	23.45	74.12	9	9	3	3	55	52	0.148318	0.584893	0.0762163	0.30056	762.163	3005.6	44.9754	177.361	40.9272	100	Confident
493	0	Related Proteins	B2R5W2	Heterogeneous nuclear ribonucleoproteins C1/C2 (B2R5W2_HUMAN)	B2R5W2,B4DSU6,B4DY08,G3V251,G3V2Q1,G3V3K6,G3V4C1,G3V4W0,G3V555,G3V575,G3V576,G3V5X6,P07910	B2R5W2_HUMAN Heterogeneous nuclear ribonucleoproteins C1/C2 OS=Homo sapiens OX=9606 GN=HNRNPC PE=1 SV=1,B4DSU6_HUMAN Heterogeneous nuclear ribonucleoproteins C1/C2 OS=Homo sapiens OX=9606 GN=HNRNPC PE=1 SV=1,B4DY08_HUMAN Heterogeneous nuclear ribonucleoproteins C1/C2 OS=Homo sapiens OX=9606 GN=HNRNPC PE=1 SV=1,G3V251_HUMAN Heterogeneous nuclear ribonucleoproteins C1/C2 (Fragment) OS=Homo sapiens …	B4DSU6,B4DY08,G3V251,G3V2Q1,G3V3K6,G3V4C1,G3V4W0,G3V555,G3V575,G3V576,G3V5X6,P07910	14	22.76	22.76	22.76	75.52	9	9	2	2	46	36	0.148148	0.539927	0.076129	0.277452	761.29	2774.52	44.9239	163.725	31.9288	100	Confident
494	0	Related Proteins	E9PB61	THO complex subunit 4 (E9PB61_HUMAN)	E9PB61,Q86V81	E9PB61_HUMAN THO complex subunit 4 OS=Homo sapiens OX=9606 GN=ALYREF PE=1 SV=1,THOC4_HUMAN THO complex subunit 4 OS=Homo sapiens OX=9606 GN=ALYREF PE=1 SV=3	Q86V81	17	35.23	35.23	35.23	67.05	9	9	9	9	42	42	0.185841	0.701254	0.0954981	0.360354	954.981	3603.54	56.3537	212.646	27.5409	100	Confident
495	0	Related Proteins	E9PC52	Histone-binding protein RBBP7 (E9PC52_HUMAN)	E9PC52,Q16576	E9PC52_HUMAN Histone-binding protein RBBP7 OS=Homo sapiens OX=9606 GN=RBBP7 PE=1 SV=1,RBBP7_HUMAN Histone-binding protein RBBP7 OS=Homo sapiens OX=9606 GN=RBBP7 PE=1 SV=1	Q16576	X	28.61	28.61	28.61	42.55	9	9	1	1	42	41	0.165025	0.910953	0.0848013	0.468112	848.013	4681.12	50.0415	276.234	46.9088	100	Confident
496	0	Related Proteins	E9PK54	Heat shock cognate 71 kDa protein (Fragment) (E9PK54_HUMAN)	E9PK54,E9PKE3,E9PLF4,E9PN25,E9PNE6,E9PPY6,E9PQK7,E9PQQ4,P11142	E9PK54_HUMAN Heat shock cognate 71 kDa protein (Fragment) OS=Homo sapiens OX=9606 GN=HSPA8 PE=1 SV=8,E9PKE3_HUMAN Heat shock cognate 71 kDa protein OS=Homo sapiens OX=9606 GN=HSPA8 PE=1 SV=1,E9PLF4_HUMAN Heat shock cognate 71 kDa protein (Fragment) OS=Homo sapiens OX=9606 GN=HSPA8 PE=1 SV=1,E9PN25_HUMAN Heat shock cognate 71 kDa protein (Fragment) OS=Homo sapiens OX=9606 GN=HSPA8 PE=1 SV=1,E9PNE6…	E9PKE3,E9PLF4,E9PN25,E9PNE6,E9PPY6,E9PQK7,E9PQQ4,P11142	11	47.54	47.54	47.54	89.62	9	9	2	2	42	40	0.217988	1.81838	0.112018	0.934414	1120.18	9344.14	66.1018	551.4	19.9431	100	Confident
497	0	Single Protein	O95292	Vesicle-associated membrane protein-associated protein B/C (VAPB_HUMAN)	O95292	VAPB_HUMAN Vesicle-associated membrane protein-associated protein B/C OS=Homo sapiens OX=9606 GN=VAPB PE=1 SV=3		20	39.51	39.51	39.51	74.07	9	8	6	5	41	34	0.172222	0.747528	0.0885	0.384133	885	3841.33	52.224	226.678	27.2111	100	Confident
498	0	Single Protein	Q09028	Histone-binding protein RBBP4 (RBBP4_HUMAN)	Q09028	RBBP4_HUMAN Histone-binding protein RBBP4 OS=Homo sapiens OX=9606 GN=RBBP4 PE=1 SV=3		1	26.12	26.12	26.12	35.53	9	9	3	3	40	39	0.177966	0.910953	0.0914516	0.468112	914.516	4681.12	53.9658	276.234	47.6261	100	Confident
499	0	Single Protein	P49755	Transmembrane emp24 domain-containing protein 10 (TMEDA_HUMAN)	P49755	TMEDA_HUMAN Transmembrane emp24 domain-containing protein 10 OS=Homo sapiens OX=9606 GN=TMED10 PE=1 SV=2		14	38.81	38.81	38.81	86.3	9	8	3	3	39	37	0.195767	0.811609	0.100599	0.417062	1005.99	4170.62	59.3637	246.109	24.96	100	Confident
500	0	Single Protein	P16989	Y-box-binding protein 3 (YBOX3_HUMAN)	P16989	YBOX3_HUMAN Y-box-binding protein 3 OS=Homo sapiens OX=9606 GN=YBX3 PE=1 SV=4		12	34.68	34.68	37.63	65.32	9	8	4	4	39	33	0.104938	0.467799	0.0539247	0.240388	539.247	2403.88	31.8211	141.854	40.066	100	Confident
501	0	Related Proteins	B4DTF2	Annexin (B4DTF2_HUMAN)	B4DTF2,P13928,Q5VT79	B4DTF2_HUMAN Annexin OS=Homo sapiens OX=9606 GN=ANXA8L1 PE=1 SV=1,ANXA8_HUMAN Annexin A8 OS=Homo sapiens OX=9606 GN=ANXA8 PE=1 SV=3,AXA81_HUMAN Annexin A8-like protein 1 OS=Homo sapiens OX=9606 GN=ANXA8L1 PE=2 SV=2	P13928,Q5VT79	10	37.78	37.78	37.78	77.78	9	9	1	1	38	37	0.106838	0.750827	0.0549007	0.385828	549.007	3858.28	32.397	227.678	30.4734	100	Confident
502	0	Single Protein	P36542	ATP synthase subunit gamma, mitochondrial (ATPG_HUMAN)	P36542	ATPG_HUMAN ATP synthase subunit gamma, mitochondrial OS=Homo sapiens OX=9606 GN=ATP5F1C PE=1 SV=1		10	31.54	31.54	31.54	62.08	9	8	9	8	36	34	0.178378	0.603719	0.0916634	0.310233	916.634	3102.33	54.0908	183.069	32.9753	100	Confident
503	0	Related Proteins	A0A7I2V5L3	60S ribosomal protein L13a (A0A7I2V5L3_HUMAN)	A0A7I2V5L3,M0QYS1,P40429	A0A7I2V5L3_HUMAN 60S ribosomal protein L13a OS=Homo sapiens OX=9606 GN=RPL13A PE=1 SV=1,M0QYS1_HUMAN 60S ribosomal protein L13a (Fragment) OS=Homo sapiens OX=9606 GN=RPL13A PE=1 SV=2,RL13A_HUMAN 60S ribosomal protein L13a OS=Homo sapiens OX=9606 GN=RPL13A PE=1 SV=2	M0QYS1,P40429	19	32.45	32.45	33.51	77.13	9	7	2	2	34	30	0.206897	0.442417	0.106318	0.227345	1063.18	2273.45	62.7385	134.157	21.7031	100	Confident
504	0	Single Protein	O43809	Cleavage and polyadenylation specificity factor subunit 5 (CPSF5_HUMAN)	O43809	CPSF5_HUMAN Cleavage and polyadenylation specificity factor subunit 5 OS=Homo sapiens OX=9606 GN=NUDT21 PE=1 SV=1		16	45.37	45.37	48.46	60.79	9	8	3	3	34	33	0.198795	1.0893	0.102155	0.559757	1021.55	5597.57	60.2819	330.314	26.2107	100	Confident
505	0	Single Protein	P30044	Peroxiredoxin-5, mitochondrial (PRDX5_HUMAN)	P30044	PRDX5_HUMAN Peroxiredoxin-5, mitochondrial OS=Homo sapiens OX=9606 GN=PRDX5 PE=1 SV=4		11	45.33	45.33	45.33	88.79	9	9	9	9	34	34	0.178947	1.29087	0.0919558	0.663339	919.558	6633.39	54.2633	391.438	22.0725	100	Confident
506	0	Related Proteins	A0A075B752	Annexin (A0A075B752_HUMAN)	A0A075B752,A0A087WTN9,A0A087WUP0,P13928,Q5VT79	A0A075B752_HUMAN Annexin OS=Homo sapiens OX=9606 GN=ANXA8L1 PE=1 SV=1,A0A087WTN9_HUMAN Annexin OS=Homo sapiens OX=9606 GN=ANXA8 PE=1 SV=1,A0A087WUP0_HUMAN Annexin OS=Homo sapiens OX=9606 GN=ANXA8L1 PE=1 SV=1,ANXA8_HUMAN Annexin A8 OS=Homo sapiens OX=9606 GN=ANXA8 PE=1 SV=3,AXA81_HUMAN Annexin A8-like protein 1 OS=Homo sapiens OX=9606 GN=ANXA8L1 PE=2 SV=2	A0A087WTN9,A0A087WUP0,P13928,Q5VT79	10	25.21	25.21	25.21	67.67	9	9	2	2	33	32	0.0738007	0.619207	0.037924	0.318192	379.24	3181.92	22.3791	187.766	40.6615	100	Confident
507	0	Single Protein	P51148	Ras-related protein Rab-5C (RAB5C_HUMAN)	P51148	RAB5C_HUMAN Ras-related protein Rab-5C OS=Homo sapiens OX=9606 GN=RAB5C PE=1 SV=2		17	55.09	55.09	55.09	76.85	9	9	2	2	33	30	0.104491	1.37137	0.0536946	0.704709	536.946	7047.09	31.6853	415.85	23.4678	100	Confident
508	0	Single Protein	Q13151	Heterogeneous nuclear ribonucleoprotein A0 (ROA0_HUMAN)	Q13151	ROA0_HUMAN Heterogeneous nuclear ribonucleoprotein A0 OS=Homo sapiens OX=9606 GN=HNRNPA0 PE=1 SV=1		5	34.75	34.75	34.75	60.33	9	9	8	8	33	31	0.144022	0.839526	0.0740086	0.431408	740.086	4314.08	43.6726	254.575	30.8218	100	Confident
509	0	Single Protein	Q9BVK6	Transmembrane emp24 domain-containing protein 9 (TMED9_HUMAN)	Q9BVK6	TMED9_HUMAN Transmembrane emp24 domain-containing protein 9 OS=Homo sapiens OX=9606 GN=TMED9 PE=1 SV=2		5	34.89	34.89	43.4	88.09	9	8	7	6	31	30	0.125604	0.887392	0.0645442	0.456005	645.442	4560.05	38.0877	269.089	27.2602	100	Confident
510	0	Related Proteins	A0A2R8Y811	40S ribosomal protein S14 (Fragment) (A0A2R8Y811_HUMAN)	A0A2R8Y811,P62263	A0A2R8Y811_HUMAN 40S ribosomal protein S14 (Fragment) OS=Homo sapiens OX=9606 GN=RPS14 PE=1 SV=1,RS14_HUMAN 40S ribosomal protein S14 OS=Homo sapiens OX=9606 GN=RPS14 PE=1 SV=3	P62263	5	39.33	39.33	40	56.67	9	8	2	1	31	28	0.329412	0.978319	0.169275	0.502729	1692.75	5027.29	99.8896	296.662	16.1494	100	Confident
511	0	Related Proteins	H3BPS8	Fructose-bisphosphate aldolase (Fragment) (H3BPS8_HUMAN)	H3BPS8,H3BQN4,H3BUH7,J3KPS3,P04075	H3BPS8_HUMAN Fructose-bisphosphate aldolase (Fragment) OS=Homo sapiens OX=9606 GN=ALDOA PE=1 SV=1,H3BQN4_HUMAN Fructose-bisphosphate aldolase OS=Homo sapiens OX=9606 GN=ALDOA PE=1 SV=1,H3BUH7_HUMAN Fructose-bisphosphate aldolase (Fragment) OS=Homo sapiens OX=9606 GN=ALDOA PE=1 SV=1,J3KPS3_HUMAN Fructose-bisphosphate aldolase OS=Homo sapiens OX=9606 GN=ALDOA PE=1 SV=1,ALDOA_HUMAN Fructose-bisphosp…	H3BQN4,H3BUH7,J3KPS3,P04075	16	31.65	31.65	31.65	65.11	9	9	1	1	31	27	0.118357	0.995262	0.0608205	0.511436	608.205	5114.36	35.8903	301.8	30.4076	100	Confident
512	0	Related Proteins	E5RHW4	Erlin-2 (Fragment) (E5RHW4_HUMAN)	E5RHW4,O94905	E5RHW4_HUMAN Erlin-2 (Fragment) OS=Homo sapiens OX=9606 GN=ERLIN2 PE=1 SV=1,ERLN2_HUMAN Erlin-2 OS=Homo sapiens OX=9606 GN=ERLIN2 PE=1 SV=1	O94905	8	28.99	28.99	31.36	73.08	9	8	4	4	31	28	0.0766667	0.603719	0.0393968	0.310233	393.968	3102.33	23.2481	183.069	37.7014	100	Confident
513	0	Single Protein	Q9UJZ1	Stomatin-like protein 2, mitochondrial (STML2_HUMAN)	Q9UJZ1	STML2_HUMAN Stomatin-like protein 2, mitochondrial OS=Homo sapiens OX=9606 GN=STOML2 PE=1 SV=1		9	35.11	35.11	35.11	64.33	9	9	2	2	30	30	0.0958466	0.601568	0.0492528	0.309128	492.528	3091.28	29.0642	182.417	38.5102	100	Confident
514	0	Single Protein	P28066	Proteasome subunit alpha type-5 (PSA5_HUMAN)	P28066	PSA5_HUMAN Proteasome subunit alpha type-5 OS=Homo sapiens OX=9606 GN=PSMA5 PE=1 SV=3		1	53.53	53.53	57.68	69.29	9	8	9	8	30	28	0.167665	1.51189	0.086158	0.776914	861.58	7769.14	50.842	458.459	26.3942	100	Confident
515	0	Single Protein	P62834	Ras-related protein Rap-1A (RAP1A_HUMAN)	P62834	RAP1A_HUMAN Ras-related protein Rap-1A OS=Homo sapiens OX=9606 GN=RAP1A PE=1 SV=1		1	41.85	41.85	44.02	72.83	9	8	1	1	30	29	0.136268	1.03092	0.0700243	0.529758	700.243	5297.58	41.3215	312.612	20.9737	100	Confident
516	0	Single Protein	P31937	3-hydroxyisobutyrate dehydrogenase, mitochondrial (3HIDH_HUMAN)	P31937	3HIDH_HUMAN 3-hydroxyisobutyrate dehydrogenase, mitochondrial OS=Homo sapiens OX=9606 GN=HIBADH PE=1 SV=2		7	33.93	33.93	38.39	68.75	9	8	6	5	30	29	0.125541	0.778279	0.0645119	0.399935	645.119	3999.35	38.0686	236.003	35.3058	100	Confident
517	0	Single Protein	Q14165	Malectin (MLEC_HUMAN)	Q14165	MLEC_HUMAN Malectin OS=Homo sapiens OX=9606 GN=MLEC PE=1 SV=1		12	38.01	38.01	47.26	65.41	9	8	3	2	29	28	0.146597	0.811609	0.0753318	0.417062	753.318	4170.62	44.4535	246.109	32.2136	100	Confident
518	0	Related Proteins	E7EMS6	Catechol O-methyltransferase (Fragment) (E7EMS6_HUMAN)	E7EMS6,P21964	E7EMS6_HUMAN Catechol O-methyltransferase (Fragment) OS=Homo sapiens OX=9606 GN=COMT PE=1 SV=1,COMT_HUMAN Catechol O-methyltransferase OS=Homo sapiens OX=9606 GN=COMT PE=1 SV=2	P21964	22	61.43	61.43	61.43	43.5	9	9	1	1	29	29	0.0812808	1.6827	0.0417678	0.864688	417.678	8646.88	24.6473	510.254	24.8222	100	Confident
519	0	Single Protein	Q9BPW8	Protein NipSnap homolog 1 (NIPS1_HUMAN)	Q9BPW8	NIPS1_HUMAN Protein NipSnap homolog 1 OS=Homo sapiens OX=9606 GN=NIPSNAP1 PE=1 SV=1		22	33.1	33.1	40.49	67.25	9	7	4	2	29	27	0.109756	0.511775	0.0564004	0.262986	564.004	2629.86	33.282	155.189	33.2888	100	Confident
520	0	Single Protein	P42126	Enoyl-CoA delta isomerase 1, mitochondrial (ECI1_HUMAN)	P42126	ECI1_HUMAN Enoyl-CoA delta isomerase 1, mitochondrial OS=Homo sapiens OX=9606 GN=ECI1 PE=1 SV=1		16	35.43	35.43	35.43	64.24	9	9	1	1	29	27	0.121076	0.839526	0.0622175	0.431408	622.175	4314.08	36.7147	254.575	32.7952	100	Confident
521	0	Related Proteins	B0QZK4	Heterochromatin protein 1-binding protein 3 (Fragment) (B0QZK4_HUMAN)	B0QZK4,Q5SSJ5	B0QZK4_HUMAN Heterochromatin protein 1-binding protein 3 (Fragment) OS=Homo sapiens OX=9606 GN=HP1BP3 PE=1 SV=1,HP1B3_HUMAN Heterochromatin protein 1-binding protein 3 OS=Homo sapiens OX=9606 GN=HP1BP3 PE=1 SV=1	Q5SSJ5	1	46.64	46.64	46.64	71.94	9	9	2	2	28	21	0.0625	0.569106	0.0321169	0.292447	321.169	2924.47	18.9523	172.573	28.4974	100	Confident
522	0	Related Proteins	A0A804HJ06	GTPase HRas (A0A804HJ06_HUMAN)	A0A804HJ06,P01112	A0A804HJ06_HUMAN GTPase HRas OS=Homo sapiens OX=9606 GN=HRAS PE=1 SV=1,RASH_HUMAN GTPase HRas OS=Homo sapiens OX=9606 GN=HRAS PE=1 SV=1	P01112	11	49.35	49.35	49.35	57.14	9	9	1	1	28	27	0.115572	2.16228	0.059389	1.11113	593.89	11111.3	35.0456	655.681	17.4367	100	Confident
523	0	Related Proteins	A0A5F9ZHM4	L-lactate dehydrogenase (A0A5F9ZHM4_HUMAN)	A0A5F9ZHM4,P07195	A0A5F9ZHM4_HUMAN L-lactate dehydrogenase OS=Homo sapiens OX=9606 GN=LDHB PE=1 SV=1,LDHB_HUMAN L-lactate dehydrogenase B chain OS=Homo sapiens OX=9606 GN=LDHB PE=1 SV=2	P07195	12	31.09	31.09	31.09	74.78	9	9	4	4	28	28	0.103922	0.750827	0.0534023	0.385828	534.023	3858.28	31.5128	227.678	37.3805	100	Confident
524	0	Single Protein	P47755	F-actin-capping protein subunit alpha-2 (CAZA2_HUMAN)	P47755	CAZA2_HUMAN F-actin-capping protein subunit alpha-2 OS=Homo sapiens OX=9606 GN=CAPZA2 PE=1 SV=3		7	54.9	54.9	54.9	79.72	9	9	3	3	27	23	0.0770751	0.839526	0.0396066	0.431408	396.066	4314.08	23.372	254.575	32.9286	100	Confident
525	0	Single Protein	Q96C19	EF-hand domain-containing protein D2 (EFHD2_HUMAN)	Q96C19	EFHD2_HUMAN EF-hand domain-containing protein D2 OS=Homo sapiens OX=9606 GN=EFHD2 PE=1 SV=1		1	36.25	36.25	38.75	66.67	9	8	4	4	26	25	0.15625	0.645191	0.0802923	0.331545	802.923	3315.45	47.3807	195.645	26.6805	100	Confident
526	0	Single Protein	P46977	Dolichyl-diphosphooligosaccharide--protein glycosyltransferase subunit STT3A (STT3A_HUMAN)	P46977	STT3A_HUMAN Dolichyl-diphosphooligosaccharide--protein glycosyltransferase subunit STT3A OS=Homo sapiens OX=9606 GN=STT3A PE=1 SV=2		11	11.21	11.21	16.6	56.45	9	7	4	3	26	22	0.049217	0.302429	0.0252912	0.155409	252.912	1554.09	14.9244	91.7075	80.4768	100	Confident
527	0	Single Protein	Q9NQG5	Regulation of nuclear pre-mRNA domain-containing protein 1B (RPR1B_HUMAN)	Q9NQG5	RPR1B_HUMAN Regulation of nuclear pre-mRNA domain-containing protein 1B OS=Homo sapiens OX=9606 GN=RPRD1B PE=1 SV=1		20	38.65	38.65	38.65	65.95	9	9	3	3	26	24	0.111628	0.554137	0.0573623	0.284755	573.623	2847.55	33.8496	168.035	36.8772	100	Confident
528	0	Single Protein	P62269	40S ribosomal protein S18 (RS18_HUMAN)	P62269	RS18_HUMAN 40S ribosomal protein S18 OS=Homo sapiens OX=9606 GN=RPS18 PE=1 SV=3		6	44.74	44.74	44.74	76.97	9	9	4	4	25	23	0.196581	0.778279	0.101017	0.399935	1010.17	3999.35	59.6106	236.003	17.7079	100	Confident
529	0	Single Protein	P30048	Thioredoxin-dependent peroxide reductase, mitochondrial (PRDX3_HUMAN)	P30048	PRDX3_HUMAN Thioredoxin-dependent peroxide reductase, mitochondrial OS=Homo sapiens OX=9606 GN=PRDX3 PE=1 SV=3		10	40.63	40.63	41.02	59.38	9	8	9	8	25	20	0.097561	1.31013	0.0501337	0.673237	501.337	6732.37	29.584	397.279	27.6752	100	Confident
530	0	Single Protein	Q9Y3D9	28S ribosomal protein S23, mitochondrial (RT23_HUMAN)	Q9Y3D9	RT23_HUMAN 28S ribosomal protein S23, mitochondrial OS=Homo sapiens OX=9606 GN=MRPS23 PE=1 SV=2		17	46.32	46.32	56.84	85.79	9	7	2	2	24	21	0.128834	0.778279	0.0662042	0.399935	662.042	3999.35	39.0673	236.003	21.7573	100	Confident
531	0	Single Protein	Q9H553	Alpha-1,3/1,6-mannosyltransferase ALG2 (ALG2_HUMAN)	Q9H553	ALG2_HUMAN Alpha-1,3/1,6-mannosyltransferase ALG2 OS=Homo sapiens OX=9606 GN=ALG2 PE=1 SV=1		9	25.48	25.48	28.61	52.16	9	8	6	5	24	19	0.0703704	0.44544	0.0361613	0.228898	361.613	2288.98	21.3389	135.074	47.0613	100	Confident
532	0	Single Protein	O15269	Serine palmitoyltransferase 1 (SPTC1_HUMAN)	O15269	SPTC1_HUMAN Serine palmitoyltransferase 1 OS=Homo sapiens OX=9606 GN=SPTLC1 PE=1 SV=1		9	25.16	25.16	25.16	66.38	9	8	7	6	23	22	0.0700637	0.406527	0.0360037	0.208902	360.037	2089.02	21.2459	123.274	52.7105	100	Confident
533	0	Single Protein	P49189	4-trimethylaminobutyraldehyde dehydrogenase (AL9A1_HUMAN)	P49189	AL9A1_HUMAN 4-trimethylaminobutyraldehyde dehydrogenase OS=Homo sapiens OX=9606 GN=ALDH9A1 PE=1 SV=3		1	19.43	19.43	19.43	65.79	9	9	8	8	23	22	0.0579545	0.539927	0.0297811	0.277452	297.811	2774.52	17.5739	163.725	53.767	100	Confident
534	0	Single Protein	O95159	Zinc finger protein-like 1 (ZFPL1_HUMAN)	O95159	ZFPL1_HUMAN Zinc finger protein-like 1 OS=Homo sapiens OX=9606 GN=ZFPL1 PE=1 SV=2		11	32.58	32.58	33.23	54.19	9	8	3	3	22	20	0.119048	0.811609	0.0611751	0.417062	611.751	4170.62	36.0996	246.109	34.0922	100	Confident
535	0	Related Proteins	A0A140T9T7	Antigen peptide transporter 1 (A0A140T9T7_HUMAN)	A0A140T9T7,Q03518	A0A140T9T7_HUMAN Antigen peptide transporter 1 OS=Homo sapiens OX=9606 GN=TAP1 PE=1 SV=1,TAP1_HUMAN Antigen peptide transporter 1 OS=Homo sapiens OX=9606 GN=TAP1 PE=1 SV=3	Q03518	6	15.35	15.35	16.34	44.31	9	8	7	6	22	21	0.0431211	0.366448	0.0221587	0.188307	221.587	1883.07	13.0759	111.12	87.1207	100	Confident
536	0	Single Protein	Q8NFH5	Nucleoporin NUP35 (NUP35_HUMAN)	Q8NFH5	NUP35_HUMAN Nucleoporin NUP35 OS=Homo sapiens OX=9606 GN=NUP35 PE=1 SV=1		2	31.9	31.9	37.73	50.31	9	7	5	4	22	20	0.115854	0.858792	0.0595338	0.441308	595.338	4413.08	35.131	260.417	34.7515	100	Confident
537	0	Single Protein	Q08380	Galectin-3-binding protein (LG3BP_HUMAN)	Q08380	LG3BP_HUMAN Galectin-3-binding protein OS=Homo sapiens OX=9606 GN=LGALS3BP PE=1 SV=1		17	16.24	16.24	20.34	59.32	9	8	5	5	22	20	0.0498753	0.479833	0.0256295	0.246572	256.295	2465.72	15.124	145.503	65.2893	100	Confident
538	0	Single Protein	Q8NE86	Calcium uniporter protein, mitochondrial (MCU_HUMAN)	Q8NE86	MCU_HUMAN Calcium uniporter protein, mitochondrial OS=Homo sapiens OX=9606 GN=MCU PE=1 SV=1		10	30.77	30.77	30.77	61.82	9	8	3	3	21	20	0.0829876	0.519911	0.0426449	0.267167	426.449	2671.67	25.1648	157.656	39.8418	100	Confident
539	0	Single Protein	P61964	WD repeat-containing protein 5 (WDR5_HUMAN)	P61964	WDR5_HUMAN WD repeat-containing protein 5 OS=Homo sapiens OX=9606 GN=WDR5 PE=1 SV=1		9	40.72	40.72	40.72	72.75	9	9	6	6	21	21	0.0704698	0.750827	0.0362124	0.385828	362.124	3858.28	21.369	227.678	36.5655	100	Confident
540	0	Single Protein	O43615	Mitochondrial import inner membrane translocase subunit TIM44 (TIM44_HUMAN)	O43615	TIM44_HUMAN Mitochondrial import inner membrane translocase subunit TIM44 OS=Homo sapiens OX=9606 GN=TIMM44 PE=1 SV=2		19	23.01	23.01	24.12	84.29	9	8	3	3	21	20	0.0524934	0.29155	0.0269748	0.149819	269.748	1498.19	15.9179	88.4084	51.3235	100	Confident
541	0	Single Protein	Q9UIJ7	GTP:AMP phosphotransferase AK3, mitochondrial (KAD3_HUMAN)	Q9UIJ7	KAD3_HUMAN GTP:AMP phosphotransferase AK3, mitochondrial OS=Homo sapiens OX=9606 GN=AK3 PE=1 SV=4		9	39.21	39.21	39.21	87.67	9	9	9	9	21	19	0.0954774	1.04336	0.049063	0.536152	490.63	5361.52	28.9522	316.385	25.5495	100	Confident
542	0	Single Protein	P82933	28S ribosomal protein S9, mitochondrial (RT09_HUMAN)	P82933	RT09_HUMAN 28S ribosomal protein S9, mitochondrial OS=Homo sapiens OX=9606 GN=MRPS9 PE=1 SV=2		2	32.83	32.83	32.83	84.6	9	9	8	8	20	17	0.0507463	0.396887	0.026077	0.203949	260.77	2039.49	15.3881	120.351	45.8058	100	Confident
543	0	Related Proteins	E5RIZ4	39S ribosomal protein L15, mitochondrial (Fragment) (E5RIZ4_HUMAN)	E5RIZ4,Q9P015	E5RIZ4_HUMAN 39S ribosomal protein L15, mitochondrial (Fragment) OS=Homo sapiens OX=9606 GN=MRPL15 PE=1 SV=2,RM15_HUMAN 39S ribosomal protein L15, mitochondrial OS=Homo sapiens OX=9606 GN=MRPL15 PE=1 SV=1	Q9P015	8	40.51	40.51	45.15	85.65	9	8	4	3	20	18	0.08867	0.692667	0.0455649	0.355941	455.649	3559.41	26.8879	210.042	27.2195	100	Confident
544	0	Single Protein	P57735	Ras-related protein Rab-25 (RAB25_HUMAN)	P57735	RAB25_HUMAN Ras-related protein Rab-25 OS=Homo sapiens OX=9606 GN=RAB25 PE=1 SV=2		1	51.64	51.64	51.64	75.59	9	9	8	8	19	19	0.0973684	1.37137	0.0500348	0.704709	500.348	7047.09	29.5256	415.85	23.481	100	Confident
545	0	Related Proteins	A0A096LNH5	Putative glutamine amidotransferase-like class 1 domain-containing protein 3B, mitochondrial (A0A096LNH5_HUMAN)	A0A096LNH5,A0A096LPI6,A0A0B4J2D5,P0DPI2	A0A096LNH5_HUMAN Putative glutamine amidotransferase-like class 1 domain-containing protein 3B, mitochondrial OS=Homo sapiens OX=9606 GN=GATD3B PE=1 SV=1,A0A096LPI6_HUMAN Utp12 domain-containing protein (Fragment) OS=Homo sapiens OX=9606 PE=4 SV=2,GAL3B_HUMAN Putative glutamine amidotransferase-like class 1 domain-containing protein 3B, mitochondrial OS=Homo sapiens OX=9606 GN=GATD3B PE=5 SV=1,GA…	A0A096LPI6,A0A0B4J2D5,P0DPI2	21	64.29	64.29	65.38	62.09	9	8	1	1	19	16	0.0993789	1.31013	0.0510679	0.673237	510.679	6732.37	30.1353	397.279	19.4041	100	Confident
546	0	Single Protein	Q9H7B2	Ribosome production factor 2 homolog (RPF2_HUMAN)	Q9H7B2	RPF2_HUMAN Ribosome production factor 2 homolog OS=Homo sapiens OX=9606 GN=RPF2 PE=1 SV=2		6	33.01	33.01	33.66	80.07	9	8	1	1	18	17	0.0693878	0.34596	0.0356563	0.177779	356.563	1777.79	21.0409	104.908	35.5602	100	Confident
547	0	Related Proteins	Q12904	Aminoacyl tRNA synthase complex-interacting multifunctional protein 1 (AIMP1_HUMAN)	A0A8C8KIA0,A0A8C8MUD1,Q12904	A0A8C8KIA0_HUMAN Aminoacyl tRNA synthase complex-interacting multifunctional protein 1 OS=Homo sapiens OX=9606 GN=AIMP1 PE=4 SV=1,A0A8C8MUD1_HUMAN Aminoacyl tRNA synthase complex-interacting multifunctional protein 1 OS=Homo sapiens OX=9606 GN=AIMP1 PE=4 SV=1,AIMP1_HUMAN Aminoacyl tRNA synthase complex-interacting multifunctional protein 1 OS=Homo sapiens OX=9606 GN=AIMP1 PE=1 SV=2	A0A8C8KIA0,A0A8C8MUD1	4	36.54	36.54	36.54	75	9	8	2	2	18	17	0.0726496	0.492496	0.0373325	0.253079	373.325	2530.79	22.03	149.343	34.3311	100	Confident
548	0	Single Protein	P26196	Probable ATP-dependent RNA helicase DDX6 (DDX6_HUMAN)	P26196	DDX6_HUMAN Probable ATP-dependent RNA helicase DDX6 OS=Homo sapiens OX=9606 GN=DDX6 PE=1 SV=2		11	22.57	22.57	27.74	77.85	9	7	5	4	18	16	0.0348837	0.347813	0.0179257	0.178731	179.257	1787.31	10.578	105.47	54.3823	100	Confident
549	0	Single Protein	Q96DV4	39S ribosomal protein L38, mitochondrial (RM38_HUMAN)	Q96DV4	RM38_HUMAN 39S ribosomal protein L38, mitochondrial OS=Homo sapiens OX=9606 GN=MRPL38 PE=1 SV=2		17	18.16	18.16	28.16	67.89	9	5	9	5	18	14	0.0542636	0.258925	0.0278845	0.133054	278.845	1330.54	16.4547	78.5156	44.5684	100	Confident
550	0	Single Protein	P20073	Annexin A7 (ANXA7_HUMAN)	P20073	ANXA7_HUMAN Annexin A7 OS=Homo sapiens OX=9606 GN=ANXA7 PE=1 SV=3		10	24.18	24.18	24.18	48.16	9	9	9	9	17	17	0.0651341	0.678804	0.0334705	0.348818	334.705	3488.18	19.751	205.838	52.7058	100	Confident
551	0	Single Protein	P49915	GMP synthase [glutamine-hydrolyzing] (GUAA_HUMAN)	P49915	GUAA_HUMAN GMP synthase [glutamine-hydrolyzing] OS=Homo sapiens OX=9606 GN=GMPS PE=1 SV=1		3	10.82	10.82	13.56	73.88	9	6	9	6	17	13	0.0242086	0.191103	0.0124401	0.0982023	124.401	982.023	7.34092	57.9494	76.667	100	Confident
552	0	Related Proteins	A0A0R4J2E8	Matrin-3 (A0A0R4J2E8_HUMAN)	A0A0R4J2E8,A8MXP9,D6R991,D6REM6,P43243	A0A0R4J2E8_HUMAN Matrin-3 OS=Homo sapiens OX=9606 GN=MATR3 PE=1 SV=1,A8MXP9_HUMAN Matrin-3 OS=Homo sapiens OX=9606 GN=MATR3 PE=1 SV=1,D6R991_HUMAN Matrin-3 (Fragment) OS=Homo sapiens OX=9606 GN=MATR3 PE=1 SV=1,D6REM6_HUMAN Matrin-3 OS=Homo sapiens OX=9606 GN=MATR3 PE=1 SV=1,MATR3_HUMAN Matrin-3 OS=Homo sapiens OX=9606 GN=MATR3 PE=1 SV=2	A8MXP9,D6R991,D6REM6,P43243	5	14.88	14.88	14.88	62.69	9	9	5	5	17	16	0.0225225	0.19746	0.0115737	0.101469	115.737	1014.69	6.82965	59.8769	94.5648	100	Confident
553	0	Single Protein	Q9UKD2	mRNA turnover protein 4 homolog (MRT4_HUMAN)	Q9UKD2	MRT4_HUMAN mRNA turnover protein 4 homolog OS=Homo sapiens OX=9606 GN=MRTO4 PE=1 SV=2		1	26.78	26.78	34.31	73.22	9	7	9	7	16	14	0.07	0.496236	0.035971	0.255001	359.71	2550.01	21.2265	150.477	27.5429	100	Confident
554	0	Single Protein	Q9NVH1	DnaJ homolog subfamily C member 11 (DJC11_HUMAN)	Q9NVH1	DJC11_HUMAN DnaJ homolog subfamily C member 11 OS=Homo sapiens OX=9606 GN=DNAJC11 PE=1 SV=2		1	16.64	16.64	21.29	73.7	9	7	4	4	16	12	0.0291262	0.239748	0.0149671	0.123199	149.671	1231.99	8.83213	72.7002	63.2387	100	Confident
555	0	Single Protein	Q9Y320	Thioredoxin-related transmembrane protein 2 (TMX2_HUMAN)	Q9Y320	TMX2_HUMAN Thioredoxin-related transmembrane protein 2 OS=Homo sapiens OX=9606 GN=TMX2 PE=1 SV=1		11	36.82	36.82	39.86	69.93	9	8	9	8	16	15	0.0574713	0.668101	0.0295328	0.343317	295.328	3433.17	17.4274	202.592	34.0156	100	Confident
556	0	Related Proteins	C9JVN9	L-2-hydroxyglutarate dehydrogenase, mitochondrial (C9JVN9_HUMAN)	C9JVN9,Q9H9P8	C9JVN9_HUMAN L-2-hydroxyglutarate dehydrogenase, mitochondrial OS=Homo sapiens OX=9606 GN=L2HGDH PE=1 SV=1,L2HDH_HUMAN L-2-hydroxyglutarate dehydrogenase, mitochondrial OS=Homo sapiens OX=9606 GN=L2HGDH PE=1 SV=3	Q9H9P8	14	22.45	22.45	26.08	78.68	9	8	6	5	16	15	0.0377834	0.505836	0.0194158	0.259935	194.158	2599.35	11.4573	153.388	48.4439	100	Confident
557	0	Single Protein	Q86UE4	Protein LYRIC (LYRIC_HUMAN)	Q86UE4	LYRIC_HUMAN Protein LYRIC OS=Homo sapiens OX=9606 GN=MTDH PE=1 SV=2		8	16.15	16.15	16.32	56.7	9	7	2	2	16	13	0.0342105	0.178769	0.0175798	0.091864	175.798	918.64	10.3739	54.2091	63.7988	100	Confident
558	0	Single Protein	Q96A35	39S ribosomal protein L24, mitochondrial (RM24_HUMAN)	Q96A35	RM24_HUMAN 39S ribosomal protein L24, mitochondrial OS=Homo sapiens OX=9606 GN=MRPL24 PE=1 SV=1		1	43.06	43.06	44.44	72.69	9	8	4	3	15	13	0.0710383	0.719072	0.0365045	0.36951	365.045	3695.1	21.5414	218.049	24.899	100	Confident
559	0	Single Protein	P38606	V-type proton ATPase catalytic subunit A (VATA_HUMAN)	P38606	VATA_HUMAN V-type proton ATPase catalytic subunit A OS=Homo sapiens OX=9606 GN=ATP6V1A PE=1 SV=2		3	14.1	14.1	18.15	64.83	9	6	6	3	15	11	0.0229645	0.236823	0.0118008	0.121697	118.008	1216.97	6.96367	71.8135	68.2605	100	Confident
560	0	Single Protein	Q9UGI8	Testin (TES_HUMAN)	Q9UGI8	TES_HUMAN Testin OS=Homo sapiens OX=9606 GN=TES PE=1 SV=1		7	12.59	12.59	28.03	79.81	9	3	4	2	14	7	0.0178571	0.131283	0.00917626	0.0674627	91.7626	674.627	5.41493	39.8099	47.9639	100	Confident
561	0	Single Protein	Q96LJ7	Dehydrogenase/reductase SDR family member 1 (DHRS1_HUMAN)	Q96LJ7	DHRS1_HUMAN Dehydrogenase/reductase SDR family member 1 OS=Homo sapiens OX=9606 GN=DHRS1 PE=1 SV=1		14	36.42	36.42	36.42	62.3	9	9	5	5	14	14	0.0633484	1.04336	0.0325529	0.536152	325.529	5361.52	19.2095	316.385	33.8873	100	Confident
562	0	Single Protein	P00390	Glutathione reductase, mitochondrial (GSHR_HUMAN)	P00390	GSHR_HUMAN Glutathione reductase, mitochondrial OS=Homo sapiens OX=9606 GN=GSR PE=1 SV=2		8	17.05	17.05	31.61	64.75	9	6	8	5	14	11	0.028133	0.274275	0.0144567	0.140942	144.567	1409.42	8.53094	83.1701	56.221	100	Confident
563	0	Single Protein	O95202	Mitochondrial proton/calcium exchanger protein (LETM1_HUMAN)	O95202	LETM1_HUMAN Mitochondrial proton/calcium exchanger protein OS=Homo sapiens OX=9606 GN=LETM1 PE=1 SV=1		4	17.05	13.8	18.13	82	9	8	9	8	13	11	0.0174051	0.185971	0.00894395	0.0955651	89.4395	955.651	5.27785	56.3932	83.302	100	Confident
564	0	Single Protein	P09960	Leukotriene A-4 hydrolase (LKHA4_HUMAN)	P09960	LKHA4_HUMAN Leukotriene A-4 hydrolase OS=Homo sapiens OX=9606 GN=LTA4H PE=1 SV=2		12	13.91	13.91	19.64	76.6	9	7	9	7	12	10	0.0213675	0.29689	0.0109801	0.152563	109.801	1525.63	6.47941	90.0279	69.2412	100	Confident
565	0	Related Proteins	B0AZS6	14-3-3 protein zeta/delta (B0AZS6_HUMAN)	B0AZS6,B7Z2E6,E7EX29,H0YB80,P63104	B0AZS6_HUMAN 14-3-3 protein zeta/delta OS=Homo sapiens OX=9606 GN=YWHAZ PE=1 SV=1,B7Z2E6_HUMAN 14-3-3 protein zeta/delta OS=Homo sapiens OX=9606 GN=YWHAZ PE=1 SV=1,E7EX29_HUMAN 14-3-3 protein zeta/delta (Fragment) OS=Homo sapiens OX=9606 GN=YWHAZ PE=1 SV=1,H0YB80_HUMAN 14-3-3 protein zeta/delta (Fragment) OS=Homo sapiens OX=9606 GN=YWHAZ PE=1 SV=1,1433Z_HUMAN 14-3-3 protein zeta/delta OS=Homo sap…	B7Z2E6,E7EX29,H0YB80,P63104	8	41.07	41.07	41.07	89.29	8	8	5	5	42	42	0.205079	1.63665	0.105384	0.841027	1053.84	8410.27	62.1875	496.292	19.0604	100	Confident
566	0	Single Protein	P30050	60S ribosomal protein L12 (RL12_HUMAN)	P30050	RL12_HUMAN 60S ribosomal protein L12 OS=Homo sapiens OX=9606 GN=RPL12 PE=1 SV=1		9	54.55	54.55	54.55	84.85	8	8	8	8	39	36	0.257143	1.03092	0.132138	0.529758	1321.38	5297.58	77.9751	312.612	17.8075	100	Confident
567	0	Single Protein	Q9NVJ2	ADP-ribosylation factor-like protein 8B (ARL8B_HUMAN)	Q9NVJ2	ARL8B_HUMAN ADP-ribosylation factor-like protein 8B OS=Homo sapiens OX=9606 GN=ARL8B PE=1 SV=1		3	58.06	58.06	58.06	73.66	8	8	2	2	38	35	0.139752	1.03092	0.0718142	0.529758	718.142	5297.58	42.3777	312.612	21.5251	100	Confident
568	0	Single Protein	P61026	Ras-related protein Rab-10 (RAB10_HUMAN)	P61026	RAB10_HUMAN Ras-related protein Rab-10 OS=Homo sapiens OX=9606 GN=RAB10 PE=1 SV=1		2	43.5	43.5	43.5	85	8	8	6	6	38	38	0.153676	0.811609	0.0789698	0.417062	789.698	4170.62	46.6003	246.109	22.5266	100	Confident
569	0	Single Protein	P20618	Proteasome subunit beta type-1 (PSB1_HUMAN)	P20618	PSB1_HUMAN Proteasome subunit beta type-1 OS=Homo sapiens OX=9606 GN=PSMB1 PE=1 SV=2		6	45.23	45.23	45.23	77.59	8	8	8	8	37	37	0.173709	0.887392	0.0892639	0.456005	892.639	4560.05	52.6749	269.089	26.4724	100	Confident
570	0	Related Proteins	E7EQB8	Isocitrate dehydrogenase [NAD] subunit, mitochondrial (E7EQB8_HUMAN)	E7EQB8,E9PF84,P51553	E7EQB8_HUMAN Isocitrate dehydrogenase [NAD] subunit, mitochondrial OS=Homo sapiens OX=9606 GN=IDH3G PE=1 SV=1,E9PF84_HUMAN Isocitrate dehydrogenase [NAD] subunit, mitochondrial (Fragment) OS=Homo sapiens OX=9606 GN=IDH3G PE=1 SV=1,IDH3G_HUMAN Isocitrate dehydrogenase [NAD] subunit gamma, mitochondrial OS=Homo sapiens OX=9606 GN=IDH3G PE=1 SV=1	E9PF84,P51553	X	35.29	35.29	35.29	70	8	8	2	2	37	36	0.142857	0.692667	0.0734101	0.355941	734.101	3559.41	43.3195	210.042	37.0432	100	Confident
571	0	Related Proteins	M0R2N5	Very-long-chain enoyl-CoA reductase (M0R2N5_HUMAN)	M0R2N5,Q9NZ01	M0R2N5_HUMAN Very-long-chain enoyl-CoA reductase OS=Homo sapiens OX=9606 GN=TECR PE=1 SV=1,TECR_HUMAN Very-long-chain enoyl-CoA reductase OS=Homo sapiens OX=9606 GN=TECR PE=1 SV=1	Q9NZ01	19	18.79	18.79	23.7	57.8	8	7	6	5	36	26	0.0964912	0.511775	0.049584	0.262986	495.84	2629.86	29.2596	155.189	39.9411	100	Confident
572	0	Related Proteins	A0A087WXM6	60S ribosomal protein L17 (Fragment) (A0A087WXM6_HUMAN)	A0A087WXM6,A0A0A0MRF8,A0A0A6YYL6,J3KRX5,J3QLC8,J3QQT2,P18621	A0A087WXM6_HUMAN 60S ribosomal protein L17 (Fragment) OS=Homo sapiens OX=9606 GN=RPL17 PE=1 SV=1,A0A0A0MRF8_HUMAN 60S ribosomal protein L17 OS=Homo sapiens OX=9606 GN=RPL17-C18orf32 PE=3 SV=1,A0A0A6YYL6_HUMAN 60S ribosomal protein L17 OS=Homo sapiens OX=9606 GN=RPL17-C18orf32 PE=3 SV=1,J3KRX5_HUMAN 60S ribosomal protein L17 (Fragment) OS=Homo sapiens OX=9606 GN=RPL17 PE=1 SV=1,J3QLC8_HUMAN 60S ri…	A0A0A0MRF8,A0A0A6YYL6,J3KRX5,J3QLC8,J3QQT2,P18621	18	40.24	40.24	40.24	81.07	8	8	4	4	35	34	0.248175	0.747528	0.12753	0.384133	1275.3	3841.33	75.2557	226.678	19.5732	100	Confident
573	0	Related Proteins	A0A0D9SF20	Polypyrimidine tract binding protein 1, isoform CRA_e (A0A0D9SF20_HUMAN)	A0A0D9SF20,A0A0U1RRM4,A0A7I2V621,A6NLN1,P26599	A0A0D9SF20_HUMAN Polypyrimidine tract binding protein 1, isoform CRA_e OS=Homo sapiens OX=9606 GN=PTBP1 PE=1 SV=1,A0A0U1RRM4_HUMAN Polypyrimidine tract-binding protein 1 OS=Homo sapiens OX=9606 GN=PTBP1 PE=1 SV=1,A0A7I2V621_HUMAN Polypyrimidine tract-binding protein 1 OS=Homo sapiens OX=9606 GN=PTBP1 PE=1 SV=1,A6NLN1_HUMAN Polypyrimidine tract-binding protein 1 OS=Homo sapiens OX=9606 GN=PTBP1 PE…	A0A0U1RRM4,A0A7I2V621,A6NLN1,P26599	19	54.31	54.31	54.31	60.41	8	7	3	3	34	33	0.196552	1.01534	0.101002	0.521752	1010.02	5217.52	59.6016	307.887	21.8995	100	Confident
574	0	Related Proteins	E7EP32	Guanine nucleotide-binding protein G(I)/G(S)/G(T) subunit beta-2 (E7EP32_HUMAN)	E7EP32,P62879	E7EP32_HUMAN Guanine nucleotide-binding protein G(I)/G(S)/G(T) subunit beta-2 OS=Homo sapiens OX=9606 GN=GNB2 PE=1 SV=1,GBB2_HUMAN Guanine nucleotide-binding protein G(I)/G(S)/G(T) subunit beta-2 OS=Homo sapiens OX=9606 GN=GNB2 PE=1 SV=3	P62879	7	38.51	38.51	38.51	55.07	8	8	1	1	33	33	0.109407	0.978319	0.056221	0.502729	562.21	5027.29	33.1762	296.662	32.3875	100	Confident
575	0	Related Proteins	A0A2R8YEM3	Ribosomal protein L15 (Fragment) (A0A2R8YEM3_HUMAN)	A0A2R8YEM3,E7ENU7,E7EQV9,P61313	A0A2R8YEM3_HUMAN Ribosomal protein L15 (Fragment) OS=Homo sapiens OX=9606 GN=RPL15 PE=1 SV=1,E7ENU7_HUMAN Ribosomal protein L15 (Fragment) OS=Homo sapiens OX=9606 GN=RPL15 PE=1 SV=1,E7EQV9_HUMAN Ribosomal protein L15 (Fragment) OS=Homo sapiens OX=9606 GN=RPL15 PE=1 SV=1,RL15_HUMAN 60S ribosomal protein L15 OS=Homo sapiens OX=9606 GN=RPL15 PE=1 SV=2	E7ENU7,E7EQV9,P61313	3	33.14	33.14	37.87	80.47	8	7	5	5	33	32	0.191176	0.606506	0.09824	0.311666	982.4	3116.66	57.9716	183.915	19.9558	100	Confident
576	0	Single Protein	Q9GZT3	SRA stem-loop-interacting RNA-binding protein, mitochondrial (SLIRP_HUMAN)	Q9GZT3	SLIRP_HUMAN SRA stem-loop-interacting RNA-binding protein, mitochondrial OS=Homo sapiens OX=9606 GN=SLIRP PE=1 SV=1		14	66.06	66.06	74.31	85.32	8	7	1	1	33	30	0.322581	1.58086	0.165765	0.812359	1657.65	8123.59	97.8182	479.375	12.3414	100	Confident
577	0	Related Proteins	E9PQD7	40S ribosomal protein S2 (E9PQD7_HUMAN)	E9PQD7,H0YEN5,P15880	E9PQD7_HUMAN 40S ribosomal protein S2 OS=Homo sapiens OX=9606 GN=RPS2 PE=1 SV=1,H0YEN5_HUMAN 40S ribosomal protein S2 (Fragment) OS=Homo sapiens OX=9606 GN=RPS2 PE=1 SV=1,RS2_HUMAN 40S ribosomal protein S2 OS=Homo sapiens OX=9606 GN=RPS2 PE=1 SV=2	H0YEN5,P15880	16	31.49	31.49	31.49	83.4	8	8	3	3	32	31	0.147959	0.584893	0.0760319	0.30056	760.319	3005.6	44.8666	177.361	25.1952	100	Confident
578	0	Single Protein	Q16762	Thiosulfate sulfurtransferase (THTR_HUMAN)	Q16762	THTR_HUMAN Thiosulfate sulfurtransferase OS=Homo sapiens OX=9606 GN=TST PE=1 SV=4		22	41.41	41.41	41.41	78.11	8	8	6	6	31	25	0.107759	0.668101	0.055374	0.343317	553.74	3433.17	32.6763	202.592	33.4078	100	Confident
579	0	Single Protein	O75489	NADH dehydrogenase [ubiquinone] iron-sulfur protein 3, mitochondrial (NDUS3_HUMAN)	O75489	NDUS3_HUMAN NADH dehydrogenase [ubiquinone] iron-sulfur protein 3, mitochondrial OS=Homo sapiens OX=9606 GN=NDUFS3 PE=1 SV=1		11	35.23	35.23	35.23	77.65	8	8	7	7	31	31	0.132479	0.811609	0.0680769	0.417062	680.769	4170.62	40.1723	246.109	30.2227	100	Confident
580	0	Single Protein	Q969G5	Caveolae-associated protein 3 (CAVN3_HUMAN)	Q969G5	CAVN3_HUMAN Caveolae-associated protein 3 OS=Homo sapiens OX=9606 GN=CAVIN3 PE=1 SV=3		11	30.27	30.27	30.65	58.24	8	7	1	1	31	30	0.197368	0.654817	0.101422	0.336491	1014.22	3364.91	59.8493	198.564	27.6845	100	Confident
581	0	Single Protein	O95716	Ras-related protein Rab-3D (RAB3D_HUMAN)	O95716	RAB3D_HUMAN Ras-related protein Rab-3D OS=Homo sapiens OX=9606 GN=RAB3D PE=1 SV=1		19	41.55	41.55	48.4	77.17	8	7	3	2	31	26	0.110332	0.957342	0.0566962	0.49195	566.962	4919.5	33.4566	290.301	24.2518	100	Confident
582	0	Related Proteins	M0R210	40S ribosomal protein S16 (M0R210_HUMAN)	M0R210,P62249	M0R210_HUMAN 40S ribosomal protein S16 OS=Homo sapiens OX=9606 GN=RPS16 PE=1 SV=1,RS16_HUMAN 40S ribosomal protein S16 OS=Homo sapiens OX=9606 GN=RPS16 PE=1 SV=2	P62249	19	46.51	46.51	52.71	79.84	8	7	4	3	31	29	0.257282	0.8166	0.132209	0.419627	1322.09	4196.27	78.0171	247.623	14.41	100	Confident
583	0	Single Protein	Q92688	Acidic leucine-rich nuclear phosphoprotein 32 family member B (AN32B_HUMAN)	Q92688	AN32B_HUMAN Acidic leucine-rich nuclear phosphoprotein 32 family member B OS=Homo sapiens OX=9606 GN=ANP32B PE=1 SV=1		9	25.9	25.9	25.9	44.22	8	8	2	2	30	27	0.125899	0.930698	0.064696	0.478258	646.96	4782.58	38.1772	282.221	28.7703	100	Confident
584	0	Single Protein	Q9H3N1	Thioredoxin-related transmembrane protein 1 (TMX1_HUMAN)	Q9H3N1	TMX1_HUMAN Thioredoxin-related transmembrane protein 1 OS=Homo sapiens OX=9606 GN=TMX1 PE=1 SV=1		14	23.93	23.93	23.93	39.64	8	8	6	6	30	29	0.174699	0.930698	0.0897726	0.478258	897.726	4782.58	52.975	282.221	31.7708	100	Confident
585	0	Single Protein	P31942	Heterogeneous nuclear ribonucleoprotein H3 (HNRH3_HUMAN)	P31942	HNRH3_HUMAN Heterogeneous nuclear ribonucleoprotein H3 OS=Homo sapiens OX=9606 GN=HNRNPH3 PE=1 SV=2		10	31.21	31.21	37.28	59.83	8	7	7	6	30	28	0.0939716	0.584893	0.0482893	0.30056	482.893	3005.6	28.4956	177.361	36.9031	100	Confident
586	0	Related Proteins	H0YKF0	Electron transfer flavoprotein subunit alpha, mitochondrial (Fragment) (H0YKF0_HUMAN)	H0YKF0,H0YL12,H0YLU7,P13804	H0YKF0_HUMAN Electron transfer flavoprotein subunit alpha, mitochondrial (Fragment) OS=Homo sapiens OX=9606 GN=ETFA PE=1 SV=1,H0YL12_HUMAN Electron transfer flavoprotein subunit alpha, mitochondrial (Fragment) OS=Homo sapiens OX=9606 GN=ETFA PE=1 SV=8,H0YLU7_HUMAN Electron transfer flavoprotein subunit alpha, mitochondrial (Fragment) OS=Homo sapiens OX=9606 GN=ETFA PE=1 SV=1,ETFA_HUMAN Electron t…	H0YL12,H0YLU7,P13804	15	34.95	34.95	34.95	80.28	8	8	2	2	30	30	0.0849421	0.811609	0.0436493	0.417062	436.493	4170.62	25.7575	246.109	30.2019	100	Confident
587	0	Single Protein	Q00688	Peptidyl-prolyl cis-trans isomerase FKBP3 (FKBP3_HUMAN)	Q00688	FKBP3_HUMAN Peptidyl-prolyl cis-trans isomerase FKBP3 OS=Homo sapiens OX=9606 GN=FKBP3 PE=1 SV=1		14	27.23	27.23	33.48	71.43	8	6	7	5	30	22	0.11828	0.425103	0.0607804	0.218448	607.804	2184.48	35.8667	128.907	25.1613	100	Confident
588	0	Related Proteins	Q9Y3B3	Transmembrane emp24 domain-containing protein 7 (TMED7_HUMAN)	A0A0A6YYA0,Q9Y3B3	A0A0A6YYA0_HUMAN Protein TMED7-TICAM2 OS=Homo sapiens OX=9606 GN=TMED7-TICAM2 PE=3 SV=1,TMED7_HUMAN Transmembrane emp24 domain-containing protein 7 OS=Homo sapiens OX=9606 GN=TMED7 PE=1 SV=2	A0A0A6YYA0	5	34.82	34.82	34.82	78.13	8	8	7	7	30	30	0.145	1.0893	0.0745113	0.559757	745.113	5597.57	43.9693	330.314	25.1556	100	Confident
589	0	Single Protein	P10599	Thioredoxin (THIO_HUMAN)	P10599	THIO_HUMAN Thioredoxin OS=Homo sapiens OX=9606 GN=TXN PE=1 SV=3		9	57.14	57.14	57.14	89.52	8	7	8	7	30	27	0.276596	2.83119	0.142134	1.45486	1421.34	14548.6	83.8739	858.519	11.7297	100	Confident
590	0	Single Protein	P08574	Cytochrome c1, heme protein, mitochondrial (CY1_HUMAN)	P08574	CY1_HUMAN Cytochrome c1, heme protein, mitochondrial OS=Homo sapiens OX=9606 GN=CYC1 PE=1 SV=3		8	30.77	30.77	32.62	65.85	8	7	8	7	29	26	0.121495	0.629751	0.0624329	0.323611	624.329	3236.11	36.8418	190.963	35.399	100	Confident
591	0	Related Proteins	H0YN26	Acidic leucine-rich nuclear phosphoprotein 32 family member A (H0YN26_HUMAN)	H0YN26,P39687	H0YN26_HUMAN Acidic leucine-rich nuclear phosphoprotein 32 family member A OS=Homo sapiens OX=9606 GN=ANP32A PE=1 SV=1,AN32A_HUMAN Acidic leucine-rich nuclear phosphoprotein 32 family member A OS=Homo sapiens OX=9606 GN=ANP32A PE=1 SV=1	P39687	15	36.72	36.72	36.72	71.75	8	8	1	1	29	25	0.1	1.22754	0.0513871	0.630798	513.871	6307.98	30.3236	372.236	19.9851	100	Confident
592	0	Related Proteins	A0A087WT44	Heme oxygenase (biliverdin-producing) (A0A087WT44_HUMAN)	A0A087WT44,I3L159,I3L1F5,P30519	A0A087WT44_HUMAN Heme oxygenase (biliverdin-producing) OS=Homo sapiens OX=9606 GN=HMOX2 PE=1 SV=1,I3L159_HUMAN Heme oxygenase (biliverdin-producing) (Fragment) OS=Homo sapiens OX=9606 GN=HMOX2 PE=1 SV=1,I3L1F5_HUMAN Heme oxygenase (biliverdin-producing) (Fragment) OS=Homo sapiens OX=9606 GN=HMOX2 PE=1 SV=1,HMOX2_HUMAN Heme oxygenase 2 OS=Homo sapiens OX=9606 GN=HMOX2 PE=1 SV=2	I3L159,I3L1F5,P30519	16	24.86	24.86	27.84	82.16	8	7	2	2	29	28	0.0853659	0.454758	0.043867	0.233687	438.67	2336.87	25.886	137.899	41.6425	100	Confident
593	0	Single Protein	P07305	Histone H1.0 (H10_HUMAN)	P07305	H10_HUMAN Histone H1.0 OS=Homo sapiens OX=9606 GN=H1-0 PE=1 SV=3		22	28.35	28.35	28.35	72.68	8	8	8	8	28	27	0.191489	0.406527	0.0984008	0.208902	984.008	2089.02	58.0665	123.274	20.8502	100	Confident
594	0	Single Protein	O75477	Erlin-1 (ERLN1_HUMAN)	O75477	ERLN1_HUMAN Erlin-1 OS=Homo sapiens OX=9606 GN=ERLIN1 PE=1 SV=2		10	26.15	26.15	33.05	79.02	8	7	3	3	27	26	0.0657895	0.430723	0.0338073	0.221336	338.073	2213.36	19.9498	130.611	39.1464	100	Confident
595	0	Single Protein	Q8TC12	Retinol dehydrogenase 11 (RDH11_HUMAN)	Q8TC12	RDH11_HUMAN Retinol dehydrogenase 11 OS=Homo sapiens OX=9606 GN=RDH11 PE=1 SV=2		14	27.67	27.67	31.45	62.58	8	6	1	1	26	21	0.0846774	0.519911	0.0435133	0.267167	435.133	2671.67	25.6773	157.656	35.3634	100	Confident
596	0	Single Protein	P35914	Hydroxymethylglutaryl-CoA lyase, mitochondrial (HMGCL_HUMAN)	P35914	HMGCL_HUMAN Hydroxymethylglutaryl-CoA lyase, mitochondrial OS=Homo sapiens OX=9606 GN=HMGCL PE=1 SV=2		1	31.38	31.38	31.38	64.92	8	8	7	7	26	25	0.118483	0.747528	0.0608852	0.384133	608.852	3841.33	35.9285	226.678	34.3378	100	Confident
597	0	Related Proteins	G3V295	Proteasome subunit alpha type (G3V295_HUMAN)	G3V295,G3V5Z7,P60900	G3V295_HUMAN Proteasome subunit alpha type OS=Homo sapiens OX=9606 GN=PSMA6 PE=1 SV=1,G3V5Z7_HUMAN Proteasome subunit alpha type OS=Homo sapiens OX=9606 GN=PSMA6 PE=1 SV=1,PSA6_HUMAN Proteasome subunit alpha type-6 OS=Homo sapiens OX=9606 GN=PSMA6 PE=1 SV=1	G3V5Z7,P60900	14	46.31	46.31	46.31	69.46	8	8	2	2	26	26	0.184397	0.930698	0.0947563	0.478258	947.563	4782.58	55.9159	282.221	22.8273	100	Confident
598	0	Related Proteins	A0A7I2V412	Core histone macro-H2A.2 (A0A7I2V412_HUMAN)	A0A7I2V412,A0A7I2V423,Q9P0M6	A0A7I2V412_HUMAN Core histone macro-H2A.2 OS=Homo sapiens OX=9606 GN=MACROH2A2 PE=1 SV=1,A0A7I2V423_HUMAN Core histone macro-H2A.2 OS=Homo sapiens OX=9606 GN=MACROH2A2 PE=1 SV=1,H2AW_HUMAN Core histone macro-H2A.2 OS=Homo sapiens OX=9606 GN=MACROH2A2 PE=1 SV=3	A0A7I2V423,Q9P0M6	10	23.58	23.58	35.22	74.93	8	6	2	1	26	24	0.0645161	0.274275	0.033153	0.140942	331.53	1409.42	19.5636	83.1701	36.2555	100	Confident
599	0	Single Protein	P62330	ADP-ribosylation factor 6 (ARF6_HUMAN)	P62330	ARF6_HUMAN ADP-ribosylation factor 6 OS=Homo sapiens OX=9606 GN=ARF6 PE=1 SV=2		14	50.29	50.29	54.29	72	8	6	7	5	26	22	0.144737	0.778279	0.074376	0.399935	743.76	3999.35	43.8895	236.003	20.0694	100	Confident
600	0	Single Protein	Q9Y2S7	Polymerase delta-interacting protein 2 (PDIP2_HUMAN)	Q9Y2S7	PDIP2_HUMAN Polymerase delta-interacting protein 2 OS=Homo sapiens OX=9606 GN=POLDIP2 PE=1 SV=1		17	26.9	26.9	26.9	73.1	8	8	1	1	25	24	0.0819113	0.534781	0.0420918	0.274808	420.918	2748.08	24.8385	162.165	42.0072	100	Confident
601	0	Single Protein	O00154	Cytosolic acyl coenzyme A thioester hydrolase (BACH_HUMAN)	O00154	BACH_HUMAN Cytosolic acyl coenzyme A thioester hydrolase OS=Homo sapiens OX=9606 GN=ACOT7 PE=1 SV=3		1	25.79	25.79	28.95	75.53	8	7	3	2	25	23	0.0801394	0.380384	0.0411813	0.195468	411.813	1954.68	24.3012	115.346	41.7693	100	Confident
602	0	Single Protein	P51665	26S proteasome non-ATPase regulatory subunit 7 (PSMD7_HUMAN)	P51665	PSMD7_HUMAN 26S proteasome non-ATPase regulatory subunit 7 OS=Homo sapiens OX=9606 GN=PSMD7 PE=1 SV=2		16	36.73	36.73	36.73	76.85	8	8	2	2	24	22	0.0797101	0.456348	0.0409607	0.234504	409.607	2345.04	24.171	138.381	37.0025	100	Confident
603	0	Single Protein	Q02790	Peptidyl-prolyl cis-trans isomerase FKBP4 (FKBP4_HUMAN)	Q02790	FKBP4_HUMAN Peptidyl-prolyl cis-trans isomerase FKBP4 OS=Homo sapiens OX=9606 GN=FKBP4 PE=1 SV=3		12	22	22	23.75	86.71	8	7	5	5	24	19	0.0477387	0.29689	0.0245315	0.152563	245.315	1525.63	14.4761	90.0279	51.7721	100	Confident
604	0	Single Protein	Q9BTZ2	Dehydrogenase/reductase SDR family member 4 (DHRS4_HUMAN)	Q9BTZ2	DHRS4_HUMAN Dehydrogenase/reductase SDR family member 4 OS=Homo sapiens OX=9606 GN=DHRS4 PE=1 SV=3		14	30.94	30.94	36.69	46.4	8	7	2	2	23	21	0.116022	0.629751	0.0596204	0.323611	596.204	3236.11	35.1821	190.963	29.5184	100	Confident
605	0	Related Proteins	B4E3S0	Coronin (B4E3S0_HUMAN)	B4E3S0,Q9ULV4	B4E3S0_HUMAN Coronin OS=Homo sapiens OX=9606 GN=CORO1C PE=1 SV=1,COR1C_HUMAN Coronin-1C OS=Homo sapiens OX=9606 GN=CORO1C PE=1 SV=1	Q9ULV4	12	20.6	20.6	22.76	53.39	8	7	3	3	23	21	0.0742972	0.39905	0.0381792	0.20506	381.792	2050.6	22.5296	121.007	41.5773	100	Confident
606	0	Related Proteins	C9J1Z8	ADP-ribosylation factor 5 (Fragment) (C9J1Z8_HUMAN)	C9J1Z8,P84085	C9J1Z8_HUMAN ADP-ribosylation factor 5 (Fragment) OS=Homo sapiens OX=9606 GN=ARF5 PE=1 SV=1,ARF5_HUMAN ADP-ribosylation factor 5 OS=Homo sapiens OX=9606 GN=ARF5 PE=1 SV=2	P84085	7	60.67	60.67	69.33	88	8	7	3	2	22	21	0.0833333	1.33572	0.0428226	0.686388	428.226	6863.88	25.2697	405.039	17.0959	100	Confident
607	0	Related Proteins	D6RER5	Septin (D6RER5_HUMAN)	D6RER5,D6RGI3,Q9NVA2	D6RER5_HUMAN Septin OS=Homo sapiens OX=9606 GN=SEPTIN11 PE=1 SV=1,D6RGI3_HUMAN Septin OS=Homo sapiens OX=9606 GN=SEPTIN11 PE=1 SV=1,SEP11_HUMAN Septin-11 OS=Homo sapiens OX=9606 GN=SEPTIN11 PE=1 SV=3	D6RGI3,Q9NVA2	4	17.13	17.13	24.31	75.23	8	6	1	1	22	20	0.0415385	0.240938	0.0213454	0.123811	213.454	1238.11	12.596	73.0611	49.7774	100	Confident
608	0	Single Protein	P43686	26S proteasome regulatory subunit 6B (PRS6B_HUMAN)	P43686	PRS6B_HUMAN 26S proteasome regulatory subunit 6B OS=Homo sapiens OX=9606 GN=PSMC4 PE=1 SV=2		19	21.05	21.05	21.05	64.11	8	7	8	7	22	21	0.0783582	0.39905	0.040266	0.20506	402.66	2050.6	23.7611	121.007	47.3365	100	Confident
609	0	Single Protein	Q92520	Protein FAM3C (FAM3C_HUMAN)	Q92520	FAM3C_HUMAN Protein FAM3C OS=Homo sapiens OX=9606 GN=FAM3C PE=1 SV=1		7	42.73	42.73	47.58	88.11	8	7	4	3	22	18	0.09	0.778279	0.0462484	0.399935	462.484	3999.35	27.2913	236.003	24.6646	100	Confident
610	0	Single Protein	P40121	Macrophage-capping protein (CAPG_HUMAN)	P40121	CAPG_HUMAN Macrophage-capping protein OS=Homo sapiens OX=9606 GN=CAPG PE=1 SV=2		2	37.07	37.07	37.07	41.95	8	8	1	1	21	21	0.0772059	0.692667	0.0396738	0.355941	396.738	3559.41	23.4116	210.042	38.4745	100	Confident
611	0	Single Protein	Q96JJ7	Protein disulfide-isomerase TMX3 (TMX3_HUMAN)	Q96JJ7	TMX3_HUMAN Protein disulfide-isomerase TMX3 OS=Homo sapiens OX=9606 GN=TMX3 PE=1 SV=2		18	19.82	19.82	19.82	60.79	8	7	4	4	21	16	0.0483384	0.39905	0.0248397	0.20506	248.397	2050.6	14.6579	121.007	51.8389	100	Confident
612	0	Single Protein	P00918	Carbonic anhydrase 2 (CAH2_HUMAN)	P00918	CAH2_HUMAN Carbonic anhydrase 2 OS=Homo sapiens OX=9606 GN=CA2 PE=1 SV=2		8	30.38	30.38	34.23	78.08	8	6	7	5	21	18	0.08867	0.637894	0.0455649	0.327795	455.649	3277.95	26.8879	193.433	29.2279	100	Confident
613	0	Related and Unrelated Proteins	A0A1B0GU03	Peptidase A1 domain-containing protein (A0A1B0GU03_HUMAN)	A0A1B0GU03,A0A1B0GU92,A0A1B0GVD5,A0A1B0GVP3,A0A1B0GW44,A0A1B0GWE8,F8W787,H7C469,P07339	A0A1B0GU03_HUMAN Peptidase A1 domain-containing protein OS=Homo sapiens OX=9606 PE=1 SV=1,A0A1B0GU92_HUMAN Peptidase A1 domain-containing protein OS=Homo sapiens OX=9606 PE=1 SV=1,A0A1B0GVD5_HUMAN Cathepsin D OS=Homo sapiens OX=9606 GN=CTSD PE=1 SV=1,A0A1B0GVP3_HUMAN Cathepsin D OS=Homo sapiens OX=9606 GN=CTSD PE=1 SV=1,A0A1B0GW44_HUMAN Cathepsin D OS=Homo sapiens OX=9606 GN=CTSD PE=1 SV=1,A0A1B0…	A0A1B0GU92,A0A1B0GVD5,A0A1B0GVP3,A0A1B0GW44,A0A1B0GWE8,F8W787,H7C469,P07339		17.01	17.01	17.01	59.45	8	8	2	2	21	20	0.0540541	0.435036	0.0277768	0.223552	277.768	2235.52	16.3912	131.919	62.6616	100	Confident
614	0	Related Proteins	B0QY89	Eukaryotic translation initiation factor 3 subunit L (B0QY89_HUMAN)	B0QY89,B0QY90,Q9Y262	B0QY89_HUMAN Eukaryotic translation initiation factor 3 subunit L OS=Homo sapiens OX=9606 GN=EIF3L PE=1 SV=1,B0QY90_HUMAN Eukaryotic translation initiation factor 3 subunit L OS=Homo sapiens OX=9606 GN=EIF3L PE=1 SV=1,EIF3L_HUMAN Eukaryotic translation initiation factor 3 subunit L OS=Homo sapiens OX=9606 GN=EIF3L PE=1 SV=1	B0QY90,Q9Y262	22	14.83	14.83	15.65	65.4	8	7	8	7	21	20	0.0447427	0.26748	0.022992	0.13745	229.92	1374.5	13.5676	81.1097	70.8566	100	Confident
615	0	Single Protein	O95994	Anterior gradient protein 2 homolog (AGR2_HUMAN)	O95994	AGR2_HUMAN Anterior gradient protein 2 homolog OS=Homo sapiens OX=9606 GN=AGR2 PE=1 SV=1		7	55.43	55.43	56	87.43	8	7	2	2	21	20	0.130719	1.01534	0.0671726	0.521752	671.726	5217.52	39.6387	307.887	19.9666	100	Confident
616	0	Single Protein	Q92665	28S ribosomal protein S31, mitochondrial (RT31_HUMAN)	Q92665	RT31_HUMAN 28S ribosomal protein S31, mitochondrial OS=Homo sapiens OX=9606 GN=MRPS31 PE=1 SV=3		13	22.28	22.28	26.08	78.23	8	6	8	6	21	18	0.0537313	0.254182	0.027611	0.130617	276.11	1306.17	16.2933	77.0773	45.2905	100	Confident
617	0	Single Protein	Q13637	Ras-related protein Rab-32 (RAB32_HUMAN)	Q13637	RAB32_HUMAN Ras-related protein Rab-32 OS=Homo sapiens OX=9606 GN=RAB32 PE=1 SV=3		6	44.89	44.89	44.89	88.44	8	8	6	6	20	20	0.0929648	0.978319	0.0477719	0.502729	477.719	5027.29	28.1903	296.662	24.9817	100	Confident
618	0	Single Protein	P55145	Mesencephalic astrocyte-derived neurotrophic factor (MANF_HUMAN)	P55145	MANF_HUMAN Mesencephalic astrocyte-derived neurotrophic factor OS=Homo sapiens OX=9606 GN=MANF PE=1 SV=3		3	46.15	46.15	58.24	82.42	8	7	5	4	20	15	0.1	0.629751	0.0513871	0.323611	513.871	3236.11	30.3236	190.963	20.6868	100	Confident
619	0	Single Protein	O95197	Reticulon-3 (RTN3_HUMAN)	O95197	RTN3_HUMAN Reticulon-3 OS=Homo sapiens OX=9606 GN=RTN3 PE=1 SV=2		11	2.91	2.91	8.43	52.52	8	3	6	2	20	10	0.0152979	0.0746078	0.00786115	0.0383388	78.6115	383.388	4.63888	22.6238	112.541	100	Confident
620	0	Related Proteins	B4DR61	Protein transport protein Sec61 subunit alpha isoform 1 (B4DR61_HUMAN)	B4DR61,P61619	B4DR61_HUMAN Protein transport protein Sec61 subunit alpha isoform 1 OS=Homo sapiens OX=9606 GN=SEC61A1 PE=1 SV=1,S61A1_HUMAN Protein transport protein Sec61 subunit alpha isoform 1 OS=Homo sapiens OX=9606 GN=SEC61A1 PE=1 SV=2	P61619	3	19.29	19.29	19.29	40.25	8	8	6	6	19	19	0.0701107	0.668101	0.0360278	0.343317	360.278	3433.17	21.2601	202.592	52.9149	100	Confident
621	0	Related Proteins	E7EUL0	Polypeptide N-acetylgalactosaminyltransferase 3 (E7EUL0_HUMAN)	E7EUL0,Q14435	E7EUL0_HUMAN Polypeptide N-acetylgalactosaminyltransferase 3 OS=Homo sapiens OX=9606 GN=GALNT3 PE=1 SV=1,GALT3_HUMAN Polypeptide N-acetylgalactosaminyltransferase 3 OS=Homo sapiens OX=9606 GN=GALNT3 PE=1 SV=2	Q14435	2	21.83	21.83	36.93	56.33	8	6	4	3	19	15	0.05	0.467799	0.0256935	0.240388	256.935	2403.88	15.1618	141.854	42.5059	100	Confident
622	0	Related Proteins	D6RBE9	Annexin (D6RBE9_HUMAN)	D6RBE9,D6RBL5,P08758	D6RBE9_HUMAN Annexin OS=Homo sapiens OX=9606 GN=ANXA5 PE=1 SV=1,D6RBL5_HUMAN Annexin OS=Homo sapiens OX=9606 GN=ANXA5 PE=1 SV=1,ANXA5_HUMAN Annexin A5 OS=Homo sapiens OX=9606 GN=ANXA5 PE=1 SV=2	D6RBL5,P08758	4	30	30	30	77.27	8	7	8	7	18	17	0.0876289	0.8166	0.0450299	0.419627	450.299	4196.27	26.5723	247.623	24.6824	100	Confident
623	0	Related Proteins	A0A087WWT3	Albumin (A0A087WWT3_HUMAN)	A0A087WWT3,A0A0C4DGB6,H7C013,P02768	A0A087WWT3_HUMAN Albumin OS=Homo sapiens OX=9606 GN=ALB PE=1 SV=1,A0A0C4DGB6_HUMAN Albumin OS=Homo sapiens OX=9606 GN=ALB PE=1 SV=1,H7C013_HUMAN Albumin (Fragment) OS=Homo sapiens OX=9606 GN=ALB PE=1 SV=1,ALBU_HUMAN Albumin OS=Homo sapiens OX=9606 GN=ALB PE=1 SV=2	A0A0C4DGB6,H7C013,P02768	4	15.15	15.15	20.45	87.37	8	6	7	5	17	14	0.0404624	0.311134	0.0207925	0.159883	207.925	1598.83	12.2697	94.3471	45.1184	100	Confident
624	0	Single Protein	Q16740	ATP-dependent Clp protease proteolytic subunit, mitochondrial (CLPP_HUMAN)	Q16740	CLPP_HUMAN ATP-dependent Clp protease proteolytic subunit, mitochondrial OS=Homo sapiens OX=9606 GN=CLPP PE=1 SV=1		19	28.88	28.88	32.85	61.73	8	6	2	1	17	14	0.0703518	0.737801	0.0361517	0.379134	361.517	3791.34	21.3332	223.728	30.1606	100	Confident
625	0	Single Protein	Q9HB71	Calcyclin-binding protein (CYBP_HUMAN)	Q9HB71	CYBP_HUMAN Calcyclin-binding protein OS=Homo sapiens OX=9606 GN=CACYBP PE=1 SV=2		1	31.58	31.58	52.19	83.33	8	5	8	5	17	14	0.0736842	0.343399	0.0378642	0.176463	378.642	1764.63	22.3437	104.131	26.1936	100	Confident
626	0	Related Proteins	A0A0C4DFM1	Transmembrane 9 superfamily member (A0A0C4DFM1_HUMAN)	A0A0C4DFM1,Q92544	A0A0C4DFM1_HUMAN Transmembrane 9 superfamily member OS=Homo sapiens OX=9606 GN=TM9SF4 PE=1 SV=1,TM9S4_HUMAN Transmembrane 9 superfamily member 4 OS=Homo sapiens OX=9606 GN=TM9SF4 PE=1 SV=2	Q92544	20	11.36	11.36	13.6	48	8	5	8	5	16	12	0.034188	0.237635	0.0175682	0.122114	175.682	1221.14	10.3671	72.0596	72.4937	100	Confident
627	0	Single Protein	Q9BR76	Coronin-1B (COR1B_HUMAN)	Q9BR76	COR1B_HUMAN Coronin-1B OS=Homo sapiens OX=9606 GN=CORO1B PE=1 SV=1		11	13.91	13.91	17.59	45.4	8	6	4	3	15	13	0.0402685	0.279802	0.0206928	0.143782	206.928	1437.82	12.2109	84.8462	54.2002	100	Confident
628	0	Related Proteins	A0A0C4DG89	RNA helicase (A0A0C4DG89_HUMAN)	A0A0C4DG89,Q7L014	A0A0C4DG89_HUMAN RNA helicase OS=Homo sapiens OX=9606 GN=DDX46 PE=1 SV=1,DDX46_HUMAN Probable ATP-dependent RNA helicase DDX46 OS=Homo sapiens OX=9606 GN=DDX46 PE=1 SV=2	Q7L014	5	5.81	5.81	7.56	75	8	6	6	4	15	11	0.0137328	0.0711511	0.0070569	0.0365625	70.569	365.625	4.16429	21.5756	117.389	100	Confident
629	0	Single Protein	Q52LJ0	Protein FAM98B (FA98B_HUMAN)	Q52LJ0	FA98B_HUMAN Protein FAM98B OS=Homo sapiens OX=9606 GN=FAM98B PE=1 SV=2		15	21.25	21.25	25.64	81.06	8	7	5	5	14	12	0.031746	0.333521	0.0163134	0.171387	163.134	1713.87	9.62655	101.136	45.5187	100	Confident
630	0	Single Protein	Q13505	Metaxin-1 (MTX1_HUMAN)	Q13505	MTX1_HUMAN Metaxin-1 OS=Homo sapiens OX=9606 GN=MTX1 PE=1 SV=3		1	17.17	17.17	21.03	59.66	8	7	8	7	13	12	0.0315789	0.326805	0.0162275	0.167935	162.275	1679.35	9.57588	99.0991	51.4306	100	Confident
631	0	Single Protein	Q9BUQ8	Probable ATP-dependent RNA helicase DDX23 (DDX23_HUMAN)	Q9BUQ8	DDX23_HUMAN Probable ATP-dependent RNA helicase DDX23 OS=Homo sapiens OX=9606 GN=DDX23 PE=1 SV=3		12	11.46	11.46	12.44	74.51	8	7	6	5	13	13	0.0196399	0.0936765	0.0100924	0.0481376	100.924	481.376	5.95554	28.4061	95.5239	100	Confident
632	0	Single Protein	P30038	Delta-1-pyrroline-5-carboxylate dehydrogenase, mitochondrial (AL4A1_HUMAN)	P30038	AL4A1_HUMAN Delta-1-pyrroline-5-carboxylate dehydrogenase, mitochondrial OS=Homo sapiens OX=9606 GN=ALDH4A1 PE=1 SV=3		1	13.14	13.14	23.27	68.92	8	4	6	3	12	8	0.0167866	0.172102	0.00862613	0.0884383	86.2613	884.383	5.0903	52.1877	61.6806	100	Confident
633	0	Related Proteins	A0A7P0TAL9	Interferon-induced, double-stranded RNA-activated protein kinase (A0A7P0TAL9_HUMAN)	A0A7P0TAL9,A0A7P0TBA9,P19525	A0A7P0TAL9_HUMAN Interferon-induced, double-stranded RNA-activated protein kinase OS=Homo sapiens OX=9606 GN=EIF2AK2 PE=1 SV=1,A0A7P0TBA9_HUMAN Interferon-induced, double-stranded RNA-activated protein kinase OS=Homo sapiens OX=9606 GN=EIF2AK2 PE=1 SV=1,E2AK2_HUMAN Interferon-induced, double-stranded RNA-activated protein kinase OS=Homo sapiens OX=9606 GN=EIF2AK2 PE=1 SV=2	A0A7P0TBA9,P19525	2	14.17	14.17	23.28	65.79	8	6	1	1	12	10	0.0265957	0.183507	0.0136668	0.0942987	136.668	942.987	8.0648	55.6459	56.2121	100	Confident
634	0	Single Protein	P42285	Exosome RNA helicase MTR4 (MTREX_HUMAN)	P42285	MTREX_HUMAN Exosome RNA helicase MTR4 OS=Homo sapiens OX=9606 GN=MTREX PE=1 SV=3		5	6.72	6.72	9.6	67.95	8	6	8	6	12	8	0.0104987	0.110336	0.00539497	0.0566986	53.9497	566.986	3.18358	33.458	117.729	100	Confident
635	0	Single Protein	Q8IXK2	Polypeptide N-acetylgalactosaminyltransferase 12 (GLT12_HUMAN)	Q8IXK2	GLT12_HUMAN Polypeptide N-acetylgalactosaminyltransferase 12 OS=Homo sapiens OX=9606 GN=GALNT12 PE=1 SV=3		9	13.6	12.05	16.18	55.94	8	7	7	6	11	10	0.0250627	0.247069	0.012879	0.126961	128.79	1269.61	7.59991	74.9202	66.8958	100	Confident
636	0	Related Proteins	P16104	Histone H2AX (H2AX_HUMAN)	P16104,Q8IUE6,Q96QV6	H2AX_HUMAN Histone H2AX OS=Homo sapiens OX=9606 GN=H2AX PE=1 SV=2,H2A2B_HUMAN Histone H2A type 2-B OS=Homo sapiens OX=9606 GN=H2AC21 PE=1 SV=3,H2A1A_HUMAN Histone H2A type 1-A OS=Homo sapiens OX=9606 GN=H2AC1 PE=1 SV=3	Q8IUE6,Q96QV6	11	23.08	23.08	23.08	62.94	7	5	1	1	166	126	0.341102	0.557068	0.175282	0.286261	1752.82	2862.61	103.434	168.923	15.1354	100	Confident
637	0	Related Proteins	P0C0S5	Histone H2A.Z (H2AZ_HUMAN)	P0C0S5,Q71UI9	H2AZ_HUMAN Histone H2A.Z OS=Homo sapiens OX=9606 GN=H2AZ1 PE=1 SV=2,H2AV_HUMAN Histone H2A.V OS=Homo sapiens OX=9606 GN=H2AZ2 PE=1 SV=3	Q71UI9	4	53.91	53.91	57.03	60.16	7	6	2	2	95	88	0.345238	0.778279	0.177408	0.399935	1774.08	3999.35	104.689	236.003	13.5446	100	Confident
638	0	Single Protein	P17931	Galectin-3 (LEG3_HUMAN)	P17931	LEG3_HUMAN Galectin-3 OS=Homo sapiens OX=9606 GN=LGALS3 PE=1 SV=5		14	30	30	30	42.8	7	7	2	2	43	43	0.401869	1.73842	0.206509	0.893323	2065.09	8933.23	121.861	527.152	26.1361	100	Confident
639	0	Related Proteins	A8K7Q2	Heat shock cognate 71 kDa protein (A8K7Q2_HUMAN)	A8K7Q2,E9PKE3,E9PN89,P11142	A8K7Q2_HUMAN Heat shock cognate 71 kDa protein OS=Homo sapiens OX=9606 GN=HSPA8 PE=1 SV=1,E9PKE3_HUMAN Heat shock cognate 71 kDa protein OS=Homo sapiens OX=9606 GN=HSPA8 PE=1 SV=1,E9PN89_HUMAN Heat shock cognate 71 kDa protein (Fragment) OS=Homo sapiens OX=9606 GN=HSPA8 PE=1 SV=1,HSP7C_HUMAN Heat shock cognate 71 kDa protein OS=Homo sapiens OX=9606 GN=HSPA8 PE=1 SV=1	E9PKE3,E9PN89,P11142	11	13.66	13.66	13.66	63.41	7	7	1	1	37	34	0.0699301	0.320352	0.035935	0.164619	359.35	1646.19	21.2053	97.1423	45.3103	100	Confident
640	0	Single Protein	P53007	Tricarboxylate transport protein, mitochondrial (TXTP_HUMAN)	P53007	TXTP_HUMAN Tricarboxylate transport protein, mitochondrial OS=Homo sapiens OX=9606 GN=SLC25A1 PE=1 SV=2		22	24.12	24.12	24.12	75.88	7	7	3	3	35	32	0.135593	0.467799	0.0696774	0.240388	696.774	2403.88	41.1168	141.854	33.991	100	Confident
641	0	Single Protein	P48047	ATP synthase subunit O, mitochondrial (ATPO_HUMAN)	P48047	ATPO_HUMAN ATP synthase subunit O, mitochondrial OS=Homo sapiens OX=9606 GN=ATP5PO PE=1 SV=1		21	46.48	46.48	46.48	86.38	7	7	4	4	34	31	0.168478	0.711328	0.0865761	0.365531	865.761	3655.31	51.0887	215.701	23.2627	100	Confident
642	0	Related Proteins	D6RAN4	60S ribosomal protein L9 (Fragment) (D6RAN4_HUMAN)	D6RAN4,P32969	D6RAN4_HUMAN 60S ribosomal protein L9 (Fragment) OS=Homo sapiens OX=9606 GN=RPL9 PE=1 SV=8,RL9_HUMAN 60S ribosomal protein L9 OS=Homo sapiens OX=9606 GN=RPL9 PE=1 SV=1	P32969	4	30.94	30.94	30.94	67.96	7	7	1	1	34	32	0.214765	0.629751	0.110362	0.323611	1103.62	3236.11	65.1246	190.963	20.7623	100	Confident
643	0	Related Proteins	C9JIS1	Guanine nucleotide-binding protein G(I)/G(S)/G(T) subunit beta-2 (Fragment) (C9JIS1_HUMAN)	C9JIS1,C9JXA5,C9JZN1,P62879	C9JIS1_HUMAN Guanine nucleotide-binding protein G(I)/G(S)/G(T) subunit beta-2 (Fragment) OS=Homo sapiens OX=9606 GN=GNB2 PE=1 SV=1,C9JXA5_HUMAN Guanine nucleotide-binding protein G(I)/G(S)/G(T) subunit beta-2 (Fragment) OS=Homo sapiens OX=9606 GN=GNB2 PE=1 SV=1,C9JZN1_HUMAN Guanine nucleotide-binding protein G(I)/G(S)/G(T) subunit beta-2 (Fragment) OS=Homo sapiens OX=9606 GN=GNB2 PE=1 SV=1,GBB2_H…	C9JXA5,C9JZN1,P62879	7	34.05	34.05	34.05	56.9	7	7	3	3	34	34	0.15404	0.905461	0.0791569	0.46529	791.569	4652.9	46.7106	274.569	25.5215	100	Confident
644	0	Related Proteins	B5MD38	Trifunctional enzyme subunit beta, mitochondrial (B5MD38_HUMAN)	B5MD38,C9JE81,C9JEY0,P55084	B5MD38_HUMAN Trifunctional enzyme subunit beta, mitochondrial OS=Homo sapiens OX=9606 GN=HADHB PE=1 SV=1,C9JE81_HUMAN Trifunctional enzyme subunit beta, mitochondrial (Fragment) OS=Homo sapiens OX=9606 GN=HADHB PE=1 SV=8,C9JEY0_HUMAN Trifunctional enzyme subunit beta, mitochondrial (Fragment) OS=Homo sapiens OX=9606 GN=HADHB PE=1 SV=8,ECHB_HUMAN Trifunctional enzyme subunit beta, mitochondrial OS…	C9JE81,C9JEY0,P55084	2	22.51	22.51	22.51	66.1	7	7	1	1	33	33	0.0897887	0.584893	0.0461398	0.30056	461.398	3005.6	27.2272	177.361	37.8995	100	Confident
645	0	Related Proteins	A0A7I2V309	Heterogeneous nuclear ribonucleoprotein Q (A0A7I2V309_HUMAN)	A0A7I2V309,A0A7I2V346,A0A7I2V4Z0,A0A7I2V5Q6,A0A7I2YQN2,A0A7I2YQV8,B7Z645,O60506	A0A7I2V309_HUMAN Heterogeneous nuclear ribonucleoprotein Q OS=Homo sapiens OX=9606 GN=SYNCRIP PE=1 SV=1,A0A7I2V346_HUMAN Heterogeneous nuclear ribonucleoprotein Q OS=Homo sapiens OX=9606 GN=SYNCRIP PE=1 SV=1,A0A7I2V4Z0_HUMAN Heterogeneous nuclear ribonucleoprotein Q OS=Homo sapiens OX=9606 GN=SYNCRIP PE=1 SV=1,A0A7I2V5Q6_HUMAN Heterogeneous nuclear ribonucleoprotein Q OS=Homo sapiens OX=9606 GN=S…	A0A7I2V346,A0A7I2V4Z0,A0A7I2V5Q6,A0A7I2YQN2,A0A7I2YQV8,B7Z645,O60506	6	15.81	15.81	15.81	69.33	7	7	1	1	33	32	0.0554299	0.211528	0.0284838	0.108698	284.838	1086.98	16.8083	64.1429	58.9564	100	Confident
646	0	Related Proteins	H3BV16	Complex I-PDSW (Fragment) (H3BV16_HUMAN)	H3BV16,O96000	H3BV16_HUMAN Complex I-PDSW (Fragment) OS=Homo sapiens OX=9606 GN=NDUFB10 PE=1 SV=8,NDUBA_HUMAN NADH dehydrogenase [ubiquinone] 1 beta subcomplex subunit 10 OS=Homo sapiens OX=9606 GN=NDUFB10 PE=1 SV=3	O96000	16	56.34	56.34	56.34	85.92	7	7	3	3	32	27	0.139344	1.15443	0.0716049	0.59323	716.049	5932.3	42.2542	350.067	17.3735	100	Confident
647	0	Related Proteins	A0A7P0T7U3	Peptidyl-prolyl cis-trans isomerase (A0A7P0T7U3_HUMAN)	A0A7P0T7U3,A0A7P0Z497,P23284	A0A7P0T7U3_HUMAN Peptidyl-prolyl cis-trans isomerase OS=Homo sapiens OX=9606 GN=PPIB PE=1 SV=1,A0A7P0Z497_HUMAN Peptidyl-prolyl cis-trans isomerase OS=Homo sapiens OX=9606 GN=PPIB PE=1 SV=1,PPIB_HUMAN Peptidyl-prolyl cis-trans isomerase B OS=Homo sapiens OX=9606 GN=PPIB PE=1 SV=2	A0A7P0Z497,P23284	15	35.77	35.77	35.77	63.41	7	7	2	2	32	32	0.174757	1.15443	0.0898027	0.59323	898.027	5932.3	52.9928	350.067	13.3412	100	Confident
648	0	Related Proteins	K7ERC8	3-ketodihydrosphingosine reductase (K7ERC8_HUMAN)	K7ERC8,Q06136	K7ERC8_HUMAN 3-ketodihydrosphingosine reductase OS=Homo sapiens OX=9606 GN=KDSR PE=1 SV=2,KDSR_HUMAN 3-ketodihydrosphingosine reductase OS=Homo sapiens OX=9606 GN=KDSR PE=1 SV=1	Q06136	18	32.55	32.55	32.55	64.09	7	7	2	2	32	32	0.167539	0.743329	0.0860935	0.381975	860.935	3819.75	50.804	225.404	32.7051	100	Confident
649	0	Single Protein	P25398	40S ribosomal protein S12 (RS12_HUMAN)	P25398	RS12_HUMAN 40S ribosomal protein S12 OS=Homo sapiens OX=9606 GN=RPS12 PE=1 SV=3		6	53.79	53.79	53.79	85.61	7	7	7	7	31	31	0.274336	1.23872	0.140973	0.636543	1409.73	6365.43	83.1887	375.625	14.5055	100	Confident
650	0	Related Proteins	E7END7	Ras-related protein Rab-1A (E7END7_HUMAN)	E7END7,P62820	E7END7_HUMAN Ras-related protein Rab-1A OS=Homo sapiens OX=9606 GN=RAB1A PE=1 SV=1,RAB1A_HUMAN Ras-related protein Rab-1A OS=Homo sapiens OX=9606 GN=RAB1A PE=1 SV=3	P62820	2	49.13	49.13	49.13	88.44	7	7	3	3	30	30	0.104575	1.15443	0.0537381	0.59323	537.381	5932.3	31.711	350.067	19.0065	100	Confident
651	0	Related Proteins	A0A2R8YD50	Peroxisomal multifunctional enzyme type 2 (A0A2R8YD50_HUMAN)	A0A2R8YD50,A0A2R8YDT8,A0A2R8YF45,A0A804HK65,A0A804HKU2,E7EPL9,E7ER27,P51659	A0A2R8YD50_HUMAN Peroxisomal multifunctional enzyme type 2 OS=Homo sapiens OX=9606 GN=HSD17B4 PE=1 SV=1,A0A2R8YDT8_HUMAN Peroxisomal multifunctional enzyme type 2 (Fragment) OS=Homo sapiens OX=9606 GN=HSD17B4 PE=1 SV=1,A0A2R8YF45_HUMAN Peroxisomal multifunctional enzyme type 2 OS=Homo sapiens OX=9606 GN=HSD17B4 PE=1 SV=1,A0A804HK65_HUMAN Peroxisomal multifunctional enzyme type 2 OS=Homo sapiens O…	A0A2R8YDT8,A0A2R8YF45,A0A804HK65,A0A804HKU2,E7EPL9,E7ER27,P51659	5	11.25	11.25	11.25	63.85	7	7	2	2	30	29	0.0524412	0.229543	0.026948	0.117955	269.48	1179.55	15.9021	69.6057	76.7897	100	Confident
652	0	Related Proteins	K7ENG2	Splicing factor U2AF subunit (K7ENG2_HUMAN)	K7ENG2,P26368	K7ENG2_HUMAN Splicing factor U2AF subunit OS=Homo sapiens OX=9606 GN=U2AF2 PE=1 SV=1,U2AF2_HUMAN Splicing factor U2AF 65 kDa subunit OS=Homo sapiens OX=9606 GN=U2AF2 PE=1 SV=4	P26368	19	35.18	35.18	35.18	53.75	7	7	7	7	29	29	0.151042	0.858792	0.0776159	0.441308	776.159	4413.08	45.8013	260.417	33.8799	100	Confident
653	0	Related Proteins	A0A7I2V5J8	Nucleophosmin (A0A7I2V5J8_HUMAN)	A0A7I2V5J8,A0A7I2V5S2,A0A7I2YQC0,E5RI98,P06748	A0A7I2V5J8_HUMAN Nucleophosmin OS=Homo sapiens OX=9606 GN=NPM1 PE=1 SV=1,A0A7I2V5S2_HUMAN Nucleophosmin OS=Homo sapiens OX=9606 GN=NPM1 PE=1 SV=1,A0A7I2YQC0_HUMAN Nucleophosmin OS=Homo sapiens OX=9606 GN=NPM1 PE=1 SV=1,E5RI98_HUMAN Nucleophosmin OS=Homo sapiens OX=9606 GN=NPM1 PE=1 SV=2,NPM_HUMAN Nucleophosmin OS=Homo sapiens OX=9606 GN=NPM1 PE=1 SV=2	A0A7I2V5S2,A0A7I2YQC0,E5RI98,P06748	5	21.89	21.89	26.37	55.72	7	5	1	1	29	27	0.241071	0.487352	0.12388	0.250436	1238.8	2504.36	73.1016	147.783	22.1699	100	Confident
654	0	Related Proteins	A0A2R8Y849	40S ribosomal protein S24 (A0A2R8Y849_HUMAN)	A0A2R8Y849,A0A2R8YD14,E7ETK0,P62847	A0A2R8Y849_HUMAN 40S ribosomal protein S24 OS=Homo sapiens OX=9606 GN=RPS24 PE=1 SV=1,A0A2R8YD14_HUMAN 40S ribosomal protein S24 OS=Homo sapiens OX=9606 GN=RPS24 PE=1 SV=1,E7ETK0_HUMAN 40S ribosomal protein S24 OS=Homo sapiens OX=9606 GN=RPS24 PE=1 SV=1,RS24_HUMAN 40S ribosomal protein S24 OS=Homo sapiens OX=9606 GN=RPS24 PE=1 SV=1	A0A2R8YD14,E7ETK0,P62847	10	35.88	35.88	41.98	73.28	7	6	4	4	29	20	0.208333	0.467799	0.107056	0.240388	1070.56	2403.88	63.1742	141.854	15.1873	100	Confident
655	0	Related Proteins	A0A1B0GV93	Very-long-chain 3-oxoacyl-CoA reductase (A0A1B0GV93_HUMAN)	A0A1B0GV93,Q53GQ0	A0A1B0GV93_HUMAN Very-long-chain 3-oxoacyl-CoA reductase OS=Homo sapiens OX=9606 GN=HSD17B12 PE=1 SV=1,DHB12_HUMAN Very-long-chain 3-oxoacyl-CoA reductase OS=Homo sapiens OX=9606 GN=HSD17B12 PE=1 SV=2	Q53GQ0	11	38.41	38.41	38.41	50.36	7	7	4	4	29	29	0.134884	0.711328	0.0693128	0.365531	693.128	3655.31	40.9016	215.701	30.342	100	Confident
656	0	Single Protein	P51970	NADH dehydrogenase [ubiquinone] 1 alpha subcomplex subunit 8 (NDUA8_HUMAN)	P51970	NDUA8_HUMAN NADH dehydrogenase [ubiquinone] 1 alpha subcomplex subunit 8 OS=Homo sapiens OX=9606 GN=NDUFA8 PE=1 SV=3		9	56.4	56.4	56.4	68.02	7	7	7	7	28	25	0.213675	1.01534	0.109801	0.521752	1098.01	5217.52	64.7941	307.887	20.0921	100	Confident
657	0	Related Proteins	O75494	Serine/arginine-rich splicing factor 10 (SRS10_HUMAN)	O75494,Q5JRI1	SRS10_HUMAN Serine/arginine-rich splicing factor 10 OS=Homo sapiens OX=9606 GN=SRSF10 PE=1 SV=1,Q5JRI1_HUMAN Serine/arginine-rich-splicing factor 10 OS=Homo sapiens OX=9606 GN=SRSF10 PE=1 SV=1	Q5JRI1	1	17.94	17.94	17.94	74.05	7	7	3	3	28	28	0.14433	0.263134	0.0741669	0.135217	741.669	1352.17	43.7661	79.7917	31.2818	100	Confident
658	0	Single Protein	Q9UL25	Ras-related protein Rab-21 (RAB21_HUMAN)	Q9UL25	RAB21_HUMAN Ras-related protein Rab-21 OS=Homo sapiens OX=9606 GN=RAB21 PE=1 SV=3		12	32.44	32.44	32.44	87.11	7	7	6	6	28	26	0.132653	0.711328	0.0681665	0.365531	681.665	3655.31	40.2252	215.701	24.3323	100	Confident
659	0	Single Protein	O96011	Peroxisomal membrane protein 11B (PX11B_HUMAN)	O96011	PX11B_HUMAN Peroxisomal membrane protein 11B OS=Homo sapiens OX=9606 GN=PEX11B PE=1 SV=1		1	31.66	31.66	31.66	66.02	7	7	6	6	27	25	0.126904	0.629751	0.065212	0.323611	652.12	3236.11	38.4818	190.963	28.4132	100	Confident
660	0	Related Proteins	Q5QPM1	RNA-binding protein Raly (Fragment) (Q5QPM1_HUMAN)	Q5QPM1,Q9UKM9	Q5QPM1_HUMAN RNA-binding protein Raly (Fragment) OS=Homo sapiens OX=9606 GN=RALY PE=1 SV=1,RALY_HUMAN RNA-binding protein Raly OS=Homo sapiens OX=9606 GN=RALY PE=1 SV=1	Q9UKM9	20	46.96	46.96	46.96	84.53	7	7	1	1	27	27	0.147059	0.743329	0.0755692	0.381975	755.692	3819.75	44.5936	225.404	20.1728	100	Confident
661	0	Related Proteins	F8VPE8	60S acidic ribosomal protein P0 (Fragment) (F8VPE8_HUMAN)	F8VPE8,F8VU65,F8VW21,P05388,Q8NHW5	F8VPE8_HUMAN 60S acidic ribosomal protein P0 (Fragment) OS=Homo sapiens OX=9606 GN=RPLP0 PE=1 SV=1,F8VU65_HUMAN 60S acidic ribosomal protein P0 (Fragment) OS=Homo sapiens OX=9606 GN=RPLP0 PE=1 SV=1,F8VW21_HUMAN 60S acidic ribosomal protein P0 (Fragment) OS=Homo sapiens OX=9606 GN=RPLP0 PE=1 SV=1,RLA0_HUMAN 60S acidic ribosomal protein P0 OS=Homo sapiens OX=9606 GN=RPLP0 PE=1 SV=1,RLA0L_HUMAN 60S …	F8VU65,F8VW21,P05388,Q8NHW5	12	52.94	52.94	52.94	86.93	7	7	1	1	27	23	0.139098	1.15443	0.0714783	0.59323	714.783	5932.3	42.1795	350.067	16.6698	100	Confident
662	0	Related Proteins	A0A0A0MQU0	WD repeat-containing protein 18 (Fragment) (A0A0A0MQU0_HUMAN)	A0A0A0MQU0,Q9BV38,U3KQC1	A0A0A0MQU0_HUMAN WD repeat-containing protein 18 (Fragment) OS=Homo sapiens OX=9606 GN=WDR18 PE=1 SV=1,WDR18_HUMAN WD repeat-containing protein 18 OS=Homo sapiens OX=9606 GN=WDR18 PE=1 SV=2,U3KQC1_HUMAN WD repeat-containing protein 18 (Fragment) OS=Homo sapiens OX=9606 GN=WDR18 PE=1 SV=1	Q9BV38,U3KQC1	19	20.51	20.51	20.51	50.35	7	7	2	2	27	24	0.0995851	0.606506	0.0511739	0.311666	511.739	3116.66	30.1978	183.915	46.9898	100	Confident
663	0	Related Proteins	A0A0U1RRM4	Polypyrimidine tract-binding protein 1 (A0A0U1RRM4_HUMAN)	A0A0U1RRM4,A0A7I2V621,A6NLN1,K7EK45,P26599	A0A0U1RRM4_HUMAN Polypyrimidine tract-binding protein 1 OS=Homo sapiens OX=9606 GN=PTBP1 PE=1 SV=1,A0A7I2V621_HUMAN Polypyrimidine tract-binding protein 1 OS=Homo sapiens OX=9606 GN=PTBP1 PE=1 SV=1,A6NLN1_HUMAN Polypyrimidine tract-binding protein 1 OS=Homo sapiens OX=9606 GN=PTBP1 PE=1 SV=4,K7EK45_HUMAN Polypyrimidine tract-binding protein 1 (Fragment) OS=Homo sapiens OX=9606 GN=PTBP1 PE=1 SV=1,…	A0A7I2V621,A6NLN1,K7EK45,P26599	19	23.47	23.47	23.47	52.72	7	7	2	2	26	26	0.0619835	0.371687	0.0318515	0.190999	318.515	1909.99	18.7956	112.709	62.4253	100	Confident
664	0	Related Proteins	A0A0C4DGG1	Protein kinase C and casein kinase substrate in neurons protein 3 (Fragment) (A0A0C4DGG1_HUMAN)	A0A0C4DGG1,Q9UKS6	A0A0C4DGG1_HUMAN Protein kinase C and casein kinase substrate in neurons protein 3 (Fragment) OS=Homo sapiens OX=9606 GN=PACSIN3 PE=1 SV=1,PACN3_HUMAN Protein kinase C and casein kinase substrate in neurons protein 3 OS=Homo sapiens OX=9606 GN=PACSIN3 PE=1 SV=2	Q9UKS6	11	24.2	24.2	24.2	78.52	7	7	1	1	26	26	0.0753623	0.302429	0.0387265	0.155409	387.265	1554.09	22.8526	91.7075	46.4658	100	Confident
665	0	Single Protein	O00194	Ras-related protein Rab-27B (RB27B_HUMAN)	O00194	RB27B_HUMAN Ras-related protein Rab-27B OS=Homo sapiens OX=9606 GN=RAB27B PE=1 SV=4		18	32.57	27.52	32.57	88.53	7	7	2	2	26	22	0.0835492	0.858792	0.0429335	0.441308	429.335	4413.08	25.3352	260.417	24.5922	100	Confident
666	0	Related Proteins	E9PKZ0	60S ribosomal protein L8 (Fragment) (E9PKZ0_HUMAN)	E9PKZ0,G3V1A1,P62917	E9PKZ0_HUMAN 60S ribosomal protein L8 (Fragment) OS=Homo sapiens OX=9606 GN=RPL8 PE=1 SV=1,G3V1A1_HUMAN 60S ribosomal protein L8 OS=Homo sapiens OX=9606 GN=RPL8 PE=1 SV=1,RL8_HUMAN 60S ribosomal protein L8 OS=Homo sapiens OX=9606 GN=RPL8 PE=1 SV=2	G3V1A1,P62917	8	40.98	40.98	40.98	65.85	7	7	2	2	26	25	0.152439	0.467799	0.078334	0.240388	783.34	2403.88	46.225	141.854	22.3752	100	Confident
667	0	Single Protein	P49720	Proteasome subunit beta type-3 (PSB3_HUMAN)	P49720	PSB3_HUMAN Proteasome subunit beta type-3 OS=Homo sapiens OX=9606 GN=PSMB3 PE=1 SV=2		17	37.07	37.07	47.32	60.49	7	5	1	1	26	22	0.177419	0.730196	0.0911706	0.375226	911.706	3752.26	53.8	221.422	22.9335	100	Confident
668	0	Single Protein	P62316	Small nuclear ribonucleoprotein Sm D2 (SMD2_HUMAN)	P62316	SMD2_HUMAN Small nuclear ribonucleoprotein Sm D2 OS=Homo sapiens OX=9606 GN=SNRPD2 PE=1 SV=1		19	55.93	55.93	55.93	82.2	7	7	1	1	25	25	0.257732	1.08057	0.132441	0.555272	1324.41	5552.72	78.1537	327.667	13.5182	100	Confident
669	0	Related Proteins	A0A0A0MRL0	Interleukin enhancer-binding factor 2 (A0A0A0MRL0_HUMAN)	A0A0A0MRL0,Q12905	A0A0A0MRL0_HUMAN Interleukin enhancer-binding factor 2 OS=Homo sapiens OX=9606 GN=ILF2 PE=1 SV=1,ILF2_HUMAN Interleukin enhancer-binding factor 2 OS=Homo sapiens OX=9606 GN=ILF2 PE=1 SV=2	Q12905	1	54.67	54.67	54.67	73.33	7	7	2	2	25	25	0.106618	1.92864	0.0547877	0.991074	547.877	9910.74	32.3303	584.835	16.3563	100	Confident
670	0	Single Protein	P26373	60S ribosomal protein L13 (RL13_HUMAN)	P26373	RL13_HUMAN 60S ribosomal protein L13 OS=Homo sapiens OX=9606 GN=RPL13 PE=1 SV=4		16	34.6	34.6	34.6	75.83	7	7	1	1	25	25	0.15625	0.363375	0.0802923	0.186728	802.923	1867.28	47.3807	110.189	24.2465	100	Confident
671	0	Related Proteins	J3KSI8	28S ribosomal protein S7, mitochondrial (Fragment) (J3KSI8_HUMAN)	J3KSI8,J3QLS3,J3QQS1,Q9Y2R9	J3KSI8_HUMAN 28S ribosomal protein S7, mitochondrial (Fragment) OS=Homo sapiens OX=9606 GN=MRPS7 PE=1 SV=1,J3QLS3_HUMAN 28S ribosomal protein S7, mitochondrial OS=Homo sapiens OX=9606 GN=MRPS7 PE=1 SV=1,J3QQS1_HUMAN 28S ribosomal protein S7, mitochondrial (Fragment) OS=Homo sapiens OX=9606 GN=MRPS7 PE=1 SV=1,RT07_HUMAN 28S ribosomal protein S7, mitochondrial OS=Homo sapiens OX=9606 GN=MRPS7 PE=1 …	J3QLS3,J3QQS1,Q9Y2R9	17	53.85	53.85	53.85	81.41	7	7	2	2	24	24	0.122047	0.711328	0.0627165	0.365531	627.165	3655.31	37.0092	215.701	18.3726	100	Confident
672	0	Single Protein	Q13242	Serine/arginine-rich splicing factor 9 (SRSF9_HUMAN)	Q13242	SRSF9_HUMAN Serine/arginine-rich splicing factor 9 OS=Homo sapiens OX=9606 GN=SRSF9 PE=1 SV=1		12	37.56	37.56	37.56	83.26	7	7	1	1	24	22	0.119565	0.528307	0.0614411	0.271481	614.411	2714.81	36.2565	160.202	25.5264	100	Confident
673	0	Related Proteins	A0A087X1Z3	Proteasome activator complex subunit 2 (A0A087X1Z3_HUMAN)	A0A087X1Z3,H0YM70,Q9UL46	A0A087X1Z3_HUMAN Proteasome activator complex subunit 2 OS=Homo sapiens OX=9606 GN=PSME2 PE=1 SV=1,H0YM70_HUMAN Proteasome activator complex subunit 2 OS=Homo sapiens OX=9606 GN=PSME2 PE=1 SV=1,PSME2_HUMAN Proteasome activator complex subunit 2 OS=Homo sapiens OX=9606 GN=PSME2 PE=1 SV=4	H0YM70,Q9UL46	14	38.19	38.19	38.19	86.22	7	7	5	5	24	22	0.100457	0.564748	0.0516217	0.290208	516.217	2902.08	30.4621	171.252	29.1083	100	Confident
674	0	Related Proteins	P08708	40S ribosomal protein S17 (RS17_HUMAN)	H3BNC9,P08708	H3BNC9_HUMAN 40S ribosomal protein S17 OS=Homo sapiens OX=9606 PE=3 SV=2,RS17_HUMAN 40S ribosomal protein S17 OS=Homo sapiens OX=9606 GN=RPS17 PE=1 SV=2	H3BNC9	15	49.63	49.63	57.78	80.74	7	6	1	1	24	20	0.183486	0.668101	0.0942882	0.343317	942.882	3433.17	55.6397	202.592	15.5404	100	Confident
675	0	Related Proteins	A0A590UJ43	Casein kinase I isoform alpha (A0A590UJ43_HUMAN)	A0A590UJ43,A0A5F9W493,D6REM4,E7ETM0,H0Y9X2,P48729,U3KPX3,U3KQK7	A0A590UJ43_HUMAN Casein kinase I isoform alpha OS=Homo sapiens OX=9606 GN=CSNK1A1 PE=1 SV=1,A0A5F9W493_HUMAN Casein kinase 1, alpha 1, isoform CRA_d OS=Homo sapiens OX=9606 GN=CSNK1A1 PE=1 SV=1,D6REM4_HUMAN Casein kinase I isoform alpha OS=Homo sapiens OX=9606 GN=CSNK1A1 PE=1 SV=1,E7ETM0_HUMAN Casein kinase I isoform alpha OS=Homo sapiens OX=9606 GN=CSNK1A1 PE=1 SV=1,H0Y9X2_HUMAN Casein kinase I …	A0A5F9W493,D6REM4,E7ETM0,H0Y9X2,P48729,U3KPX3,U3KQK7	5	17.37	17.37	19.25	78.87	7	6	2	2	24	20	0.0401786	0.274275	0.0206466	0.140942	206.466	1409.42	12.1836	83.1701	48.5459	100	Confident
676	0	Single Protein	Q9Y224	RNA transcription, translation and transport factor protein (RTRAF_HUMAN)	Q9Y224	RTRAF_HUMAN RNA transcription, translation and transport factor protein OS=Homo sapiens OX=9606 GN=RTRAF PE=1 SV=1		14	33.61	33.61	33.61	86.07	7	7	3	3	23	22	0.104762	0.584893	0.0538341	0.30056	538.341	3005.6	31.7676	177.361	28.0507	100	Confident
677	0	Single Protein	O96019	Actin-like protein 6A (ACL6A_HUMAN)	O96019	ACL6A_HUMAN Actin-like protein 6A OS=Homo sapiens OX=9606 GN=ACTL6A PE=1 SV=1		3	22.84	22.84	27.51	61.07	7	6	2	2	23	22	0.0756014	0.412538	0.0388493	0.211991	388.493	2119.91	22.9251	125.096	47.4303	100	Confident
678	0	Single Protein	Q9P0J0	NADH dehydrogenase [ubiquinone] 1 alpha subcomplex subunit 13 (NDUAD_HUMAN)	Q9P0J0	NDUAD_HUMAN NADH dehydrogenase [ubiquinone] 1 alpha subcomplex subunit 13 OS=Homo sapiens OX=9606 GN=NDUFA13 PE=1 SV=3		19	40.28	40.28	40.28	86.81	7	7	2	2	23	22	0.176	1.23872	0.0904413	0.636543	904.413	6365.43	53.3696	375.625	16.6876	100	Confident
679	0	Single Protein	P61225	Ras-related protein Rap-2b (RAP2B_HUMAN)	P61225	RAP2B_HUMAN Ras-related protein Rap-2b OS=Homo sapiens OX=9606 GN=RAP2B PE=1 SV=1		3	48.09	48.09	48.09	75.96	7	7	4	4	23	23	0.123984	1.23872	0.0637116	0.636543	637.116	6365.43	37.5964	375.625	20.4912	100	Confident
680	0	Related Proteins	A0A140T997	HLA class I histocompatibility antigen, B alpha chain (Fragment) (A0A140T997_HUMAN)	A0A140T997,A0A140T9Y5,A0A140TA11,A0A140TA14,D5H3J5,Q2L6G2	A0A140T997_HUMAN HLA class I histocompatibility antigen, B alpha chain (Fragment) OS=Homo sapiens OX=9606 GN=HLA-B PE=1 SV=1,A0A140T9Y5_HUMAN HLA class I histocompatibility antigen, B alpha chain (Fragment) OS=Homo sapiens OX=9606 GN=HLA-B PE=1 SV=1,A0A140TA11_HUMAN HLA class I histocompatibility antigen, B alpha chain OS=Homo sapiens OX=9606 GN=HLA-B PE=1 SV=1,A0A140TA14_HUMAN HLA class I histoc…	A0A140T9Y5,A0A140TA11,A0A140TA14,D5H3J5,Q2L6G2	6	27.64	27.64	30.89	87.4	7	6	2	2	23	21	0.0533333	0.539927	0.0274064	0.277452	274.064	2774.52	16.1726	163.725	27.7515	100	Confident
681	0	Single Protein	O75911	Short-chain dehydrogenase/reductase 3 (DHRS3_HUMAN)	O75911	DHRS3_HUMAN Short-chain dehydrogenase/reductase 3 OS=Homo sapiens OX=9606 GN=DHRS3 PE=1 SV=2		1	30.79	30.79	30.79	58.61	7	7	4	4	23	20	0.0995025	0.606506	0.0511314	0.311666	511.314	3116.66	30.1728	183.915	33.5266	100	Confident
682	0	Related Proteins	A0A0B4J1Z1	Serine/arginine-rich-splicing factor 7 (A0A0B4J1Z1_HUMAN)	A0A0B4J1Z1,C9JAB2,Q16629	A0A0B4J1Z1_HUMAN Serine/arginine-rich-splicing factor 7 OS=Homo sapiens OX=9606 GN=SRSF7 PE=1 SV=1,C9JAB2_HUMAN Serine/arginine-rich-splicing factor 7 OS=Homo sapiens OX=9606 GN=SRSF7 PE=1 SV=1,SRSF7_HUMAN Serine/arginine-rich splicing factor 7 OS=Homo sapiens OX=9606 GN=SRSF7 PE=1 SV=1	C9JAB2,Q16629	2	38.69	38.69	48.91	81.75	7	6	6	5	23	19	0.142857	0.701254	0.0734101	0.360354	734.101	3603.54	43.3195	212.646	15.7528	100	Confident
683	0	Single Protein	P56537	Eukaryotic translation initiation factor 6 (IF6_HUMAN)	P56537	IF6_HUMAN Eukaryotic translation initiation factor 6 OS=Homo sapiens OX=9606 GN=EIF6 PE=1 SV=1		20	46.94	46.94	46.94	54.29	7	7	3	3	23	23	0.146497	1.58086	0.0752804	0.812359	752.804	8123.59	44.4232	479.375	26.5822	100	Confident
684	0	Single Protein	Q01081	Splicing factor U2AF 35 kDa subunit (U2AF1_HUMAN)	Q01081	U2AF1_HUMAN Splicing factor U2AF 35 kDa subunit OS=Homo sapiens OX=9606 GN=U2AF1 PE=1 SV=3		21	32.5	32.5	37.08	71.25	7	6	4	3	22	20	0.102041	0.359356	0.0524358	0.184663	524.358	1846.63	30.9425	108.97	27.8545	100	Confident
685	0	Related Proteins	E7EPT4	NADH dehydrogenase [ubiquinone] flavoprotein 2, mitochondrial (E7EPT4_HUMAN)	E7EPT4,P19404	E7EPT4_HUMAN NADH dehydrogenase [ubiquinone] flavoprotein 2, mitochondrial OS=Homo sapiens OX=9606 GN=NDUFV2 PE=1 SV=1,NDUV2_HUMAN NADH dehydrogenase [ubiquinone] flavoprotein 2, mitochondrial OS=Homo sapiens OX=9606 GN=NDUFV2 PE=1 SV=2	P19404	18	36.51	36.51	36.51	76.98	7	7	7	7	22	22	0.113402	0.778279	0.058274	0.399935	582.74	3999.35	34.3876	236.003	27.8893	100	Confident
686	0	Related Proteins	A0A2R8Y6Y7	Succinate--CoA ligase [ADP-forming] subunit beta, mitochondrial (A0A2R8Y6Y7_HUMAN)	A0A2R8Y6Y7,A0A2R8YDQ9,Q5T9Q5,Q9P2R7	A0A2R8Y6Y7_HUMAN Succinate--CoA ligase [ADP-forming] subunit beta, mitochondrial OS=Homo sapiens OX=9606 GN=SUCLA2 PE=1 SV=1,A0A2R8YDQ9_HUMAN Succinate--CoA ligase [ADP-forming] subunit beta, mitochondrial OS=Homo sapiens OX=9606 GN=SUCLA2 PE=1 SV=1,Q5T9Q5_HUMAN Succinate--CoA ligase [ADP-forming] subunit beta, mitochondrial (Fragment) OS=Homo sapiens OX=9606 GN=SUCLA2 PE=1 SV=1,SUCB1_HUMAN Succi…	A0A2R8YDQ9,Q5T9Q5,Q9P2R7	13	18.8	18.8	18.8	59.09	7	7	2	2	22	22	0.0559796	0.333521	0.0287663	0.171387	287.663	1713.87	16.9751	101.136	52.5783	100	Confident
687	0	Related Proteins	F8VVM2	Phosphate carrier protein, mitochondrial (F8VVM2_HUMAN)	F8VVM2,F8VWQ0	F8VVM2_HUMAN Phosphate carrier protein, mitochondrial OS=Homo sapiens OX=9606 GN=SLC25A3 PE=1 SV=1,F8VWQ0_HUMAN Phosphate carrier protein, mitochondrial OS=Homo sapiens OX=9606 GN=SLC25A3 PE=1 SV=1	F8VWQ0	12	23.15	23.15	23.15	73.77	7	6	3	3	22	21	0.0482759	0.483982	0.0248076	0.248704	248.076	2487.04	14.639	146.761	36.1376	100	Confident
688	0	Related Proteins	E9PQ57	Rae1 protein homolog (E9PQ57_HUMAN)	E9PQ57,P78406	E9PQ57_HUMAN Rae1 protein homolog OS=Homo sapiens OX=9606 GN=RAE1 PE=1 SV=1,RAE1L_HUMAN mRNA export factor RAE1 OS=Homo sapiens OX=9606 GN=RAE1 PE=1 SV=1	P78406	20	24.71	24.71	24.71	61.33	7	7	1	1	22	22	0.0740741	0.481603	0.0380645	0.247481	380.645	2474.81	22.4619	146.039	47.8011	100	Confident
689	0	Related Proteins	A0A0G2JMH6	HLA-DRA (A0A0G2JMH6_HUMAN)	A0A0G2JMH6,P01903	A0A0G2JMH6_HUMAN HLA-DRA OS=Homo sapiens OX=9606 GN=HLA-DRA PE=1 SV=1,DRA_HUMAN HLA class II histocompatibility antigen, DR alpha chain OS=Homo sapiens OX=9606 GN=HLA-DRA PE=1 SV=2	P01903	6	25.98	25.98	35.83	52.76	7	6	2	1	21	19	0.11875	0.873817	0.0610222	0.449029	610.222	4490.29	36.0093	264.973	28.6027	100	Confident
690	0	Related Proteins	A0A2Y9D025	Complex I-B14 (A0A2Y9D025_HUMAN)	A0A2Y9D025,P56556	A0A2Y9D025_HUMAN Complex I-B14 OS=Homo sapiens OX=9606 GN=NDUFA6 PE=1 SV=1,NDUA6_HUMAN NADH dehydrogenase [ubiquinone] 1 alpha subcomplex subunit 6 OS=Homo sapiens OX=9606 GN=NDUFA6 PE=1 SV=4	P56556	22	39.61	39.61	42.86	82.47	7	5	2	2	21	19	0.149606	0.508591	0.0768783	0.26135	768.783	2613.5	45.3661	154.223	17.8593	100	Confident
691	0	Related Proteins	K7EJ44	Profilin (K7EJ44_HUMAN)	K7EJ44,P07737	K7EJ44_HUMAN Profilin OS=Homo sapiens OX=9606 GN=PFN1 PE=1 SV=1,PROF1_HUMAN Profilin-1 OS=Homo sapiens OX=9606 GN=PFN1 PE=1 SV=2	P07737	17	55.77	55.77	55.77	87.5	7	7	7	7	21	20	0.21978	2.16228	0.112939	1.11113	1129.39	11111.3	66.6453	655.681	11.3828	100	Confident
692	0	Single Protein	P62244	40S ribosomal protein S15a (RS15A_HUMAN)	P62244	RS15A_HUMAN 40S ribosomal protein S15a OS=Homo sapiens OX=9606 GN=RPS15A PE=1 SV=2		16	46.15	46.15	46.15	83.85	7	6	3	2	21	20	0.183486	0.873817	0.0942882	0.449029	942.882	4490.29	55.6397	264.973	14.83	100	Confident
693	0	Related Proteins	A0A590UJ43	Casein kinase I isoform alpha (A0A590UJ43_HUMAN)	A0A590UJ43,A0A5F9W493,D6REM4,E7ETM0,P48729,Q8N752,U3KPX3	A0A590UJ43_HUMAN Casein kinase I isoform alpha OS=Homo sapiens OX=9606 GN=CSNK1A1 PE=1 SV=1,A0A5F9W493_HUMAN Casein kinase 1, alpha 1, isoform CRA_d OS=Homo sapiens OX=9606 GN=CSNK1A1 PE=1 SV=1,D6REM4_HUMAN Casein kinase I isoform alpha OS=Homo sapiens OX=9606 GN=CSNK1A1 PE=1 SV=1,E7ETM0_HUMAN Casein kinase I isoform alpha OS=Homo sapiens OX=9606 GN=CSNK1A1 PE=1 SV=1,KC1A_HUMAN Casein kinase I is…	A0A5F9W493,D6REM4,E7ETM0,P48729,Q8N752,U3KPX3	5	17.84	17.84	19.72	78.87	7	6	1	1	21	18	0.0342262	0.274275	0.0175878	0.140942	175.878	1409.42	10.3786	83.1701	48.5459	100	Confident
694	0	Single Protein	P30405	Peptidyl-prolyl cis-trans isomerase F, mitochondrial (PPIF_HUMAN)	P30405	PPIF_HUMAN Peptidyl-prolyl cis-trans isomerase F, mitochondrial OS=Homo sapiens OX=9606 GN=PPIF PE=1 SV=1		10	50.72	50.72	50.72	61.84	7	7	2	2	21	20	0.10989	0.858792	0.0564693	0.441308	564.693	4413.08	33.3227	260.417	22.0262	100	Confident
695	0	Related Proteins	J3QKW2	28S ribosomal protein S7, mitochondrial (J3QKW2_HUMAN)	J3QKW2,J3QLS3,J3QQS1,Q9Y2R9	J3QKW2_HUMAN 28S ribosomal protein S7, mitochondrial OS=Homo sapiens OX=9606 GN=MRPS7 PE=1 SV=1,J3QLS3_HUMAN 28S ribosomal protein S7, mitochondrial OS=Homo sapiens OX=9606 GN=MRPS7 PE=1 SV=1,J3QQS1_HUMAN 28S ribosomal protein S7, mitochondrial (Fragment) OS=Homo sapiens OX=9606 GN=MRPS7 PE=1 SV=1,RT07_HUMAN 28S ribosomal protein S7, mitochondrial OS=Homo sapiens OX=9606 GN=MRPS7 PE=1 SV=2	J3QLS3,J3QQS1,Q9Y2R9	17	39.34	39.34	42.62	85.25	7	6	2	1	21	20	0.0737179	0.637894	0.0378815	0.327795	378.815	3277.95	22.354	193.433	20.825	100	Confident
696	0	Related Proteins	O14880	Microsomal glutathione S-transferase 3 (MGST3_HUMAN)	O14880,Q5VV89	MGST3_HUMAN Microsomal glutathione S-transferase 3 OS=Homo sapiens OX=9606 GN=MGST3 PE=1 SV=1,Q5VV89_HUMAN Microsomal glutathione S-transferase 3 OS=Homo sapiens OX=9606 GN=MGST3 PE=1 SV=1	Q5VV89	1	68.42	68.42	68.42	42.11	7	7	3	3	21	20	0.144928	1.92864	0.074474	0.991074	744.74	9910.74	43.9473	584.835	16.5056	100	Confident
697	0	Related Proteins	K7EK33	DAZ-associated protein 1 (K7EK33_HUMAN)	K7EK33,K7EQ02,K7EQ55,Q96EP5	K7EK33_HUMAN DAZ-associated protein 1 OS=Homo sapiens OX=9606 GN=DAZAP1 PE=1 SV=2,K7EQ02_HUMAN DAZ-associated protein 1 (Fragment) OS=Homo sapiens OX=9606 GN=DAZAP1 PE=1 SV=2,K7EQ55_HUMAN DAZ-associated protein 1 OS=Homo sapiens OX=9606 GN=DAZAP1 PE=1 SV=2,DAZP1_HUMAN DAZ-associated protein 1 OS=Homo sapiens OX=9606 GN=DAZAP1 PE=1 SV=1	K7EQ02,K7EQ55,Q96EP5	19	15.52	15.52	29.8	41.38	7	4	7	4	21	18	0.0927835	0.34596	0.0476787	0.177779	476.787	1777.79	28.1353	104.908	43.228	100	Confident
698	0	Single Protein	Q9Y5S9	RNA-binding protein 8A (RBM8A_HUMAN)	Q9Y5S9	RBM8A_HUMAN RNA-binding protein 8A OS=Homo sapiens OX=9606 GN=RBM8A PE=1 SV=1		1	41.95	41.95	41.95	52.87	7	6	2	2	20	19	0.131944	0.561523	0.0678024	0.28855	678.024	2885.5	40.0103	170.274	19.8767	100	Confident
699	0	Single Protein	Q9H9J2	39S ribosomal protein L44, mitochondrial (RM44_HUMAN)	Q9H9J2	RM44_HUMAN 39S ribosomal protein L44, mitochondrial OS=Homo sapiens OX=9606 GN=MRPL44 PE=1 SV=1		2	26.51	26.51	26.51	66.27	7	7	7	7	20	20	0.0909091	0.467799	0.0467155	0.240388	467.155	2403.88	27.5669	141.854	37.5117	100	Confident
700	0	Related Proteins	O15260	Surfeit locus protein 4 (SURF4_HUMAN)	O15260,Q5T8U5	SURF4_HUMAN Surfeit locus protein 4 OS=Homo sapiens OX=9606 GN=SURF4 PE=1 SV=3,Q5T8U5_HUMAN Surfeit locus protein 4 OS=Homo sapiens OX=9606 GN=SURF4 PE=1 SV=1	Q5T8U5	9	27.51	27.51	27.51	33.83	7	7	4	4	19	19	0.130137	1.23872	0.0668736	0.636543	668.736	6365.43	39.4623	375.625	30.3738	100	Confident
701	0	Single Protein	Q15050	Ribosome biogenesis regulatory protein homolog (RRS1_HUMAN)	Q15050	RRS1_HUMAN Ribosome biogenesis regulatory protein homolog OS=Homo sapiens OX=9606 GN=RRS1 PE=1 SV=2		8	24.38	19.18	24.38	79.73	7	7	7	7	19	18	0.0618557	0.239748	0.0317858	0.123199	317.858	1231.99	18.7569	72.7002	41.1682	100	Confident
702	0	Related Proteins	E7EPK1	Septin (E7EPK1_HUMAN)	E7EPK1,E7ES33,G3V1Q4,Q16181	E7EPK1_HUMAN Septin OS=Homo sapiens OX=9606 GN=SEPTIN7 PE=1 SV=2,E7ES33_HUMAN Septin OS=Homo sapiens OX=9606 GN=SEPTIN7 PE=1 SV=3,G3V1Q4_HUMAN Septin OS=Homo sapiens OX=9606 GN=SEPTIN7 PE=1 SV=2,SEPT7_HUMAN Septin-7 OS=Homo sapiens OX=9606 GN=SEPTIN7 PE=1 SV=2	E7ES33,G3V1Q4,Q16181	7	18.99	18.99	24.26	75.74	7	6	2	2	19	18	0.040282	0.211528	0.0206997	0.108698	206.997	1086.98	12.215	64.1429	50.663	100	Confident
703	0	Single Protein	P05026	Sodium/potassium-transporting ATPase subunit beta-1 (AT1B1_HUMAN)	P05026	AT1B1_HUMAN Sodium/potassium-transporting ATPase subunit beta-1 OS=Homo sapiens OX=9606 GN=ATP1B1 PE=1 SV=1		1	28.05	28.05	28.05	66.67	7	7	2	2	19	16	0.0707965	0.467799	0.0363802	0.240388	363.802	2403.88	21.4681	141.854	35.0389	100	Confident
704	0	Single Protein	Q6P587	Acylpyruvase FAHD1, mitochondrial (FAHD1_HUMAN)	Q6P587	FAHD1_HUMAN Acylpyruvase FAHD1, mitochondrial OS=Homo sapiens OX=9606 GN=FAHD1 PE=1 SV=2		16	23.21	23.21	41.07	75.89	7	4	7	4	19	16	0.0941176	0.44544	0.0483643	0.228898	483.643	2288.98	28.5399	135.074	24.8267	100	Confident
705	0	Single Protein	Q8NCW5	NAD(P)H-hydrate epimerase (NNRE_HUMAN)	Q8NCW5	NNRE_HUMAN NAD(P)H-hydrate epimerase OS=Homo sapiens OX=9606 GN=NAXE PE=1 SV=2		1	27.78	27.78	31.94	66.67	7	6	2	2	19	16	0.0833333	0.668101	0.0428226	0.343317	428.226	3433.17	25.2697	202.592	31.6542	100	Confident
706	0	Related Proteins	A0A0A0MTI1	Delta(24)-sterol reductase (A0A0A0MTI1_HUMAN)	A0A0A0MTI1,Q15392	A0A0A0MTI1_HUMAN Delta(24)-sterol reductase OS=Homo sapiens OX=9606 GN=DHCR24 PE=1 SV=1,DHC24_HUMAN Delta(24)-sterol reductase OS=Homo sapiens OX=9606 GN=DHCR24 PE=1 SV=2	Q15392	1	16.1	16.1	16.1	62.88	7	7	7	7	18	17	0.0472222	0.314147	0.0242661	0.161431	242.661	1614.31	14.3195	95.2609	61.4067	100	Confident
707	0	Single Protein	P53701	Holocytochrome c-type synthase (CCHL_HUMAN)	P53701	CCHL_HUMAN Holocytochrome c-type synthase OS=Homo sapiens OX=9606 GN=HCCS PE=1 SV=1		X	23.51	23.51	29.1	66.79	7	5	7	5	18	16	0.0776699	0.417474	0.0399123	0.214528	399.123	2145.28	23.5523	126.593	30.5818	100	Confident
708	0	Single Protein	Q9H2W6	39S ribosomal protein L46, mitochondrial (RM46_HUMAN)	Q9H2W6	RM46_HUMAN 39S ribosomal protein L46, mitochondrial OS=Homo sapiens OX=9606 GN=MRPL46 PE=1 SV=1		15	25.81	25.81	32.26	66.67	7	5	5	3	18	15	0.0714286	0.376857	0.0367051	0.193656	367.051	1936.56	21.6597	114.277	31.6854	100	Confident
709	0	Single Protein	Q9BSH4	Translational activator of cytochrome c oxidase 1 (TACO1_HUMAN)	Q9BSH4	TACO1_HUMAN Translational activator of cytochrome c oxidase 1 OS=Homo sapiens OX=9606 GN=TACO1 PE=1 SV=1		17	31.31	31.31	33.33	75.42	7	6	1	1	18	17	0.0758929	0.389495	0.0389991	0.20015	389.991	2001.5	23.0135	118.109	32.4567	100	Confident
710	0	Single Protein	Q9BRR6	ADP-dependent glucokinase (ADPGK_HUMAN)	Q9BRR6	ADPGK_HUMAN ADP-dependent glucokinase OS=Homo sapiens OX=9606 GN=ADPGK PE=1 SV=1		15	17.91	17.91	20.12	42.86	7	6	3	3	18	18	0.0524691	0.467799	0.0269624	0.240388	269.624	2403.88	15.9105	141.854	54.0547	100	Confident
711	0	Related Proteins	A0A286YFE3	Palmitoyl-protein hydrolase 1 (A0A286YFE3_HUMAN)	A0A286YFE3,A0A286YFF7,A0A286YFL8,A0A2C9F2P4,P50897,Q5T0S4	A0A286YFE3_HUMAN Palmitoyl-protein hydrolase 1 OS=Homo sapiens OX=9606 GN=PPT1 PE=1 SV=1,A0A286YFF7_HUMAN Palmitoyl-protein hydrolase 1 OS=Homo sapiens OX=9606 GN=PPT1 PE=1 SV=1,A0A286YFL8_HUMAN Palmitoyl-protein hydrolase 1 (Fragment) OS=Homo sapiens OX=9606 GN=PPT1 PE=1 SV=1,A0A2C9F2P4_HUMAN Palmitoyl-protein hydrolase 1 OS=Homo sapiens OX=9606 GN=PPT1 PE=1 SV=1,PPT1_HUMAN Palmitoyl-protein thi…	A0A286YFF7,A0A286YFL8,A0A2C9F2P4,P50897,Q5T0S4	1	24.25	24.25	44.52	71.76	7	4	1	1	18	13	0.053719	0.389495	0.0276046	0.20015	276.046	2001.5	16.2896	118.109	33.3537	100	Confident
712	0	Related Proteins	B5MCA4	Epithelial cell adhesion molecule (B5MCA4_HUMAN)	B5MCA4,P16422	B5MCA4_HUMAN Epithelial cell adhesion molecule OS=Homo sapiens OX=9606 GN=EPCAM PE=1 SV=1,EPCAM_HUMAN Epithelial cell adhesion molecule OS=Homo sapiens OX=9606 GN=EPCAM PE=1 SV=2	P16422	2	25.73	25.73	30.99	65.79	7	5	4	3	17	15	0.0505051	0.284386	0.0259531	0.146138	259.531	1461.38	15.315	86.2362	37.8691	100	Confident
713	0	Single Protein	P25205	DNA replication licensing factor MCM3 (MCM3_HUMAN)	P25205	MCM3_HUMAN DNA replication licensing factor MCM3 OS=Homo sapiens OX=9606 GN=MCM3 PE=1 SV=3		6	10.89	10.89	10.89	81.56	7	7	2	2	16	16	0.0242792	0.154782	0.0124764	0.0795379	124.764	795.379	7.36234	46.9355	90.924	100	Confident
714	0	Single Protein	P55735	Protein SEC13 homolog (SEC13_HUMAN)	P55735	SEC13_HUMAN Protein SEC13 homolog OS=Homo sapiens OX=9606 GN=SEC13 PE=1 SV=3		3	38.51	38.51	38.51	43.48	7	7	3	3	16	14	0.0648148	0.905461	0.0333064	0.46529	333.064	4652.9	19.6542	274.569	35.5181	100	Confident
715	0	Related Proteins	H7C3X5	Syntaxin-5 (Fragment) (H7C3X5_HUMAN)	H7C3X5,Q13190	H7C3X5_HUMAN Syntaxin-5 (Fragment) OS=Homo sapiens OX=9606 GN=STX5 PE=1 SV=2,STX5_HUMAN Syntaxin-5 OS=Homo sapiens OX=9606 GN=STX5 PE=1 SV=2	Q13190	11	39.47	39.47	44.74	64.47	7	6	3	3	16	15	0.0703518	0.584893	0.0361517	0.30056	361.517	3005.6	21.3332	177.361	25.6024	100	Confident
716	0	Related Proteins	A0A7P0T9W1	Lipoamide acyltransferase component of branched-chain alpha-keto acid dehydrogenase complex, mitochondrial (A0A7P0T9W1_HUMAN)	A0A7P0T9W1,A0A7P0Z494,P11182	A0A7P0T9W1_HUMAN Lipoamide acyltransferase component of branched-chain alpha-keto acid dehydrogenase complex, mitochondrial OS=Homo sapiens OX=9606 GN=DBT PE=1 SV=1,A0A7P0Z494_HUMAN Dihydrolipoamide acetyltransferase component of pyruvate dehydrogenase complex OS=Homo sapiens OX=9606 GN=DBT PE=1 SV=1,ODB2_HUMAN Lipoamide acyltransferase component of branched-chain alpha-keto acid dehydrogenase co…	A0A7P0Z494,P11182	1	31.56	31.56	35.88	66.45	7	6	3	2	16	16	0.0666667	0.584893	0.0342581	0.30056	342.581	3005.6	20.2158	177.361	32.9554	100	Confident
717	0	Single Protein	Q07666	KH domain-containing, RNA-binding, signal transduction-associated protein 1 (KHDR1_HUMAN)	Q07666	KHDR1_HUMAN KH domain-containing, RNA-binding, signal transduction-associated protein 1 OS=Homo sapiens OX=9606 GN=KHDRBS1 PE=1 SV=1		1	14	14	18.51	49.44	7	6	6	5	16	15	0.0607287	0.274275	0.0312067	0.140942	312.067	1409.42	18.4152	83.1701	48.1972	100	Confident
718	0	Single Protein	Q15006	ER membrane protein complex subunit 2 (EMC2_HUMAN)	Q15006	EMC2_HUMAN ER membrane protein complex subunit 2 OS=Homo sapiens OX=9606 GN=EMC2 PE=1 SV=1		8	34.68	34.68	34.68	67	7	7	4	4	15	15	0.0669643	0.442417	0.034411	0.227345	344.11	2273.45	20.306	134.157	34.8114	100	Confident
719	0	Single Protein	O75351	Vacuolar protein sorting-associated protein 4B (VPS4B_HUMAN)	O75351	VPS4B_HUMAN Vacuolar protein sorting-associated protein 4B OS=Homo sapiens OX=9606 GN=VPS4B PE=1 SV=2		18	16.22	16.22	20.5	72.07	7	5	6	4	15	13	0.040625	0.211528	0.020876	0.108698	208.76	1086.98	12.319	64.1429	49.2715	100	Confident
720	0	Related Proteins	H3BNX8	Cytochrome c oxidase polypeptide Va (H3BNX8_HUMAN)	H3BNX8,H3BRI0,P20674	H3BNX8_HUMAN Cytochrome c oxidase polypeptide Va OS=Homo sapiens OX=9606 GN=COX5A PE=1 SV=1,H3BRI0_HUMAN Cytochrome c oxidase polypeptide Va OS=Homo sapiens OX=9606 GN=COX5A PE=1 SV=1,COX5A_HUMAN Cytochrome c oxidase subunit 5A, mitochondrial OS=Homo sapiens OX=9606 GN=COX5A PE=1 SV=2	H3BRI0,P20674	15	11.11	11.11	26.8	72.55	7	4	6	4	15	11	0.0808824	0.668101	0.0415631	0.343317	415.631	3433.17	24.5265	202.592	17.2238	100	Confident
721	0	Related Proteins	A0A494C1L1	3-beta-hydroxysterol Delta (14)-reductase (A0A494C1L1_HUMAN)	A0A494C1L1,Q14739	A0A494C1L1_HUMAN 3-beta-hydroxysterol Delta (14)-reductase OS=Homo sapiens OX=9606 GN=LBR PE=1 SV=1,LBR_HUMAN Delta(14)-sterol reductase LBR OS=Homo sapiens OX=9606 GN=LBR PE=1 SV=2	Q14739	1	12.9	12.9	15.57	62.04	7	5	2	2	15	13	0.0423453	0.237635	0.02176	0.122114	217.6	1221.14	12.8406	72.0596	46.8967	100	Confident
722	0	Single Protein	Q05048	Cleavage stimulation factor subunit 1 (CSTF1_HUMAN)	Q05048	CSTF1_HUMAN Cleavage stimulation factor subunit 1 OS=Homo sapiens OX=9606 GN=CSTF1 PE=1 SV=1		20	23.67	23.67	29	58.24	7	6	2	2	14	13	0.0471014	0.378907	0.0242041	0.194709	242.041	1947.09	14.2829	114.898	48.3267	100	Confident
723	0	Related Proteins	E5RJI7	39S ribosomal protein L13, mitochondrial (Fragment) (E5RJI7_HUMAN)	E5RJI7,Q9BYD1	E5RJI7_HUMAN 39S ribosomal protein L13, mitochondrial (Fragment) OS=Homo sapiens OX=9606 GN=MRPL13 PE=1 SV=8,RM13_HUMAN 39S ribosomal protein L13, mitochondrial OS=Homo sapiens OX=9606 GN=MRPL13 PE=1 SV=1	Q9BYD1	8	45.58	45.58	45.58	71.43	7	6	3	3	14	12	0.0736434	1.06914	0.0378432	0.549399	378.432	5493.99	22.3314	324.201	16.9678	100	Confident
724	0	Single Protein	Q8WW59	SPRY domain-containing protein 4 (SPRY4_HUMAN)	Q8WW59	SPRY4_HUMAN SPRY domain-containing protein 4 OS=Homo sapiens OX=9606 GN=SPRYD4 PE=1 SV=2		12	32.85	32.85	37.68	75.36	7	6	7	6	13	12	0.0659341	0.701254	0.0338816	0.360354	338.816	3603.54	19.9936	212.646	23.114	100	Confident
725	0	Related Proteins	C9J2C3	Polypeptide N-acetylgalactosaminyltransferase 3 (Fragment) (C9J2C3_HUMAN)	C9J2C3,Q14435	C9J2C3_HUMAN Polypeptide N-acetylgalactosaminyltransferase 3 (Fragment) OS=Homo sapiens OX=9606 GN=GALNT3 PE=1 SV=1,GALT3_HUMAN Polypeptide N-acetylgalactosaminyltransferase 3 OS=Homo sapiens OX=9606 GN=GALNT3 PE=1 SV=2	Q14435	2	15.52	15.52	22.84	59.91	7	5	1	1	13	8	0.019802	0.215474	0.0101757	0.110726	101.757	1107.26	6.00468	65.3396	53.3412	100	Confident
726	0	Related Proteins	A0A0A0MRJ6	Protein-L-isoaspartate O-methyltransferase (A0A0A0MRJ6_HUMAN)	A0A0A0MRJ6,A0A3F2YNX8,F6S8N6,P22061	A0A0A0MRJ6_HUMAN Protein-L-isoaspartate O-methyltransferase OS=Homo sapiens OX=9606 GN=PCMT1 PE=1 SV=1,A0A3F2YNX8_HUMAN Protein-L-isoaspartate O-methyltransferase OS=Homo sapiens OX=9606 GN=PCMT1 PE=1 SV=1,F6S8N6_HUMAN Protein-L-isoaspartate(D-aspartate) O-methyltransferase OS=Homo sapiens OX=9606 GN=PCMT1 PE=1 SV=1,PIMT_HUMAN Protein-L-isoaspartate(D-aspartate) O-methyltransferase OS=Homo sapien…	A0A3F2YNX8,F6S8N6,P22061	6	20.7	20.7	23.86	55.09	7	5	3	2	13	10	0.0636943	0.557068	0.0327306	0.286261	327.306	2862.61	19.3144	168.923	30.2956	100	Confident
727	0	Related Proteins	C9J6B1	Small monomeric GTPase (Fragment) (C9J6B1_HUMAN)	C9J6B1,P11234	C9J6B1_HUMAN Small monomeric GTPase (Fragment) OS=Homo sapiens OX=9606 GN=RALB PE=1 SV=1,RALB_HUMAN Ras-related protein Ral-B OS=Homo sapiens OX=9606 GN=RALB PE=1 SV=1	P11234	2	31.74	31.74	43.71	73.05	7	5	3	2	13	11	0.0547945	0.687612	0.0281573	0.353344	281.573	3533.44	16.6157	208.509	18.7185	100	Confident
728	0	Related Proteins	A0A087X1B2	U4/U6.U5 tri-snRNP-associated protein 2 (A0A087X1B2_HUMAN)	A0A087X1B2,B9A018,Q53GS9	A0A087X1B2_HUMAN U4/U6.U5 tri-snRNP-associated protein 2 OS=Homo sapiens OX=9606 GN=USP39 PE=1 SV=1,B9A018_HUMAN U4/U6.U5 tri-snRNP-associated protein 2 OS=Homo sapiens OX=9606 GN=USP39 PE=1 SV=1,SNUT2_HUMAN U4/U6.U5 tri-snRNP-associated protein 2 OS=Homo sapiens OX=9606 GN=USP39 PE=1 SV=2	B9A018,Q53GS9	2	18.28	18.28	20.33	71.05	7	6	4	4	12	11	0.02625	0.274275	0.0134891	0.140942	134.891	1409.42	7.95995	83.1701	56.3641	100	Confident
729	0	Single Protein	O94925	Glutaminase kidney isoform, mitochondrial (GLSK_HUMAN)	O94925	GLSK_HUMAN Glutaminase kidney isoform, mitochondrial OS=Homo sapiens OX=9606 GN=GLS PE=1 SV=1		2	14.95	14.95	14.95	71.3	7	7	4	4	12	12	0.0216998	0.254849	0.0111509	0.13096	111.509	1309.6	6.58017	77.2795	73.4139	100	Confident
730	0	Related Proteins	A0A2R8Y543	Catenin beta-1 (A0A2R8Y543_HUMAN)	A0A2R8Y543,A0A2R8Y5A3,A0A2R8Y5C3,A0A2R8Y6G0,A0A2R8Y750,A0A2R8Y7Z0,A0A2R8Y804,A0A2R8Y815,A0A2R8YCH5,B4DGU4,P35222	A0A2R8Y543_HUMAN Catenin beta-1 OS=Homo sapiens OX=9606 GN=CTNNB1 PE=1 SV=1,A0A2R8Y5A3_HUMAN Catenin beta-1 OS=Homo sapiens OX=9606 GN=CTNNB1 PE=1 SV=1,A0A2R8Y5C3_HUMAN Catenin beta-1 OS=Homo sapiens OX=9606 GN=CTNNB1 PE=1 SV=1,A0A2R8Y6G0_HUMAN Catenin beta-1 (Fragment) OS=Homo sapiens OX=9606 GN=CTNNB1 PE=1 SV=1,A0A2R8Y750_HUMAN Catenin beta-1 OS=Homo sapiens OX=9606 GN=CTNNB1 PE=1 SV=1,A0A2R8Y7…	A0A2R8Y5A3,A0A2R8Y5C3,A0A2R8Y6G0,A0A2R8Y750,A0A2R8Y7Z0,A0A2R8Y804,A0A2R8Y815,A0A2R8YCH5,B4DGU4,P35222	3	3.22	3.22	12.45	60.98	7	2	3	1	12	7	0.012844	0.0758359	0.00660017	0.0389699	66.0017	389.699	3.89478	22.9962	78.3551	100	Confident
731	0	Single Protein	Q12788	Transducin beta-like protein 3 (TBL3_HUMAN)	Q12788	TBL3_HUMAN Transducin beta-like protein 3 OS=Homo sapiens OX=9606 GN=TBL3 PE=1 SV=2		16	8.54	8.54	11.39	67.95	7	5	1	1	10	9	0.0117474	0.156888	0.00603666	0.0806199	60.3666	806.199	3.56225	47.574	88.9785	100	Confident
732	0	Single Protein	P09543	2',3'-cyclic-nucleotide 3'-phosphodiesterase (CN37_HUMAN)	P09543	CN37_HUMAN 2',3'-cyclic-nucleotide 3'-phosphodiesterase OS=Homo sapiens OX=9606 GN=CNP PE=1 SV=2		17	15.68	15.68	16.39	79.33	7	6	6	5	9	8	0.0223464	0.240938	0.0114831	0.123811	114.831	1238.11	6.77623	73.0611	47.5487	100	Confident
733	0	Related Proteins	B2R5W2	Heterogeneous nuclear ribonucleoproteins C1/C2 (B2R5W2_HUMAN)	B2R5W2,B4DY08,G3V2D6,G3V2Q1,G3V4C1,G3V4W0,G3V576,G3V5V7,P07910	B2R5W2_HUMAN Heterogeneous nuclear ribonucleoproteins C1/C2 OS=Homo sapiens OX=9606 GN=HNRNPC PE=1 SV=1,B4DY08_HUMAN Heterogeneous nuclear ribonucleoproteins C1/C2 OS=Homo sapiens OX=9606 GN=HNRNPC PE=1 SV=1,G3V2D6_HUMAN Heterogeneous nuclear ribonucleoproteins C1/C2 (Fragment) OS=Homo sapiens OX=9606 GN=HNRNPC PE=1 SV=1,G3V2Q1_HUMAN Heterogeneous nuclear ribonucleoproteins C1/C2 OS=Homo sapiens …	B4DY08,G3V2D6,G3V2Q1,G3V4C1,G3V4W0,G3V576,G3V5V7,P07910	14	11.03	11.03	11.03	75.52	6	6	1	1	37	37	0.152263	0.333521	0.0782437	0.171387	782.437	1713.87	46.1718	101.136	31.9288	100	Confident
734	0	Single Protein	P60903	Protein S100-A10 (S10AA_HUMAN)	P60903	S10AA_HUMAN Protein S100-A10 OS=Homo sapiens OX=9606 GN=S100A10 PE=1 SV=2		1	36.08	36.08	36.08	60.82	6	6	6	6	37	34	0.404762	1.6827	0.207995	0.864688	2079.95	8646.88	122.739	510.254	11.1955	100	Confident
735	0	Related Proteins	F8WCR1	60S ribosomal protein L3 (F8WCR1_HUMAN)	F8WCR1,H7C3M2,H7C422,P39023	F8WCR1_HUMAN 60S ribosomal protein L3 OS=Homo sapiens OX=9606 GN=RPL3 PE=1 SV=1,H7C3M2_HUMAN 60S ribosomal protein L3 (Fragment) OS=Homo sapiens OX=9606 GN=RPL3 PE=1 SV=1,H7C422_HUMAN 60S ribosomal protein L3 (Fragment) OS=Homo sapiens OX=9606 GN=RPL3 PE=1 SV=1,RL3_HUMAN 60S ribosomal protein L3 OS=Homo sapiens OX=9606 GN=RPL3 PE=1 SV=2	H7C3M2,H7C422,P39023	22	25.56	25.56	25.56	70.56	6	5	4	3	34	33	0.163399	0.508591	0.0839658	0.26135	839.658	2613.5	49.5484	154.223	19.7554	100	Confident
736	0	Related Proteins	E5RI99	60S ribosomal protein L30 (Fragment) (E5RI99_HUMAN)	E5RI99,P62888	E5RI99_HUMAN 60S ribosomal protein L30 (Fragment) OS=Homo sapiens OX=9606 GN=RPL30 PE=1 SV=1,RL30_HUMAN 60S ribosomal protein L30 OS=Homo sapiens OX=9606 GN=RPL30 PE=1 SV=2	P62888	8	58.77	58.77	58.77	84.21	6	6	2	2	32	29	0.302083	1.06914	0.155232	0.549399	1552.32	5493.99	91.6026	324.201	12.6476	100	Confident
737	0	Single Protein	Q00059	Transcription factor A, mitochondrial (TFAM_HUMAN)	Q00059	TFAM_HUMAN Transcription factor A, mitochondrial OS=Homo sapiens OX=9606 GN=TFAM PE=1 SV=1		10	29.27	29.27	29.27	80.08	6	6	2	2	32	30	0.152284	0.318257	0.0782544	0.163543	782.544	1635.43	46.1781	96.507	29.0782	100	Confident
738	0	Related Proteins	A0A087WWU8	Tropomyosin alpha-3 chain (A0A087WWU8_HUMAN)	A0A087WWU8,A0A494C0G0,D6R904	A0A087WWU8_HUMAN Tropomyosin alpha-3 chain OS=Homo sapiens OX=9606 GN=TPM3 PE=1 SV=1,A0A494C0G0_HUMAN Tropomyosin alpha-3 chain (Fragment) OS=Homo sapiens OX=9606 GN=TPM3 PE=1 SV=1,D6R904_HUMAN Tropomyosin alpha-3 chain OS=Homo sapiens OX=9606 GN=TPM3 PE=1 SV=1	A0A494C0G0,D6R904	1	12.78	12.78	12.78	81.94	6	6	3	3	32	32	0.0954301	0.389495	0.0490387	0.20015	490.387	2001.5	28.9379	118.109	26.4044	100	Confident
739	0	Related Proteins	A0A140T951	HLA class I histocompatibility antigen, B alpha chain (Fragment) (A0A140T951_HUMAN)	A0A140T951,A0A140T9A9,A0A140T9G0,A0A140T9H3,A0A140T9S9,D5H3J5,D9J307,P01889,Q2L6G2,Q5SS57,S6AU73	A0A140T951_HUMAN HLA class I histocompatibility antigen, B alpha chain (Fragment) OS=Homo sapiens OX=9606 GN=HLA-B PE=1 SV=1,A0A140T9A9_HUMAN HLA class I histocompatibility antigen, B alpha chain (Fragment) OS=Homo sapiens OX=9606 GN=HLA-B PE=1 SV=1,A0A140T9G0_HUMAN HLA class I histocompatibility antigen, B alpha chain (Fragment) OS=Homo sapiens OX=9606 GN=HLA-B PE=1 SV=1,A0A140T9H3_HUMAN HLA cla…	A0A140T9A9,A0A140T9G0,A0A140T9H3,A0A140T9S9,D5H3J5,D9J307,P01889,Q2L6G2,Q5SS57,S6AU73	6	26.56	26.56	26.56	75.93	6	6	1	1	31	31	0.0718579	0.778279	0.0369257	0.399935	369.257	3999.35	21.7899	236.003	26.5212	100	Confident
740	0	Single Protein	P45973	Chromobox protein homolog 5 (CBX5_HUMAN)	P45973	CBX5_HUMAN Chromobox protein homolog 5 OS=Homo sapiens OX=9606 GN=CBX5 PE=1 SV=1		12	40.31	40.31	40.31	80.63	6	6	3	3	30	30	0.181818	0.43845	0.093431	0.225307	934.31	2253.07	55.1339	132.954	22.2111	100	Confident
741	0	Related Proteins	H3BPJ9	Complex I-PDSW (H3BPJ9_HUMAN)	H3BPJ9,O96000	H3BPJ9_HUMAN Complex I-PDSW OS=Homo sapiens OX=9606 GN=NDUFB10 PE=1 SV=1,NDUBA_HUMAN NADH dehydrogenase [ubiquinone] 1 beta subcomplex subunit 10 OS=Homo sapiens OX=9606 GN=NDUFB10 PE=1 SV=3	O96000	16	45.96	45.96	45.96	83.23	6	6	2	2	30	26	0.119403	0.637894	0.0613577	0.327795	613.577	3277.95	36.2073	193.433	19.2456	100	Confident
742	0	Related Proteins	A0A6Q8PGE6	Ras-related protein Rab-7a (A0A6Q8PGE6_HUMAN)	A0A6Q8PGE6,C9J4S4,C9J4V0,C9J8S3,P51149	A0A6Q8PGE6_HUMAN Ras-related protein Rab-7a OS=Homo sapiens OX=9606 GN=RAB7A PE=1 SV=1,C9J4S4_HUMAN Ras-related protein Rab-7a OS=Homo sapiens OX=9606 GN=RAB7A PE=1 SV=1,C9J4V0_HUMAN Ras-related protein Rab-7a OS=Homo sapiens OX=9606 GN=RAB7A PE=1 SV=1,C9J8S3_HUMAN Ras-related protein Rab-7a OS=Homo sapiens OX=9606 GN=RAB7A PE=1 SV=1,RAB7A_HUMAN Ras-related protein Rab-7a OS=Homo sapiens OX=9606 …	C9J4S4,C9J4V0,C9J8S3,P51149	3	25.68	25.68	25.68	87.98	6	6	2	2	30	30	0.186335	0.823348	0.0957523	0.423094	957.523	4230.94	56.5037	249.669	20.9503	100	Confident
743	0	Related Proteins	H0YK49	Electron transfer flavoprotein subunit alpha (H0YK49_HUMAN)	H0YK49,H0YL12,H0YNX6,P13804	H0YK49_HUMAN Electron transfer flavoprotein subunit alpha OS=Homo sapiens OX=9606 GN=ETFA PE=1 SV=1,H0YL12_HUMAN Electron transfer flavoprotein subunit alpha, mitochondrial (Fragment) OS=Homo sapiens OX=9606 GN=ETFA PE=1 SV=8,H0YNX6_HUMAN Electron transfer flavoprotein subunit alpha, mitochondrial (Fragment) OS=Homo sapiens OX=9606 GN=ETFA PE=1 SV=1,ETFA_HUMAN Electron transfer flavoprotein subun…	H0YL12,H0YNX6,P13804	15	41.48	41.48	41.48	88.65	6	6	1	1	29	29	0.103448	0.668101	0.053159	0.343317	531.59	3433.17	31.3693	202.592	24.1448	100	Confident
744	0	Single Protein	P62995	Transformer-2 protein homolog beta (TRA2B_HUMAN)	P62995	TRA2B_HUMAN Transformer-2 protein homolog beta OS=Homo sapiens OX=9606 GN=TRA2B PE=1 SV=1		3	28.82	28.82	28.82	76.04	6	6	2	2	29	28	0.127854	0.218188	0.0657004	0.11212	657.004	1121.2	38.7699	66.1625	33.6456	100	Confident
745	0	Related Proteins	F6U0H7	HLA class I histocompatibility antigen, B alpha chain (Fragment) (F6U0H7_HUMAN)	F6U0H7,P01889	F6U0H7_HUMAN HLA class I histocompatibility antigen, B alpha chain (Fragment) OS=Homo sapiens OX=9606 GN=HLA-B PE=1 SV=1,HLAB_HUMAN HLA class I histocompatibility antigen, B alpha chain OS=Homo sapiens OX=9606 GN=HLA-B PE=1 SV=3	P01889	6	31.3	31.3	31.3	77.24	6	6	1	1	28	28	0.0572093	0.539927	0.0293982	0.277452	293.982	2774.52	17.3479	163.725	27.8033	100	Confident
746	0	Single Protein	Q13185	Chromobox protein homolog 3 (CBX3_HUMAN)	Q13185	CBX3_HUMAN Chromobox protein homolog 3 OS=Homo sapiens OX=9606 GN=CBX3 PE=1 SV=4		7	36.61	36.61	36.61	67.21	6	6	2	2	28	26	0.15894	0.519911	0.0816748	0.267167	816.748	2671.67	48.1965	157.656	20.7983	100	Confident
747	0	Related Proteins	B1AKQ8	Guanine nucleotide-binding protein G(I)/G(S)/G(T) subunit beta-1 (Fragment) (B1AKQ8_HUMAN)	B1AKQ8,F6UT28,P62873	B1AKQ8_HUMAN Guanine nucleotide-binding protein G(I)/G(S)/G(T) subunit beta-1 (Fragment) OS=Homo sapiens OX=9606 GN=GNB1 PE=1 SV=8,F6UT28_HUMAN Guanine nucleotide-binding protein G(I)/G(S)/G(T) subunit beta-1 (Fragment) OS=Homo sapiens OX=9606 GN=GNB1 PE=1 SV=1,GBB1_HUMAN Guanine nucleotide-binding protein G(I)/G(S)/G(T) subunit beta-1 OS=Homo sapiens OX=9606 GN=GNB1 PE=1 SV=3	F6UT28,P62873	1	61.68	61.68	61.68	85.98	6	6	3	3	28	28	0.188406	1.37137	0.0968162	0.704709	968.162	7047.09	57.1315	415.85	12.1903	100	Confident
748	0	Single Protein	P09382	Galectin-1 (LEG1_HUMAN)	P09382	LEG1_HUMAN Galectin-1 OS=Homo sapiens OX=9606 GN=LGALS1 PE=1 SV=2		22	57.04	57.04	57.04	72.59	6	6	6	6	27	27	0.219512	1.89427	0.112801	0.973408	1128.01	9734.08	66.5641	574.41	14.7062	100	Confident
749	0	Related Proteins	A0A0G2JH50	HLA class I histocompatibility antigen, C alpha chain (A0A0G2JH50_HUMAN)	A0A0G2JH50,A0A0G2JIF0,A0A140T962,A0A140T9B3,A0A140T9J9,A0A140T9M0,A0A140T9U0,A0A140T9W2,A0A1W2PNZ7,A0A1W2PR11,A0A1W2PRX1,A0A1W2PS56,A2BF26,Q53YP1,Q5QT33,Q5RIP0	A0A0G2JH50_HUMAN HLA class I histocompatibility antigen, C alpha chain OS=Homo sapiens OX=9606 GN=HLA-C PE=1 SV=1,A0A0G2JIF0_HUMAN HLA class I histocompatibility antigen, C alpha chain OS=Homo sapiens OX=9606 GN=HLA-C PE=1 SV=1,A0A140T962_HUMAN HLA class I histocompatibility antigen, C alpha chain OS=Homo sapiens OX=9606 GN=HLA-C PE=1 SV=1,A0A140T9B3_HUMAN HLA class I histocompatibility antigen, …	A0A0G2JIF0,A0A140T962,A0A140T9B3,A0A140T9J9,A0A140T9M0,A0A140T9U0,A0A140T9W2,A0A1W2PNZ7,A0A1W2PR11,A0A1W2PRX1,A0A1W2PS56,A2BF26,Q53YP1,Q5QT33,Q5RIP0	6	21.51	21.51	21.51	79.03	6	6	1	1	27	23	0.0405896	0.378907	0.0208578	0.194709	208.578	1947.09	12.3082	114.898	41.5387	100	Confident
750	0	Related Proteins	H7C2Q8	EBNA1 binding protein 2, isoform CRA_d (H7C2Q8_HUMAN)	H7C2Q8,Q99848	H7C2Q8_HUMAN EBNA1 binding protein 2, isoform CRA_d OS=Homo sapiens OX=9606 GN=EBNA1BP2 PE=1 SV=1,EBP2_HUMAN Probable rRNA-processing protein EBP2 OS=Homo sapiens OX=9606 GN=EBNA1BP2 PE=1 SV=2	Q99848	1	22.16	22.16	22.16	74.24	6	6	6	6	26	26	0.0890411	0.218188	0.0457556	0.11212	457.556	1121.2	27.0005	66.1625	40.6591	100	Confident
751	0	Related Proteins	A0A0A0MSV9	Tapasin (A0A0A0MSV9_HUMAN)	A0A0A0MSV9,A0A0A0MT98,A0A0G2JH37,A0A0G2JKZ1,A2AB90,O15533	A0A0A0MSV9_HUMAN Tapasin OS=Homo sapiens OX=9606 GN=TAPBP PE=1 SV=1,A0A0A0MT98_HUMAN Tapasin OS=Homo sapiens OX=9606 GN=TAPBP PE=1 SV=1,A0A0G2JH37_HUMAN Tapasin OS=Homo sapiens OX=9606 GN=TAPBP PE=1 SV=1,A0A0G2JKZ1_HUMAN Tapasin OS=Homo sapiens OX=9606 GN=TAPBP PE=1 SV=1,A2AB90_HUMAN Tapasin OS=Homo sapiens OX=9606 GN=TAPBP PE=1 SV=1,TPSN_HUMAN Tapasin OS=Homo sapiens OX=9606 GN=TAPBP PE=1 SV=2	A0A0A0MT98,A0A0G2JH37,A0A0G2JKZ1,A2AB90,O15533	6	16.67	16.67	16.67	25.2	6	6	4	4	26	25	0.138122	0.539927	0.0709766	0.277452	709.766	2774.52	41.8835	163.725	53.8538	100	Confident
752	0	Single Protein	P62854	40S ribosomal protein S26 (RS26_HUMAN)	P62854	RS26_HUMAN 40S ribosomal protein S26 OS=Homo sapiens OX=9606 GN=RPS26 PE=1 SV=3		12	44.35	44.35	44.35	77.39	6	6	6	6	26	25	0.280899	0.668101	0.144346	0.343317	1443.46	3433.17	85.1787	202.592	13.0071	100	Confident
753	0	Related Proteins	G3V192	Ferritin (G3V192_HUMAN)	G3V192,G3V1D1,P02794	G3V192_HUMAN Ferritin OS=Homo sapiens OX=9606 GN=FTH1 PE=1 SV=1,G3V1D1_HUMAN Ferritin OS=Homo sapiens OX=9606 GN=FTH1 PE=1 SV=1,FRIH_HUMAN Ferritin heavy chain OS=Homo sapiens OX=9606 GN=FTH1 PE=1 SV=2	G3V1D1,P02794	11	53.59	53.59	53.59	88.89	6	6	4	4	26	25	0.183824	1.15443	0.0944615	0.59323	944.615	5932.3	55.742	350.067	17.6426	100	Confident
754	0	Related Proteins	A0A804HIV7	Emerin (A0A804HIV7_HUMAN)	A0A804HIV7,A0A804HLA2,P50402	A0A804HIV7_HUMAN Emerin OS=Homo sapiens OX=9606 GN=EMD PE=1 SV=1,A0A804HLA2_HUMAN Emerin OS=Homo sapiens OX=9606 GN=EMD PE=1 SV=1,EMD_HUMAN Emerin OS=Homo sapiens OX=9606 GN=EMD PE=1 SV=1	A0A804HLA2,P50402	X	25.12	25.12	25.12	58.14	6	6	5	5	25	22	0.133117	0.930698	0.0684049	0.478258	684.049	4782.58	40.3659	282.221	24.3676	100	Confident
755	0	Single Protein	Q9UI09	NADH dehydrogenase [ubiquinone] 1 alpha subcomplex subunit 12 (NDUAC_HUMAN)	Q9UI09	NDUAC_HUMAN NADH dehydrogenase [ubiquinone] 1 alpha subcomplex subunit 12 OS=Homo sapiens OX=9606 GN=NDUFA12 PE=1 SV=1		12	57.93	57.93	57.93	86.9	6	6	4	4	25	25	0.198413	0.995262	0.101958	0.511436	1019.58	5114.36	60.1659	301.8	17.1036	100	Confident
756	0	Related Proteins	C9JQ41	Coiled-coil domain-containing protein 58 (C9JQ41_HUMAN)	C9JQ41,H7C525,Q4VC31	C9JQ41_HUMAN Coiled-coil domain-containing protein 58 OS=Homo sapiens OX=9606 GN=MIX23 PE=1 SV=1,H7C525_HUMAN Coiled-coil domain-containing protein 58 (Fragment) OS=Homo sapiens OX=9606 GN=MIX23 PE=1 SV=1,MIX23_HUMAN Protein MIX23 OS=Homo sapiens OX=9606 GN=MIX23 PE=1 SV=1	H7C525,Q4VC31	3	50	50	50	83.08	6	6	5	5	24	24	0.222222	0.823348	0.114194	0.423094	1141.94	4230.94	67.3858	249.669	15.2869	100	Confident
757	0	Related Proteins	B0QYN7	SUMO-conjugating enzyme UBC9 (B0QYN7_HUMAN)	B0QYN7,H3BPC4,H3BQQ9,P63279	B0QYN7_HUMAN SUMO-conjugating enzyme UBC9 OS=Homo sapiens OX=9606 GN=UBE2I PE=1 SV=1,H3BPC4_HUMAN SUMO-conjugating enzyme UBC9 OS=Homo sapiens OX=9606 GN=UBE2I PE=1 SV=3,H3BQQ9_HUMAN SUMO-conjugating enzyme UBC9 (Fragment) OS=Homo sapiens OX=9606 GN=UBE2I PE=1 SV=1,UBC9_HUMAN SUMO-conjugating enzyme UBC9 OS=Homo sapiens OX=9606 GN=UBE2I PE=1 SV=1	H3BPC4,H3BQQ9,P63279	16	29.35	29.35	29.89	51.09	6	5	6	5	24	23	0.194915	0.730196	0.100161	0.375226	1001.61	3752.26	59.1054	221.422	20.4445	100	Confident
758	0	Single Protein	P28070	Proteasome subunit beta type-4 (PSB4_HUMAN)	P28070	PSB4_HUMAN Proteasome subunit beta type-4 OS=Homo sapiens OX=9606 GN=PSMB4 PE=1 SV=4		1	24.62	24.62	32.58	72.73	6	4	6	4	24	23	0.114583	0.44544	0.058881	0.228898	588.81	2288.98	34.7458	135.074	29.1855	100	Confident
759	0	Related Proteins	A0A024RBT2	Diablo homolog, mitochondrial (A0A024RBT2_HUMAN)	A0A024RBT2,Q9NR28	A0A024RBT2_HUMAN Diablo homolog, mitochondrial OS=Homo sapiens OX=9606 GN=DIABLO PE=1 SV=1,DBLOH_HUMAN Diablo IAP-binding mitochondrial protein OS=Homo sapiens OX=9606 GN=DIABLO PE=1 SV=1	Q9NR28	12	40.96	40.96	40.96	54.22	6	6	3	3	24	24	0.161017	1.15443	0.0827419	0.59323	827.419	5932.3	48.8262	350.067	18.9074	100	Confident
760	0	Related Proteins	A0A0A0MRQ5	Peroxiredoxin-1 (A0A0A0MRQ5_HUMAN)	A0A0A0MRQ5,Q06830	A0A0A0MRQ5_HUMAN Peroxiredoxin-1 OS=Homo sapiens OX=9606 GN=PRDX1 PE=1 SV=1,PRDX1_HUMAN Peroxiredoxin-1 OS=Homo sapiens OX=9606 GN=PRDX1 PE=1 SV=1	Q06830	1	61.86	61.86	61.86	88.66	6	6	1	1	24	24	0.156977	2.16228	0.0806658	1.11113	806.658	11111.3	47.601	655.681	10.6695	100	Confident
761	0	Related Proteins	C9JAK5	ADP-ribosylation factor 4 (C9JAK5_HUMAN)	C9JAK5,C9JPM4,P18085	C9JAK5_HUMAN ADP-ribosylation factor 4 OS=Homo sapiens OX=9606 GN=ARF4 PE=1 SV=1,C9JPM4_HUMAN ADP-ribosylation factor 4 (Fragment) OS=Homo sapiens OX=9606 GN=ARF4 PE=1 SV=1,ARF4_HUMAN ADP-ribosylation factor 4 OS=Homo sapiens OX=9606 GN=ARF4 PE=1 SV=3	C9JPM4,P18085	3	40.52	40.52	40.52	71.9	6	6	2	2	23	23	0.0912409	1.25393	0.046886	0.64436	468.86	6443.6	27.6675	380.238	17.688	100	Confident
762	0	Related Proteins	A0A5F9ZGX4	Aldehyde dehydrogenase family 3 member A2 (Fragment) (A0A5F9ZGX4_HUMAN)	A0A5F9ZGX4,A0A5F9ZHI5,A0A5F9ZHN9,A0A5F9ZHZ9,A0A5F9ZI12,I3L1M4,J3QRD1,P51648	A0A5F9ZGX4_HUMAN Aldehyde dehydrogenase family 3 member A2 (Fragment) OS=Homo sapiens OX=9606 GN=ALDH3A2 PE=1 SV=1,A0A5F9ZHI5_HUMAN Aldehyde dehydrogenase OS=Homo sapiens OX=9606 GN=ALDH3A2 PE=1 SV=1,A0A5F9ZHN9_HUMAN Aldehyde dehydrogenase OS=Homo sapiens OX=9606 GN=ALDH3A2 PE=1 SV=1,A0A5F9ZHZ9_HUMAN Aldehyde dehydrogenase family 3 member A2 OS=Homo sapiens OX=9606 GN=ALDH3A2 PE=1 SV=1,A0A5F9ZI12…	A0A5F9ZHI5,A0A5F9ZHN9,A0A5F9ZHZ9,A0A5F9ZI12,I3L1M4,J3QRD1,P51648	17	11.3	11.3	11.3	49.35	6	6	4	4	23	19	0.0625899	0.297799	0.0321631	0.15303	321.631	1530.3	18.9795	90.3036	51.8975	100	Confident
763	0	Related Proteins	J3QRS3	Myosin regulatory light chain 12A (J3QRS3_HUMAN)	J3QRS3,O14950,P19105	J3QRS3_HUMAN Myosin regulatory light chain 12A OS=Homo sapiens OX=9606 GN=MYL12A PE=1 SV=1,ML12B_HUMAN Myosin regulatory light chain 12B OS=Homo sapiens OX=9606 GN=MYL12B PE=1 SV=2,ML12A_HUMAN Myosin regulatory light chain 12A OS=Homo sapiens OX=9606 GN=MYL12A PE=1 SV=2	O14950,P19105	18	42.94	42.94	42.94	71.19	6	6	2	2	23	23	0.148387	0.823348	0.0762518	0.423094	762.518	4230.94	44.9964	249.669	20.4438	100	Confident
764	0	Related Proteins	H3BR68	Fructose-bisphosphate aldolase (Fragment) (H3BR68_HUMAN)	H3BR68,J3KPS3,P04075	H3BR68_HUMAN Fructose-bisphosphate aldolase (Fragment) OS=Homo sapiens OX=9606 GN=ALDOA PE=1 SV=1,J3KPS3_HUMAN Fructose-bisphosphate aldolase OS=Homo sapiens OX=9606 GN=ALDOA PE=1 SV=1,ALDOA_HUMAN Fructose-bisphosphate aldolase A OS=Homo sapiens OX=9606 GN=ALDOA PE=1 SV=2	J3KPS3,P04075	16	60.77	60.77	60.77	68.46	6	6	2	2	22	22	0.152542	1.89427	0.0783871	0.973408	783.871	9734.08	46.2564	574.41	13.769	100	Confident
765	0	Related Proteins	A0A5F9ZHH9	Acetyl-CoA acetyltransferase, mitochondrial (A0A5F9ZHH9_HUMAN)	A0A5F9ZHH9,A0A5F9ZHJ7,A0A5F9ZHL1,A0A5F9ZHL7,E9PRQ6,P24752	A0A5F9ZHH9_HUMAN Acetyl-CoA acetyltransferase, mitochondrial OS=Homo sapiens OX=9606 GN=ACAT1 PE=1 SV=1,A0A5F9ZHJ7_HUMAN Acetyl-CoA acetyltransferase, mitochondrial OS=Homo sapiens OX=9606 GN=ACAT1 PE=1 SV=1,A0A5F9ZHL1_HUMAN Acetyl-CoA acetyltransferase, mitochondrial OS=Homo sapiens OX=9606 GN=ACAT1 PE=1 SV=1,A0A5F9ZHL7_HUMAN Acetyl-CoA acetyltransferase, mitochondrial OS=Homo sapiens OX=9606 GN…	A0A5F9ZHJ7,A0A5F9ZHL1,A0A5F9ZHL7,E9PRQ6,P24752	11	28.43	28.43	32.99	73.1	6	4	4	2	22	17	0.118056	0.550516	0.0606653	0.282894	606.653	2828.94	35.7987	166.936	20.9249	100	Confident
766	0	Single Protein	Q01650	Large neutral amino acids transporter small subunit 1 (LAT1_HUMAN)	Q01650	LAT1_HUMAN Large neutral amino acids transporter small subunit 1 OS=Homo sapiens OX=9606 GN=SLC7A5 PE=1 SV=2		16	14.2	12.43	14.2	35.9	6	6	4	4	22	19	0.0725191	0.610262	0.0372654	0.313596	372.654	3135.96	21.9904	185.054	54.9743	100	Confident
767	0	Related Proteins	A0A087WX29	TAR DNA-binding protein 43 (Fragment) (A0A087WX29_HUMAN)	A0A087WX29,Q13148	A0A087WX29_HUMAN TAR DNA-binding protein 43 (Fragment) OS=Homo sapiens OX=9606 GN=TARDBP PE=1 SV=1,TADBP_HUMAN TAR DNA-binding protein 43 OS=Homo sapiens OX=9606 GN=TARDBP PE=1 SV=1	Q13148	1	30.86	30.86	34.98	72.84	6	5	1	1	21	17	0.0960452	0.433013	0.0493548	0.222512	493.548	2225.12	29.1244	131.305	26.7264	100	Confident
768	0	Single Protein	Q14696	LRP chaperone MESD (MESD_HUMAN)	Q14696	MESD_HUMAN LRP chaperone MESD OS=Homo sapiens OX=9606 GN=MESD PE=1 SV=2		15	27.35	27.35	33.76	66.67	6	5	6	5	21	20	0.128205	0.333521	0.0658809	0.171387	658.809	1713.87	38.8765	101.136	26.0603	100	Confident
769	0	Related Proteins	A0A087X1X7	Elongation factor 1-delta (A0A087X1X7_HUMAN)	A0A087X1X7,E9PI39,E9PIZ1,E9PK01,E9PL12,E9PMW7,E9PPR1,E9PQ49,E9PRY8,H0YCK7,P29692	A0A087X1X7_HUMAN Elongation factor 1-delta OS=Homo sapiens OX=9606 GN=EEF1D PE=1 SV=1,E9PI39_HUMAN Elongation factor 1-delta (Fragment) OS=Homo sapiens OX=9606 GN=EEF1D PE=1 SV=1,E9PIZ1_HUMAN Elongation factor 1-delta (Fragment) OS=Homo sapiens OX=9606 GN=EEF1D PE=1 SV=1,E9PK01_HUMAN Elongation factor 1-delta (Fragment) OS=Homo sapiens OX=9606 GN=EEF1D PE=1 SV=1,E9PL12_HUMAN Elongation factor 1-d…	E9PI39,E9PIZ1,E9PK01,E9PL12,E9PMW7,E9PPR1,E9PQ49,E9PRY8,H0YCK7,P29692	8	11.25	11.25	12.04	64.66	6	5	2	1	21	17	0.02194	0.152732	0.0112743	0.0784846	112.743	784.846	6.65299	46.3139	69.24	100	Confident
770	0	Related Proteins	H3BPE7	RNA-binding protein FUS (H3BPE7_HUMAN)	H3BPE7,P35637	H3BPE7_HUMAN RNA-binding protein FUS OS=Homo sapiens OX=9606 GN=FUS PE=1 SV=1,FUS_HUMAN RNA-binding protein FUS OS=Homo sapiens OX=9606 GN=FUS PE=1 SV=1	P35637	16	11.57	11.57	12.9	44.4	6	5	4	3	21	17	0.0576923	0.258925	0.0296464	0.133054	296.464	1330.54	17.4944	78.5156	53.4648	100	Confident
771	0	Related Proteins	H0Y368	Dolichol-phosphate mannosyltransferase subunit 1 (H0Y368_HUMAN)	H0Y368,O60762,Q5QPJ9,Q5QPK2	H0Y368_HUMAN Dolichol-phosphate mannosyltransferase subunit 1 OS=Homo sapiens OX=9606 GN=DPM1 PE=1 SV=2,DPM1_HUMAN Dolichol-phosphate mannosyltransferase subunit 1 OS=Homo sapiens OX=9606 GN=DPM1 PE=1 SV=1,Q5QPJ9_HUMAN Dolichol-phosphate mannosyltransferase subunit 1 (Fragment) OS=Homo sapiens OX=9606 GN=DPM1 PE=1 SV=2,Q5QPK2_HUMAN Dolichol-phosphate mannosyltransferase subunit 1 OS=Homo sapiens …	O60762,Q5QPJ9,Q5QPK2	20	25.76	25.76	25.76	76.61	6	5	2	1	21	16	0.0568627	0.324193	0.0292201	0.166593	292.201	1665.93	17.2428	98.307	33.3285	100	Confident
772	0	Single Protein	Q8WUY1	Protein THEM6 (THEM6_HUMAN)	Q8WUY1	THEM6_HUMAN Protein THEM6 OS=Homo sapiens OX=9606 GN=THEM6 PE=1 SV=2		8	37.98	37.98	37.98	62.5	6	6	3	3	20	20	0.111732	0.584893	0.0574157	0.30056	574.157	3005.6	33.8812	177.361	23.8499	100	Confident
773	0	Related Proteins	A0A087WWU8	Tropomyosin alpha-3 chain (A0A087WWU8_HUMAN)	A0A087WWU8,D6R904,Q5VU61	A0A087WWU8_HUMAN Tropomyosin alpha-3 chain OS=Homo sapiens OX=9606 GN=TPM3 PE=1 SV=1,D6R904_HUMAN Tropomyosin alpha-3 chain OS=Homo sapiens OX=9606 GN=TPM3 PE=1 SV=1,Q5VU61_HUMAN Tropomyosin alpha-3 chain OS=Homo sapiens OX=9606 GN=TPM3 PE=1 SV=3	D6R904,Q5VU61	1	12.78	12.78	12.78	81.94	6	6	6	6	19	18	0.0967742	0.389495	0.0497294	0.20015	497.294	2001.5	29.3454	118.109	26.4044	100	Confident
774	0	Single Protein	P14927	Cytochrome b-c1 complex subunit 7 (QCR7_HUMAN)	P14927	QCR7_HUMAN Cytochrome b-c1 complex subunit 7 OS=Homo sapiens OX=9606 GN=UQCRB PE=1 SV=2		8	47.75	47.75	47.75	80.18	6	6	2	2	19	19	0.213483	0.823348	0.109703	0.423094	1097.03	4230.94	64.7358	249.669	13.522	100	Confident
775	0	Related Proteins	M0R0P7	60S ribosomal protein L18a (M0R0P7_HUMAN)	M0R0P7,M0R1A7,M0R3D6,Q02543	M0R0P7_HUMAN 60S ribosomal protein L18a OS=Homo sapiens OX=9606 GN=RPL18A PE=1 SV=1,M0R1A7_HUMAN 60S ribosomal protein L18a OS=Homo sapiens OX=9606 GN=RPL18A PE=1 SV=1,M0R3D6_HUMAN 60S ribosomal protein L18a (Fragment) OS=Homo sapiens OX=9606 GN=RPL18A PE=1 SV=1,RL18A_HUMAN 60S ribosomal protein L18a OS=Homo sapiens OX=9606 GN=RPL18A PE=1 SV=2	M0R1A7,M0R3D6,Q02543	19	32.12	32.12	37.96	78.83	6	5	1	1	19	18	0.106481	0.467799	0.0547177	0.240388	547.177	2403.88	32.2891	141.854	16.1665	100	Confident
776	0	Single Protein	Q9BYD2	39S ribosomal protein L9, mitochondrial (RM09_HUMAN)	Q9BYD2	RM09_HUMAN 39S ribosomal protein L9, mitochondrial OS=Homo sapiens OX=9606 GN=MRPL9 PE=1 SV=2		1	19.1	19.1	25.47	83.9	6	5	2	2	19	17	0.0758929	0.299081	0.0389991	0.153689	389.991	1536.89	23.0135	90.6923	30.2244	100	Confident
777	0	Single Protein	P10606	Cytochrome c oxidase subunit 5B, mitochondrial (COX5B_HUMAN)	P10606	COX5B_HUMAN Cytochrome c oxidase subunit 5B, mitochondrial OS=Homo sapiens OX=9606 GN=COX5B PE=1 SV=2		2	55.04	55.04	55.04	87.6	6	6	6	6	19	18	0.159292	1.25393	0.0818555	0.64436	818.555	6443.6	48.3031	380.238	13.6869	100	Confident
778	0	Single Protein	P78417	Glutathione S-transferase omega-1 (GSTO1_HUMAN)	P78417	GSTO1_HUMAN Glutathione S-transferase omega-1 OS=Homo sapiens OX=9606 GN=GSTO1 PE=1 SV=2		10	24.07	24.07	24.07	73.44	6	6	1	1	19	18	0.101695	0.539927	0.052258	0.277452	522.58	2774.52	30.8376	163.725	27.548	100	Confident
779	0	Single Protein	P61254	60S ribosomal protein L26 (RL26_HUMAN)	P61254	RL26_HUMAN 60S ribosomal protein L26 OS=Homo sapiens OX=9606 GN=RPL26 PE=1 SV=1		17	29.66	29.66	35.17	72.41	6	5	2	1	19	18	0.171429	0.324193	0.0880921	0.166593	880.921	1665.93	51.9834	98.307	17.2475	100	Confident
780	0	Single Protein	P12004	Proliferating cell nuclear antigen (PCNA_HUMAN)	P12004	PCNA_HUMAN Proliferating cell nuclear antigen OS=Homo sapiens OX=9606 GN=PCNA PE=1 SV=1		20	39.46	39.46	39.46	78.54	6	6	6	6	18	18	0.0878049	0.737801	0.0451204	0.379134	451.204	3791.34	26.6256	223.728	28.7503	100	Confident
781	0	Related Proteins	H7C3P7	Small monomeric GTPase (Fragment) (H7C3P7_HUMAN)	H7C3P7,P11233	H7C3P7_HUMAN Small monomeric GTPase (Fragment) OS=Homo sapiens OX=9606 GN=RALA PE=1 SV=1,RALA_HUMAN Ras-related protein Ral-A OS=Homo sapiens OX=9606 GN=RALA PE=1 SV=1	P11233	7	40.24	40.24	48.17	73.17	6	5	2	2	18	17	0.0972222	0.730196	0.0499597	0.375226	499.597	3752.26	29.4813	221.422	18.359	100	Confident
782	0	Single Protein	P51636	Caveolin-2 (CAV2_HUMAN)	P51636	CAV2_HUMAN Caveolin-2 OS=Homo sapiens OX=9606 GN=CAV2 PE=1 SV=2		7	45.06	45.06	52.47	58.02	6	5	2	2	18	17	0.144068	1.61016	0.0740322	0.827413	740.322	8274.13	43.6866	488.258	18.2792	100	Confident
783	0	Related Proteins	H0YKI0	Deoxyuridine 5'-triphosphate nucleotidohydrolase (H0YKI0_HUMAN)	H0YKI0,P33316	H0YKI0_HUMAN Deoxyuridine 5'-triphosphate nucleotidohydrolase OS=Homo sapiens OX=9606 GN=DUT PE=1 SV=1,DUT_HUMAN Deoxyuridine 5'-triphosphate nucleotidohydrolase, mitochondrial OS=Homo sapiens OX=9606 GN=DUT PE=1 SV=4	P33316	15	31.86	31.86	31.86	89.38	6	6	2	2	18	18	0.0643564	0.737801	0.0330709	0.379134	330.709	3791.34	19.5152	223.728	23.6971	100	Confident
784	0	Single Protein	P62760	Visinin-like protein 1 (VISL1_HUMAN)	P62760	VISL1_HUMAN Visinin-like protein 1 OS=Homo sapiens OX=9606 GN=VSNL1 PE=1 SV=2		2	36.65	36.65	36.65	86.91	6	6	2	2	18	18	0.108434	0.701254	0.0557209	0.360354	557.209	3603.54	32.881	212.646	22.128	100	Confident
785	0	Related Proteins	A0A3B3ITK9	Aspartate--tRNA ligase, mitochondrial (Fragment) (A0A3B3ITK9_HUMAN)	A0A3B3ITK9,A0A3B3ITS3,Q6PI48	A0A3B3ITK9_HUMAN Aspartate--tRNA ligase, mitochondrial (Fragment) OS=Homo sapiens OX=9606 GN=DARS2 PE=1 SV=1,A0A3B3ITS3_HUMAN Aspartate--tRNA ligase, mitochondrial OS=Homo sapiens OX=9606 GN=DARS2 PE=1 SV=1,SYDM_HUMAN Aspartate--tRNA ligase, mitochondrial OS=Homo sapiens OX=9606 GN=DARS2 PE=1 SV=1	A0A3B3ITS3,Q6PI48	1	30.85	30.85	30.85	62.37	6	6	1	1	18	17	0.0498575	0.561523	0.0256203	0.28855	256.203	2885.5	15.1186	170.274	33.8522	100	Confident
786	0	Related Proteins	A6QRI9	60S ribosomal protein L10 (Fragment) (A6QRI9_HUMAN)	A6QRI9,B8A6G2,P27635,X1WI28	A6QRI9_HUMAN 60S ribosomal protein L10 (Fragment) OS=Homo sapiens OX=9606 GN=RPL10 PE=1 SV=2,B8A6G2_HUMAN 60S ribosomal protein L10 (Fragment) OS=Homo sapiens OX=9606 GN=RPL10 PE=1 SV=1,RL10_HUMAN 60S ribosomal protein L10 OS=Homo sapiens OX=9606 GN=RPL10 PE=1 SV=5,X1WI28_HUMAN 60S ribosomal protein L10 (Fragment) OS=Homo sapiens OX=9606 GN=RPL10 PE=1 SV=7	B8A6G2,P27635,X1WI28	X	25.41	25.41	25.41	48.62	6	6	3	3	18	18	0.118421	0.668101	0.0608531	0.343317	608.531	3433.17	35.9096	202.592	20.2071	100	Confident
787	0	Single Protein	Q86U42	Polyadenylate-binding protein 2 (PABP2_HUMAN)	Q86U42	PABP2_HUMAN Polyadenylate-binding protein 2 OS=Homo sapiens OX=9606 GN=PABPN1 PE=1 SV=3		14	22.55	22.55	25.49	48.37	6	5	2	1	18	17	0.0971429	0.376857	0.0499189	0.193656	499.189	1936.56	29.4572	114.277	32.729	100	Confident
788	0	Related Proteins	C9JNW5	60S ribosomal protein L24 (C9JNW5_HUMAN)	C9JNW5,C9JXB8,P83731	C9JNW5_HUMAN 60S ribosomal protein L24 OS=Homo sapiens OX=9606 GN=RPL24 PE=1 SV=1,C9JXB8_HUMAN 60S ribosomal protein L24 OS=Homo sapiens OX=9606 GN=RPL24 PE=1 SV=1,RL24_HUMAN 60S ribosomal protein L24 OS=Homo sapiens OX=9606 GN=RPL24 PE=1 SV=1	C9JXB8,P83731	3	28	28	34	75.33	6	5	6	5	17	16	0.141593	0.353876	0.0727605	0.181847	727.605	1818.47	42.9361	107.308	17.5315	100	Confident
789	0	Single Protein	Q9NX20	39S ribosomal protein L16, mitochondrial (RM16_HUMAN)	Q9NX20	RM16_HUMAN 39S ribosomal protein L16, mitochondrial OS=Homo sapiens OX=9606 GN=MRPL16 PE=1 SV=1		11	21.91	21.91	29.48	71.71	6	4	3	1	17	12	0.0666667	0.258925	0.0342581	0.133054	342.581	1330.54	20.2158	78.5156	28.431	100	Confident
790	0	Single Protein	P31153	S-adenosylmethionine synthase isoform type-2 (METK2_HUMAN)	P31153	METK2_HUMAN S-adenosylmethionine synthase isoform type-2 OS=Homo sapiens OX=9606 GN=MAT2A PE=1 SV=1		2	21.77	21.77	21.77	66.08	6	6	5	5	17	16	0.0557491	0.359356	0.0286478	0.184663	286.478	1846.63	16.9052	108.97	43.6333	100	Confident
791	0	Single Protein	P00403	Cytochrome c oxidase subunit 2 (COX2_HUMAN)	P00403	COX2_HUMAN Cytochrome c oxidase subunit 2 OS=Homo sapiens OX=9606 GN=MT-CO2 PE=1 SV=1		MT	30.4	30.4	30.4	28.63	6	6	6	6	17	16	0.246154	2.98107	0.126491	1.53189	1264.91	15318.9	74.6428	903.969	25.5482	100	Confident
792	0	Single Protein	P56545	C-terminal-binding protein 2 (CTBP2_HUMAN)	P56545	CTBP2_HUMAN C-terminal-binding protein 2 OS=Homo sapiens OX=9606 GN=CTBP2 PE=1 SV=1		10	17.3	17.3	20	53.48	6	5	5	4	16	15	0.0415225	0.29155	0.0213372	0.149819	213.372	1498.19	12.5911	88.4084	48.9141	100	Confident
793	0	Related Proteins	Q9Y383	Putative RNA-binding protein Luc7-like 2 (LC7L2_HUMAN)	A0A0A6YYJ8,Q9Y383	A0A0A6YYJ8_HUMAN Putative RNA-binding protein Luc7-like 2 OS=Homo sapiens OX=9606 GN=LUC7L2 PE=3 SV=1,LC7L2_HUMAN Putative RNA-binding protein Luc7-like 2 OS=Homo sapiens OX=9606 GN=LUC7L2 PE=1 SV=2	A0A0A6YYJ8	7	8.16	8.16	14.54	73.98	6	3	4	3	16	11	0.037931	0.0693656	0.0194916	0.035645	194.916	356.45	11.5021	21.0342	46.4856	100	Confident
794	0	Related Proteins	A0A0A0MTJ9	Neutral cholesterol ester hydrolase 1 (A0A0A0MTJ9_HUMAN)	A0A0A0MTJ9,Q6PIU2	A0A0A0MTJ9_HUMAN Neutral cholesterol ester hydrolase 1 OS=Homo sapiens OX=9606 GN=NCEH1 PE=1 SV=1,NCEH1_HUMAN Neutral cholesterol ester hydrolase 1 OS=Homo sapiens OX=9606 GN=NCEH1 PE=1 SV=3	Q6PIU2	3	13.17	13.17	15.4	47.54	6	5	2	1	16	15	0.0398936	0.343399	0.0205002	0.176463	205.002	1764.63	12.0972	104.131	49.8496	100	Confident
795	0	Related Proteins	A0A7I2V2H9	Eukaryotic translation initiation factor 3 subunit E (A0A7I2V2H9_HUMAN)	A0A7I2V2H9,A0A7I2V2W0,A0A7I2V3I0,A0A7I2V3I2,A0A7I2V3S3,A0A7I2V4B4,A0A7I2V5P9,A0A7I2V5Z6,B3KW56,E5RGA2,E5RHS5,P60228	A0A7I2V2H9_HUMAN Eukaryotic translation initiation factor 3 subunit E OS=Homo sapiens OX=9606 GN=EIF3E PE=1 SV=1,A0A7I2V2W0_HUMAN Eukaryotic translation initiation factor 3 subunit E OS=Homo sapiens OX=9606 GN=EIF3E PE=1 SV=1,A0A7I2V3I0_HUMAN Eukaryotic translation initiation factor 3 subunit E OS=Homo sapiens OX=9606 GN=EIF3E PE=1 SV=1,A0A7I2V3I2_HUMAN Eukaryotic translation initiation factor 3 …	A0A7I2V2W0,A0A7I2V3I0,A0A7I2V3I2,A0A7I2V3S3,A0A7I2V4B4,A0A7I2V5P9,A0A7I2V5Z6,B3KW56,E5RGA2,E5RHS5,P60228	8	8.41	8.41	13.5	82.74	6	4	3	2	16	14	0.0350877	0.185971	0.0180306	0.0955651	180.306	955.651	10.6399	56.3932	52.988	100	Confident
796	0	Single Protein	Q9NY12	H/ACA ribonucleoprotein complex subunit 1 (GAR1_HUMAN)	Q9NY12	GAR1_HUMAN H/ACA ribonucleoprotein complex subunit 1 OS=Homo sapiens OX=9606 GN=GAR1 PE=1 SV=1		4	25.81	25.81	35.02	83.41	6	4	6	4	16	11	0.0607735	0.28265	0.0312297	0.145245	312.297	1452.45	18.4287	85.7097	22.3342	100	Confident
797	0	Single Protein	Q7Z434	Mitochondrial antiviral-signaling protein (MAVS_HUMAN)	Q7Z434	MAVS_HUMAN Mitochondrial antiviral-signaling protein OS=Homo sapiens OX=9606 GN=MAVS PE=1 SV=2		20	15.93	15.93	15.93	36.11	6	6	6	6	15	14	0.0564516	0.467799	0.0290088	0.240388	290.088	2403.88	17.1182	141.854	56.4931	100	Confident
798	0	Related Proteins	A0A2R8Y7L2	Peroxisomal multifunctional enzyme type 2 (A0A2R8Y7L2_HUMAN)	A0A2R8Y7L2,A0A2R8YD50,A0A804HK65,A0A804HKU2,E7EPL9,E7ER27,E7ET17,P51659	A0A2R8Y7L2_HUMAN Peroxisomal multifunctional enzyme type 2 OS=Homo sapiens OX=9606 GN=HSD17B4 PE=1 SV=1,A0A2R8YD50_HUMAN Peroxisomal multifunctional enzyme type 2 OS=Homo sapiens OX=9606 GN=HSD17B4 PE=1 SV=1,A0A804HK65_HUMAN Peroxisomal multifunctional enzyme type 2 OS=Homo sapiens OX=9606 GN=HSD17B4 PE=1 SV=1,A0A804HKU2_HUMAN Peroxisomal multifunctional enzyme type 2 OS=Homo sapiens OX=9606 GN=H…	A0A2R8YD50,A0A804HK65,A0A804HKU2,E7EPL9,E7ER27,E7ET17,P51659	5	17.66	17.66	17.66	59.42	6	6	1	1	15	15	0.0200445	0.258925	0.0103003	0.133054	103.003	1330.54	6.07823	78.5156	63.6828	100	Confident
799	0	Single Protein	Q8NFH3	Nucleoporin Nup43 (NUP43_HUMAN)	Q8NFH3	NUP43_HUMAN Nucleoporin Nup43 OS=Homo sapiens OX=9606 GN=NUP43 PE=1 SV=1		6	25	25	25	38.16	6	6	5	5	15	14	0.07	0.778279	0.035971	0.399935	359.71	3999.35	21.2265	236.003	42.1245	100	Confident
800	0	Related Proteins	C9JLU1	DNA-directed RNA polymerases I, II, and III subunit RPABC3 (Fragment) (C9JLU1_HUMAN)	C9JLU1,P52434	C9JLU1_HUMAN DNA-directed RNA polymerases I, II, and III subunit RPABC3 (Fragment) OS=Homo sapiens OX=9606 GN=POLR2H PE=1 SV=8,RPAB3_HUMAN DNA-directed RNA polymerases I, II, and III subunit RPABC3 OS=Homo sapiens OX=9606 GN=POLR2H PE=1 SV=4	P52434	3	53.38	53.38	53.38	71.62	6	5	6	5	14	11	0.0833333	0.968419	0.0428226	0.497642	428.226	4976.42	25.2697	293.66	16.9143	100	Confident
801	0	Single Protein	P10155	RNA-binding protein RO60 (RO60_HUMAN)	P10155	RO60_HUMAN RNA-binding protein RO60 OS=Homo sapiens OX=9606 GN=RO60 PE=1 SV=2		1	10.04	10.04	17.1	73.42	6	4	4	3	14	9	0.021327	0.140625	0.0109593	0.072263	109.593	722.63	6.46713	42.6426	60.6312	100	Confident
802	0	Single Protein	Q9Y3B7	39S ribosomal protein L11, mitochondrial (RM11_HUMAN)	Q9Y3B7	RM11_HUMAN 39S ribosomal protein L11, mitochondrial OS=Homo sapiens OX=9606 GN=MRPL11 PE=1 SV=1		11	39.06	39.06	39.06	84.9	6	6	4	4	14	14	0.0858896	0.584893	0.0441361	0.30056	441.361	3005.6	26.0448	177.361	20.6704	100	Confident
803	0	Single Protein	P53582	Methionine aminopeptidase 1 (MAP11_HUMAN)	P53582	MAP11_HUMAN Methionine aminopeptidase 1 OS=Homo sapiens OX=9606 GN=METAP1 PE=1 SV=2		4	23.58	23.58	27.2	66.06	6	5	3	3	14	13	0.0415335	0.353876	0.0213429	0.181847	213.429	1818.47	12.5945	107.308	43.1872	100	Confident
804	0	Single Protein	Q8WXF1	Paraspeckle component 1 (PSPC1_HUMAN)	Q8WXF1	PSPC1_HUMAN Paraspeckle component 1 OS=Homo sapiens OX=9606 GN=PSPC1 PE=1 SV=1		13	10.33	10.33	15.68	54.49	6	4	1	1	14	11	0.0325444	0.136464	0.0167236	0.0701247	167.236	701.247	9.86864	41.3807	58.7062	100	Confident
805	0	Single Protein	Q9NRG9	Aladin (AAAS_HUMAN)	Q9NRG9	AAAS_HUMAN Aladin OS=Homo sapiens OX=9606 GN=AAAS PE=1 SV=1		12	14.1	14.1	14.1	62.45	6	6	1	1	14	13	0.0355191	0.400688	0.0182522	0.205902	182.522	2059.02	10.7707	121.503	59.5363	100	Confident
806	0	Single Protein	O00264	Membrane-associated progesterone receptor component 1 (PGRC1_HUMAN)	O00264	PGRC1_HUMAN Membrane-associated progesterone receptor component 1 OS=Homo sapiens OX=9606 GN=PGRMC1 PE=1 SV=3		X	36.92	36.92	36.92	52.82	6	6	5	5	14	12	0.0891473	0.778279	0.0458102	0.399935	458.102	3999.35	27.0327	236.003	21.6578	100	Confident
807	0	Related Proteins	P51398	28S ribosomal protein S29, mitochondrial (RT29_HUMAN)	P51398,V9GYL9,V9GZ03	RT29_HUMAN 28S ribosomal protein S29, mitochondrial OS=Homo sapiens OX=9606 GN=DAP3 PE=1 SV=1,V9GYL9_HUMAN 28S ribosomal protein S29, mitochondrial (Fragment) OS=Homo sapiens OX=9606 GN=DAP3 PE=1 SV=1,V9GZ03_HUMAN 28S ribosomal protein S29, mitochondrial (Fragment) OS=Homo sapiens OX=9606 GN=DAP3 PE=1 SV=1	V9GYL9,V9GZ03	1	17.34	14.82	17.34	80.9	6	6	3	3	13	13	0.0372493	0.318257	0.0191413	0.163543	191.413	1635.43	11.2953	96.507	45.5376	100	Confident
808	0	Single Protein	Q9BSH5	Haloacid dehalogenase-like hydrolase domain-containing protein 3 (HDHD3_HUMAN)	Q9BSH5	HDHD3_HUMAN Haloacid dehalogenase-like hydrolase domain-containing protein 3 OS=Homo sapiens OX=9606 GN=HDHD3 PE=1 SV=1		9	38.65	38.65	43.43	78.88	6	5	6	5	13	11	0.0555556	0.615598	0.0285484	0.316338	285.484	3163.38	16.8465	186.672	27.9824	100	Confident
809	0	Single Protein	O15120	1-acyl-sn-glycerol-3-phosphate acyltransferase beta (PLCB_HUMAN)	O15120	PLCB_HUMAN 1-acyl-sn-glycerol-3-phosphate acyltransferase beta OS=Homo sapiens OX=9606 GN=AGPAT2 PE=1 SV=1		9	15.83	15.83	24.46	58.63	6	4	6	4	13	11	0.0504587	0.389495	0.0259293	0.20015	259.293	2001.5	15.3009	118.109	30.8941	100	Confident
810	0	Related Proteins	C9J0K6	Sorcin (C9J0K6_HUMAN)	C9J0K6,P30626	C9J0K6_HUMAN Sorcin OS=Homo sapiens OX=9606 GN=SRI PE=1 SV=1,SORCN_HUMAN Sorcin OS=Homo sapiens OX=9606 GN=SRI PE=1 SV=1	P30626	7	32.9	32.9	39.35	89.68	6	5	3	2	13	12	0.0863309	0.968419	0.0443629	0.497642	443.629	4976.42	26.1787	293.66	17.5935	100	Confident
811	0	Single Protein	O75822	Eukaryotic translation initiation factor 3 subunit J (EIF3J_HUMAN)	O75822	EIF3J_HUMAN Eukaryotic translation initiation factor 3 subunit J OS=Homo sapiens OX=9606 GN=EIF3J PE=1 SV=2		15	24.81	24.81	24.81	72.87	6	5	2	1	13	11	0.0516432	0.284386	0.0265379	0.146138	265.379	1461.38	15.6601	86.2362	29.0445	100	Confident
812	0	Single Protein	Q92522	Histone H1.10 (H1X_HUMAN)	Q92522	H1X_HUMAN Histone H1.10 OS=Homo sapiens OX=9606 GN=H1-10 PE=1 SV=1		3	31.46	31.46	31.46	76.53	6	6	6	6	13	13	0.0797546	0.311134	0.0409836	0.159883	409.836	1598.83	24.1845	94.3471	22.4735	100	Confident
813	0	Related Proteins	A0A7I2V4L6	Synaptobrevin homolog YKT6 (A0A7I2V4L6_HUMAN)	A0A7I2V4L6,O15498	A0A7I2V4L6_HUMAN Synaptobrevin homolog YKT6 OS=Homo sapiens OX=9606 GN=YKT6 PE=1 SV=1,YKT6_HUMAN Synaptobrevin homolog YKT6 OS=Homo sapiens OX=9606 GN=YKT6 PE=1 SV=1	O15498	7	39.79	39.79	39.79	87.43	6	6	1	1	13	13	0.0778443	0.737801	0.0400019	0.379134	400.019	3791.34	23.6052	223.728	21.7002	100	Confident
814	0	Single Protein	Q969X5	Endoplasmic reticulum-Golgi intermediate compartment protein 1 (ERGI1_HUMAN)	Q969X5	ERGI1_HUMAN Endoplasmic reticulum-Golgi intermediate compartment protein 1 OS=Homo sapiens OX=9606 GN=ERGIC1 PE=1 SV=1		5	17.24	17.24	25.17	46.55	6	4	5	4	12	10	0.0534759	0.389495	0.0274797	0.20015	274.797	2001.5	16.2158	118.109	32.5715	100	Confident
815	0	Single Protein	P00492	Hypoxanthine-guanine phosphoribosyltransferase (HPRT_HUMAN)	P00492	HPRT_HUMAN Hypoxanthine-guanine phosphoribosyltransferase OS=Homo sapiens OX=9606 GN=HPRT1 PE=1 SV=2		X	26.15	26.15	28.44	74.31	6	5	6	5	12	11	0.0575916	0.508591	0.0295947	0.26135	295.947	2613.5	17.4639	154.223	24.5636	100	Confident
816	0	Single Protein	P35270	Sepiapterin reductase (SPRE_HUMAN)	P35270	SPRE_HUMAN Sepiapterin reductase OS=Homo sapiens OX=9606 GN=SPR PE=1 SV=1		2	30.27	30.27	30.27	77.78	6	6	6	6	12	12	0.0591133	0.610262	0.0303766	0.313596	303.766	3135.96	17.9253	185.054	28.0308	100	Confident
817	0	Single Protein	Q96S52	GPI transamidase component PIG-S (PIGS_HUMAN)	Q96S52	PIGS_HUMAN GPI transamidase component PIG-S OS=Homo sapiens OX=9606 GN=PIGS PE=1 SV=3		17	13.69	13.69	13.69	53.33	6	6	6	6	12	12	0.0346821	0.304321	0.0178221	0.156382	178.221	1563.82	10.5169	92.2813	61.6172	100	Confident
818	0	Related Proteins	Q5W010	Splicing factor 45 (Fragment) (Q5W010_HUMAN)	Q5W010,Q5W011,Q96I25	Q5W010_HUMAN Splicing factor 45 (Fragment) OS=Homo sapiens OX=9606 GN=RBM17 PE=1 SV=1,Q5W011_HUMAN Splicing factor 45 (Fragment) OS=Homo sapiens OX=9606 GN=RBM17 PE=1 SV=1,SPF45_HUMAN Splicing factor 45 OS=Homo sapiens OX=9606 GN=RBM17 PE=1 SV=1	Q5W011,Q96I25	10	14.48	14.48	25.34	69.68	6	4	2	2	12	5	0.0245902	0.26638	0.0126362	0.136885	126.362	1368.85	7.45663	80.7761	25.2648	100	Confident
819	0	Single Protein	P32970	CD70 antigen (CD70_HUMAN)	P32970	CD70_HUMAN CD70 antigen OS=Homo sapiens OX=9606 GN=CD70 PE=1 SV=2		19	19.69	19.69	43.01	76.17	6	3	6	3	12	9	0.0612245	0.539927	0.0314615	0.277452	314.615	2774.52	18.5655	163.725	21.1049	100	Confident
820	0	Single Protein	Q9HD33	39S ribosomal protein L47, mitochondrial (RM47_HUMAN)	Q9HD33	RM47_HUMAN 39S ribosomal protein L47, mitochondrial OS=Homo sapiens OX=9606 GN=MRPL47 PE=1 SV=2		3	24.8	24.8	24.8	80	6	6	6	6	11	11	0.055	0.311134	0.0282629	0.159883	282.629	1598.83	16.678	94.3471	29.4319	100	Confident
821	0	Single Protein	Q9Y3F4	Serine-threonine kinase receptor-associated protein (STRAP_HUMAN)	Q9Y3F4	STRAP_HUMAN Serine-threonine kinase receptor-associated protein OS=Homo sapiens OX=9606 GN=STRAP PE=1 SV=1		12	17.71	17.71	20.57	66.86	6	5	4	4	11	10	0.0347222	0.449741	0.0178427	0.231109	178.427	2311.09	10.529	136.378	38.414	100	Confident
822	0	Related Proteins	A0A3B3IS06	Treacle protein (Fragment) (A0A3B3IS06_HUMAN)	A0A3B3IS06,A0A6I8PRA0,E7ETY2,Q13428	A0A3B3IS06_HUMAN Treacle protein (Fragment) OS=Homo sapiens OX=9606 GN=TCOF1 PE=1 SV=1,A0A6I8PRA0_HUMAN Treacle protein (Fragment) OS=Homo sapiens OX=9606 GN=TCOF1 PE=1 SV=1,E7ETY2_HUMAN Treacle protein OS=Homo sapiens OX=9606 GN=TCOF1 PE=1 SV=1,TCOF_HUMAN Treacle protein OS=Homo sapiens OX=9606 GN=TCOF1 PE=1 SV=3	A0A6I8PRA0,E7ETY2,Q13428	5	3.17	3.17	5.67	56.41	6	3	5	3	10	5	0.00555556	0.0395705	0.00285484	0.0203341	28.5484	203.341	1.68465	11.9992	138.608	100	Confident
823	0	Single Protein	O14896	Interferon regulatory factor 6 (IRF6_HUMAN)	O14896	IRF6_HUMAN Interferon regulatory factor 6 OS=Homo sapiens OX=9606 GN=IRF6 PE=1 SV=1		1	8.99	8.99	19.06	54.82	6	3	3	2	10	6	0.018018	0.165914	0.00925893	0.0852586	92.5893	852.586	5.46372	50.3113	53.0956	100	Confident
824	0	Related Proteins	E7ESL0	39S ribosomal protein L22, mitochondrial (E7ESL0_HUMAN)	E7ESL0,J3KQY1,Q9NWU5	E7ESL0_HUMAN 39S ribosomal protein L22, mitochondrial OS=Homo sapiens OX=9606 GN=MRPL22 PE=1 SV=1,J3KQY1_HUMAN 39S ribosomal protein L22, mitochondrial OS=Homo sapiens OX=9606 GN=MRPL22 PE=1 SV=1,RM22_HUMAN 39S ribosomal protein L22, mitochondrial OS=Homo sapiens OX=9606 GN=MRPL22 PE=1 SV=1	J3KQY1,Q9NWU5	5	29.25	29.25	29.25	71.7	6	5	6	5	9	8	0.0449438	0.389495	0.0230953	0.20015	230.953	2001.5	13.6286	118.109	24.31	100	Confident
825	0	Single Protein	Q9HBH5	Retinol dehydrogenase 14 (RDH14_HUMAN)	Q9HBH5	RDH14_HUMAN Retinol dehydrogenase 14 OS=Homo sapiens OX=9606 GN=RDH14 PE=1 SV=1		2	12.2	12.2	19.94	80.36	6	4	6	4	9	7	0.023569	0.258925	0.0121114	0.133054	121.114	1330.54	7.14698	78.5156	36.8414	100	Confident
826	0	Single Protein	Q9UIG0	Tyrosine-protein kinase BAZ1B (BAZ1B_HUMAN)	Q9UIG0	BAZ1B_HUMAN Tyrosine-protein kinase BAZ1B OS=Homo sapiens OX=9606 GN=BAZ1B PE=1 SV=2		7	0.67	0.67	5.12	73.03	6	1	6	1	8	3	0.00263852	0.00889543	0.00135586	0.0045711	13.5586	45.711	0.800096	2.69742	170.796	100	Doubtful
827	0	Related Proteins	H0Y8P4	U3 small nucleolar RNA-associated protein 15 homolog (Fragment) (H0Y8P4_HUMAN)	H0Y8P4,Q8TED0	H0Y8P4_HUMAN U3 small nucleolar RNA-associated protein 15 homolog (Fragment) OS=Homo sapiens OX=9606 GN=UTP15 PE=1 SV=1,UTP15_HUMAN U3 small nucleolar RNA-associated protein 15 homolog OS=Homo sapiens OX=9606 GN=UTP15 PE=1 SV=3	Q8TED0	5	8.26	8.26	13.58	69.17	6	4	6	4	8	7	0.0148515	0.127063	0.00763174	0.0652938	76.3174	652.938	4.50351	38.53	61.392	100	Confident
828	0	Single Protein	Q96ER9	Mitochondrial potassium channel (MITOK_HUMAN)	Q96ER9	MITOK_HUMAN Mitochondrial potassium channel OS=Homo sapiens OX=9606 GN=CCDC51 PE=1 SV=2		3	13.87	13.87	19.71	72.75	6	4	2	1	8	6	0.0185759	0.182299	0.00954559	0.0936781	95.4559	936.781	5.63287	55.2796	45.7828	100	Confident
829	0	Related Proteins	E9PI65	Heat shock cognate 71 kDa protein (Fragment) (E9PI65_HUMAN)	E9PI65,E9PK54,E9PLF4,E9PN89,E9PQK7,E9PQQ4,P11142	E9PI65_HUMAN Heat shock cognate 71 kDa protein (Fragment) OS=Homo sapiens OX=9606 GN=HSPA8 PE=1 SV=1,E9PK54_HUMAN Heat shock cognate 71 kDa protein (Fragment) OS=Homo sapiens OX=9606 GN=HSPA8 PE=1 SV=8,E9PLF4_HUMAN Heat shock cognate 71 kDa protein (Fragment) OS=Homo sapiens OX=9606 GN=HSPA8 PE=1 SV=1,E9PN89_HUMAN Heat shock cognate 71 kDa protein (Fragment) OS=Homo sapiens OX=9606 GN=HSPA8 PE=1 …	E9PK54,E9PLF4,E9PN89,E9PQK7,E9PQQ4,P11142	11	32.74	32.74	32.74	91.07	5	5	1	1	31	28	0.183007	1.05353	0.0940417	0.541376	940.417	5413.76	55.4942	319.467	17.9051	100	Confident
830	0	Related Proteins	P25786	Proteasome subunit alpha type-1 (PSA1_HUMAN)	B4DEV8,P25786	B4DEV8_HUMAN Proteasome subunit alpha type OS=Homo sapiens OX=9606 PE=2 SV=1,PSA1_HUMAN Proteasome subunit alpha type-1 OS=Homo sapiens OX=9606 GN=PSMA1 PE=1 SV=1	B4DEV8	11	25.48	25.48	25.48	68.44	5	5	2	2	29	29	0.0931373	0.487352	0.0478605	0.250436	478.605	2504.36	28.2426	147.783	29.5369	100	Confident
831	0	Single Protein	P61006	Ras-related protein Rab-8A (RAB8A_HUMAN)	P61006	RAB8A_HUMAN Ras-related protein Rab-8A OS=Homo sapiens OX=9606 GN=RAB8A PE=1 SV=1		19	27.05	27.05	27.05	84.06	5	5	2	2	26	26	0.075431	0.403004	0.0387618	0.207092	387.618	2070.92	22.8734	122.205	23.6532	100	Confident
832	0	Related Proteins	A0A494C028	Protein DEK (A0A494C028_HUMAN)	A0A494C028,B4DFG0,D6RDA2,H0Y8X0,H0Y993,P35659	A0A494C028_HUMAN Protein DEK OS=Homo sapiens OX=9606 GN=DEK PE=1 SV=1,B4DFG0_HUMAN Protein DEK OS=Homo sapiens OX=9606 GN=DEK PE=1 SV=1,D6RDA2_HUMAN Protein DEK (Fragment) OS=Homo sapiens OX=9606 GN=DEK PE=1 SV=1,H0Y8X0_HUMAN Protein DEK OS=Homo sapiens OX=9606 GN=DEK PE=1 SV=2,H0Y993_HUMAN DEK oncogene (DNA binding), isoform CRA_b OS=Homo sapiens OX=9606 GN=DEK PE=1 SV=2,DEK_HUMAN Protein DEK OS…	B4DFG0,D6RDA2,H0Y8X0,H0Y993,P35659	6	11.58	11.58	13.95	73.16	5	4	5	4	25	23	0.0759076	0.125336	0.0390067	0.0644063	390.067	644.063	23.0179	38.0063	43.2302	100	Confident
833	0	Single Protein	Q9Y221	60S ribosome subunit biogenesis protein NIP7 homolog (NIP7_HUMAN)	Q9Y221	NIP7_HUMAN 60S ribosome subunit biogenesis protein NIP7 homolog OS=Homo sapiens OX=9606 GN=NIP7 PE=1 SV=1		16	46.11	46.11	46.11	73.89	5	5	1	1	25	24	0.15	0.730196	0.0770806	0.375226	770.806	3752.26	45.4854	221.422	20.4495	100	Confident
834	0	Single Protein	Q9HAV7	GrpE protein homolog 1, mitochondrial (GRPE1_HUMAN)	Q9HAV7	GRPE1_HUMAN GrpE protein homolog 1, mitochondrial OS=Homo sapiens OX=9606 GN=GRPEL1 PE=1 SV=2		4	29.49	29.49	29.49	85.25	5	5	5	5	25	15	0.0810811	0.417474	0.0416652	0.214528	416.652	2145.28	24.5867	126.593	24.2639	100	Confident
835	0	Related Proteins	P46783	40S ribosomal protein S10 (RS10_HUMAN)	A0A1W2PQS6,A0A2R8Y6L3,A0A2R8Y7H1,A0A2R8YFH6,F6U211,P46783	A0A1W2PQS6_HUMAN RPS10-NUDT3 readthrough OS=Homo sapiens OX=9606 GN=RPS10-NUDT3 PE=3 SV=1,A0A2R8Y6L3_HUMAN RPS10-NUDT3 readthrough (Fragment) OS=Homo sapiens OX=9606 GN=RPS10-NUDT3 PE=3 SV=1,A0A2R8Y7H1_HUMAN 40S ribosomal protein S10 OS=Homo sapiens OX=9606 GN=RPS10 PE=3 SV=1,A0A2R8YFH6_HUMAN 40S ribosomal protein S10 OS=Homo sapiens OX=9606 GN=RPS10 PE=3 SV=1,F6U211_HUMAN 40S ribosomal protein S…	A0A1W2PQS6,A0A2R8Y6L3,A0A2R8Y7H1,A0A2R8YFH6,F6U211	6	34.55	34.55	34.55	83.64	5	5	3	3	25	24	0.144928	0.508591	0.074474	0.26135	744.74	2613.5	43.9473	154.223	18.8859	100	Confident
836	0	Related Proteins	A0A5K1VW95	Malate dehydrogenase (A0A5K1VW95_HUMAN)	A0A5K1VW95,B8ZZ51,B9A041,P40925	A0A5K1VW95_HUMAN Malate dehydrogenase OS=Homo sapiens OX=9606 GN=MDH1 PE=1 SV=1,B8ZZ51_HUMAN Malate dehydrogenase, cytoplasmic OS=Homo sapiens OX=9606 GN=MDH1 PE=1 SV=1,B9A041_HUMAN Malate dehydrogenase, cytoplasmic OS=Homo sapiens OX=9606 GN=MDH1 PE=1 SV=1,MDHC_HUMAN Malate dehydrogenase, cytoplasmic OS=Homo sapiens OX=9606 GN=MDH1 PE=1 SV=4	B8ZZ51,B9A041,P40925	2	20.68	20.68	20.68	60.06	5	5	4	4	24	24	0.101266	0.277565	0.0520375	0.142632	520.375	1426.32	30.7075	84.1678	38.593	100	Confident
837	0	Related Proteins	A0A2R8Y7C0	Hemoglobin subunit alpha (Fragment) (A0A2R8Y7C0_HUMAN)	A0A2R8Y7C0,P69905	A0A2R8Y7C0_HUMAN Hemoglobin subunit alpha (Fragment) OS=Homo sapiens OX=9606 GN=HBA2 PE=1 SV=1,HBA_HUMAN Hemoglobin subunit alpha OS=Homo sapiens OX=9606 GN=HBA1 PE=1 SV=2	P69905	16	36.57	36.57	36.57	67.91	5	5	1	1	23	22	0.117647	1.05353	0.0604554	0.541376	604.554	5413.76	35.6749	319.467	13.9441	100	Confident
838	0	Single Protein	P62314	Small nuclear ribonucleoprotein Sm D1 (SMD1_HUMAN)	P62314	SMD1_HUMAN Small nuclear ribonucleoprotein Sm D1 OS=Homo sapiens OX=9606 GN=SNRPD1 PE=1 SV=1		18	54.62	54.62	54.62	78.99	5	4	1	1	22	21	0.223404	0.425103	0.114801	0.218448	1148.01	2184.48	67.7443	128.907	13.2734	100	Confident
839	0	Single Protein	P47985	Cytochrome b-c1 complex subunit Rieske, mitochondrial (UCRI_HUMAN)	P47985	UCRI_HUMAN Cytochrome b-c1 complex subunit Rieske, mitochondrial OS=Homo sapiens OX=9606 GN=UQCRFS1 PE=1 SV=2		19	18.61	18.61	18.61	66.42	5	4	5	4	22	21	0.101449	0.406527	0.0521318	0.208902	521.318	2089.02	30.7631	123.274	29.6494	100	Confident
840	0	Related Proteins	B5MDF5	GTP-binding nuclear protein Ran (B5MDF5_HUMAN)	B5MDF5,F5H018,H0YFC6,J3KQE5,P62826	B5MDF5_HUMAN GTP-binding nuclear protein Ran OS=Homo sapiens OX=9606 GN=RAN PE=1 SV=1,F5H018_HUMAN GTP-binding nuclear protein Ran (Fragment) OS=Homo sapiens OX=9606 GN=RAN PE=1 SV=8,H0YFC6_HUMAN GTP-binding nuclear protein Ran (Fragment) OS=Homo sapiens OX=9606 GN=RAN PE=1 SV=1,J3KQE5_HUMAN GTP-binding nuclear protein Ran (Fragment) OS=Homo sapiens OX=9606 GN=RAN PE=1 SV=1,RAN_HUMAN GTP-binding …	F5H018,H0YFC6,J3KQE5,P62826	12	21.03	21.03	21.03	52.79	5	5	5	5	22	20	0.162602	0.53174	0.0835562	0.273246	835.562	2732.46	49.3067	161.243	26.2075	100	Confident
841	0	Related Proteins	K7ELW0	Parkinson disease protein 7 (K7ELW0_HUMAN)	K7ELW0,Q99497	K7ELW0_HUMAN Parkinson disease protein 7 OS=Homo sapiens OX=9606 GN=PARK7 PE=1 SV=1,PARK7_HUMAN Parkinson disease protein 7 OS=Homo sapiens OX=9606 GN=PARK7 PE=1 SV=2	Q99497	1	31.95	31.95	40.24	86.39	5	4	2	2	21	19	0.130137	0.467799	0.0668736	0.240388	668.736	2403.88	39.4623	141.854	17.8985	100	Confident
842	0	Related Proteins	A0A0B4J2C3	Translationally-controlled tumor protein (A0A0B4J2C3_HUMAN)	A0A0B4J2C3,P13693,Q5W0H4	A0A0B4J2C3_HUMAN Translationally-controlled tumor protein OS=Homo sapiens OX=9606 GN=TPT1 PE=1 SV=1,TCTP_HUMAN Translationally-controlled tumor protein OS=Homo sapiens OX=9606 GN=TPT1 PE=1 SV=1,Q5W0H4_HUMAN Translationally-controlled tumor protein OS=Homo sapiens OX=9606 GN=TPT1 PE=1 SV=1	P13693,Q5W0H4	13	27.41	27.41	27.41	65.99	5	5	1	1	21	21	0.161538	0.687612	0.0830099	0.353344	830.099	3533.44	48.9843	208.509	22.5591	100	Confident
843	0	Single Protein	O95168	NADH dehydrogenase [ubiquinone] 1 beta subcomplex subunit 4 (NDUB4_HUMAN)	O95168	NDUB4_HUMAN NADH dehydrogenase [ubiquinone] 1 beta subcomplex subunit 4 OS=Homo sapiens OX=9606 GN=NDUFB4 PE=1 SV=3		3	41.09	41.09	41.09	84.5	5	4	3	2	21	17	0.155963	0.550516	0.080145	0.282894	801.45	2828.94	47.2937	166.936	15.1991	100	Confident
844	0	Related Proteins	E7EPB3	60S ribosomal protein L14 (E7EPB3_HUMAN)	E7EPB3,P50914	E7EPB3_HUMAN 60S ribosomal protein L14 OS=Homo sapiens OX=9606 GN=RPL14 PE=1 SV=1,RL14_HUMAN 60S ribosomal protein L14 OS=Homo sapiens OX=9606 GN=RPL14 PE=1 SV=4	P50914	3	36.29	36.29	43.55	79.84	5	4	5	4	21	20	0.20202	0.425103	0.103812	0.218448	1038.12	2184.48	61.2599	128.907	14.5486	100	Confident
845	0	Related Proteins	M0QYF7	40S ribosomal protein S19 (Fragment) (M0QYF7_HUMAN)	M0QYF7,M0R140,M0R2L9,P39019	M0QYF7_HUMAN 40S ribosomal protein S19 (Fragment) OS=Homo sapiens OX=9606 GN=RPS19 PE=1 SV=1,M0R140_HUMAN 40S ribosomal protein S19 (Fragment) OS=Homo sapiens OX=9606 GN=RPS19 PE=1 SV=1,M0R2L9_HUMAN 40S ribosomal protein S19 (Fragment) OS=Homo sapiens OX=9606 GN=RPS19 PE=1 SV=1,RS19_HUMAN 40S ribosomal protein S19 OS=Homo sapiens OX=9606 GN=RPS19 PE=1 SV=2	M0R140,M0R2L9,P39019	19	35	35	35	85	5	5	5	5	21	20	0.235294	1.05353	0.120911	0.541376	1209.11	5413.76	71.3497	319.467	11.598	100	Confident
846	0	Single Protein	Q9NX58	Cell growth-regulating nucleolar protein (LYAR_HUMAN)	Q9NX58	LYAR_HUMAN Cell growth-regulating nucleolar protein OS=Homo sapiens OX=9606 GN=LYAR PE=1 SV=3		4	17.41	17.41	20.32	71.5	5	4	5	4	20	18	0.0610169	0.114445	0.0313548	0.0588102	313.548	588.102	18.5026	34.704	43.6069	100	Confident
847	0	Related Proteins	D3YTB1	60S ribosomal protein L32 (Fragment) (D3YTB1_HUMAN)	D3YTB1,F8W727,P62910	D3YTB1_HUMAN 60S ribosomal protein L32 (Fragment) OS=Homo sapiens OX=9606 GN=RPL32 PE=1 SV=1,F8W727_HUMAN 60S ribosomal protein L32 OS=Homo sapiens OX=9606 GN=RPL32 PE=1 SV=1,RL32_HUMAN 60S ribosomal protein L32 OS=Homo sapiens OX=9606 GN=RPL32 PE=1 SV=2	F8W727,P62910	3	34.59	34.59	34.59	75.94	5	5	5	5	20	20	0.19802	0.417474	0.101757	0.214528	1017.57	2145.28	60.0468	126.593	15.6067	100	Confident
848	0	Related Proteins	E7ERF2	CCT-alpha (E7ERF2_HUMAN)	E7ERF2,F5H136,F5H676,P17987	E7ERF2_HUMAN CCT-alpha OS=Homo sapiens OX=9606 GN=TCP1 PE=1 SV=1,F5H136_HUMAN T-complex protein 1 subunit alpha (Fragment) OS=Homo sapiens OX=9606 GN=TCP1 PE=1 SV=1,F5H676_HUMAN T-complex protein 1 subunit alpha (Fragment) OS=Homo sapiens OX=9606 GN=TCP1 PE=1 SV=1,TCPA_HUMAN T-complex protein 1 subunit alpha OS=Homo sapiens OX=9606 GN=TCP1 PE=1 SV=1	F5H136,F5H676,P17987	6	11.78	11.78	11.78	74.6	5	5	1	1	19	19	0.05	0.253254	0.0256935	0.13014	256.935	1301.4	15.1618	76.7959	46.8804	100	Confident
849	0	Related Proteins	C9J4W5	Eukaryotic translation initiation factor 5A (Fragment) (C9J4W5_HUMAN)	C9J4W5,C9J7B5,F8WCJ1,I3L397,I3L504,P63241,Q9GZV4	C9J4W5_HUMAN Eukaryotic translation initiation factor 5A (Fragment) OS=Homo sapiens OX=9606 GN=EIF5A2 PE=1 SV=1,C9J7B5_HUMAN Eukaryotic translation initiation factor 5A OS=Homo sapiens OX=9606 GN=EIF5A2 PE=1 SV=1,F8WCJ1_HUMAN Eukaryotic translation initiation factor 5A OS=Homo sapiens OX=9606 GN=EIF5A2 PE=1 SV=1,I3L397_HUMAN Eukaryotic translation initiation factor 5A (Fragment) OS=Homo sapiens O…	C9J7B5,F8WCJ1,I3L397,I3L504,P63241,Q9GZV4	3	33.04	33.04	33.04	86.96	5	5	1	1	19	16	0.095	1.05353	0.0488177	0.541376	488.177	5413.76	28.8074	319.467	12.8125	100	Confident
850	0	Related Proteins	H3BTP7	60S ribosomal protein L4 (Fragment) (H3BTP7_HUMAN)	H3BTP7,H3BU31,P36578	H3BTP7_HUMAN 60S ribosomal protein L4 (Fragment) OS=Homo sapiens OX=9606 GN=RPL4 PE=1 SV=1,H3BU31_HUMAN 60S ribosomal protein L4 (Fragment) OS=Homo sapiens OX=9606 GN=RPL4 PE=1 SV=1,RL4_HUMAN 60S ribosomal protein L4 OS=Homo sapiens OX=9606 GN=RPL4 PE=1 SV=5	H3BU31,P36578	15	36.47	36.47	36.47	82.35	5	5	5	5	19	19	0.135714	0.449741	0.0697396	0.231109	697.396	2311.09	41.1535	136.378	18.806	100	Confident
851	0	Single Protein	P62318	Small nuclear ribonucleoprotein Sm D3 (SMD3_HUMAN)	P62318	SMD3_HUMAN Small nuclear ribonucleoprotein Sm D3 OS=Homo sapiens OX=9606 GN=SNRPD3 PE=1 SV=1		22	47.62	47.62	48.41	83.33	5	4	3	2	19	17	0.161905	0.519911	0.0831981	0.267167	831.981	2671.67	49.0954	157.656	13.9073	100	Confident
852	0	Related Proteins	F8VUA6	60S ribosomal protein L18 (Fragment) (F8VUA6_HUMAN)	F8VUA6,G3V203,H0YHA7,J3QQ67,Q07020	F8VUA6_HUMAN 60S ribosomal protein L18 (Fragment) OS=Homo sapiens OX=9606 GN=RPL18 PE=1 SV=1,G3V203_HUMAN 60S ribosomal protein L18 OS=Homo sapiens OX=9606 GN=RPL18 PE=1 SV=1,H0YHA7_HUMAN 60S ribosomal protein L18 (Fragment) OS=Homo sapiens OX=9606 GN=RPL18 PE=1 SV=1,J3QQ67_HUMAN 60S ribosomal protein L18 (Fragment) OS=Homo sapiens OX=9606 GN=RPL18 PE=1 SV=1,RL18_HUMAN 60S ribosomal protein L18 O…	G3V203,H0YHA7,J3QQ67,Q07020	19	36.15	36.15	36.15	76.92	5	4	3	2	19	17	0.125	0.34596	0.0642338	0.177779	642.338	1777.79	37.9045	104.908	14.5201	100	Confident
853	0	Single Protein	Q96E11	Ribosome-recycling factor, mitochondrial (RRFM_HUMAN)	Q96E11	RRFM_HUMAN Ribosome-recycling factor, mitochondrial OS=Homo sapiens OX=9606 GN=MRRF PE=1 SV=1		9	24.05	24.05	24.05	84.35	5	5	3	3	19	18	0.081448	0.315369	0.0418537	0.162059	418.537	1620.59	24.698	95.6313	29.2586	100	Confident
854	0	Single Protein	P00167	Cytochrome b5 (CYB5_HUMAN)	P00167	CYB5_HUMAN Cytochrome b5 OS=Homo sapiens OX=9606 GN=CYB5A PE=1 SV=2		18	49.25	49.25	49.25	65.67	5	5	4	4	19	18	0.204545	1.84804	0.10511	0.949652	1051.1	9496.52	62.0256	560.392	15.3205	100	Confident
855	0	Related Proteins	A0A0A0MSE2	Hydroxyacyl-coenzyme A dehydrogenase, mitochondrial (A0A0A0MSE2_HUMAN)	A0A0A0MSE2,A0A0D9SFP2,A0A1W2PNM1,A0A1W2PQC2,A0A1W2PQV5,A0A1W2PRT2,A0A804HJW7,A0A804HKJ2,E9PF18,Q16836	A0A0A0MSE2_HUMAN Hydroxyacyl-coenzyme A dehydrogenase, mitochondrial OS=Homo sapiens OX=9606 GN=HADH PE=1 SV=2,A0A0D9SFP2_HUMAN Hydroxyacyl-coenzyme A dehydrogenase, mitochondrial OS=Homo sapiens OX=9606 GN=HADH PE=1 SV=1,A0A1W2PNM1_HUMAN Hydroxyacyl-coenzyme A dehydrogenase, mitochondrial (Fragment) OS=Homo sapiens OX=9606 GN=HADH PE=1 SV=1,A0A1W2PQC2_HUMAN Hydroxyacyl-coenzyme A dehydrogenase, …	A0A0D9SFP2,A0A1W2PNM1,A0A1W2PQC2,A0A1W2PQV5,A0A1W2PRT2,A0A804HJW7,A0A804HKJ2,E9PF18,Q16836	4	25.24	25.24	25.24	59.31	5	5	3	3	18	18	0.0661157	0.333521	0.0339749	0.171387	339.749	1713.87	20.0487	101.136	34.5731	100	Confident
856	0	Related Proteins	P59998	Actin-related protein 2/3 complex subunit 4 (ARPC4_HUMAN)	A0A0A6YYG9,F8WCF6,F8WDD7,H7C0A3,P59998	A0A0A6YYG9_HUMAN Protein ARPC4-TTLL3 OS=Homo sapiens OX=9606 GN=ARPC4-TTLL3 PE=3 SV=1,F8WCF6_HUMAN Actin-related protein 2/3 complex subunit 4 OS=Homo sapiens OX=9606 GN=ARPC4-TTLL3 PE=3 SV=1,F8WDD7_HUMAN Actin-related protein 2/3 complex subunit 4 OS=Homo sapiens OX=9606 GN=ARPC4 PE=3 SV=1,H7C0A3_HUMAN ARPC4-TTLL3 readthrough (Fragment) OS=Homo sapiens OX=9606 GN=ARPC4-TTLL3 PE=3 SV=1,ARPC4_HUMA…	A0A0A6YYG9,F8WCF6,F8WDD7,H7C0A3	3	31.55	31.55	31.55	86.9	5	4	5	4	18	15	0.10274	0.492496	0.0527949	0.253079	527.949	2530.79	31.1544	149.343	19.6543	100	Confident
857	0	Single Protein	P42766	60S ribosomal protein L35 (RL35_HUMAN)	P42766	RL35_HUMAN 60S ribosomal protein L35 OS=Homo sapiens OX=9606 GN=RPL35 PE=1 SV=2		9	26.83	26.83	26.83	68.29	5	5	2	2	18	18	0.214286	0.333521	0.110115	0.171387	1101.15	1713.87	64.9792	101.136	14.5426	100	Confident
858	0	Related Proteins	A0A0A0MSZ4	NADPH:adrenodoxin oxidoreductase, mitochondrial (A0A0A0MSZ4_HUMAN)	A0A0A0MSZ4,A0A0A0MT64,A0A0A0MTN9,A0A0C4DFN8,A0A0C4DGN7,J3QKZ8,J3QQX3,P22570	A0A0A0MSZ4_HUMAN NADPH:adrenodoxin oxidoreductase, mitochondrial OS=Homo sapiens OX=9606 GN=FDXR PE=1 SV=1,A0A0A0MT64_HUMAN NADPH:adrenodoxin oxidoreductase, mitochondrial OS=Homo sapiens OX=9606 GN=FDXR PE=1 SV=1,A0A0A0MTN9_HUMAN NADPH:adrenodoxin oxidoreductase, mitochondrial OS=Homo sapiens OX=9606 GN=FDXR PE=1 SV=1,A0A0C4DFN8_HUMAN NADPH:adrenodoxin oxidoreductase, mitochondrial OS=Homo sapie…	A0A0A0MT64,A0A0A0MTN9,A0A0C4DFN8,A0A0C4DGN7,J3QKZ8,J3QQX3,P22570	17	11.69	11.69	11.69	76.82	5	5	1	1	17	17	0.0270588	0.207723	0.0139047	0.106743	139.047	1067.43	8.20522	62.9891	57.3061	100	Confident
859	0	Single Protein	Q56VL3	OCIA domain-containing protein 2 (OCAD2_HUMAN)	Q56VL3	OCAD2_HUMAN OCIA domain-containing protein 2 OS=Homo sapiens OX=9606 GN=OCIAD2 PE=1 SV=1		4	25.32	25.32	31.82	71.43	5	4	3	2	17	15	0.111111	0.584893	0.0570968	0.30056	570.968	3005.6	33.6929	177.361	16.9426	100	Confident
860	0	Related Proteins	A0A0C4DGL3	Deoxyuridine 5'-triphosphate nucleotidohydrolase (A0A0C4DGL3_HUMAN)	A0A0C4DGL3,H0YKC5,H0YNW5,P33316	A0A0C4DGL3_HUMAN Deoxyuridine 5'-triphosphate nucleotidohydrolase OS=Homo sapiens OX=9606 GN=DUT PE=1 SV=1,H0YKC5_HUMAN Deoxyuridine 5'-triphosphate nucleotidohydrolase (Fragment) OS=Homo sapiens OX=9606 GN=DUT PE=1 SV=1,H0YNW5_HUMAN Deoxyuridine 5'-triphosphate nucleotidohydrolase OS=Homo sapiens OX=9606 GN=DUT PE=1 SV=1,DUT_HUMAN Deoxyuridine 5'-triphosphate nucleotidohydrolase, mitochondrial O…	H0YKC5,H0YNW5,P33316	15	46.81	46.81	46.81	87.23	5	5	1	1	17	17	0.097561	0.832981	0.0501337	0.428044	501.337	4280.44	29.584	252.59	15.3858	100	Confident
861	0	Related Proteins	A0A024RA52	Proteasome subunit alpha type (A0A024RA52_HUMAN)	A0A024RA52,A0A7I2V2H3,P25787	A0A024RA52_HUMAN Proteasome subunit alpha type OS=Homo sapiens OX=9606 GN=PSMA2 PE=1 SV=1,A0A7I2V2H3_HUMAN Proteasome subunit alpha type OS=Homo sapiens OX=9606 PE=1 SV=1,PSA2_HUMAN Proteasome subunit alpha type-2 OS=Homo sapiens OX=9606 GN=PSMA2 PE=1 SV=2	A0A7I2V2H3,P25787	7	28.21	28.21	28.21	70.94	5	5	1	1	17	17	0.0843373	0.615598	0.0433385	0.316338	433.385	3163.38	25.5741	186.672	25.8823	100	Confident
862	0	Related Proteins	A0A804HJ93	Dolichol-phosphate mannose synthase subunit 1 (A0A804HJ93_HUMAN)	A0A804HJ93,H0Y368,O60762,Q5QPK2	A0A804HJ93_HUMAN Dolichol-phosphate mannose synthase subunit 1 OS=Homo sapiens OX=9606 GN=DPM1 PE=1 SV=1,H0Y368_HUMAN Dolichol-phosphate mannosyltransferase subunit 1 OS=Homo sapiens OX=9606 GN=DPM1 PE=1 SV=2,DPM1_HUMAN Dolichol-phosphate mannosyltransferase subunit 1 OS=Homo sapiens OX=9606 GN=DPM1 PE=1 SV=1,Q5QPK2_HUMAN Dolichol-phosphate mannosyltransferase subunit 1 OS=Homo sapiens OX=9606 GN…	H0Y368,O60762,Q5QPK2	20	43.18	43.18	47.73	84.09	5	4	3	2	17	14	0.112613	0.519911	0.0578683	0.267167	578.683	2671.67	34.1482	157.656	15.1681	100	Confident
863	0	Single Protein	O14684	Prostaglandin E synthase (PTGES_HUMAN)	O14684	PTGES_HUMAN Prostaglandin E synthase OS=Homo sapiens OX=9606 GN=PTGES PE=1 SV=2		9	29.61	29.61	34.87	50	5	4	5	4	17	15	0.148515	0.778279	0.0763174	0.399935	763.174	3999.35	45.0351	236.003	17.091	100	Confident
864	0	Single Protein	Q9NS69	Mitochondrial import receptor subunit TOM22 homolog (TOM22_HUMAN)	Q9NS69	TOM22_HUMAN Mitochondrial import receptor subunit TOM22 homolog OS=Homo sapiens OX=9606 GN=TOMM22 PE=1 SV=3		22	66.2	66.2	66.2	76.06	5	5	5	5	17	17	0.128788	1.84804	0.0661803	0.949652	661.803	9496.52	39.0532	560.392	15.5118	100	Confident
865	0	Related Proteins	A0A0A0MSE2	Hydroxyacyl-coenzyme A dehydrogenase, mitochondrial (A0A0A0MSE2_HUMAN)	A0A0A0MSE2,A0A0D9SFP2,A0A1W2PNM1,A0A1W2PQ78,A0A804HLB5,E9PF18,Q16836	A0A0A0MSE2_HUMAN Hydroxyacyl-coenzyme A dehydrogenase, mitochondrial OS=Homo sapiens OX=9606 GN=HADH PE=1 SV=2,A0A0D9SFP2_HUMAN Hydroxyacyl-coenzyme A dehydrogenase, mitochondrial OS=Homo sapiens OX=9606 GN=HADH PE=1 SV=1,A0A1W2PNM1_HUMAN Hydroxyacyl-coenzyme A dehydrogenase, mitochondrial (Fragment) OS=Homo sapiens OX=9606 GN=HADH PE=1 SV=1,A0A1W2PQ78_HUMAN Hydroxyacyl-coenzyme A dehydrogenase, …	A0A0D9SFP2,A0A1W2PNM1,A0A1W2PQ78,A0A804HLB5,E9PF18,Q16836	4	23.97	23.97	23.97	59.31	5	5	2	2	16	16	0.0578512	0.333521	0.0297281	0.171387	297.281	1713.87	17.5426	101.136	34.5731	100	Confident
866	0	Related Proteins	H3BRM5	Cytochrome c oxidase polypeptide Va (H3BRM5_HUMAN)	H3BRM5,H3BV69,P20674	H3BRM5_HUMAN Cytochrome c oxidase polypeptide Va OS=Homo sapiens OX=9606 GN=COX5A PE=1 SV=1,H3BV69_HUMAN Cytochrome c oxidase polypeptide Va OS=Homo sapiens OX=9606 GN=COX5A PE=1 SV=1,COX5A_HUMAN Cytochrome c oxidase subunit 5A, mitochondrial OS=Homo sapiens OX=9606 GN=COX5A PE=1 SV=2	H3BV69,P20674	15	57.97	57.97	66.67	46.38	5	4	2	2	16	14	0.15	1.51189	0.0770806	0.776914	770.806	7769.14	45.4854	458.459	7.76621	100	Confident
867	0	Related Proteins	E9PKH6	Complex I-23kD (Fragment) (E9PKH6_HUMAN)	E9PKH6,E9PPW7,O00217	E9PKH6_HUMAN Complex I-23kD (Fragment) OS=Homo sapiens OX=9606 GN=NDUFS8 PE=1 SV=1,E9PPW7_HUMAN Complex I-23kD (Fragment) OS=Homo sapiens OX=9606 GN=NDUFS8 PE=1 SV=1,NDUS8_HUMAN NADH dehydrogenase [ubiquinone] iron-sulfur protein 8, mitochondrial OS=Homo sapiens OX=9606 GN=NDUFS8 PE=1 SV=1	E9PPW7,O00217	11	44.2	44.2	44.2	86.23	5	5	1	1	16	16	0.134454	0.778279	0.0690919	0.399935	690.919	3999.35	40.7713	236.003	15.8817	100	Confident
868	0	Related Proteins	A0A2R8Y4D6	Non-specific serine/threonine protein kinase (Fragment) (A0A2R8Y4D6_HUMAN)	A0A2R8Y4D6,A0A2R8Y4H0,A0A2R8Y5A0,A0A2R8YD58,A0A2R8YEW1,A0A2R8YF43,E7EU96,P68400,Q8NEV1,V9GYA2	A0A2R8Y4D6_HUMAN Non-specific serine/threonine protein kinase (Fragment) OS=Homo sapiens OX=9606 GN=CSNK2A1 PE=1 SV=1,A0A2R8Y4H0_HUMAN Non-specific serine/threonine protein kinase OS=Homo sapiens OX=9606 GN=CSNK2A1 PE=1 SV=1,A0A2R8Y5A0_HUMAN Non-specific serine/threonine protein kinase OS=Homo sapiens OX=9606 GN=CSNK2A1 PE=1 SV=1,A0A2R8YD58_HUMAN Non-specific serine/threonine protein kinase OS=Ho…	A0A2R8Y4H0,A0A2R8Y5A0,A0A2R8YD58,A0A2R8YEW1,A0A2R8YF43,E7EU96,P68400,Q8NEV1,V9GYA2	20	33.82	33.82	33.82	85.99	5	5	1	1	16	13	0.048221	0.467799	0.0247793	0.240388	247.793	2403.88	14.6224	141.854	24.5217	100	Confident
869	0	Related Proteins	F5GYQ1	V-type proton ATPase subunit (F5GYQ1_HUMAN)	F5GYQ1,J3QL14,P61421,R4GN72	F5GYQ1_HUMAN V-type proton ATPase subunit OS=Homo sapiens OX=9606 GN=ATP6V0D1 PE=1 SV=1,J3QL14_HUMAN V-type proton ATPase subunit d 1 (Fragment) OS=Homo sapiens OX=9606 GN=ATP6V0D1 PE=1 SV=1,VA0D1_HUMAN V-type proton ATPase subunit d 1 OS=Homo sapiens OX=9606 GN=ATP6V0D1 PE=1 SV=1,R4GN72_HUMAN V-type proton ATPase subunit d 1 OS=Homo sapiens OX=9606 GN=ATP6V0D1 PE=1 SV=1	J3QL14,P61421,R4GN72	16	13.78	13.78	13.78	56.38	5	5	4	4	16	16	0.0581818	0.389495	0.0298979	0.20015	298.979	2001.5	17.6428	118.109	44.6314	100	Confident
870	0	Related Proteins	K7ERF1	Eukaryotic translation initiation factor 3 subunit K (K7ERF1_HUMAN)	K7ERF1,K7ES31,Q9UBQ5	K7ERF1_HUMAN Eukaryotic translation initiation factor 3 subunit K OS=Homo sapiens OX=9606 GN=EIF3K PE=1 SV=1,K7ES31_HUMAN Eukaryotic translation initiation factor 3 subunit K OS=Homo sapiens OX=9606 GN=EIF3K PE=1 SV=1,EIF3K_HUMAN Eukaryotic translation initiation factor 3 subunit K OS=Homo sapiens OX=9606 GN=EIF3K PE=1 SV=1	K7ES31,Q9UBQ5	19	27.6	27.6	33.85	71.88	5	4	2	2	16	11	0.0797101	0.719072	0.0409607	0.36951	409.607	3695.1	24.171	218.049	22.081	100	Confident
871	0	Related Proteins	A0A7I2YQ78	Casein kinase II subunit beta (A0A7I2YQ78_HUMAN)	A0A7I2YQ78,P67870,Q5SRQ6	A0A7I2YQ78_HUMAN Casein kinase II subunit beta OS=Homo sapiens OX=9606 GN=CSNK2B PE=1 SV=1,CSK2B_HUMAN Casein kinase II subunit beta OS=Homo sapiens OX=9606 GN=CSNK2B PE=1 SV=1,Q5SRQ6_HUMAN Casein kinase II subunit beta OS=Homo sapiens OX=9606 GN=CSNK2B PE=1 SV=2	P67870,Q5SRQ6	6	28.57	28.57	28.57	63.64	5	5	1	1	16	16	0.0924855	0.730196	0.0475256	0.375226	475.256	3752.26	28.045	221.422	26.6508	100	Confident
872	0	Single Protein	O15173	Membrane-associated progesterone receptor component 2 (PGRC2_HUMAN)	O15173	PGRC2_HUMAN Membrane-associated progesterone receptor component 2 OS=Homo sapiens OX=9606 GN=PGRMC2 PE=1 SV=1		4	22.87	22.87	22.87	61.88	5	5	4	4	16	16	0.112319	0.557068	0.0577174	0.286261	577.174	2862.61	34.0592	168.923	23.8037	100	Confident
873	0	Related Proteins	H0Y8C3	Mitochondrial carrier homolog 1 (Fragment) (H0Y8C3_HUMAN)	H0Y8C3,Q9NZJ7	H0Y8C3_HUMAN Mitochondrial carrier homolog 1 (Fragment) OS=Homo sapiens OX=9606 GN=MTCH1 PE=1 SV=1,MTCH1_HUMAN Mitochondrial carrier homolog 1 OS=Homo sapiens OX=9606 GN=MTCH1 PE=1 SV=1	Q9NZJ7	6	13.71	13.71	15.74	58.63	5	4	5	4	16	14	0.0606061	0.258925	0.0311437	0.133054	311.437	1330.54	18.378	78.5156	43.0932	100	Confident
874	0	Related Proteins	A0A7P0T7Z1	Complex I assembly factor ACAD9, mitochondrial (A0A7P0T7Z1_HUMAN)	A0A7P0T7Z1,A0A7P0T871,A0A7P0T8U3,A0A7P0T9N9,A0A7P0TB58,A0A7P0TB68,A0A7P0Z450,Q9H845	A0A7P0T7Z1_HUMAN Complex I assembly factor ACAD9, mitochondrial OS=Homo sapiens OX=9606 GN=ACAD9 PE=1 SV=1,A0A7P0T871_HUMAN Complex I assembly factor ACAD9, mitochondrial OS=Homo sapiens OX=9606 GN=ACAD9 PE=1 SV=1,A0A7P0T8U3_HUMAN Complex I assembly factor ACAD9, mitochondrial OS=Homo sapiens OX=9606 GN=ACAD9 PE=1 SV=1,A0A7P0T9N9_HUMAN Complex I assembly factor ACAD9, mitochondrial OS=Homo sapien…	A0A7P0T871,A0A7P0T8U3,A0A7P0T9N9,A0A7P0TB58,A0A7P0TB68,A0A7P0Z450,Q9H845	3	9.58	9.58	9.58	61.02	5	5	1	1	15	14	0.0292887	0.178769	0.0150506	0.091864	150.506	918.64	8.8814	54.2091	68.0531	100	Confident
875	0	Related Proteins	A0A7I2V2M3	Eukaryotic translation initiation factor 3 subunit I (A0A7I2V2M3_HUMAN)	A0A7I2V2M3,A0A7I2V3N2,A0A7I2V3U3,A0A7I2V4C2,A0A7I2V5V8,A0A7I2V607,A0A7I2V613,A0A7I2V640,A0A7I2V685,A0A7I2YQC8,A0A7I2YQF8,A0A7I2YQI2,A0A7I2YQT9,A0A7I2YQU2,A0A7P0MRT9,Q13347	A0A7I2V2M3_HUMAN Eukaryotic translation initiation factor 3 subunit I OS=Homo sapiens OX=9606 GN=EIF3I PE=1 SV=1,A0A7I2V3N2_HUMAN Eukaryotic translation initiation factor 3 subunit I OS=Homo sapiens OX=9606 GN=EIF3I PE=1 SV=1,A0A7I2V3U3_HUMAN Eukaryotic translation initiation factor 3 subunit I OS=Homo sapiens OX=9606 GN=EIF3I PE=1 SV=1,A0A7I2V4C2_HUMAN Eukaryotic translation initiation factor 3 …	A0A7I2V3N2,A0A7I2V3U3,A0A7I2V4C2,A0A7I2V5V8,A0A7I2V607,A0A7I2V613,A0A7I2V640,A0A7I2V685,A0A7I2YQC8,A0A7I2YQF8,A0A7I2YQI2,A0A7I2YQT9,A0A7I2YQU2,A0A7P0MRT9,Q13347	1	13.83	13.83	16.71	64.84	5	4	2	2	15	11	0.0344203	0.26638	0.0176876	0.136885	176.876	1368.85	10.4375	80.7761	38.4509	100	Confident
876	0	Related Proteins	D6R9T0	Heterogeneous nuclear ribonucleoprotein H (Fragment) (D6R9T0_HUMAN)	D6R9T0,D6RAM1,D6RBM0,D6RDL0,D6RDU3,D6RFM3,D6RIH9,D6RIT2,D6RIU0,D6RJ04,E7EN40,E7EQJ0,E9PCY7,G8JLB6,P31943	D6R9T0_HUMAN Heterogeneous nuclear ribonucleoprotein H (Fragment) OS=Homo sapiens OX=9606 GN=HNRNPH1 PE=1 SV=8,D6RAM1_HUMAN Heterogeneous nuclear ribonucleoprotein H (Fragment) OS=Homo sapiens OX=9606 GN=HNRNPH1 PE=1 SV=1,D6RBM0_HUMAN Heterogeneous nuclear ribonucleoprotein H (Fragment) OS=Homo sapiens OX=9606 GN=HNRNPH1 PE=1 SV=1,D6RDL0_HUMAN Heterogeneous nuclear ribonucleoprotein H (Fragment) …	D6RAM1,D6RBM0,D6RDL0,D6RDU3,D6RFM3,D6RIH9,D6RIT2,D6RIU0,D6RJ04,E7EN40,E7EQJ0,E9PCY7,G8JLB6,P31943	5	37.27	28.57	37.27	88.2	5	5	3	3	15	10	0.0704225	0.778279	0.0361881	0.399935	361.881	3999.35	21.3547	236.003	18.1731	100	Confident
877	0	Single Protein	Q13595	Transformer-2 protein homolog alpha (TRA2A_HUMAN)	Q13595	TRA2A_HUMAN Transformer-2 protein homolog alpha OS=Homo sapiens OX=9606 GN=TRA2A PE=1 SV=1		7	15.25	15.25	22.7	65.6	5	4	5	4	14	13	0.0702703	0.149757	0.0361098	0.0769557	361.098	769.557	21.3085	45.4118	32.6691	100	Confident
878	0	Related Proteins	F8W8A6	3-hydroxyisobutyryl-CoA hydrolase, mitochondrial (Fragment) (F8W8A6_HUMAN)	F8W8A6,Q6NVY1	F8W8A6_HUMAN 3-hydroxyisobutyryl-CoA hydrolase, mitochondrial (Fragment) OS=Homo sapiens OX=9606 GN=HIBCH PE=1 SV=1,HIBCH_HUMAN 3-hydroxyisobutyryl-CoA hydrolase, mitochondrial OS=Homo sapiens OX=9606 GN=HIBCH PE=1 SV=2	Q6NVY1	2	37.5	37.5	46.09	66.41	5	4	1	1	14	12	0.105263	0.84785	0.0540917	0.435685	540.917	4356.85	31.9196	257.099	14.5693	100	Confident
879	0	Related Proteins	A0A0U1RQL1	Succinate--CoA ligase [ADP-forming] subunit beta, mitochondrial (Fragment) (A0A0U1RQL1_HUMAN)	A0A0U1RQL1,A0A2R8Y6Y7,A0A2R8YDQ9,Q9P2R7	A0A0U1RQL1_HUMAN Succinate--CoA ligase [ADP-forming] subunit beta, mitochondrial (Fragment) OS=Homo sapiens OX=9606 GN=SUCLA2 PE=1 SV=1,A0A2R8Y6Y7_HUMAN Succinate--CoA ligase [ADP-forming] subunit beta, mitochondrial OS=Homo sapiens OX=9606 GN=SUCLA2 PE=1 SV=1,A0A2R8YDQ9_HUMAN Succinate--CoA ligase [ADP-forming] subunit beta, mitochondrial OS=Homo sapiens OX=9606 GN=SUCLA2 PE=1 SV=1,SUCB1_HUMAN S…	A0A2R8Y6Y7,A0A2R8YDQ9,Q9P2R7	13	53.75	53.75	58.75	87.5	5	4	5	4	14	12	0.171429	1.31013	0.0880921	0.673237	880.921	6732.37	51.9834	397.279	8.63276	100	Confident
880	0	Single Protein	Q92506	(3R)-3-hydroxyacyl-CoA dehydrogenase (DHB8_HUMAN)	Q92506	DHB8_HUMAN (3R)-3-hydroxyacyl-CoA dehydrogenase OS=Homo sapiens OX=9606 GN=HSD17B8 PE=1 SV=2		6	20.31	20.31	27.97	60.54	5	4	5	4	14	12	0.0759494	0.519911	0.0390282	0.267167	390.282	2671.67	23.0306	157.656	26.9568	100	Confident
881	0	Related Proteins	O95793	Double-stranded RNA-binding protein Staufen homolog 1 (STAU1_HUMAN)	O95793,Q5JW30	STAU1_HUMAN Double-stranded RNA-binding protein Staufen homolog 1 OS=Homo sapiens OX=9606 GN=STAU1 PE=1 SV=2,Q5JW30_HUMAN Double-stranded RNA-binding protein Staufen homolog 1 OS=Homo sapiens OX=9606 GN=STAU1 PE=1 SV=1	Q5JW30	20	10.4	10.4	10.4	64.3	5	5	3	3	14	14	0.0333333	0.187482	0.017129	0.0963413	171.29	963.413	10.1079	56.8512	63.1428	100	Confident
882	0	Related Proteins	A0A3B3IUB5	Minor histocompatibility antigen H13 (A0A3B3IUB5_HUMAN)	A0A3B3IUB5,Q8TCT9	A0A3B3IUB5_HUMAN Minor histocompatibility antigen H13 OS=Homo sapiens OX=9606 GN=HM13 PE=1 SV=1,HM13_HUMAN Minor histocompatibility antigen H13 OS=Homo sapiens OX=9606 GN=HM13 PE=1 SV=1	Q8TCT9	20	16.67	16.67	19.05	44.76	5	4	1	1	14	14	0.0539419	0.301025	0.0277192	0.154688	277.192	1546.88	16.3571	91.2818	46.2841	100	Confident
883	0	Single Protein	P68036	Ubiquitin-conjugating enzyme E2 L3 (UB2L3_HUMAN)	P68036	UB2L3_HUMAN Ubiquitin-conjugating enzyme E2 L3 OS=Homo sapiens OX=9606 GN=UBE2L3 PE=1 SV=1		22	41.56	41.56	47.4	69.48	5	4	2	1	14	13	0.0992366	0.467799	0.0509948	0.240388	509.948	2403.88	30.0922	141.854	17.8502	100	Confident
884	0	Single Protein	Q9NV31	U3 small nucleolar ribonucleoprotein protein IMP3 (IMP3_HUMAN)	Q9NV31	IMP3_HUMAN U3 small nucleolar ribonucleoprotein protein IMP3 OS=Homo sapiens OX=9606 GN=IMP3 PE=1 SV=1		15	31.52	25.54	31.52	82.07	5	5	5	5	14	10	0.0662252	0.403004	0.0340312	0.207092	340.312	2070.92	20.0819	122.205	21.8366	100	Confident
885	0	Related Proteins	H0YC23	Protein-serine/threonine phosphatase (Fragment) (H0YC23_HUMAN)	H0YC23,P62714,P67775	H0YC23_HUMAN Protein-serine/threonine phosphatase (Fragment) OS=Homo sapiens OX=9606 GN=PPP2CB PE=1 SV=1,PP2AB_HUMAN Serine/threonine-protein phosphatase 2A catalytic subunit beta isoform OS=Homo sapiens OX=9606 GN=PPP2CB PE=1 SV=1,PP2AA_HUMAN Serine/threonine-protein phosphatase 2A catalytic subunit alpha isoform OS=Homo sapiens OX=9606 GN=PPP2CA PE=1 SV=1	P62714,P67775	8	60.48	60.48	60.48	74.19	5	4	4	3	14	12	0.103448	1.78256	0.053159	0.916005	531.59	9160.05	31.3693	540.537	13.8616	100	Confident
886	0	Related Proteins	G3V1D4	Lin-7 homolog C (C. elegans), isoform CRA_b (G3V1D4_HUMAN)	G3V1D4,Q9NUP9	G3V1D4_HUMAN Lin-7 homolog C (C. elegans), isoform CRA_b OS=Homo sapiens OX=9606 GN=LIN7C PE=1 SV=1,LIN7C_HUMAN Protein lin-7 homolog C OS=Homo sapiens OX=9606 GN=LIN7C PE=1 SV=1	Q9NUP9	11	34.1	34.1	34.1	84.39	5	5	3	3	14	12	0.0821918	0.508591	0.042236	0.26135	422.36	2613.5	24.9235	154.223	19.1742	100	Confident
887	0	Related Proteins	E9PN86	Eukaryotic translation initiation factor 3 subunit M (Fragment) (E9PN86_HUMAN)	E9PN86,J3KNJ2,Q7L2H7	E9PN86_HUMAN Eukaryotic translation initiation factor 3 subunit M (Fragment) OS=Homo sapiens OX=9606 GN=EIF3M PE=1 SV=1,J3KNJ2_HUMAN Eukaryotic translation initiation factor 3 subunit M (Fragment) OS=Homo sapiens OX=9606 GN=EIF3M PE=1 SV=1,EIF3M_HUMAN Eukaryotic translation initiation factor 3 subunit M OS=Homo sapiens OX=9606 GN=EIF3M PE=1 SV=1	J3KNJ2,Q7L2H7	11	50.98	50.98	75.49	88.24	5	4	3	3	13	11	0.122222	1.03092	0.0628064	0.529758	628.064	5297.58	37.0622	312.612	11.7252	100	Confident
888	0	Single Protein	Q15526	Surfeit locus protein 1 (SURF1_HUMAN)	Q15526	SURF1_HUMAN Surfeit locus protein 1 OS=Homo sapiens OX=9606 GN=SURF1 PE=1 SV=1		9	8.67	8.67	19.67	60.67	5	2	3	2	13	7	0.0255319	0.140625	0.0131201	0.072263	131.201	722.63	7.7422	42.6426	33.3104	100	Confident
889	0	Single Protein	P14550	Aldo-keto reductase family 1 member A1 (AK1A1_HUMAN)	P14550	AK1A1_HUMAN Aldo-keto reductase family 1 member A1 OS=Homo sapiens OX=9606 GN=AKR1A1 PE=1 SV=3		1	11.69	11.69	15.38	78.46	5	4	3	2	13	10	0.0392157	0.29155	0.0201518	0.149819	201.518	1498.19	11.8916	88.4084	36.5499	100	Confident
890	0	Single Protein	Q7Z2W9	39S ribosomal protein L21, mitochondrial (RM21_HUMAN)	Q7Z2W9	RM21_HUMAN 39S ribosomal protein L21, mitochondrial OS=Homo sapiens OX=9606 GN=MRPL21 PE=1 SV=2		11	24.88	24.88	24.88	75.12	5	4	1	1	13	12	0.0674157	0.389495	0.034643	0.20015	346.43	2001.5	20.4429	118.109	22.8003	100	Confident
891	0	Related Proteins	A0A140T9M0	HLA class I histocompatibility antigen, C alpha chain (A0A140T9M0_HUMAN)	A0A140T9M0,A0A140T9T1,A0A140T9U0,A0A140T9W2,A0A140TA03,Q53YP1	A0A140T9M0_HUMAN HLA class I histocompatibility antigen, C alpha chain OS=Homo sapiens OX=9606 GN=HLA-C PE=1 SV=1,A0A140T9T1_HUMAN HLA class I histocompatibility antigen, C alpha chain (Fragment) OS=Homo sapiens OX=9606 GN=HLA-C PE=1 SV=1,A0A140T9U0_HUMAN HLA class I histocompatibility antigen, C alpha chain OS=Homo sapiens OX=9606 GN=HLA-C PE=1 SV=1,A0A140T9W2_HUMAN HLA class I histocompatibilit…	A0A140T9T1,A0A140T9U0,A0A140T9W2,A0A140TA03,Q53YP1	6	11.56	11.56	11.56	69.35	5	5	1	1	13	13	0.0400517	0.343399	0.0205814	0.176463	205.814	1764.63	12.1451	104.131	41.4876	100	Confident
892	0	Single Protein	O75934	Pre-mRNA-splicing factor SPF27 (SPF27_HUMAN)	O75934	SPF27_HUMAN Pre-mRNA-splicing factor SPF27 OS=Homo sapiens OX=9606 GN=BCAS2 PE=1 SV=1		1	29.33	29.33	29.33	76.44	5	5	5	5	13	13	0.065	0.557068	0.0334016	0.286261	334.016	2862.61	19.7104	168.923	26.115	100	Confident
893	0	Related Proteins	E9PJD9	60S ribosomal protein L27a (E9PJD9_HUMAN)	E9PJD9,E9PLL6,P46776	E9PJD9_HUMAN 60S ribosomal protein L27a OS=Homo sapiens OX=9606 GN=RPL27A PE=1 SV=1,E9PLL6_HUMAN 60S ribosomal protein L27a OS=Homo sapiens OX=9606 GN=RPL27A PE=1 SV=1,RL27A_HUMAN 60S ribosomal protein L27a OS=Homo sapiens OX=9606 GN=RPL27A PE=1 SV=2	E9PLL6,P46776	11	37.36	37.36	37.36	80.22	5	4	4	3	12	11	0.150685	0.623777	0.0774326	0.320541	774.326	3205.41	45.6931	189.152	10.1206	100	Confident
894	0	Related Proteins	H0YCQ8	Eukaryotic translation initiation factor 3 subunit M (Fragment) (H0YCQ8_HUMAN)	H0YCQ8,Q7L2H7	H0YCQ8_HUMAN Eukaryotic translation initiation factor 3 subunit M (Fragment) OS=Homo sapiens OX=9606 GN=EIF3M PE=1 SV=8,EIF3M_HUMAN Eukaryotic translation initiation factor 3 subunit M OS=Homo sapiens OX=9606 GN=EIF3M PE=1 SV=1	Q7L2H7	11	26.36	26.36	35	75.91	5	4	3	2	12	10	0.0518135	0.389495	0.0266254	0.20015	266.254	2001.5	15.7117	118.109	25.0759	100	Confident
895	0	Single Protein	Q8N4Q0	Prostaglandin reductase 3 (PTGR3_HUMAN)	Q8N4Q0	PTGR3_HUMAN Prostaglandin reductase 3 OS=Homo sapiens OX=9606 GN=ZADH2 PE=1 SV=1		18	12.47	12.47	15.38	55.17	5	4	4	4	12	11	0.0416667	0.311134	0.0214113	0.159883	214.113	1598.83	12.6348	94.3471	40.1148	100	Confident
896	0	Related Proteins	B8ZZZ0	3-hydroxyisobutyryl-CoA hydrolase, mitochondrial (Fragment) (B8ZZZ0_HUMAN)	B8ZZZ0,Q6NVY1	B8ZZZ0_HUMAN 3-hydroxyisobutyryl-CoA hydrolase, mitochondrial (Fragment) OS=Homo sapiens OX=9606 GN=HIBCH PE=1 SV=1,HIBCH_HUMAN 3-hydroxyisobutyryl-CoA hydrolase, mitochondrial OS=Homo sapiens OX=9606 GN=HIBCH PE=1 SV=2	Q6NVY1	2	17.95	17.95	17.95	71.79	5	5	4	4	12	12	0.0586735	0.324193	0.0301506	0.166593	301.506	1665.93	17.7919	98.307	30.0339	100	Confident
897	0	Single Protein	Q13243	Serine/arginine-rich splicing factor 5 (SRSF5_HUMAN)	Q13243	SRSF5_HUMAN Serine/arginine-rich splicing factor 5 OS=Homo sapiens OX=9606 GN=SRSF5 PE=1 SV=1		14	22.43	22.43	22.43	73.9	5	5	2	2	12	12	0.0572139	0.173396	0.0294006	0.0891029	294.006	891.029	17.3493	52.5798	31.2453	100	Confident
898	0	Related Proteins	A0A0G2JJA7	Proteasome subunit beta (A0A0G2JJA7_HUMAN)	A0A0G2JJA7,A2ACR1,P28065	A0A0G2JJA7_HUMAN Proteasome subunit beta OS=Homo sapiens OX=9606 GN=PSMB9 PE=1 SV=1,A2ACR1_HUMAN Proteasome subunit beta OS=Homo sapiens OX=9606 GN=PSMB9 PE=1 SV=1,PSB9_HUMAN Proteasome subunit beta type-9 OS=Homo sapiens OX=9606 GN=PSMB9 PE=1 SV=2	A2ACR1,P28065	6	29.59	29.59	34.18	52.55	5	4	3	2	12	10	0.0970874	0.930698	0.0498904	0.478258	498.904	4782.58	29.4404	282.221	20.9283	100	Confident
899	0	Related Proteins	B4DXZ6	Fragile X mental retardation syndrome-related protein 1 (B4DXZ6_HUMAN)	B4DXZ6,E7EU85,E9PFF5,P51114	B4DXZ6_HUMAN Fragile X mental retardation syndrome-related protein 1 OS=Homo sapiens OX=9606 GN=FXR1 PE=1 SV=1,E7EU85_HUMAN Fragile X mental retardation syndrome-related protein 1 OS=Homo sapiens OX=9606 GN=FXR1 PE=1 SV=1,E9PFF5_HUMAN Fragile X mental retardation syndrome-related protein 1 OS=Homo sapiens OX=9606 GN=FXR1 PE=1 SV=1,FXR1_HUMAN Fragile X mental retardation syndrome-related protein 1…	E7EU85,E9PFF5,P51114	3	12.5	12.5	12.5	75.16	5	5	2	2	12	11	0.0207877	0.138098	0.0106822	0.0709647	106.822	709.647	6.3036	41.8764	68.2852	100	Confident
900	0	Single Protein	Q9Y3Q3	Transmembrane emp24 domain-containing protein 3 (TMED3_HUMAN)	Q9Y3Q3	TMED3_HUMAN Transmembrane emp24 domain-containing protein 3 OS=Homo sapiens OX=9606 GN=TMED3 PE=1 SV=1		15	19.82	19.82	25.35	77.42	5	4	1	1	12	11	0.0510204	0.519911	0.0262179	0.267167	262.179	2671.67	15.4712	157.656	24.7613	100	Confident
901	0	Related Proteins	A0A494C1B1	Inactive C-alpha-formylglycine-generating enzyme 2 (A0A494C1B1_HUMAN)	A0A494C1B1,A8MXB9,E9PBT8,J3KQJ1,J3QT17,Q8NBJ7	A0A494C1B1_HUMAN Inactive C-alpha-formylglycine-generating enzyme 2 OS=Homo sapiens OX=9606 GN=SUMF2 PE=1 SV=1,A8MXB9_HUMAN Inactive C-alpha-formylglycine-generating enzyme 2 OS=Homo sapiens OX=9606 GN=SUMF2 PE=1 SV=3,E9PBT8_HUMAN Inactive C-alpha-formylglycine-generating enzyme 2 OS=Homo sapiens OX=9606 GN=SUMF2 PE=1 SV=1,J3KQJ1_HUMAN Inactive C-alpha-formylglycine-generating enzyme 2 OS=Homo sa…	A8MXB9,E9PBT8,J3KQJ1,J3QT17,Q8NBJ7	7	17.38	17.38	20.66	73.77	5	4	2	2	12	11	0.037037	0.28265	0.0190323	0.145245	190.323	1452.45	11.231	85.7097	33.9739	100	Confident
902	0	Related Proteins	E9PCB6	Neurolysin, mitochondrial (E9PCB6_HUMAN)	E9PCB6,Q9BYT8	E9PCB6_HUMAN Neurolysin, mitochondrial OS=Homo sapiens OX=9606 GN=NLN PE=1 SV=1,NEUL_HUMAN Neurolysin, mitochondrial OS=Homo sapiens OX=9606 GN=NLN PE=1 SV=1	Q9BYT8	5	2.33	2.33	7	69.5	5	3	4	3	12	6	0.0134831	0.0992485	0.00692859	0.0510009	69.2859	510.009	4.08858	30.0958	68.8235	100	Doubtful
903	0	Related Proteins	M0R268	U1 small nuclear ribonucleoprotein A (Fragment) (M0R268_HUMAN)	M0R268,P09012	M0R268_HUMAN U1 small nuclear ribonucleoprotein A (Fragment) OS=Homo sapiens OX=9606 GN=SNRPA PE=1 SV=1,SNRPA_HUMAN U1 small nuclear ribonucleoprotein A OS=Homo sapiens OX=9606 GN=SNRPA PE=1 SV=3	P09012	19	29.3	29.3	29.3	45.7	5	5	2	2	12	11	0.062069	0.467799	0.0318954	0.240388	318.954	2403.88	18.8216	141.854	28.3698	100	Confident
904	0	Single Protein	P10301	Ras-related protein R-Ras (RRAS_HUMAN)	P10301	RRAS_HUMAN Ras-related protein R-Ras OS=Homo sapiens OX=9606 GN=RRAS PE=1 SV=1		19	33.49	33.49	33.49	77.52	5	5	3	3	12	12	0.0541237	0.584893	0.0278126	0.30056	278.126	3005.6	16.4123	177.361	23.4659	100	Confident
905	0	Related Proteins	B3KVK2	Guanine nucleotide-binding protein G(I)/G(S)/G(T) subunit beta-1 (B3KVK2_HUMAN)	B3KVK2,P62873	B3KVK2_HUMAN Guanine nucleotide-binding protein G(I)/G(S)/G(T) subunit beta-1 OS=Homo sapiens OX=9606 GN=GNB1 PE=1 SV=1,GBB1_HUMAN Guanine nucleotide-binding protein G(I)/G(S)/G(T) subunit beta-1 OS=Homo sapiens OX=9606 GN=GNB1 PE=1 SV=3	P62873	1	34.17	34.17	34.17	50	5	5	2	2	12	12	0.0719178	0.895736	0.0369565	0.460292	369.565	4602.92	21.8081	271.62	25.9181	100	Confident
906	0	Related Proteins	H0YDT8	ER membrane protein complex subunit 7 (Fragment) (H0YDT8_HUMAN)	H0YDT8,Q9NPA0	H0YDT8_HUMAN ER membrane protein complex subunit 7 (Fragment) OS=Homo sapiens OX=9606 GN=EMC7 PE=1 SV=1,EMC7_HUMAN ER membrane protein complex subunit 7 OS=Homo sapiens OX=9606 GN=EMC7 PE=1 SV=1	Q9NPA0	15	43.75	43.75	43.75	57.29	5	5	3	3	11	11	0.0724638	0.649648	0.037237	0.333835	372.37	3338.35	21.9736	196.997	20.9817	100	Confident
907	0	Related Proteins	F5GXJ1	Complex I-20kD (F5GXJ1_HUMAN)	F5GXJ1,F5H5N1,O75251	F5GXJ1_HUMAN Complex I-20kD OS=Homo sapiens OX=9606 GN=NDUFS7 PE=1 SV=1,F5H5N1_HUMAN Complex I-20kD OS=Homo sapiens OX=9606 GN=NDUFS7 PE=1 SV=1,NDUS7_HUMAN NADH dehydrogenase [ubiquinone] iron-sulfur protein 7, mitochondrial OS=Homo sapiens OX=9606 GN=NDUFS7 PE=1 SV=3	F5H5N1,O75251	19	13.98	13.98	24.15	78.81	5	4	2	2	11	9	0.042654	0.425103	0.0219187	0.218448	219.187	2184.48	12.9343	128.907	25.367	100	Confident
908	0	Related Proteins	J3QQY2	Calcium load-activated calcium channel (J3QQY2_HUMAN)	J3QQY2,Q9UM00	J3QQY2_HUMAN Calcium load-activated calcium channel OS=Homo sapiens OX=9606 GN=TMCO1 PE=1 SV=1,TMCO1_HUMAN Calcium load-activated calcium channel OS=Homo sapiens OX=9606 GN=TMCO1 PE=1 SV=2	Q9UM00	1	35.58	35.58	37.5	90.38	5	3	4	2	11	9	0.0957447	0.873817	0.0492004	0.449029	492.004	4490.29	29.0333	264.973	11.3648	100	Confident
909	0	Related Proteins	A0A0A0MT83	Butyryl-CoA dehydrogenase (A0A0A0MT83_HUMAN)	A0A0A0MT83,A0A0S2Z4K7,P26440	A0A0A0MT83_HUMAN Butyryl-CoA dehydrogenase OS=Homo sapiens OX=9606 GN=IVD PE=1 SV=2,A0A0S2Z4K7_HUMAN Butyryl-CoA dehydrogenase (Fragment) OS=Homo sapiens OX=9606 GN=IVD PE=1 SV=1,IVD_HUMAN Isovaleryl-CoA dehydrogenase, mitochondrial OS=Homo sapiens OX=9606 GN=IVD PE=1 SV=2	A0A0S2Z4K7,P26440	15	10.4	10.4	13.24	61.47	5	4	1	1	11	7	0.0227273	0.221677	0.0116789	0.113914	116.789	1139.14	6.89173	67.2206	46.2896	100	Confident
910	0	Single Protein	Q8NFH4	Nucleoporin Nup37 (NUP37_HUMAN)	Q8NFH4	NUP37_HUMAN Nucleoporin Nup37 OS=Homo sapiens OX=9606 GN=NUP37 PE=1 SV=1		12	11.04	11.04	24.85	48.77	5	3	1	1	11	9	0.0418605	0.304321	0.0215109	0.156382	215.109	1563.82	12.6936	92.2813	36.684	100	Confident
911	0	Single Protein	Q13601	KRR1 small subunit processome component homolog (KRR1_HUMAN)	Q13601	KRR1_HUMAN KRR1 small subunit processome component homolog OS=Homo sapiens OX=9606 GN=KRR1 PE=1 SV=4		12	11.02	11.02	14.96	73.23	5	4	5	4	10	8	0.0262295	0.127063	0.0134786	0.0652938	134.786	652.938	7.95374	38.53	43.6377	100	Confident
912	0	Single Protein	Q96CX2	BTB/POZ domain-containing protein KCTD12 (KCD12_HUMAN)	Q96CX2	KCD12_HUMAN BTB/POZ domain-containing protein KCTD12 OS=Homo sapiens OX=9606 GN=KCTD12 PE=1 SV=1		13	8.62	8.62	15.69	57.54	5	3	5	3	10	8	0.0372093	0.205261	0.0191208	0.105478	191.208	1054.78	11.2832	62.2426	35.6787	100	Confident
913	0	Related Proteins	A0A6Q8PFT2	Platelet-activating factor acetylhydrolase IB subunit beta (A0A6Q8PFT2_HUMAN)	A0A6Q8PFT2,A0A6Q8PFU3,A0A6Q8PG63,A0A6Q8PH33,P43034	A0A6Q8PFT2_HUMAN Platelet-activating factor acetylhydrolase IB subunit beta OS=Homo sapiens OX=9606 GN=PAFAH1B1 PE=1 SV=1,A0A6Q8PFU3_HUMAN Platelet-activating factor acetylhydrolase IB subunit alpha OS=Homo sapiens OX=9606 GN=PAFAH1B1 PE=1 SV=1,A0A6Q8PG63_HUMAN Platelet-activating factor acetylhydrolase IB subunit beta OS=Homo sapiens OX=9606 GN=PAFAH1B1 PE=1 SV=1,A0A6Q8PH33_HUMAN Platelet-activa…	A0A6Q8PFU3,A0A6Q8PG63,A0A6Q8PH33,P43034	17	11.01	11.01	16.81	73.33	5	3	4	2	10	8	0.0196078	0.188502	0.0100759	0.0968658	100.759	968.658	5.94581	57.1607	38.9231	100	Confident
914	0	Related Proteins	A0A0A0MRF4	39S ribosomal protein L19, mitochondrial (A0A0A0MRF4_HUMAN)	A0A0A0MRF4,P49406	A0A0A0MRF4_HUMAN 39S ribosomal protein L19, mitochondrial OS=Homo sapiens OX=9606 GN=MRPL19 PE=1 SV=1,RM19_HUMAN 39S ribosomal protein L19, mitochondrial OS=Homo sapiens OX=9606 GN=MRPL19 PE=1 SV=2	P49406	2	30.64	30.64	36.99	87.28	5	4	2	2	10	9	0.0596026	0.492496	0.0306281	0.253079	306.281	2530.79	18.0737	149.343	19.1192	100	Confident
915	0	Related Proteins	K7ER00	Phenylalanine--tRNA ligase alpha subunit (K7ER00_HUMAN)	K7ER00,Q9Y285	K7ER00_HUMAN Phenylalanine--tRNA ligase alpha subunit OS=Homo sapiens OX=9606 GN=FARSA PE=1 SV=1,SYFA_HUMAN Phenylalanine--tRNA ligase alpha subunit OS=Homo sapiens OX=9606 GN=FARSA PE=1 SV=3	Q9Y285	19	16.61	16.61	16.61	59.31	5	5	2	2	10	9	0.0224868	0.197085	0.0115553	0.101276	115.553	1012.76	6.81881	59.7633	62.356	100	Confident
916	0	Single Protein	Q9HCN8	Stromal cell-derived factor 2-like protein 1 (SDF2L_HUMAN)	Q9HCN8	SDF2L_HUMAN Stromal cell-derived factor 2-like protein 1 OS=Homo sapiens OX=9606 GN=SDF2L1 PE=1 SV=2		22	33.03	33.03	38.91	76.92	5	4	5	4	10	6	0.0352941	0.668101	0.0181366	0.343317	181.366	3433.17	10.7025	202.592	23.5837	100	Confident
917	0	Single Protein	Q13795	ADP-ribosylation factor-related protein 1 (ARFRP_HUMAN)	Q13795	ARFRP_HUMAN ADP-ribosylation factor-related protein 1 OS=Homo sapiens OX=9606 GN=ARFRP1 PE=1 SV=1		20	33.83	33.83	33.83	87.56	5	5	5	5	10	10	0.0568182	0.557068	0.0291972	0.286261	291.972	2862.61	17.2293	168.923	22.5994	100	Confident
918	0	Single Protein	O75436	Vacuolar protein sorting-associated protein 26A (VP26A_HUMAN)	O75436	VP26A_HUMAN Vacuolar protein sorting-associated protein 26A OS=Homo sapiens OX=9606 GN=VPS26A PE=1 SV=2		10	21.71	21.71	21.71	86.24	5	5	2	2	10	9	0.0319149	0.284386	0.0164001	0.146138	164.001	1461.38	9.67775	86.2362	38.1457	100	Confident
919	0	Single Protein	P31689	DnaJ homolog subfamily A member 1 (DNJA1_HUMAN)	P31689	DNJA1_HUMAN DnaJ homolog subfamily A member 1 OS=Homo sapiens OX=9606 GN=DNAJA1 PE=1 SV=2		9	21.16	21.16	21.16	66.25	5	5	5	5	10	7	0.020649	0.215474	0.0106109	0.110726	106.109	1107.26	6.26152	65.3396	44.8395	100	Confident
920	0	Single Protein	Q53EL6	Programmed cell death protein 4 (PDCD4_HUMAN)	Q53EL6	PDCD4_HUMAN Programmed cell death protein 4 OS=Homo sapiens OX=9606 GN=PDCD4 PE=1 SV=2		10	13.86	13.86	18.76	73.99	5	4	3	3	9	7	0.0186667	0.168952	0.00959225	0.0868194	95.9225	868.194	5.66041	51.2323	51.703	100	Confident
921	0	Single Protein	Q9BYD6	39S ribosomal protein L1, mitochondrial (RM01_HUMAN)	Q9BYD6	RM01_HUMAN 39S ribosomal protein L1, mitochondrial OS=Homo sapiens OX=9606 GN=MRPL1 PE=1 SV=2		4	14.15	14.15	19.38	84.31	5	4	2	1	9	8	0.0291971	0.193777	0.0150035	0.0995762	150.035	995.762	8.85362	58.7601	36.8854	100	Confident
922	0	Single Protein	O43681	ATPase GET3 (GET3_HUMAN)	O43681	GET3_HUMAN ATPase GET3 OS=Homo sapiens OX=9606 GN=GET3 PE=1 SV=2		19	18.68	18.68	18.68	64.37	5	5	5	5	9	9	0.036	0.433013	0.0184993	0.222512	184.993	2225.12	10.9165	131.305	38.7674	100	Confident
923	0	Single Protein	P01040	Cystatin-A (CYTA_HUMAN)	P01040	CYTA_HUMAN Cystatin-A OS=Homo sapiens OX=9606 GN=CSTA PE=1 SV=1		3	30.61	30.61	54.08	88.78	5	2	2	1	9	6	0.0689655	0.467799	0.0354394	0.240388	354.394	2403.88	20.9128	141.854	10.9997	100	Confident
924	0	Single Protein	Q9Y619	Mitochondrial ornithine transporter 1 (ORNT1_HUMAN)	Q9Y619	ORNT1_HUMAN Mitochondrial ornithine transporter 1 OS=Homo sapiens OX=9606 GN=SLC25A15 PE=1 SV=1		13	14.95	14.95	23.59	52.16	5	4	4	3	9	8	0.0333333	0.34596	0.017129	0.177779	171.29	1777.79	10.1079	104.908	32.7147	100	Confident
925	0	Single Protein	Q9P287	BRCA2 and CDKN1A-interacting protein (BCCIP_HUMAN)	Q9P287	BCCIP_HUMAN BRCA2 and CDKN1A-interacting protein OS=Homo sapiens OX=9606 GN=BCCIP PE=1 SV=1		10	18.79	18.79	27.07	70.7	5	4	5	4	8	6	0.0215827	0.28265	0.0110907	0.145245	110.907	1452.45	6.54467	85.7097	35.9567	100	Confident
926	0	Single Protein	P56182	Ribosomal RNA processing protein 1 homolog A (RRP1_HUMAN)	P56182	RRP1_HUMAN Ribosomal RNA processing protein 1 homolog A OS=Homo sapiens OX=9606 GN=RRP1 PE=1 SV=1		21	5.42	5.42	15.18	62.91	5	2	5	2	8	4	0.0117302	0.0585012	0.00602781	0.0300621	60.2781	300.621	3.55702	17.7397	52.8066	100	Confident
927	0	Single Protein	Q9BX68	Adenosine 5'-monophosphoramidase HINT2 (HINT2_HUMAN)	Q9BX68	HINT2_HUMAN Adenosine 5'-monophosphoramidase HINT2 OS=Homo sapiens OX=9606 GN=HINT2 PE=1 SV=1		9	31.29	31.29	44.17	90.18	5	3	5	3	8	5	0.0340136	0.501311	0.0174786	0.257609	174.786	2576.09	10.3142	152.016	17.1512	100	Confident
928	0	Related and Unrelated Proteins	A0A590UJK4	Serine/arginine-rich-splicing factor 6 (A0A590UJK4_HUMAN)	A0A590UJK4,A0A590UJP7,A0A590UK01,A0A590UK80,Q13247	A0A590UJK4_HUMAN Serine/arginine-rich-splicing factor 6 OS=Homo sapiens OX=9606 GN=SRSF6 PE=1 SV=1,A0A590UJP7_HUMAN Serine/arginine-rich-splicing factor 6 OS=Homo sapiens OX=9606 GN=SRSF6 PE=1 SV=1,A0A590UK01_HUMAN Serine/arginine-rich-splicing factor 6 OS=Homo sapiens OX=9606 GN=SRSF6 PE=1 SV=1,A0A590UK80_HUMAN Uncharacterized protein (Fragment) OS=Homo sapiens OX=9606 PE=3 SV=1,SRSF6_HUMAN Seri…	A0A590UJP7,A0A590UK01,A0A590UK80,Q13247	20	19.03	13.27	19.03	77.43	5	4	2	2	8	7	0.0371429	0.193777	0.0190866	0.0995762	190.866	995.762	11.2631	58.7601	26.2903	100	Confident
929	0	Single Protein	Q15758	Neutral amino acid transporter B(0) (AAAT_HUMAN)	Q15758	AAAT_HUMAN Neutral amino acid transporter B(0) OS=Homo sapiens OX=9606 GN=SLC1A5 PE=1 SV=2		19	8.69	8.69	8.69	31.61	5	4	1	1	8	7	0.0257353	0.28265	0.0132246	0.145245	132.246	1452.45	7.80388	85.7097	56.5623	100	Confident
930	0	Related Proteins	A6NKB8	Aminopeptidase B (A6NKB8_HUMAN)	A6NKB8,Q9H4A4	A6NKB8_HUMAN Aminopeptidase B OS=Homo sapiens OX=9606 GN=RNPEP PE=1 SV=1,AMPB_HUMAN Aminopeptidase B OS=Homo sapiens OX=9606 GN=RNPEP PE=1 SV=2	Q9H4A4	1	9.17	9.17	10.8	59.57	5	4	3	2	8	7	0.0168269	0.185971	0.00864686	0.0955651	86.4686	955.651	5.10253	56.3932	68.1253	100	Confident
931	0	Single Protein	Q9H9Y2	Ribosome production factor 1 (RPF1_HUMAN)	Q9H9Y2	RPF1_HUMAN Ribosome production factor 1 OS=Homo sapiens OX=9606 GN=RPF1 PE=1 SV=2		1	7.74	7.74	16.62	67.05	5	2	4	2	8	5	0.0174825	0.0746078	0.00898375	0.0383388	89.8375	383.388	5.30133	22.6238	40.0861	100	Confident
932	0	Related Proteins	E5RH53	Regulator of microtubule dynamics protein 1 (E5RH53_HUMAN)	E5RH53,H0YB03,H0YB83,Q96DB5	E5RH53_HUMAN Regulator of microtubule dynamics protein 1 OS=Homo sapiens OX=9606 GN=RMDN1 PE=1 SV=1,H0YB03_HUMAN Regulator of microtubule dynamics protein 1 (Fragment) OS=Homo sapiens OX=9606 GN=RMDN1 PE=1 SV=1,H0YB83_HUMAN Regulator of microtubule dynamics protein 1 (Fragment) OS=Homo sapiens OX=9606 GN=RMDN1 PE=1 SV=1,RMD1_HUMAN Regulator of microtubule dynamics protein 1 OS=Homo sapiens OX=960…	H0YB03,H0YB83,Q96DB5	8	19.35	19.35	28.63	74.6	5	4	1	1	8	7	0.028169	0.29155	0.0144752	0.149819	144.752	1498.19	8.54187	88.4084	28.6156	100	Confident
933	0	Related Proteins	A0A0D9SFE9	Methylcrotonoyl-CoA carboxylase beta chain, mitochondrial (A0A0D9SFE9_HUMAN)	A0A0D9SFE9,A0A0G2JM88,A0A0S2Z5R4,A0A804HHS4,A0A804HIH3,A0A804HJ84,A0A804HJW2,A0A804HJW5,A0A804HK37,A0A804HKE8,A0A804HLJ9,D6R9R1,D6RDF7,Q9HCC0	A0A0D9SFE9_HUMAN Methylcrotonoyl-CoA carboxylase beta chain, mitochondrial OS=Homo sapiens OX=9606 GN=MCCC2 PE=1 SV=1,A0A0G2JM88_HUMAN 3-methylcrotonyl-CoA carboxylase 2 (Fragment) OS=Homo sapiens OX=9606 GN=MCCC2 PE=1 SV=1,A0A0S2Z5R4_HUMAN 3-methylcrotonyl-CoA carboxylase 2 (Fragment) OS=Homo sapiens OX=9606 GN=MCCC2 PE=1 SV=1,A0A804HHS4_HUMAN 3-methylcrotonyl-CoA carboxylase 2 OS=Homo sapiens O…	A0A0G2JM88,A0A0S2Z5R4,A0A804HHS4,A0A804HIH3,A0A804HJ84,A0A804HJW2,A0A804HJW5,A0A804HK37,A0A804HKE8,A0A804HLJ9,D6R9R1,D6RDF7,Q9HCC0	5	15.08	15.08	20.62	60.62	5	3	5	3	8	6	0.0201613	0.188502	0.0103603	0.0968658	103.603	968.658	6.11364	57.1607	35.8225	100	Confident
934	0	Related Proteins	J3KRC0	Nuclear pore complex protein Nup85 (J3KRC0_HUMAN)	J3KRC0,J3KSH3,J3KT10,Q9BW27	J3KRC0_HUMAN Nuclear pore complex protein Nup85 OS=Homo sapiens OX=9606 GN=NUP85 PE=1 SV=1,J3KSH3_HUMAN Nuclear pore complex protein Nup85 (Fragment) OS=Homo sapiens OX=9606 GN=NUP85 PE=1 SV=1,J3KT10_HUMAN Nuclear pore complex protein Nup85 OS=Homo sapiens OX=9606 GN=NUP85 PE=1 SV=1,NUP85_HUMAN Nuclear pore complex protein Nup85 OS=Homo sapiens OX=9606 GN=NUP85 PE=1 SV=1	J3KSH3,J3KT10,Q9BW27	17	30.77	30.77	39.05	65.68	5	4	5	4	8	7	0.0630631	0.584893	0.0324063	0.30056	324.063	3005.6	19.123	177.361	18.9416	100	Confident
935	0	Related Proteins	A0A1B0GTM3	Ceramidase (A0A1B0GTM3_HUMAN)	A0A1B0GTM3,A0A1B0GTP7,A0A1B0GTZ5,A0A1B0GUA4,A0A1B0GUE3,A0A1B0GUG1,A0A1B0GUH5,A0A1B0GUW4,A0A1B0GV06,A0A1B0GW68,E7EMM4,Q13510	A0A1B0GTM3_HUMAN Ceramidase OS=Homo sapiens OX=9606 GN=ASAH1 PE=1 SV=1,A0A1B0GTP7_HUMAN Acid ceramidase OS=Homo sapiens OX=9606 GN=ASAH1 PE=1 SV=1,A0A1B0GTZ5_HUMAN Ceramidase OS=Homo sapiens OX=9606 GN=ASAH1 PE=1 SV=1,A0A1B0GUA4_HUMAN Ceramidase OS=Homo sapiens OX=9606 GN=ASAH1 PE=1 SV=1,A0A1B0GUE3_HUMAN Acid ceramidase OS=Homo sapiens OX=9606 GN=ASAH1 PE=1 SV=1,A0A1B0GUG1_HUMAN Ceramidase OS=Hom…	A0A1B0GTP7,A0A1B0GTZ5,A0A1B0GUA4,A0A1B0GUE3,A0A1B0GUG1,A0A1B0GUH5,A0A1B0GUW4,A0A1B0GV06,A0A1B0GW68,E7EMM4,Q13510	8	14.36	14.36	17.02	67.02	5	4	5	4	8	6	0.0197368	0.258925	0.0101422	0.133054	101.422	1330.54	5.98493	78.5156	42.4398	100	Confident
936	0	Related Proteins	G3V126	V-type proton ATPase subunit H (G3V126_HUMAN)	G3V126,Q9UI12	G3V126_HUMAN V-type proton ATPase subunit H OS=Homo sapiens OX=9606 GN=ATP6V1H PE=1 SV=1,VATH_HUMAN V-type proton ATPase subunit H OS=Homo sapiens OX=9606 GN=ATP6V1H PE=1 SV=1	Q9UI12	8	14.9	14.9	19.86	75.62	5	4	5	4	7	6	0.0166205	0.193777	0.00854079	0.0995762	85.4079	995.762	5.03994	58.7601	51.5368	100	Confident
937	0	Related and Unrelated Proteins	B4DV12	Polyubiquitin-B (B4DV12_HUMAN)	B4DV12,F5GXK7,F5GYU3,F5GZ39,F5H265,F5H2Z3,F5H388,F5H6Q2,F5H747,J3QKN0,J3QS39,J3QSA3,J3QTR3,M0R1V7,P0CG47,P0CG48,P62979,P62987,Q5PY61,Q96C32	B4DV12_HUMAN Polyubiquitin-B OS=Homo sapiens OX=9606 GN=UBB PE=1 SV=1,F5GXK7_HUMAN Polyubiquitin-C (Fragment) OS=Homo sapiens OX=9606 GN=UBC PE=1 SV=2,F5GYU3_HUMAN Polyubiquitin-C (Fragment) OS=Homo sapiens OX=9606 GN=UBC PE=1 SV=1,F5GZ39_HUMAN Polyubiquitin-C (Fragment) OS=Homo sapiens OX=9606 GN=UBC PE=1 SV=1,F5H265_HUMAN Polyubiquitin-C (Fragment) OS=Homo sapiens OX=9606 GN=UBC PE=1 SV=1,F5H2Z…	F5GXK7,F5GYU3,F5GZ39,F5H265,F5H2Z3,F5H388,F5H6Q2,F5H747,J3QKN0,J3QS39,J3QSA3,J3QTR3,M0R1V7,P0CG47,P0CG48,P62979,P62987,Q5PY61,Q96C32	17	37.91	37.91	40.52	85.62	4	3	2	1	51	49	0.141221	0.350314	0.0725695	0.180016	725.695	1800.16	42.8234	106.228	17.2042	100	Confident
938	0	Related Proteins	A0A7I2V2L6	Helix-destabilizing protein (A0A7I2V2L6_HUMAN)	A0A7I2V2L6,A0A7I2V3R8,A0A7I2V3W0,A0A7I2YQ85,F8VTQ5,F8W646,F8W6I7,P09651	A0A7I2V2L6_HUMAN Helix-destabilizing protein OS=Homo sapiens OX=9606 GN=HNRNPA1 PE=1 SV=1,A0A7I2V3R8_HUMAN Helix-destabilizing protein OS=Homo sapiens OX=9606 GN=HNRNPA1 PE=1 SV=1,A0A7I2V3W0_HUMAN Helix-destabilizing protein OS=Homo sapiens OX=9606 GN=HNRNPA1 PE=1 SV=1,A0A7I2YQ85_HUMAN Heterogeneous nuclear ribonucleoprotein A1 OS=Homo sapiens OX=9606 GN=HNRNPA1 PE=1 SV=1,F8VTQ5_HUMAN Heterogeneo…	A0A7I2V3R8,A0A7I2V3W0,A0A7I2YQ85,F8VTQ5,F8W646,F8W6I7,P09651	12	11.57	11.57	11.57	86.36	4	4	1	1	24	23	0.110048	0.311134	0.0565504	0.159883	565.504	1598.83	33.3705	94.3471	26.6821	100	Confident
939	0	Related Proteins	K7ELC7	60S ribosomal protein L27 (Fragment) (K7ELC7_HUMAN)	K7ELC7,P61353	K7ELC7_HUMAN 60S ribosomal protein L27 (Fragment) OS=Homo sapiens OX=9606 GN=RPL27 PE=1 SV=1,RL27_HUMAN 60S ribosomal protein L27 OS=Homo sapiens OX=9606 GN=RPL27 PE=1 SV=2	P61353	17	34.72	34.72	34.72	75	4	4	4	4	22	21	0.194444	0.28265	0.0999193	0.145245	999.193	1452.45	58.9626	85.7097	16.459	100	Confident
940	0	Related Proteins	A0A0G2JJZ9	Spliceosome RNA helicase DDX39B (Fragment) (A0A0G2JJZ9_HUMAN)	A0A0G2JJZ9,A0A140T9X3,H0Y400,Q13838,Q5STU3	A0A0G2JJZ9_HUMAN Spliceosome RNA helicase DDX39B (Fragment) OS=Homo sapiens OX=9606 GN=DDX39B PE=1 SV=1,A0A140T9X3_HUMAN Spliceosome RNA helicase DDX39B (Fragment) OS=Homo sapiens OX=9606 GN=DDX39B PE=1 SV=1,H0Y400_HUMAN Spliceosome RNA helicase DDX39B (Fragment) OS=Homo sapiens OX=9606 GN=DDX39B PE=1 SV=1,DX39B_HUMAN Spliceosome RNA helicase DDX39B OS=Homo sapiens OX=9606 GN=DDX39B PE=1 SV=1,Q5S…	A0A140T9X3,H0Y400,Q13838,Q5STU3	6	18.6	18.6	18.6	86.28	4	4	1	1	22	22	0.0547703	0.221677	0.0281449	0.113914	281.449	1139.14	16.6083	67.2206	38.2107	100	Confident
941	0	Single Protein	P09669	Cytochrome c oxidase subunit 6C (COX6C_HUMAN)	P09669	COX6C_HUMAN Cytochrome c oxidase subunit 6C OS=Homo sapiens OX=9606 GN=COX6C PE=1 SV=2		8	41.33	41.33	41.33	81.33	4	4	4	4	21	20	0.327869	0.84785	0.168482	0.435685	1684.82	4356.85	99.4217	257.099	8.77569	100	Confident
942	0	Related Proteins	H3BUX2	Cytochrome b5 type B (H3BUX2_HUMAN)	H3BUX2,O43169	H3BUX2_HUMAN Cytochrome b5 type B OS=Homo sapiens OX=9606 GN=CYB5B PE=1 SV=2,CYB5B_HUMAN Cytochrome b5 type B OS=Homo sapiens OX=9606 GN=CYB5B PE=1 SV=3	O43169	16	27.78	27.78	27.78	65.28	4	4	2	2	21	21	0.223404	0.668101	0.114801	0.343317	1148.01	3433.17	67.7443	202.592	16.069	100	Confident
943	0	Single Protein	Q9NZ45	CDGSH iron-sulfur domain-containing protein 1 (CISD1_HUMAN)	Q9NZ45	CISD1_HUMAN CDGSH iron-sulfur domain-containing protein 1 OS=Homo sapiens OX=9606 GN=CISD1 PE=1 SV=1		10	44.44	44.44	44.44	84.26	4	4	4	4	21	19	0.208791	0.668101	0.107292	0.343317	1072.92	3433.17	63.3131	202.592	12.1912	100	Confident
944	0	Related Proteins	P46783	40S ribosomal protein S10 (RS10_HUMAN)	P46783,Q9NQ39	RS10_HUMAN 40S ribosomal protein S10 OS=Homo sapiens OX=9606 GN=RPS10 PE=1 SV=1,RS10L_HUMAN Putative 40S ribosomal protein S10-like OS=Homo sapiens OX=9606 GN=RPS10P5 PE=5 SV=1	Q9NQ39	6	20	20	20	83.64	4	4	2	2	20	19	0.108696	0.389495	0.0558555	0.20015	558.555	2001.5	32.9605	118.109	18.8859	100	Confident
945	0	Single Protein	P51571	Translocon-associated protein subunit delta (SSRD_HUMAN)	P51571	SSRD_HUMAN Translocon-associated protein subunit delta OS=Homo sapiens OX=9606 GN=SSR4 PE=1 SV=1		X	30.64	30.64	30.64	54.91	4	4	2	2	20	20	0.162602	0.930698	0.0835562	0.478258	835.562	4782.58	49.3067	282.221	18.9866	100	Confident
946	0	Related Proteins	H0YKK0	Small nuclear ribonucleoprotein polypeptide A', isoform CRA_a (H0YKK0_HUMAN)	H0YKK0,P09661	H0YKK0_HUMAN Small nuclear ribonucleoprotein polypeptide A', isoform CRA_a OS=Homo sapiens OX=9606 GN=SNRPA1 PE=1 SV=1,RU2A_HUMAN U2 small nuclear ribonucleoprotein A' OS=Homo sapiens OX=9606 GN=SNRPA1 PE=1 SV=2	P09661	15	22.73	22.73	22.73	48.05	4	4	3	3	20	19	0.193878	0.492496	0.099628	0.253079	996.28	2530.79	58.7907	149.343	17.6617	100	Confident
947	0	Related Proteins	A0A804HI25	7-dehydrocholesterol reductase (A0A804HI25_HUMAN)	A0A804HI25,A0A804HJQ7,Q9UBM7	A0A804HI25_HUMAN 7-dehydrocholesterol reductase OS=Homo sapiens OX=9606 GN=DHCR7 PE=1 SV=1,A0A804HJQ7_HUMAN 7-dehydrocholesterol reductase OS=Homo sapiens OX=9606 GN=DHCR7 PE=1 SV=1,DHCR7_HUMAN 7-dehydrocholesterol reductase OS=Homo sapiens OX=9606 GN=DHCR7 PE=1 SV=1	A0A804HJQ7,Q9UBM7	11	10.16	10.16	10.16	40.45	4	4	1	1	19	18	0.0807175	0.274275	0.0414784	0.140942	414.784	1409.42	24.4765	83.1701	56.2796	100	Confident
948	0	Single Protein	P24534	Elongation factor 1-beta (EF1B_HUMAN)	P24534	EF1B_HUMAN Elongation factor 1-beta OS=Homo sapiens OX=9606 GN=EEF1B2 PE=1 SV=3		2	24.44	24.44	24.44	63.56	4	4	3	3	19	19	0.112426	0.425103	0.0577725	0.218448	577.725	2184.48	34.0917	128.907	24.7483	100	Confident
949	0	Single Protein	Q9Y3U8	60S ribosomal protein L36 (RL36_HUMAN)	Q9Y3U8	RL36_HUMAN 60S ribosomal protein L36 OS=Homo sapiens OX=9606 GN=RPL36 PE=1 SV=3		19	30.48	30.48	30.48	69.52	4	4	2	2	18	18	0.246575	0.321941	0.126708	0.165436	1267.08	1654.36	74.7706	97.6242	12.2459	100	Confident
950	0	Related Proteins	A0A7I2V346	Heterogeneous nuclear ribonucleoprotein Q (A0A7I2V346_HUMAN)	A0A7I2V346,A0A7I2V4J0,A0A7I2V4Z0,A0A7I2V5Q6,A0A7I2YQN2,A0A7I2YQV8,F6UXX1,O60506	A0A7I2V346_HUMAN Heterogeneous nuclear ribonucleoprotein Q OS=Homo sapiens OX=9606 GN=SYNCRIP PE=1 SV=1,A0A7I2V4J0_HUMAN Heterogeneous nuclear ribonucleoprotein Q OS=Homo sapiens OX=9606 GN=SYNCRIP PE=1 SV=1,A0A7I2V4Z0_HUMAN Heterogeneous nuclear ribonucleoprotein Q OS=Homo sapiens OX=9606 GN=SYNCRIP PE=1 SV=1,A0A7I2V5Q6_HUMAN Heterogeneous nuclear ribonucleoprotein Q OS=Homo sapiens OX=9606 GN=S…	A0A7I2V4J0,A0A7I2V4Z0,A0A7I2V5Q6,A0A7I2YQN2,A0A7I2YQV8,F6UXX1,O60506	6	8.78	8.78	8.78	73.28	4	4	3	3	17	17	0.0365854	0.125336	0.0188001	0.0644063	188.001	644.063	11.094	38.0063	58.6114	100	Confident
951	0	Related Proteins	Q5QPL9	RNA-binding protein Raly (Fragment) (Q5QPL9_HUMAN)	Q5QPL9,Q5QPM0,Q9UKM9	Q5QPL9_HUMAN RNA-binding protein Raly (Fragment) OS=Homo sapiens OX=9606 GN=RALY PE=1 SV=1,Q5QPM0_HUMAN RNA-binding protein Raly (Fragment) OS=Homo sapiens OX=9606 GN=RALY PE=1 SV=8,RALY_HUMAN RNA-binding protein Raly OS=Homo sapiens OX=9606 GN=RALY PE=1 SV=1	Q5QPM0,Q9UKM9	20	16.03	16.03	16.03	72.57	4	4	2	2	17	16	0.0572139	0.28265	0.0294006	0.145245	294.006	1452.45	17.3493	85.7097	24.6503	100	Confident
952	0	Single Protein	P56385	ATP synthase subunit e, mitochondrial (ATP5I_HUMAN)	P56385	ATP5I_HUMAN ATP synthase subunit e, mitochondrial OS=Homo sapiens OX=9606 GN=ATP5ME PE=1 SV=2		4	52.17	52.17	52.17	82.61	4	4	4	4	17	16	0.280702	1.03092	0.144244	0.529758	1442.44	5297.58	85.119	312.612	7.92833	100	Confident
953	0	Related Proteins	E9PMM9	40S ribosomal protein S2 (Fragment) (E9PMM9_HUMAN)	E9PMM9,E9PPT0,E9PQD7,P15880	E9PMM9_HUMAN 40S ribosomal protein S2 (Fragment) OS=Homo sapiens OX=9606 GN=RPS2 PE=1 SV=1,E9PPT0_HUMAN 40S ribosomal protein S2 OS=Homo sapiens OX=9606 GN=RPS2 PE=1 SV=1,E9PQD7_HUMAN 40S ribosomal protein S2 OS=Homo sapiens OX=9606 GN=RPS2 PE=1 SV=1,RS2_HUMAN 40S ribosomal protein S2 OS=Homo sapiens OX=9606 GN=RPS2 PE=1 SV=2	E9PPT0,E9PQD7,P15880	16	19.72	19.72	23.39	82.11	4	3	2	1	16	12	0.0558659	0.188502	0.0287079	0.0968658	287.079	968.658	16.9406	57.1607	22.9605	100	Confident
954	0	Single Protein	Q9NPJ3	Acyl-coenzyme A thioesterase 13 (ACO13_HUMAN)	Q9NPJ3	ACO13_HUMAN Acyl-coenzyme A thioesterase 13 OS=Homo sapiens OX=9606 GN=ACOT13 PE=1 SV=1		6	37.86	37.86	37.86	65	4	4	4	4	16	16	0.175824	0.719072	0.0903509	0.36951	903.509	3695.1	53.3163	218.049	14.9509	100	Confident
955	0	Single Protein	Q00765	Receptor expression-enhancing protein 5 (REEP5_HUMAN)	Q00765	REEP5_HUMAN Receptor expression-enhancing protein 5 OS=Homo sapiens OX=9606 GN=REEP5 PE=1 SV=3		5	20.11	20.11	20.11	49.21	4	4	1	1	16	14	0.150538	0.492496	0.0773569	0.253079	773.569	2530.79	45.6485	149.343	21.479	100	Confident
956	0	Related Proteins	P59998	Actin-related protein 2/3 complex subunit 4 (ARPC4_HUMAN)	F8WCF6,P59998,R4GN08	F8WCF6_HUMAN Actin-related protein 2/3 complex subunit 4 OS=Homo sapiens OX=9606 GN=ARPC4-TTLL3 PE=3 SV=1,ARPC4_HUMAN Actin-related protein 2/3 complex subunit 4 OS=Homo sapiens OX=9606 GN=ARPC4 PE=1 SV=3,R4GN08_HUMAN Actin-related protein 2/3 complex subunit 4 (Fragment) OS=Homo sapiens OX=9606 GN=ARPC4 PE=1 SV=1	F8WCF6,R4GN08	3	22.62	22.62	29.76	86.9	4	3	4	3	16	15	0.10274	0.350314	0.0527949	0.180016	527.949	1800.16	31.1544	106.228	19.6543	100	Confident
957	0	Related Proteins	A0A2U3TZH2	Diablo homolog, mitochondrial (A0A2U3TZH2_HUMAN)	A0A2U3TZH2,H7BZK7,Q9NR28	A0A2U3TZH2_HUMAN Diablo homolog, mitochondrial OS=Homo sapiens OX=9606 GN=DIABLO PE=1 SV=1,H7BZK7_HUMAN Diablo homolog, mitochondrial (Fragment) OS=Homo sapiens OX=9606 GN=DIABLO PE=1 SV=1,DBLOH_HUMAN Diablo IAP-binding mitochondrial protein OS=Homo sapiens OX=9606 GN=DIABLO PE=1 SV=1	H7BZK7,Q9NR28	12	22.97	22.97	22.97	64.59	4	4	1	1	16	15	0.0526316	0.584893	0.0270458	0.30056	270.458	3005.6	15.9598	177.361	23.486	100	Confident
958	0	Single Protein	O95298	NADH dehydrogenase [ubiquinone] 1 subunit C2 (NDUC2_HUMAN)	O95298	NDUC2_HUMAN NADH dehydrogenase [ubiquinone] 1 subunit C2 OS=Homo sapiens OX=9606 GN=NDUFC2 PE=1 SV=1		11	24.37	24.37	24.37	85.71	4	4	1	1	16	14	0.137255	0.668101	0.0705313	0.343317	705.313	3433.17	41.6207	202.592	14.1784	100	Confident
959	0	Single Protein	P62851	40S ribosomal protein S25 (RS25_HUMAN)	P62851	RS25_HUMAN 40S ribosomal protein S25 OS=Homo sapiens OX=9606 GN=RPS25 PE=1 SV=1		11	24	24	24	73.6	4	4	4	4	16	16	0.173913	0.311134	0.0893688	0.159883	893.688	1598.83	52.7368	94.3471	13.7337	100	Confident
960	0	Related Proteins	M0R1H5	40S ribosomal protein S11 (M0R1H5_HUMAN)	M0R1H5,P62280	M0R1H5_HUMAN 40S ribosomal protein S11 OS=Homo sapiens OX=9606 GN=RPS11 PE=1 SV=1,RS11_HUMAN 40S ribosomal protein S11 OS=Homo sapiens OX=9606 GN=RPS11 PE=1 SV=3	P62280	19	46.84	46.84	56.96	77.22	4	3	2	1	16	15	0.172131	0.43845	0.0884532	0.225307	884.532	2253.07	52.1964	132.954	9.48013	100	Confident
961	0	Single Protein	P47929	Galectin-7 (LEG7_HUMAN)	P47929	LEG7_HUMAN Galectin-7 OS=Homo sapiens OX=9606 GN=LGALS7 PE=1 SV=2		19	41.18	41.18	41.18	88.97	4	4	4	4	15	13	0.107438	0.778279	0.0552093	0.399935	552.093	3999.35	32.5791	236.003	15.0658	100	Confident
962	0	Related Proteins	A0A0J9YWR7	Armadillo repeat-containing protein 10 (Fragment) (A0A0J9YWR7_HUMAN)	A0A0J9YWR7,A0A0J9YXE4,Q8N2F6	A0A0J9YWR7_HUMAN Armadillo repeat-containing protein 10 (Fragment) OS=Homo sapiens OX=9606 GN=ARMC10 PE=1 SV=1,A0A0J9YXE4_HUMAN Armadillo repeat-containing protein 10 (Fragment) OS=Homo sapiens OX=9606 GN=ARMC10 PE=1 SV=1,ARM10_HUMAN Armadillo repeat-containing protein 10 OS=Homo sapiens OX=9606 GN=ARMC10 PE=1 SV=1	A0A0J9YXE4,Q8N2F6	7	35.29	35.29	35.29	71.24	4	4	2	2	15	15	0.0992647	0.668101	0.0510092	0.343317	510.092	3433.17	30.1007	202.592	17.0244	100	Confident
963	0	Related Proteins	E7EQ72	Transmembrane emp24 domain-containing protein 2 (Fragment) (E7EQ72_HUMAN)	E7EQ72,Q15363	E7EQ72_HUMAN Transmembrane emp24 domain-containing protein 2 (Fragment) OS=Homo sapiens OX=9606 GN=TMED2 PE=1 SV=2,TMED2_HUMAN Transmembrane emp24 domain-containing protein 2 OS=Homo sapiens OX=9606 GN=TMED2 PE=1 SV=1	Q15363	12	20.48	20.48	20.48	56.02	4	4	1	1	15	15	0.0982906	0.84785	0.0505087	0.435685	505.087	4356.85	29.8053	257.099	18.4759	100	Confident
964	0	Related Proteins	C9JFR7	Cytochrome c (Fragment) (C9JFR7_HUMAN)	C9JFR7,P99999	C9JFR7_HUMAN Cytochrome c (Fragment) OS=Homo sapiens OX=9606 GN=CYCS PE=1 SV=1,CYC_HUMAN Cytochrome c OS=Homo sapiens OX=9606 GN=CYCS PE=1 SV=2	P99999	7	36.63	36.63	36.63	81.19	4	4	4	4	14	12	0.146341	0.584893	0.0752006	0.30056	752.006	3005.6	44.376	177.361	11.326	100	Confident
965	0	Related Proteins	A0A2R8Y4D6	Non-specific serine/threonine protein kinase (Fragment) (A0A2R8Y4D6_HUMAN)	A0A2R8Y4D6,A0A2R8Y4H0,A0A2R8YD58,A0A2R8YDP2,A0A2R8YF43,A0A2R8YFU2,E7EU96,P68400,Q8NEV1	A0A2R8Y4D6_HUMAN Non-specific serine/threonine protein kinase (Fragment) OS=Homo sapiens OX=9606 GN=CSNK2A1 PE=1 SV=1,A0A2R8Y4H0_HUMAN Non-specific serine/threonine protein kinase OS=Homo sapiens OX=9606 GN=CSNK2A1 PE=1 SV=1,A0A2R8YD58_HUMAN Non-specific serine/threonine protein kinase OS=Homo sapiens OX=9606 GN=CSNK2A1 PE=1 SV=1,A0A2R8YDP2_HUMAN Non-specific serine/threonine protein kinase OS=Ho…	A0A2R8Y4H0,A0A2R8YD58,A0A2R8YDP2,A0A2R8YF43,A0A2R8YFU2,E7EU96,P68400,Q8NEV1	20	33.33	33.33	33.33	85.99	4	4	1	1	14	9	0.0257491	0.359356	0.0132317	0.184663	132.317	1846.63	7.80805	108.97	24.5217	100	Confident
966	0	Related Proteins	D6R9L0	Guanine nucleotide-binding protein subunit beta-2-like 1 (Fragment) (D6R9L0_HUMAN)	D6R9L0,D6R9Z1,D6RAC2,D6REE5,D6RFX4,D6RHH4,H0Y8R5,H0Y8W2,H0YAM7,J3KPE3,P63244	D6R9L0_HUMAN Guanine nucleotide-binding protein subunit beta-2-like 1 (Fragment) OS=Homo sapiens OX=9606 GN=RACK1 PE=1 SV=1,D6R9Z1_HUMAN Guanine nucleotide-binding protein subunit beta-2-like 1 (Fragment) OS=Homo sapiens OX=9606 GN=RACK1 PE=1 SV=8,D6RAC2_HUMAN Guanine nucleotide-binding protein subunit beta-2-like 1 OS=Homo sapiens OX=9606 GN=RACK1 PE=1 SV=1,D6REE5_HUMAN Guanine nucleotide-bindin…	D6R9Z1,D6RAC2,D6REE5,D6RFX4,D6RHH4,H0Y8R5,H0Y8W2,H0YAM7,J3KPE3,P63244	5	17.33	17.33	17.33	71.33	4	4	1	1	14	14	0.0411985	0.311134	0.0211707	0.159883	211.707	1598.83	12.4929	94.3471	32.5532	100	Confident
967	0	Single Protein	P42677	40S ribosomal protein S27 (RS27_HUMAN)	P42677	RS27_HUMAN 40S ribosomal protein S27 OS=Homo sapiens OX=9606 GN=RPS27 PE=1 SV=3		1	39.29	39.29	39.29	50	4	4	2	2	14	14	0.173913	0.778279	0.0893688	0.399935	893.688	3999.35	52.7368	236.003	9.45484	100	Confident
968	0	Related Proteins	C9JDE9	3-ketoacyl-CoA thiolase, peroxisomal (C9JDE9_HUMAN)	C9JDE9,H0Y4D4,P09110	C9JDE9_HUMAN 3-ketoacyl-CoA thiolase, peroxisomal OS=Homo sapiens OX=9606 GN=ACAA1 PE=1 SV=1,H0Y4D4_HUMAN 3-ketoacyl-CoA thiolase, peroxisomal (Fragment) OS=Homo sapiens OX=9606 GN=ACAA1 PE=1 SV=1,THIK_HUMAN 3-ketoacyl-CoA thiolase, peroxisomal OS=Homo sapiens OX=9606 GN=ACAA1 PE=1 SV=2	H0Y4D4,P09110	3	17.49	17.49	17.49	60.84	4	4	1	1	14	13	0.0418006	0.245197	0.0214801	0.126	214.801	1260	12.6755	74.3527	40.244	100	Confident
969	0	Related Proteins	A0A087X0D5	Pro-cathepsin H (A0A087X0D5_HUMAN)	A0A087X0D5,A0A7I2V2L7,A0A7I2V3E8,A0A7I2V4X5,A0A7I2V673,A0A7I2YQ92,A0A7I2YQX6,E9PKT6,P09668	A0A087X0D5_HUMAN Pro-cathepsin H OS=Homo sapiens OX=9606 GN=CTSH PE=1 SV=2,A0A7I2V2L7_HUMAN Pro-cathepsin H OS=Homo sapiens OX=9606 GN=CTSH PE=1 SV=1,A0A7I2V3E8_HUMAN Pro-cathepsin H OS=Homo sapiens OX=9606 GN=CTSH PE=1 SV=1,A0A7I2V4X5_HUMAN Pro-cathepsin H OS=Homo sapiens OX=9606 GN=CTSH PE=1 SV=1,A0A7I2V673_HUMAN Pro-cathepsin H OS=Homo sapiens OX=9606 GN=CTSH PE=1 SV=1,A0A7I2YQ92_HUMAN Pro-cat…	A0A7I2V2L7,A0A7I2V3E8,A0A7I2V4X5,A0A7I2V673,A0A7I2YQ92,A0A7I2YQX6,E9PKT6,P09668	15	11.17	11.17	11.17	56.15	4	4	2	2	14	14	0.0546875	0.29155	0.0281023	0.149819	281.023	1498.19	16.5832	88.4084	40.0114	100	Confident
970	0	Related Proteins	A0A2R8Y4D6	Non-specific serine/threonine protein kinase (Fragment) (A0A2R8Y4D6_HUMAN)	A0A2R8Y4D6,A0A2R8Y4H0,A0A2R8Y5A0,A0A2R8YD58,A0A2R8YDY7,A0A2R8YF43,A0A2R8YFU2,E7EU96,P68400,Q8NEV1,V9GYA2	A0A2R8Y4D6_HUMAN Non-specific serine/threonine protein kinase (Fragment) OS=Homo sapiens OX=9606 GN=CSNK2A1 PE=1 SV=1,A0A2R8Y4H0_HUMAN Non-specific serine/threonine protein kinase OS=Homo sapiens OX=9606 GN=CSNK2A1 PE=1 SV=1,A0A2R8Y5A0_HUMAN Non-specific serine/threonine protein kinase OS=Homo sapiens OX=9606 GN=CSNK2A1 PE=1 SV=1,A0A2R8YD58_HUMAN Non-specific serine/threonine protein kinase OS=Ho…	A0A2R8Y4H0,A0A2R8Y5A0,A0A2R8YD58,A0A2R8YDY7,A0A2R8YF43,A0A2R8YFU2,E7EU96,P68400,Q8NEV1,V9GYA2	20	27.54	27.54	27.54	85.99	4	4	1	1	14	14	0.0407303	0.359356	0.0209301	0.184663	209.301	1846.63	12.3509	108.97	24.5217	100	Confident
971	0	Related Proteins	A0A087WTV2	Proteasome activator complex subunit 3 (A0A087WTV2_HUMAN)	A0A087WTV2,B3KQ25,K7ESG5,K9J957,P61289	A0A087WTV2_HUMAN Proteasome activator complex subunit 3 OS=Homo sapiens OX=9606 GN=PSME3 PE=1 SV=1,B3KQ25_HUMAN Proteasome activator complex subunit 3 OS=Homo sapiens OX=9606 GN=PSME3 PE=1 SV=1,K7ESG5_HUMAN Proteasome activator complex subunit 3 OS=Homo sapiens OX=9606 GN=PSME3 PE=1 SV=1,K9J957_HUMAN Proteasome activator complex subunit 3 OS=Homo sapiens OX=9606 GN=PSME3 PE=1 SV=1,PSME3_HUMAN Pro…	B3KQ25,K7ESG5,K9J957,P61289	17	24.12	24.12	27.06	85.88	4	3	2	2	14	12	0.0821918	0.318257	0.042236	0.163543	422.36	1635.43	24.9235	96.507	19.8636	100	Confident
972	0	Related Proteins	E9PKU7	Neutral alpha-glucosidase AB (E9PKU7_HUMAN)	E9PKU7,E9PNH1	E9PKU7_HUMAN Neutral alpha-glucosidase AB OS=Homo sapiens OX=9606 GN=GANAB PE=1 SV=1,E9PNH1_HUMAN Neutral alpha-glucosidase AB (Fragment) OS=Homo sapiens OX=9606 GN=GANAB PE=1 SV=1	E9PNH1	11	5.16	5.16	5.16	55.52	4	4	1	1	14	14	0.0155109	0.130663	0.00797062	0.0671441	79.7062	671.441	4.70348	39.6219	96.4831	100	Confident
973	0	Related Proteins	B1AH87	Peripheral-type benzodiazepine receptor (Fragment) (B1AH87_HUMAN)	B1AH87,P30536	B1AH87_HUMAN Peripheral-type benzodiazepine receptor (Fragment) OS=Homo sapiens OX=9606 GN=TSPO PE=1 SV=1,TSPO_HUMAN Translocator protein OS=Homo sapiens OX=9606 GN=TSPO PE=1 SV=3	P30536	22	40.19	40.19	40.19	38.32	4	4	4	4	14	14	0.212121	3.64159	0.109003	1.87131	1090.03	18713.1	64.3229	1104.26	11.888	100	Confident
974	0	Related Proteins	E7EPW2	28S ribosomal protein S25, mitochondrial (E7EPW2_HUMAN)	E7EPW2,P82663	E7EPW2_HUMAN 28S ribosomal protein S25, mitochondrial OS=Homo sapiens OX=9606 GN=MRPS25 PE=1 SV=1,RT25_HUMAN 28S ribosomal protein S25, mitochondrial OS=Homo sapiens OX=9606 GN=MRPS25 PE=1 SV=1	P82663	3	44.55	44.55	44.55	85.45	4	4	4	4	13	13	0.138298	0.719072	0.0710672	0.36951	710.672	3695.1	41.9369	218.049	12.9377	100	Confident
975	0	Related Proteins	E5RJ73	28S ribosomal protein S27, mitochondrial (E5RJ73_HUMAN)	E5RJ73,Q92552	E5RJ73_HUMAN 28S ribosomal protein S27, mitochondrial OS=Homo sapiens OX=9606 GN=MRPS27 PE=1 SV=1,RT27_HUMAN 28S ribosomal protein S27, mitochondrial OS=Homo sapiens OX=9606 GN=MRPS27 PE=1 SV=3	Q92552	5	53.19	53.19	53.19	86.17	4	4	2	2	13	11	0.104938	0.930698	0.0539247	0.478258	539.247	4782.58	31.8211	282.221	10.8377	100	Confident
976	0	Related Proteins	A0A7I2V2Q8	Cathepsin C (A0A7I2V2Q8_HUMAN)	A0A7I2V2Q8,A0A7I2V466,A0A7I2V6E3,A0A7I2YQT5,P53634	A0A7I2V2Q8_HUMAN Cathepsin C OS=Homo sapiens OX=9606 GN=CTSC PE=1 SV=1,A0A7I2V466_HUMAN Cathepsin C OS=Homo sapiens OX=9606 GN=CTSC PE=1 SV=1,A0A7I2V6E3_HUMAN Cathepsin C OS=Homo sapiens OX=9606 GN=CTSC PE=1 SV=1,A0A7I2YQT5_HUMAN Dipeptidyl peptidase 1 OS=Homo sapiens OX=9606 GN=CTSC PE=1 SV=1,CATC_HUMAN Dipeptidyl peptidase 1 OS=Homo sapiens OX=9606 GN=CTSC PE=1 SV=2	A0A7I2V466,A0A7I2V6E3,A0A7I2YQT5,P53634	11	7.52	7.52	15.04	66.59	4	2	2	1	13	11	0.0288714	0.118872	0.0148362	0.061085	148.362	610.85	8.75485	36.0464	50.7128	100	Confident
977	0	Related Proteins	F8VXH9	Poly(rC)-binding protein 2 (Fragment) (F8VXH9_HUMAN)	F8VXH9,F8VZX2,F8W0G4,F8W1G6,H3BRU6,Q15366	F8VXH9_HUMAN Poly(rC)-binding protein 2 (Fragment) OS=Homo sapiens OX=9606 GN=PCBP2 PE=1 SV=1,F8VZX2_HUMAN Poly(rC)-binding protein 2 OS=Homo sapiens OX=9606 GN=PCBP2 PE=1 SV=1,F8W0G4_HUMAN Poly(rC)-binding protein 2 (Fragment) OS=Homo sapiens OX=9606 GN=PCBP2 PE=1 SV=1,F8W1G6_HUMAN Poly(rC)-binding protein 2 (Fragment) OS=Homo sapiens OX=9606 GN=PCBP2 PE=1 SV=2,H3BRU6_HUMAN Poly(rC)-binding prot…	F8VZX2,F8W0G4,F8W1G6,H3BRU6,Q15366	12	28.75	28.75	28.75	89.38	4	4	1	1	13	13	0.0769231	0.668101	0.0395285	0.343317	395.285	3433.17	23.3259	202.592	16.9859	100	Confident
978	0	Single Protein	P53999	Activated RNA polymerase II transcriptional coactivator p15 (TCP4_HUMAN)	P53999	TCP4_HUMAN Activated RNA polymerase II transcriptional coactivator p15 OS=Homo sapiens OX=9606 GN=SUB1 PE=1 SV=3		5	29.92	29.92	37.01	80.31	4	3	4	3	13	13	0.117647	0.304321	0.0604554	0.156382	604.554	1563.82	35.6749	92.2813	14.3864	100	Confident
979	0	Related Proteins	J3KTJ3	60S ribosomal protein L23 (J3KTJ3_HUMAN)	J3KTJ3,P62829	J3KTJ3_HUMAN 60S ribosomal protein L23 OS=Homo sapiens OX=9606 GN=RPL23 PE=1 SV=1,RL23_HUMAN 60S ribosomal protein L23 OS=Homo sapiens OX=9606 GN=RPL23 PE=1 SV=1	P62829	17	33.33	33.33	33.33	81.48	4	4	2	2	13	12	0.181818	0.778279	0.093431	0.399935	934.31	3999.35	55.1339	236.003	8.89379	100	Confident
980	0	Single Protein	P30086	Phosphatidylethanolamine-binding protein 1 (PEBP1_HUMAN)	P30086	PEBP1_HUMAN Phosphatidylethanolamine-binding protein 1 OS=Homo sapiens OX=9606 GN=PEBP1 PE=1 SV=3		12	35.83	35.83	35.83	72.19	4	4	4	4	13	12	0.0888889	0.519911	0.0456774	0.267167	456.774	2671.67	26.9543	157.656	21.0437	100	Confident
[truncated: 11,571 more rows]
