# Supplementary material for: Comparative proteoinformatics revealed the essentials of SDS impact on HaCaT keratinocytes
Source: Sci Rep. 2022 Dec 12;12:21437. doi: 10.1038/s41598-022-25934-4 (PMC9744838; doi:10.1038/s41598-022-25934-4)
Supplement: Supplementary file 4 — Supplementary Information 4. [file 41598_2022_25934_MOESM4_ESM.xlsx]

## Sheet: Osmotic-shock-control
Supplementary Table S3. The list of proteins identified using SearchGUI in control HaCaT keratinocytes processed by Protocol 2 (H2O-based osmotic shock). Corresponds to the data available via ProteomeXchange with identifier PXD035202.
##	Starred	Protein Inference	Main Accession	Description	Protein Group	Descriptions	Secondary Accessions	Chromosome	Validated Coverage [%]	Confident Coverage [%]	All Coverage [%]	Possible Coverage [%]	#Peptides	#Validated Peptides	#Unique Peptides	#Validated Unique Peptides	#PSMs	#Validated PSMs	Spectrum Counting NSAF	Spectrum Counting emPAI	Spectrum Counting NSAF [%]	Spectrum Counting emPAI [%]	Spectrum Counting NSAF [ppm]	Spectrum Counting emPAI [ppm]	Spectrum Counting NSAF [fmol]	Spectrum Counting emPAI [fmol]	MW [kDa]	Confidence [%]	Validation
1	0	Single Protein	Q09666	Neuroblast differentiation-associated protein AHNAK (AHNK_HUMAN)	Q09666	AHNK_HUMAN Neuroblast differentiation-associated protein AHNAK OS=Homo sapiens OX=9606 GN=AHNAK PE=1 SV=2		11	45.13	43.7	49.03	78.1	143	119	142	118	691	608	0.0865533	0.373697	0.0628976	0.271563	628.976	2715.63	40.784	176.087	628.699	100	Confident
2	0	Single Protein	Q15149	Plectin (PLEC_HUMAN)	Q15149	PLEC_HUMAN Plectin OS=Homo sapiens OX=9606 GN=PLEC PE=1 SV=3		8	12.55	10.72	18.57	77.07	80	51	26	18	220	159	0.0370442	0.185824	0.0269197	0.135037	269.197	1350.37	17.4553	87.5605	531.466	100	Confident
3	0	Single Protein	P35579	Myosin-9 (MYH9_HUMAN)	P35579	MYH9_HUMAN Myosin-9 OS=Homo sapiens OX=9606 GN=MYH9 PE=1 SV=4		22	35.05	34.9	38.11	79.64	70	60	52	45	356	313	0.195388	0.52576	0.141987	0.382066	1419.87	3820.66	92.0668	247.739	226.392	100	Confident
4	0	Related Proteins	P21333	Filamin-A (FLNA_HUMAN)	P21333,Q60FE5	FLNA_HUMAN Filamin-A OS=Homo sapiens OX=9606 GN=FLNA PE=1 SV=4,Q60FE5_HUMAN Filamin-A OS=Homo sapiens OX=9606 GN=FLNA PE=1 SV=1	Q60FE5	X	24.78	24.14	27.09	59.5	55	50	16	14	268	238	0.109976	0.612385	0.0799184	0.445016	799.184	4450.16	51.8206	288.557	280.564	100	Confident
5	0	Single Protein	P15924	Desmoplakin (DESP_HUMAN)	P15924	DESP_HUMAN Desmoplakin OS=Homo sapiens OX=9606 GN=DSP PE=1 SV=3		6	13.51	12.82	21.66	77.32	54	32	54	32	150	106	0.0443774	0.177907	0.0322487	0.129284	322.487	1292.84	20.9107	83.8301	331.569	100	Confident
6	0	Related Proteins	A0A804HK76	Filamin-B (A0A804HK76_HUMAN)	A0A804HK76,E7EN95,O75369	A0A804HK76_HUMAN Filamin-B OS=Homo sapiens OX=9606 GN=FLNB PE=1 SV=1,E7EN95_HUMAN Filamin-B OS=Homo sapiens OX=9606 GN=FLNB PE=1 SV=1,FLNB_HUMAN Filamin-B OS=Homo sapiens OX=9606 GN=FLNB PE=1 SV=2	E7EN95,O75369	3	21.23	18.58	23.77	65.22	48	40	7	5	218	187	0.0956341	0.460862	0.0694966	0.334905	694.966	3349.05	45.0629	217.158	273.854	100	Confident
7	0	Related Proteins	A0A6Q8PFJ0	Prelamin-A/C (A0A6Q8PFJ0_HUMAN)	A0A6Q8PFJ0,P02545	A0A6Q8PFJ0_HUMAN Prelamin-A/C OS=Homo sapiens OX=9606 GN=LMNA PE=1 SV=1,LMNA_HUMAN Prelamin-A/C OS=Homo sapiens OX=9606 GN=LMNA PE=1 SV=1	P02545	1	52.67	51.99	52.67	72.43	47	47	2	2	567	540	0.913495	1.54198	0.66383	1.12055	6638.3	11205.5	430.439	726.583	80.8542	100	Confident
8	0	Single Protein	P13647	Keratin, type II cytoskeletal 5 (K2C5_HUMAN)	P13647	K2C5_HUMAN Keratin, type II cytoskeletal 5 OS=Homo sapiens OX=9606 GN=KRT5 PE=1 SV=3		12	48.14	48.14	48.14	58.31	43	42	7	7	522	504	1.13878	3.23512	0.827545	2.35094	8275.45	23509.4	536.596	1524.39	62.34	100	Confident
9	0	Single Protein	P07900	Heat shock protein HSP 90-alpha (HS90A_HUMAN)	P07900	HS90A_HUMAN Heat shock protein HSP 90-alpha OS=Homo sapiens OX=9606 GN=HSP90AA1 PE=1 SV=5		14	43.58	43.44	49.32	67.62	41	36	15	12	558	519	0.752399	1.13932	0.546763	0.827933	5467.63	8279.33	354.531	536.847	84.6067	100	Confident
10	0	Single Protein	P13639	Elongation factor 2 (EF2_HUMAN)	P13639	EF2_HUMAN Elongation factor 2 OS=Homo sapiens OX=9606 GN=EEF2 PE=1 SV=4		19	47.44	46.85	50.12	60.84	39	33	38	32	355	326	0.485119	1.06199	0.352532	0.771737	3525.32	7717.37	228.588	500.409	95.2769	100	Confident
11	0	Single Protein	Q9NZM1	Myoferlin (MYOF_HUMAN)	Q9NZM1	MYOF_HUMAN Myoferlin OS=Homo sapiens OX=9606 GN=MYOF PE=1 SV=1		10	15.09	14.41	23.48	72.3	39	24	12	6	118	88	0.0542206	0.248491	0.0394017	0.180577	394.017	1805.77	25.5488	117.089	234.561	100	Confident
12	0	Single Protein	O43707	Alpha-actinin-4 (ACTN4_HUMAN)	O43707	ACTN4_HUMAN Alpha-actinin-4 OS=Homo sapiens OX=9606 GN=ACTN4 PE=1 SV=2		19	43.91	39.3	52.58	72.23	38	31	1	1	196	161	0.185565	0.986447	0.134848	0.716843	1348.48	7168.43	87.4382	464.814	104.788	100	Confident
13	0	Single Protein	P05787	Keratin, type II cytoskeletal 8 (K2C8_HUMAN)	P05787	K2C8_HUMAN Keratin, type II cytoskeletal 8 OS=Homo sapiens OX=9606 GN=KRT8 PE=1 SV=7		12	50.72	48.86	54.24	70.6	37	32	17	16	398	371	0.844868	2.16228	0.613959	1.57131	6139.59	15713.1	398.103	1018.87	53.6711	100	Confident
14	0	Single Protein	P49327	Fatty acid synthase (FAS_HUMAN)	P49327	FAS_HUMAN Fatty acid synthase OS=Homo sapiens OX=9606 GN=FASN PE=1 SV=3		17	15.09	14.18	19.43	59.58	37	28	1	1	104	86	0.0464227	0.355425	0.033735	0.258285	337.35	2582.85	21.8744	167.477	273.254	100	Confident
15	0	Single Protein	P08238	Heat shock protein HSP 90-beta (HS90B_HUMAN)	P08238	HS90B_HUMAN Heat shock protein HSP 90-beta OS=Homo sapiens OX=9606 GN=HSP90AB1 PE=1 SV=4		6	38.95	38.95	45.44	68.37	36	31	6	6	495	452	0.627639	0.960888	0.456101	0.69827	4561.01	6982.7	295.744	452.771	83.2121	100	Confident
16	0	Single Protein	P08729	Keratin, type II cytoskeletal 7 (K2C7_HUMAN)	P08729	K2C7_HUMAN Keratin, type II cytoskeletal 7 OS=Homo sapiens OX=9606 GN=KRT7 PE=1 SV=5		12	55.22	55.22	55.22	71.22	36	35	20	20	438	417	0.962083	2.83119	0.699138	2.0574	6991.38	20574	453.334	1334.06	51.3543	100	Confident
17	0	Single Protein	P02538	Keratin, type II cytoskeletal 6A (K2C6A_HUMAN)	P02538	K2C6A_HUMAN Keratin, type II cytoskeletal 6A OS=Homo sapiens OX=9606 GN=KRT6A PE=1 SV=3		12	46.99	46.99	54.08	60.99	35	29	3	2	400	378	0.737432	1.70917	0.535886	1.24204	5358.86	12420.4	347.479	805.361	60.0083	100	Confident
18	0	Related Proteins	A0A7P0TB36	78 kDa glucose-regulated protein (A0A7P0TB36_HUMAN)	A0A7P0TB36,P11021	A0A7P0TB36_HUMAN 78 kDa glucose-regulated protein OS=Homo sapiens OX=9606 GN=HSPA5 PE=1 SV=1,BIP_HUMAN Endoplasmic reticulum chaperone BiP OS=Homo sapiens OX=9606 GN=HSPA5 PE=1 SV=2	P11021	9	51.36	51.36	52.01	72.07	33	32	5	5	451	428	0.528396	1.37942	0.383982	1.00241	3839.82	10024.1	248.981	649.982	68.9687	100	Confident
19	0	Related Proteins	A0A0G2JIW1	Heat shock 70 kDa protein 1B (A0A0G2JIW1_HUMAN)	A0A0G2JIW1,P0DMV8,P0DMV9	A0A0G2JIW1_HUMAN Heat shock 70 kDa protein 1B OS=Homo sapiens OX=9606 GN=HSPA1B PE=1 SV=1,HS71A_HUMAN Heat shock 70 kDa protein 1A OS=Homo sapiens OX=9606 GN=HSPA1A PE=1 SV=1,HS71B_HUMAN Heat shock 70 kDa protein 1B OS=Homo sapiens OX=9606 GN=HSPA1B PE=1 SV=1	P0DMV8,P0DMV9	6	43.77	43.77	52.34	58.88	33	29	6	6	443	419	0.730578	1.28047	0.530905	0.930509	5309.05	9305.09	344.249	603.359	70.0661	100	Confident
20	0	Single Protein	P26038	Moesin (MOES_HUMAN)	P26038	MOES_HUMAN Moesin OS=Homo sapiens OX=9606 GN=MSN PE=1 SV=3		X	36.22	34.49	42.29	72.96	32	27	19	16	147	135	0.227578	0.839526	0.16538	0.610077	1653.8	6100.77	107.235	395.585	67.7778	100	Confident
21	0	Single Protein	P02533	Keratin, type I cytoskeletal 14 (K1C14_HUMAN)	P02533	K1C14_HUMAN Keratin, type I cytoskeletal 14 OS=Homo sapiens OX=9606 GN=KRT14 PE=1 SV=4		17	48.94	48.52	50.64	76.06	31	30	11	10	434	414	0.657939	2.51119	0.478119	1.82486	4781.19	18248.6	310.021	1183.28	51.5294	100	Confident
22	0	Related Proteins	A0A7P0TAI0	78 kDa glucose-regulated protein (A0A7P0TAI0_HUMAN)	A0A7P0TAI0,P11021	A0A7P0TAI0_HUMAN 78 kDa glucose-regulated protein OS=Homo sapiens OX=9606 GN=HSPA5 PE=1 SV=1,BIP_HUMAN Endoplasmic reticulum chaperone BiP OS=Homo sapiens OX=9606 GN=HSPA5 PE=1 SV=2	P11021	9	50.81	50.81	51.46	72.4	31	29	3	2	396	376	0.413117	1.28047	0.300209	0.930509	3002.09	9305.09	194.661	603.359	68.0501	100	Confident
23	0	Related Proteins	E7EQR4	Ezrin (E7EQR4_HUMAN)	E7EQR4,P15311	E7EQR4_HUMAN Ezrin OS=Homo sapiens OX=9606 GN=EZR PE=1 SV=3,EZRI_HUMAN Ezrin OS=Homo sapiens OX=9606 GN=EZR PE=1 SV=4	P15311	6	34.64	34.64	44.03	70.65	31	26	19	15	215	194	0.367882	0.819701	0.267337	0.59567	2673.37	5956.7	173.346	386.244	69.3287	100	Confident
24	0	Single Protein	P19013	Keratin, type II cytoskeletal 4 (K2C4_HUMAN)	P19013	K2C4_HUMAN Keratin, type II cytoskeletal 4 OS=Homo sapiens OX=9606 GN=KRT4 PE=1 SV=5		12	48.27	48.27	48.27	60.38	30	27	15	14	266	246	0.521175	1.77091	0.378734	1.28691	3787.34	12869.1	245.578	834.456	56.1093	100	Confident
25	0	Single Protein	P13646	Keratin, type I cytoskeletal 13 (K1C13_HUMAN)	P13646	K1C13_HUMAN Keratin, type I cytoskeletal 13 OS=Homo sapiens OX=9606 GN=KRT13 PE=1 SV=4		17	54.15	54.15	59.61	69.65	29	25	1	1	465	440	0.782749	2.31767	0.568817	1.68423	5688.17	16842.3	368.832	1092.09	49.5574	100	Confident
26	0	Related Proteins	A0A2R8Y6G6	2-phospho-D-glycerate hydro-lyase (A0A2R8Y6G6_HUMAN)	A0A2R8Y6G6,P06733	A0A2R8Y6G6_HUMAN 2-phospho-D-glycerate hydro-lyase OS=Homo sapiens OX=9606 GN=ENO1 PE=1 SV=1,ENOA_HUMAN Alpha-enolase OS=Homo sapiens OX=9606 GN=ENO1 PE=1 SV=2	P06733	1	66.13	66.13	66.36	81.34	29	27	14	13	394	373	0.97644	2.23172	0.709571	1.62177	7095.71	16217.7	460.099	1051.59	47.2973	100	Confident
27	0	Single Protein	P68371	Tubulin beta-4B chain (TBB4B_HUMAN)	P68371	TBB4B_HUMAN Tubulin beta-4B chain OS=Homo sapiens OX=9606 GN=TUBB4B PE=1 SV=1		9	66.07	66.07	66.07	47.64	28	27	1	1	384	368	0.778746	4.36698	0.565908	3.17345	5659.08	31734.5	366.946	2057.72	49.799	100	Confident
28	0	Single Protein	P14923	Junction plakoglobin (PLAK_HUMAN)	P14923	PLAK_HUMAN Junction plakoglobin OS=Homo sapiens OX=9606 GN=JUP PE=1 SV=3		17	42.68	40.27	52.35	63.89	28	23	23	19	186	170	0.278689	1.25864	0.202521	0.914641	2025.21	9146.41	131.318	593.07	81.6927	100	Confident
29	0	Single Protein	P08727	Keratin, type I cytoskeletal 19 (K1C19_HUMAN)	P08727	K1C19_HUMAN Keratin, type I cytoskeletal 19 OS=Homo sapiens OX=9606 GN=KRT19 PE=1 SV=4		17	57.75	57.75	63	81.5	27	24	3	3	509	488	1.09493	2.3246	0.795677	1.68927	7956.77	16892.7	515.932	1095.35	44.0791	100	Confident
30	0	Related Proteins	B4DNK4	Pyruvate kinase (B4DNK4_HUMAN)	B4DNK4,P14618	B4DNK4_HUMAN Pyruvate kinase OS=Homo sapiens OX=9606 GN=PKM PE=1 SV=1,KPYM_HUMAN Pyruvate kinase PKM OS=Homo sapiens OX=9606 GN=PKM PE=1 SV=4	P14618	15	67.18	67.18	67.18	76.37	27	27	4	4	420	404	0.977212	2.16228	0.710132	1.57131	7101.32	15713.1	460.463	1018.87	49.8659	100	Confident
31	0	Single Protein	P30101	Protein disulfide-isomerase A3 (PDIA3_HUMAN)	P30101	PDIA3_HUMAN Protein disulfide-isomerase A3 OS=Homo sapiens OX=9606 GN=PDIA3 PE=1 SV=4		15	48.91	48.91	55.05	75.84	27	22	19	15	251	233	0.573892	1.06199	0.417043	0.771737	4170.43	7717.37	270.418	500.409	56.7467	100	Confident
32	0	Related Proteins	P07437	Tubulin beta chain (TBB5_HUMAN)	P07437,Q5JP53	TBB5_HUMAN Tubulin beta chain OS=Homo sapiens OX=9606 GN=TUBB PE=1 SV=2,Q5JP53_HUMAN Tubulin beta chain OS=Homo sapiens OX=9606 GN=TUBB PE=1 SV=1	Q5JP53	6	61.71	61.71	61.94	47.75	25	24	2	2	360	345	0.698606	3.45296	0.507672	2.50924	5076.72	25092.4	329.184	1627.04	49.639	100	Confident
33	0	Related Proteins	A0A7I2V2X6	60 kDa chaperonin (A0A7I2V2X6_HUMAN)	A0A7I2V2X6,A0A7I2YQK6,P10809	A0A7I2V2X6_HUMAN 60 kDa chaperonin OS=Homo sapiens OX=9606 GN=HSPD1 PE=1 SV=1,A0A7I2YQK6_HUMAN 60 kDa chaperonin OS=Homo sapiens OX=9606 GN=HSPD1 PE=1 SV=1,CH60_HUMAN 60 kDa heat shock protein, mitochondrial OS=Homo sapiens OX=9606 GN=HSPD1 PE=1 SV=2	A0A7I2YQK6,P10809	2	50.09	46.4	50.09	73.57	24	23	1	1	208	192	0.336842	1.20437	0.244781	0.875203	2447.81	8752.03	158.72	567.498	57.7225	100	Confident
34	0	Single Protein	P06576	ATP synthase subunit beta, mitochondrial (ATPB_HUMAN)	P06576	ATPB_HUMAN ATP synthase subunit beta, mitochondrial OS=Homo sapiens OX=9606 GN=ATP5F1B PE=1 SV=3		12	58.79	58.79	66.54	68.43	24	21	4	4	194	180	0.402247	1.63027	0.29231	1.1847	2923.1	11847	189.539	768.184	56.5246	100	Confident
35	0	Related Proteins	A0A087WVQ9	Elongation factor 1-alpha (A0A087WVQ9_HUMAN)	A0A087WVQ9,A0A7I2V659,P68104,Q5VTE0	A0A087WVQ9_HUMAN Elongation factor 1-alpha OS=Homo sapiens OX=9606 GN=EEF1A1 PE=1 SV=2,A0A7I2V659_HUMAN Elongation factor 1-alpha OS=Homo sapiens OX=9606 GN=EEF1A1 PE=1 SV=1,EF1A1_HUMAN Elongation factor 1-alpha 1 OS=Homo sapiens OX=9606 GN=EEF1A1 PE=1 SV=1,EF1A3_HUMAN Putative elongation factor 1-alpha-like 3 OS=Homo sapiens OX=9606 GN=EEF1A1P5 PE=5 SV=1	A0A7I2V659,P68104,Q5VTE0	6	47.49	46.62	55.77	48.8	23	18	3	3	293	266	0.808511	0.995262	0.587538	0.723249	5875.38	7232.49	380.971	468.968	49.838	100	Confident
36	0	Single Protein	P04083	Annexin A1 (ANXA1_HUMAN)	P04083	ANXA1_HUMAN Annexin A1 OS=Homo sapiens OX=9606 GN=ANXA1 PE=1 SV=2		9	61.27	61.27	61.27	79.19	23	21	11	10	265	250	0.838384	1.63027	0.609247	1.1847	6092.47	11847	395.047	768.184	38.69	100	Confident
37	0	Single Protein	P78527	DNA-dependent protein kinase catalytic subunit (PRKDC_HUMAN)	P78527	PRKDC_HUMAN DNA-dependent protein kinase catalytic subunit OS=Homo sapiens OX=9606 GN=PRKDC PE=1 SV=3		8	2.08	2.08	6.18	66.23	23	8	23	8	33	13	0.00427632	0.0391223	0.00310757	0.0284299	31.0757	284.299	2.015	18.4345	468.788	100	Confident
38	0	Related Proteins	A0A0D9SF54	Spectrin alpha chain, non-erythrocytic 1 (A0A0D9SF54_HUMAN)	A0A0D9SF54,A0A0D9SGF6,Q13813	A0A0D9SF54_HUMAN Spectrin alpha chain, non-erythrocytic 1 OS=Homo sapiens OX=9606 GN=SPTAN1 PE=1 SV=1,A0A0D9SGF6_HUMAN Spectrin alpha chain, non-erythrocytic 1 OS=Homo sapiens OX=9606 GN=SPTAN1 PE=1 SV=1,SPTN1_HUMAN Spectrin alpha chain, non-erythrocytic 1 OS=Homo sapiens OX=9606 GN=SPTAN1 PE=1 SV=3	A0A0D9SGF6,Q13813	9	4.31	2.24	11.07	79.98	23	8	22	7	32	15	0.00661939	0.0551729	0.00481026	0.0400937	48.1026	400.937	3.11906	25.9975	282.662	100	Confident
39	0	Single Protein	P62805	Histone H4 (H4_HUMAN)	P62805	H4_HUMAN Histone H4 OS=Homo sapiens OX=9606 GN=H4C1 PE=1 SV=2		6	60.19	60.19	60.19	76.7	22	21	22	21	387	371	4.68354	5.91831	3.4035	4.30079	34035	43007.9	2206.89	2788.71	11.3604	100	Confident
40	0	Single Protein	P19012	Keratin, type I cytoskeletal 15 (K1C15_HUMAN)	P19012	K1C15_HUMAN Keratin, type I cytoskeletal 15 OS=Homo sapiens OX=9606 GN=KRT15 PE=1 SV=3		17	45.83	45.83	45.83	69.96	22	21	3	3	303	286	0.323989	1.86103	0.23544	1.35239	2354.4	13523.9	152.664	876.917	49.1811	100	Confident
41	0	Single Protein	P62937	Peptidyl-prolyl cis-trans isomerase A (PPIA_HUMAN)	P62937	PPIA_HUMAN Peptidyl-prolyl cis-trans isomerase A OS=Homo sapiens OX=9606 GN=PPIA PE=1 SV=2		7	72.12	72.12	72.12	72.12	22	21	7	7	284	248	1.70345	9	1.23788	6.54023	12378.8	65402.3	802.666	4240.81	18.0009	100	Confident
42	0	Single Protein	P00558	Phosphoglycerate kinase 1 (PGK1_HUMAN)	P00558	PGK1_HUMAN Phosphoglycerate kinase 1 OS=Homo sapiens OX=9606 GN=PGK1 PE=1 SV=3		X	56.59	56.59	67.15	82.01	22	19	18	17	120	105	0.284153	1.31945	0.206492	0.958833	2064.92	9588.33	133.893	621.725	44.5861	100	Confident
43	0	Single Protein	Q12906	Interleukin enhancer-binding factor 3 (ILF3_HUMAN)	Q12906	ILF3_HUMAN Interleukin enhancer-binding factor 3 OS=Homo sapiens OX=9606 GN=ILF3 PE=1 SV=3		19	23.27	21.25	25.84	55.15	22	17	11	10	99	80	0.152216	0.509897	0.110614	0.370538	1106.14	3705.38	71.7242	240.264	95.2791	100	Confident
44	0	Related Proteins	A0A087X0X3	Heterogeneous nuclear ribonucleoprotein M (A0A087X0X3_HUMAN)	A0A087X0X3,P52272	A0A087X0X3_HUMAN Heterogeneous nuclear ribonucleoprotein M OS=Homo sapiens OX=9606 GN=HNRNPM PE=1 SV=1,HNRPM_HUMAN Heterogeneous nuclear ribonucleoprotein M OS=Homo sapiens OX=9606 GN=HNRNPM PE=1 SV=3	P52272	19	27.26	24.52	32.47	72.74	22	15	1	1	94	86	0.155367	0.461622	0.112904	0.335457	1129.04	3354.57	73.2092	217.517	77.5184	100	Confident
45	0	Related Proteins	A0A2R8Y793	Actin, cytoplasmic 1 (Fragment) (A0A2R8Y793_HUMAN)	A0A2R8Y793,A0A6Q8PFE4,A0A804GS07,E7EVS6,I3L4N8,P60709,P63261	A0A2R8Y793_HUMAN Actin, cytoplasmic 1 (Fragment) OS=Homo sapiens OX=9606 GN=ACTB PE=1 SV=1,A0A6Q8PFE4_HUMAN Actin, cytoplasmic 1 OS=Homo sapiens OX=9606 GN=ACTB PE=1 SV=1,A0A804GS07_HUMAN Actin, cytoplasmic 2 OS=Homo sapiens OX=9606 GN=ACTG1 PE=1 SV=1,E7EVS6_HUMAN Actin, cytoplasmic 1 OS=Homo sapiens OX=9606 GN=ACTB PE=1 SV=9,I3L4N8_HUMAN Actin, cytoplasmic 2 OS=Homo sapiens OX=9606 GN=ACTG1 PE=1…	A0A6Q8PFE4,A0A804GS07,E7EVS6,I3L4N8,P60709,P63261	7	63.43	58.25	63.43	72.49	21	21	6	6	435	422	1.50714	4.01187	1.09523	2.9154	10952.3	29154	710.167	1890.4	34.1198	100	Confident
46	0	Single Protein	P31947	14-3-3 protein sigma (1433S_HUMAN)	P31947	1433S_HUMAN 14-3-3 protein sigma OS=Homo sapiens OX=9606 GN=SFN PE=1 SV=1		1	69.76	69.76	69.76	68.15	21	20	18	17	361	336	1.35491	3.41734	0.984606	2.48336	9846.06	24833.6	638.437	1610.26	27.7567	100	Confident
47	0	Single Protein	P62258	14-3-3 protein epsilon (1433E_HUMAN)	P62258	1433E_HUMAN 14-3-3 protein epsilon OS=Homo sapiens OX=9606 GN=YWHAE PE=1 SV=1		17	61.96	61.96	61.96	87.45	21	21	1	1	235	222	0.845612	3.32876	0.6145	2.41899	6145	24189.9	398.453	1568.52	29.1554	100	Confident
48	0	Single Protein	P00338	L-lactate dehydrogenase A chain (LDHA_HUMAN)	P00338	LDHA_HUMAN L-lactate dehydrogenase A chain OS=Homo sapiens OX=9606 GN=LDHA PE=1 SV=2		11	54.82	54.82	57.23	78.01	21	19	10	8	189	163	0.590734	1.98538	0.429282	1.44276	4292.82	14427.6	278.354	935.514	36.6654	100	Confident
49	0	Related Proteins	A0A087WUI2	Heterogeneous nuclear ribonucleoproteins A2/B1 (A0A087WUI2_HUMAN)	A0A087WUI2,A0A7I2V4I6,P22626	A0A087WUI2_HUMAN Heterogeneous nuclear ribonucleoproteins A2/B1 OS=Homo sapiens OX=9606 GN=HNRNPA2B1 PE=1 SV=1,A0A7I2V4I6_HUMAN Heterogeneous nuclear ribonucleoproteins A2/B1 OS=Homo sapiens OX=9606 GN=HNRNPA2B1 PE=1 SV=1,ROA2_HUMAN Heterogeneous nuclear ribonucleoproteins A2/B1 OS=Homo sapiens OX=9606 GN=HNRNPA2B1 PE=1 SV=2	A0A7I2V4I6,P22626	7	59.77	59.77	60.15	50.57	21	20	1	1	181	160	0.612025	2.87468	0.444754	2.089	4447.54	20890	288.387	1354.55	29.817	100	Confident
50	0	Single Protein	P61978	Heterogeneous nuclear ribonucleoprotein K (HNRPK_HUMAN)	P61978	HNRPK_HUMAN Heterogeneous nuclear ribonucleoprotein K OS=Homo sapiens OX=9606 GN=HNRNPK PE=1 SV=1		9	42.55	38.88	46	66.31	21	18	1	1	179	148	0.44713	1.15443	0.324926	0.838919	3249.26	8389.19	210.688	543.971	50.9444	100	Confident
51	0	Single Protein	P31948	Stress-induced-phosphoprotein 1 (STIP1_HUMAN)	P31948	STIP1_HUMAN Stress-induced-phosphoprotein 1 OS=Homo sapiens OX=9606 GN=STIP1 PE=1 SV=1		11	35.17	35.17	37.75	78.45	21	18	8	7	111	90	0.20892	0.610262	0.151821	0.443473	1518.21	4434.73	98.4434	287.556	62.5994	100	Confident
52	0	Single Protein	P22314	Ubiquitin-like modifier-activating enzyme 1 (UBA1_HUMAN)	P22314	UBA1_HUMAN Ubiquitin-like modifier-activating enzyme 1 OS=Homo sapiens OX=9606 GN=UBA1 PE=1 SV=3		X	20.79	20.79	25.05	65.12	21	17	9	7	106	94	0.111922	0.490972	0.081333	0.356785	813.33	3567.85	52.7378	231.346	117.774	100	Confident
53	0	Related Proteins	A0A7I2V4Y4	Alpha-actinin-1 (A0A7I2V4Y4_HUMAN)	A0A7I2V4Y4,A0A804HII9,A0A804HIN7,A0A804HJU8,A0A804HK61,A0A804HKE2,A0A804HL31,A0A804HLD0,A0A804HLF4,H9KV75,P12814	A0A7I2V4Y4_HUMAN Alpha-actinin-1 OS=Homo sapiens OX=9606 GN=ACTN1 PE=1 SV=1,A0A804HII9_HUMAN Alpha-actinin-1 OS=Homo sapiens OX=9606 GN=ACTN1 PE=1 SV=1,A0A804HIN7_HUMAN Alpha-actinin-1 OS=Homo sapiens OX=9606 GN=ACTN1 PE=1 SV=1,A0A804HJU8_HUMAN Alpha-actinin-1 OS=Homo sapiens OX=9606 GN=ACTN1 PE=1 SV=1,A0A804HK61_HUMAN Alpha-actinin-1 OS=Homo sapiens OX=9606 GN=ACTN1 PE=1 SV=1,A0A804HKE2_HUMAN Al…	A0A804HII9,A0A804HIN7,A0A804HJU8,A0A804HK61,A0A804HKE2,A0A804HL31,A0A804HLD0,A0A804HLF4,H9KV75,P12814	14	21.12	19.78	26.82	75.53	21	16	3	3	95	74	0.0627763	0.420303	0.0456191	0.305431	456.191	3054.31	29.5802	198.047	103.541	100	Confident
54	0	Single Protein	P16144	Integrin beta-4 (ITB4_HUMAN)	P16144	ITB4_HUMAN Integrin beta-4 OS=Homo sapiens OX=9606 GN=ITGB4 PE=1 SV=5		17	10.76	10.76	12.9	61.31	21	16	17	13	65	40	0.0292354	0.23733	0.0212451	0.172466	212.451	1724.66	13.7757	111.83	202.039	100	Confident
55	0	Single Protein	P04406	Glyceraldehyde-3-phosphate dehydrogenase (G3P_HUMAN)	P04406	G3P_HUMAN Glyceraldehyde-3-phosphate dehydrogenase OS=Homo sapiens OX=9606 GN=GAPDH PE=1 SV=3		12	57.01	45.67	57.01	63.58	20	19	3	3	287	272	1.03042	2.37115	0.748797	1.72309	7487.97	17230.9	485.534	1117.29	36.0304	100	Confident
56	0	Single Protein	Q03252	Lamin-B2 (LMNB2_HUMAN)	Q03252	LMNB2_HUMAN Lamin-B2 OS=Homo sapiens OX=9606 GN=LMNB2 PE=1 SV=4		19	24.84	24.84	31.77	68.55	20	15	17	13	65	58	0.0947368	0.407715	0.0688445	0.296284	688.445	2962.84	44.6401	192.116	69.9057	100	Confident
57	0	Single Protein	P60842	Eukaryotic initiation factor 4A-I (IF4A1_HUMAN)	P60842	IF4A1_HUMAN Eukaryotic initiation factor 4A-I OS=Homo sapiens OX=9606 GN=EIF4A1 PE=1 SV=1		17	39.9	39.9	50.49	79.8	19	14	2	2	192	170	0.518519	0.930698	0.376803	0.676331	3768.03	6763.31	244.326	438.546	46.1246	100	Confident
58	0	Related Proteins	A0A024RA28	Heterogeneous nuclear ribonucleoprotein A2/B1, isoform CRA_d (A0A024RA28_HUMAN)	A0A024RA28,A0A7I2V323,A0A7I2V3P1,A0A7I2V4I6,A0A7I2V4N1,P22626	A0A024RA28_HUMAN Heterogeneous nuclear ribonucleoprotein A2/B1, isoform CRA_d OS=Homo sapiens OX=9606 GN=HNRNPA2B1 PE=1 SV=1,A0A7I2V323_HUMAN Heterogeneous nuclear ribonucleoproteins A2/B1 OS=Homo sapiens OX=9606 GN=HNRNPA2B1 PE=1 SV=1,A0A7I2V3P1_HUMAN Heterogeneous nuclear ribonucleoproteins A2/B1 OS=Homo sapiens OX=9606 GN=HNRNPA2B1 PE=1 SV=1,A0A7I2V4I6_HUMAN Heterogeneous nuclear ribonucleopro…	A0A7I2V323,A0A7I2V3P1,A0A7I2V4I6,A0A7I2V4N1,P22626	7	56.15	56.15	56.15	47.18	19	19	1	1	191	175	0.532877	2.76494	0.387237	2.00926	3872.37	20092.6	251.092	1302.84	31.1435	100	Confident
59	0	Related Proteins	A0A7I2V2G2	75 kDa glucose-regulated protein (A0A7I2V2G2_HUMAN)	A0A7I2V2G2,A0A7I2V2S7,A0A7I2YQB2,D6RCD7,P38646	A0A7I2V2G2_HUMAN 75 kDa glucose-regulated protein OS=Homo sapiens OX=9606 GN=HSPA9 PE=1 SV=1,A0A7I2V2S7_HUMAN 75 kDa glucose-regulated protein OS=Homo sapiens OX=9606 GN=HSPA9 PE=1 SV=1,A0A7I2YQB2_HUMAN 75 kDa glucose-regulated protein OS=Homo sapiens OX=9606 GN=HSPA9 PE=1 SV=1,D6RCD7_HUMAN 75 kDa glucose-regulated protein OS=Homo sapiens OX=9606 GN=HSPA9 PE=1 SV=2,GRP75_HUMAN Stress-70 protein, …	A0A7I2V2S7,A0A7I2YQB2,D6RCD7,P38646	5	34.26	34.26	37.7	75.57	19	17	1	1	104	99	0.133953	0.621349	0.0973427	0.45153	973.427	4515.3	63.1188	292.78	66.5601	100	Confident
60	0	Related Proteins	A0A1X7SBZ2	RNA helicase (A0A1X7SBZ2_HUMAN)	A0A1X7SBZ2,A0A5H1ZRQ2,Q92841	A0A1X7SBZ2_HUMAN RNA helicase OS=Homo sapiens OX=9606 GN=DDX17 PE=1 SV=1,A0A5H1ZRQ2_HUMAN RNA helicase OS=Homo sapiens OX=9606 GN=DDX17 PE=1 SV=2,DDX17_HUMAN Probable ATP-dependent RNA helicase DDX17 OS=Homo sapiens OX=9606 GN=DDX17 PE=1 SV=2	A0A5H1ZRQ2,Q92841	22	19.89	19.89	32.37	59.4	19	12	11	6	81	72	0.107143	0.373824	0.0778599	0.271655	778.599	2716.55	50.4858	176.146	80.2041	100	Confident
61	0	Single Protein	Q08211	ATP-dependent RNA helicase A (DHX9_HUMAN)	Q08211	DHX9_HUMAN ATP-dependent RNA helicase A OS=Homo sapiens OX=9606 GN=DHX9 PE=1 SV=4		1	9.69	9.69	16.38	61.18	19	10	19	10	45	31	0.0342163	0.184485	0.0248647	0.134064	248.647	1340.64	16.1228	86.9293	140.869	100	Confident
62	0	Single Protein	P36952	Serpin B5 (SPB5_HUMAN)	P36952	SPB5_HUMAN Serpin B5 OS=Homo sapiens OX=9606 GN=SERPINB5 PE=1 SV=2		18	67.2	67.2	67.2	75.73	18	17	11	11	235	218	0.654655	1.48513	0.475732	1.07923	4757.32	10792.3	308.474	699.794	42.0734	100	Confident
63	0	Single Protein	P60174	Triosephosphate isomerase (TPIS_HUMAN)	P60174	TPIS_HUMAN Triosephosphate isomerase OS=Homo sapiens OX=9606 GN=TPI1 PE=1 SV=4		12	83.53	83.53	83.94	77.91	18	17	11	10	183	162	0.725225	3.04709	0.527016	2.2143	5270.16	22143	341.727	1435.79	26.6527	100	Confident
64	0	Related Proteins	A0A1W2PPS1	Heterogeneous nuclear ribonucleoprotein U (A0A1W2PPS1_HUMAN)	A0A1W2PPS1,A0A1X7SBS1,Q00839	A0A1W2PPS1_HUMAN Heterogeneous nuclear ribonucleoprotein U OS=Homo sapiens OX=9606 GN=HNRNPU PE=1 SV=1,A0A1X7SBS1_HUMAN Heterogeneous nuclear ribonucleoprotein U OS=Homo sapiens OX=9606 GN=HNRNPU PE=1 SV=1,HNRPU_HUMAN Heterogeneous nuclear ribonucleoprotein U OS=Homo sapiens OX=9606 GN=HNRNPU PE=1 SV=6	A0A1X7SBS1,Q00839	1	18.53	17.54	23.63	56.97	18	15	4	4	118	110	0.193548	0.372823	0.14065	0.270928	1406.5	2709.28	91.2002	175.675	88.263	100	Confident
65	0	Single Protein	P13797	Plastin-3 (PLST_HUMAN)	P13797	PLST_HUMAN Plastin-3 OS=Homo sapiens OX=9606 GN=PLS3 PE=1 SV=4		X	25.24	25.24	27.94	66.67	18	15	1	1	114	106	0.211268	0.615598	0.153527	0.44735	1535.27	4473.5	99.5495	290.07	70.7662	100	Confident
66	0	Single Protein	Q9UQ80	Proliferation-associated protein 2G4 (PA2G4_HUMAN)	Q9UQ80	PA2G4_HUMAN Proliferation-associated protein 2G4 OS=Homo sapiens OX=9606 GN=PA2G4 PE=1 SV=3		12	41.12	36.29	43.15	78.68	18	17	10	10	104	88	0.283871	1.03747	0.206287	0.75392	2062.87	7539.2	133.76	488.856	43.7592	100	Confident
67	0	Single Protein	P23246	Splicing factor, proline- and glutamine-rich (SFPQ_HUMAN)	P23246	SFPQ_HUMAN Splicing factor, proline- and glutamine-rich OS=Homo sapiens OX=9606 GN=SFPQ PE=1 SV=2		1	27.3	23.76	29.99	53.89	18	15	10	10	99	84	0.2	0.494234	0.145338	0.359156	1453.38	3591.56	94.2402	232.883	76.1016	100	Confident
68	0	Single Protein	P20700	Lamin-B1 (LMNB1_HUMAN)	P20700	LMNB1_HUMAN Lamin-B1 OS=Homo sapiens OX=9606 GN=LMNB1 PE=1 SV=2		5	25.09	25.09	31.4	70.48	18	13	1	1	77	67	0.118026	0.405165	0.0857684	0.29443	857.684	2944.3	55.6138	190.914	66.3676	100	Confident
69	0	Related Proteins	A0A087WVQ6	Clathrin heavy chain (A0A087WVQ6_HUMAN)	A0A087WVQ6,Q00610	A0A087WVQ6_HUMAN Clathrin heavy chain OS=Homo sapiens OX=9606 GN=CLTC PE=1 SV=1,CLH1_HUMAN Clathrin heavy chain 1 OS=Homo sapiens OX=9606 GN=CLTC PE=1 SV=5	Q00610	17	10.13	10.13	13.7	65.22	18	12	8	5	64	56	0.0390903	0.174269	0.0284066	0.12664	284.066	1266.4	18.4194	82.1155	191.936	100	Confident
70	0	Related Proteins	F5GWP8	Keratin, type I cytoskeletal 17 (F5GWP8_HUMAN)	F5GWP8,Q04695	F5GWP8_HUMAN Keratin, type I cytoskeletal 17 OS=Homo sapiens OX=9606 GN=KRT17 PE=1 SV=2,K1C17_HUMAN Keratin, type I cytoskeletal 17 OS=Homo sapiens OX=9606 GN=KRT17 PE=1 SV=2	Q04695	17	42.98	42.98	45.56	87.39	17	16	3	3	221	208	0.340656	1.26754	0.247552	0.921114	2475.52	9211.14	160.517	597.267	40.2624	100	Confident
71	0	Related Proteins	P09429	High mobility group protein B1 (HMGB1_HUMAN)	P09429,Q5T7C4	HMGB1_HUMAN High mobility group protein B1 OS=Homo sapiens OX=9606 GN=HMGB1 PE=1 SV=3,Q5T7C4_HUMAN High mobility group protein B1 OS=Homo sapiens OX=9606 GN=HMGB1 PE=1 SV=1	Q5T7C4	13	50.23	49.77	50.23	64.19	17	15	12	11	141	133	0.738095	1.05353	0.536368	0.765588	5363.68	7655.88	347.791	496.422	24.8782	100	Confident
72	0	Related Proteins	A0A669KB05	Catenin delta-1 (A0A669KB05_HUMAN)	A0A669KB05,A0A669KB62,C9JZR2,H0YC95,O60716	A0A669KB05_HUMAN Catenin delta-1 OS=Homo sapiens OX=9606 GN=CTNND1 PE=1 SV=1,A0A669KB62_HUMAN Catenin delta-1 OS=Homo sapiens OX=9606 GN=CTNND1 PE=1 SV=1,C9JZR2_HUMAN Catenin delta-1 OS=Homo sapiens OX=9606 GN=CTNND1 PE=1 SV=2,H0YC95_HUMAN Catenin delta-1 OS=Homo sapiens OX=9606 GN=CTNND1 PE=1 SV=2,CTND1_HUMAN Catenin delta-1 OS=Homo sapiens OX=9606 GN=CTNND1 PE=1 SV=1	A0A669KB62,C9JZR2,H0YC95,O60716	11	20.77	19.34	24.26	71.37	17	14	7	6	50	43	0.0501374	0.311134	0.0364344	0.226099	364.344	2260.99	23.6248	146.607	102.227	100	Confident
73	0	Related Proteins	F5H2F4	C-1-tetrahydrofolate synthase, cytoplasmic (F5H2F4_HUMAN)	F5H2F4,P11586,V9GYY3,V9GZ78	F5H2F4_HUMAN C-1-tetrahydrofolate synthase, cytoplasmic OS=Homo sapiens OX=9606 GN=MTHFD1 PE=1 SV=2,C1TC_HUMAN C-1-tetrahydrofolate synthase, cytoplasmic OS=Homo sapiens OX=9606 GN=MTHFD1 PE=1 SV=4,V9GYY3_HUMAN C-1-tetrahydrofolate synthase, cytoplasmic OS=Homo sapiens OX=9606 GN=MTHFD1 PE=1 SV=2,V9GZ78_HUMAN C-1-tetrahydrofolate synthase, cytoplasmic OS=Homo sapiens OX=9606 GN=MTHFD1 PE=1 SV=2	P11586,V9GYY3,V9GZ78	14	15.66	15.66	20.23	67.43	17	13	3	1	48	43	0.0574099	0.344971	0.0417193	0.250688	417.193	2506.88	27.0516	162.551	104.644	100	Confident
74	0	Related Proteins	A0A087WUZ3	Spectrin beta chain (A0A087WUZ3_HUMAN)	A0A087WUZ3,Q01082	A0A087WUZ3_HUMAN Spectrin beta chain OS=Homo sapiens OX=9606 GN=SPTBN1 PE=1 SV=1,SPTB2_HUMAN Spectrin beta chain, non-erythrocytic 1 OS=Homo sapiens OX=9606 GN=SPTBN1 PE=1 SV=2	Q01082	2	2.92	2.37	9.04	79.37	17	6	16	6	26	14	0.00648056	0.0430201	0.00470937	0.0312624	47.0937	312.624	3.05364	20.2711	274.659	100	Confident
75	0	Related Proteins	A0A0B4J1R6	Transketolase (A0A0B4J1R6_HUMAN)	A0A0B4J1R6,P29401	A0A0B4J1R6_HUMAN Transketolase OS=Homo sapiens OX=9606 GN=TKT PE=1 SV=1,TKT_HUMAN Transketolase OS=Homo sapiens OX=9606 GN=TKT PE=1 SV=3	P29401	3	35.67	35.67	42.89	68.27	16	13	11	8	129	107	0.319403	0.778279	0.232108	0.56557	2321.08	5655.7	150.503	366.726	49.8789	100	Confident
76	0	Single Protein	Q02878	60S ribosomal protein L6 (RL6_HUMAN)	Q02878	RL6_HUMAN 60S ribosomal protein L6 OS=Homo sapiens OX=9606 GN=RPL6 PE=1 SV=3		12	39.24	39.24	42.71	76.74	16	13	12	10	118	101	0.457014	0.553018	0.332108	0.401874	3321.08	4018.74	215.345	260.582	32.7076	100	Confident
77	0	Single Protein	P00966	Argininosuccinate synthase (ASSY_HUMAN)	P00966	ASSY_HUMAN Argininosuccinate synthase OS=Homo sapiens OX=9606 GN=ASS1 PE=1 SV=2		9	32.28	32.28	34.47	73.54	16	15	6	6	114	103	0.314985	0.94295	0.228897	0.685234	2288.97	6852.34	148.421	444.319	46.501	100	Confident
78	0	Single Protein	Q16658	Fascin (FSCN1_HUMAN)	Q16658	FSCN1_HUMAN Fascin OS=Homo sapiens OX=9606 GN=FSCN1 PE=1 SV=3		7	29.21	29.21	40.97	77.89	16	12	12	10	78	67	0.154023	0.597312	0.111927	0.434062	1119.27	4340.62	72.5758	281.454	54.4961	100	Confident
79	0	Related Proteins	H3BPS8	Fructose-bisphosphate aldolase (Fragment) (H3BPS8_HUMAN)	H3BPS8,H3BQN4,H3BUH7,J3KPS3,P04075	H3BPS8_HUMAN Fructose-bisphosphate aldolase (Fragment) OS=Homo sapiens OX=9606 GN=ALDOA PE=1 SV=1,H3BQN4_HUMAN Fructose-bisphosphate aldolase OS=Homo sapiens OX=9606 GN=ALDOA PE=1 SV=1,H3BUH7_HUMAN Fructose-bisphosphate aldolase (Fragment) OS=Homo sapiens OX=9606 GN=ALDOA PE=1 SV=1,J3KPS3_HUMAN Fructose-bisphosphate aldolase OS=Homo sapiens OX=9606 GN=ALDOA PE=1 SV=1,ALDOA_HUMAN Fructose-bisphosp…	H3BQN4,H3BUH7,J3KPS3,P04075	16	38.13	38.13	38.49	65.11	15	14	2	2	161	146	0.57971	1.92864	0.421271	1.40153	4212.71	14015.3	273.16	908.779	30.4076	100	Confident
80	0	Related Proteins	A0A087WWU8	Tropomyosin alpha-3 chain (A0A087WWU8_HUMAN)	A0A087WWU8,J3KN67	A0A087WWU8_HUMAN Tropomyosin alpha-3 chain OS=Homo sapiens OX=9606 GN=TPM3 PE=1 SV=1,J3KN67_HUMAN Tropomyosin alpha-3 chain OS=Homo sapiens OX=9606 GN=TPM3 PE=1 SV=1	J3KN67	1	48.9	48.9	51.98	81.94	15	13	3	2	126	119	0.444444	1.0395	0.322974	0.755397	3229.74	7553.97	209.423	489.813	26.4044	100	Confident
81	0	Related Proteins	P37802	Transgelin-2 (TAGL2_HUMAN)	P37802,X6RJP6	TAGL2_HUMAN Transgelin-2 OS=Homo sapiens OX=9606 GN=TAGLN2 PE=1 SV=3,X6RJP6_HUMAN Transgelin-2 (Fragment) OS=Homo sapiens OX=9606 GN=TAGLN2 PE=1 SV=1	X6RJP6	1	75.38	75.38	79.9	88.94	15	14	15	14	112	101	0.570621	3.06159	0.414666	2.22483	4146.66	22248.3	268.877	1442.62	22.3772	100	Confident
82	0	Related Proteins	F8VZY9	Keratin, type I cytoskeletal 18 (F8VZY9_HUMAN)	F8VZY9,P05783	F8VZY9_HUMAN Keratin, type I cytoskeletal 18 OS=Homo sapiens OX=9606 GN=KRT18 PE=1 SV=1,K1C18_HUMAN Keratin, type I cytoskeletal 18 OS=Homo sapiens OX=9606 GN=KRT18 PE=1 SV=2	P05783	12	34.02	34.02	39.9	65.73	15	11	13	9	71	65	0.200355	0.659587	0.145596	0.479317	1455.96	4793.17	94.4073	310.798	43.7474	100	Confident
83	0	Single Protein	P05120	Plasminogen activator inhibitor 2 (PAI2_HUMAN)	P05120	PAI2_HUMAN Plasminogen activator inhibitor 2 OS=Homo sapiens OX=9606 GN=SERPINB2 PE=1 SV=2		18	34.46	34.46	34.46	59.28	15	15	2	2	66	59	0.217712	1.23274	0.15821	0.895819	1582.1	8958.19	102.586	580.866	46.5661	100	Confident
84	0	Related Proteins	A0A7I2V2R3	Heterogeneous nuclear ribonucleoprotein A3 (A0A7I2V2R3_HUMAN)	A0A7I2V2R3,A0A7I2V402,A0A7I2V4J6,A0A7I2V5D8,P51991	A0A7I2V2R3_HUMAN Heterogeneous nuclear ribonucleoprotein A3 OS=Homo sapiens OX=9606 GN=HNRNPA3 PE=1 SV=1,A0A7I2V402_HUMAN Heterogeneous nuclear ribonucleoprotein A3 OS=Homo sapiens OX=9606 GN=HNRNPA3 PE=1 SV=1,A0A7I2V4J6_HUMAN Heterogeneous nuclear ribonucleoprotein A3 OS=Homo sapiens OX=9606 GN=HNRNPA3 PE=1 SV=1,A0A7I2V5D8_HUMAN Heterogeneous nuclear ribonucleoprotein A3 OS=Homo sapiens OX=9606 …	A0A7I2V402,A0A7I2V4J6,A0A7I2V5D8,P51991	2	36.25	31.42	36.25	73.72	15	13	7	5	64	56	0.12582	0.916941	0.0914322	0.666334	914.322	6663.34	59.2863	432.063	35.3899	100	Confident
85	0	Single Protein	P13667	Protein disulfide-isomerase A4 (PDIA4_HUMAN)	P13667	PDIA4_HUMAN Protein disulfide-isomerase A4 OS=Homo sapiens OX=9606 GN=PDIA4 PE=1 SV=2		7	25.89	25.89	27.91	75.04	15	13	1	1	57	47	0.0819964	0.422136	0.0595862	0.306763	595.862	3067.63	38.6368	198.911	72.887	100	Confident
86	0	Single Protein	P35221	Catenin alpha-1 (CTNA1_HUMAN)	P35221	CTNA1_HUMAN Catenin alpha-1 OS=Homo sapiens OX=9606 GN=CTNNA1 PE=1 SV=1		5	20.09	18.21	23.4	67.88	15	13	1	1	49	42	0.0548862	0.283315	0.0398854	0.205883	398.854	2058.83	25.8624	133.498	100.009	100	Confident
87	0	Single Protein	P07476	Involucrin (INVO_HUMAN)	P07476	INVO_HUMAN Involucrin OS=Homo sapiens OX=9606 GN=IVL PE=1 SV=2		1	28.89	28.89	29.91	67.69	15	13	15	13	35	32	0.064588	0.865664	0.0469356	0.629071	469.356	6290.71	30.4339	407.901	68.4372	100	Confident
88	0	Single Protein	Q14152	Eukaryotic translation initiation factor 3 subunit A (EIF3A_HUMAN)	Q14152	EIF3A_HUMAN Eukaryotic translation initiation factor 3 subunit A OS=Homo sapiens OX=9606 GN=EIF3A PE=1 SV=1		10	5.21	5.21	11.07	76.12	15	7	15	7	33	23	0.0209125	0.0557693	0.015197	0.0405271	151.97	405.271	9.85401	26.2785	166.468	100	Confident
89	0	Single Protein	P07814	Bifunctional glutamate/proline--tRNA ligase (SYEP_HUMAN)	P07814	SYEP_HUMAN Bifunctional glutamate/proline--tRNA ligase OS=Homo sapiens OX=9606 GN=EPRS1 PE=1 SV=5		1	5.62	5.62	12.76	70.11	15	7	7	3	26	18	0.0136546	0.085258	0.00992271	0.0619563	99.2271	619.563	6.43407	40.1736	170.483	100	Confident
90	0	Single Protein	P46013	Proliferation marker protein Ki-67 (KI67_HUMAN)	P46013	KI67_HUMAN Proliferation marker protein Ki-67 OS=Homo sapiens OX=9606 GN=MKI67 PE=1 SV=2		10	4.08	2.86	6.82	77.03	15	7	15	7	17	8	0.00293083	0.0304701	0.00212981	0.0221424	21.2981	221.424	1.38101	14.3575	358.474	100	Confident
91	0	Single Protein	P26641	Elongation factor 1-gamma (EF1G_HUMAN)	P26641	EF1G_HUMAN Elongation factor 1-gamma OS=Homo sapiens OX=9606 GN=EEF1G PE=1 SV=3		11	30.66	30.66	34.32	67.73	14	11	14	11	133	117	0.33526	0.612676	0.243631	0.445227	2436.31	4452.27	157.975	288.694	50.0871	100	Confident
92	0	Related Proteins	A0A6Q8PFK8	Heat shock protein beta-1 (A0A6Q8PFK8_HUMAN)	A0A6Q8PFK8,A0A6Q8PHJ6,P04792	A0A6Q8PFK8_HUMAN Heat shock protein beta-1 OS=Homo sapiens OX=9606 GN=HSPB1 PE=1 SV=1,A0A6Q8PHJ6_HUMAN Heat shock protein beta-1 OS=Homo sapiens OX=9606 GN=HSPB1 PE=1 SV=1,HSPB1_HUMAN Heat shock protein beta-1 OS=Homo sapiens OX=9606 GN=HSPB1 PE=1 SV=2	A0A6Q8PHJ6,P04792	7	56.57	56.57	56.57	58.08	14	14	3	3	113	106	0.746479	4.01187	0.54246	2.9154	5424.6	29154	351.741	1890.4	21.8691	100	Confident
93	0	Single Protein	P25705	ATP synthase subunit alpha, mitochondrial (ATPA_HUMAN)	P25705	ATPA_HUMAN ATP synthase subunit alpha, mitochondrial OS=Homo sapiens OX=9606 GN=ATP5F1A PE=1 SV=1		18	27.67	26.58	30.92	74.14	14	12	6	4	112	104	0.253659	0.510443	0.184332	0.370935	1843.32	3709.35	119.524	240.521	59.7136	100	Confident
94	0	Single Protein	P27348	14-3-3 protein theta (1433T_HUMAN)	P27348	1433T_HUMAN 14-3-3 protein theta OS=Homo sapiens OX=9606 GN=YWHAQ PE=1 SV=1		2	47.35	47.35	55.1	77.55	14	11	3	2	101	85	0.17072	1.2638	0.124061	0.918396	1240.61	9183.96	80.4433	595.505	27.7468	100	Confident
95	0	Single Protein	P05023	Sodium/potassium-transporting ATPase subunit alpha-1 (AT1A1_HUMAN)	P05023	AT1A1_HUMAN Sodium/potassium-transporting ATPase subunit alpha-1 OS=Homo sapiens OX=9606 GN=ATP1A1 PE=1 SV=1		1	14.47	13.2	15.93	53.08	14	12	7	5	72	65	0.0990712	0.314655	0.0719943	0.228658	719.943	2286.58	46.6824	148.266	112.824	100	Confident
96	0	Single Protein	P50990	T-complex protein 1 subunit theta (TCPQ_HUMAN)	P50990	TCPQ_HUMAN T-complex protein 1 subunit theta OS=Homo sapiens OX=9606 GN=CCT8 PE=1 SV=4		21	21.9	19.16	29.01	78.1	14	11	6	5	67	58	0.125	0.547587	0.0908365	0.397927	908.365	3979.27	58.9001	258.024	59.5825	100	Confident
97	0	Related Proteins	A0A087WWY3	Filamin-A (A0A087WWY3_HUMAN)	A0A087WWY3,A0A7I2V3E6,A0A7P0NMY4,P21333	A0A087WWY3_HUMAN Filamin-A OS=Homo sapiens OX=9606 GN=FLNA PE=1 SV=2,A0A7I2V3E6_HUMAN Filamin-A OS=Homo sapiens OX=9606 GN=FLNA PE=1 SV=1,A0A7P0NMY4_HUMAN Filamin-A OS=Homo sapiens OX=9606 GN=FLNA PE=1 SV=1,FLNA_HUMAN Filamin-A OS=Homo sapiens OX=9606 GN=FLNA PE=1 SV=4	A0A7I2V3E6,A0A7P0NMY4,P21333	X	26.14	22.61	34.23	59.75	14	12	1	1	58	53	0.0655668	0.737801	0.0476469	0.536154	476.469	5361.54	30.8951	347.652	53.0559	100	Confident
98	0	Related Proteins	A0A0G2JLI4	DEAD box protein 5 (A0A0G2JLI4_HUMAN)	A0A0G2JLI4,J3KTA4,P17844	A0A0G2JLI4_HUMAN DEAD box protein 5 OS=Homo sapiens OX=9606 GN=DDX5 PE=1 SV=2,J3KTA4_HUMAN DEAD box protein 5 OS=Homo sapiens OX=9606 GN=DDX5 PE=1 SV=1,DDX5_HUMAN Probable ATP-dependent RNA helicase DDX5 OS=Homo sapiens OX=9606 GN=DDX5 PE=1 SV=1	J3KTA4,P17844	17	25.15	16.9	31.04	59.14	14	11	5	4	56	53	0.0849582	0.485508	0.0617385	0.352815	617.385	3528.15	40.0324	228.772	57.1267	100	Confident
99	0	Single Protein	P49411	Elongation factor Tu, mitochondrial (EFTU_HUMAN)	P49411	EFTU_HUMAN Elongation factor Tu, mitochondrial OS=Homo sapiens OX=9606 GN=TUFM PE=1 SV=2		16	34.07	34.07	34.07	82.74	14	13	12	11	46	41	0.1025	0.75907	0.074486	0.55161	744.86	5516.1	48.2981	357.674	49.5102	100	Confident
100	0	Single Protein	P13010	X-ray repair cross-complementing protein 5 (XRCC5_HUMAN)	P13010	XRCC5_HUMAN X-ray repair cross-complementing protein 5 OS=Homo sapiens OX=9606 GN=XRCC5 PE=1 SV=3		2	22.27	22.27	25.82	62.02	14	12	11	10	44	34	0.0554649	0.359356	0.0403059	0.261142	403.059	2611.42	26.1351	169.329	82.6523	100	Confident
101	0	Related Proteins	A0A0J9YXZ5	Ras GTPase-activating-like protein IQGAP1 (A0A0J9YXZ5_HUMAN)	A0A0J9YXZ5,P46940	A0A0J9YXZ5_HUMAN Ras GTPase-activating-like protein IQGAP1 OS=Homo sapiens OX=9606 GN=IQGAP1 PE=1 SV=1,IQGA1_HUMAN Ras GTPase-activating-like protein IQGAP1 OS=Homo sapiens OX=9606 GN=IQGAP1 PE=1 SV=1	P46940	15	11.42	11.42	15.79	65.83	14	9	7	6	37	25	0.0203874	0.149219	0.0148153	0.108436	148.153	1084.36	9.60654	70.312	135.919	100	Confident
102	0	Single Protein	P16403	Histone H1.2 (H12_HUMAN)	P16403	H12_HUMAN Histone H1.2 OS=Homo sapiens OX=9606 GN=H1-2 PE=1 SV=2		6	27.7	27.7	28.64	75.59	13	12	4	4	260	257	0.695652	0.684283	0.505525	0.497263	5055.25	4972.63	327.792	322.435	21.3517	100	Confident
103	0	Related Proteins	A0A0A0MSI0	Peroxiredoxin-1 (Fragment) (A0A0A0MSI0_HUMAN)	A0A0A0MSI0,Q06830	A0A0A0MSI0_HUMAN Peroxiredoxin-1 (Fragment) OS=Homo sapiens OX=9606 GN=PRDX1 PE=1 SV=1,PRDX1_HUMAN Peroxiredoxin-1 OS=Homo sapiens OX=9606 GN=PRDX1 PE=1 SV=1	Q06830	1	54.39	54.39	54.39	61.4	13	12	8	7	140	130	0.60307	2.98107	0.438246	2.16632	4382.46	21663.2	284.167	1404.68	18.9637	100	Confident
104	0	Single Protein	P31946	14-3-3 protein beta/alpha (1433B_HUMAN)	P31946	1433B_HUMAN 14-3-3 protein beta/alpha OS=Homo sapiens OX=9606 GN=YWHAB PE=1 SV=3		20	43.9	41.06	52.85	87.8	13	12	4	3	133	123	0.318078	1.43835	0.231145	1.04524	2311.45	10452.4	149.878	677.754	28.0648	100	Confident
105	0	Related Proteins	A0A7I2V2U7	Nucleolin (A0A7I2V2U7_HUMAN)	A0A7I2V2U7,A0A7I2V349,A0A7I2V3F3,A0A7I2V428,A0A7I2V506,A0A7I2V5M5,C9JLB1,H7BY16,P19338	A0A7I2V2U7_HUMAN Nucleolin OS=Homo sapiens OX=9606 GN=NCL PE=1 SV=1,A0A7I2V349_HUMAN Nucleolin OS=Homo sapiens OX=9606 GN=NCL PE=1 SV=1,A0A7I2V3F3_HUMAN Nucleolin OS=Homo sapiens OX=9606 GN=NCL PE=1 SV=1,A0A7I2V428_HUMAN Nucleolin OS=Homo sapiens OX=9606 GN=NCL PE=1 SV=1,A0A7I2V506_HUMAN Nucleolin OS=Homo sapiens OX=9606 GN=NCL PE=1 SV=1,A0A7I2V5M5_HUMAN Nucleolin OS=Homo sapiens OX=9606 GN=NCL P…	A0A7I2V349,A0A7I2V3F3,A0A7I2V428,A0A7I2V506,A0A7I2V5M5,C9JLB1,H7BY16,P19338	2	17.57	17.57	19.65	61.02	13	12	5	5	104	91	0.169512	0.314655	0.123183	0.228658	1231.83	2286.58	79.8743	148.266	68.5515	100	Confident
106	0	Single Protein	P40926	Malate dehydrogenase, mitochondrial (MDHM_HUMAN)	P40926	MDHM_HUMAN Malate dehydrogenase, mitochondrial OS=Homo sapiens OX=9606 GN=MDH2 PE=1 SV=3		7	47.63	47.63	50	76.92	13	12	5	4	100	82	0.315385	1.25393	0.229188	0.911224	2291.88	9112.24	148.609	590.855	35.4807	100	Confident
107	0	Single Protein	P23526	Adenosylhomocysteinase (SAHH_HUMAN)	P23526	SAHH_HUMAN Adenosylhomocysteinase OS=Homo sapiens OX=9606 GN=AHCY PE=1 SV=4		20	28.24	28.24	30.56	61.34	13	11	12	10	100	89	0.335849	0.778279	0.244059	0.56557	2440.59	5655.7	158.252	366.726	47.6852	100	Confident
108	0	Related Proteins	A0A7I2V3F3	Nucleolin (A0A7I2V3F3_HUMAN)	A0A7I2V3F3,A0A7I2V428,A0A7I2V699,C9JLB1,H7BY16,P19338	A0A7I2V3F3_HUMAN Nucleolin OS=Homo sapiens OX=9606 GN=NCL PE=1 SV=1,A0A7I2V428_HUMAN Nucleolin OS=Homo sapiens OX=9606 GN=NCL PE=1 SV=1,A0A7I2V699_HUMAN Nucleolin OS=Homo sapiens OX=9606 GN=NCL PE=1 SV=1,C9JLB1_HUMAN Nucleolin OS=Homo sapiens OX=9606 GN=NCL PE=1 SV=2,H7BY16_HUMAN Nucleolin OS=Homo sapiens OX=9606 GN=NCL PE=1 SV=9,NUCL_HUMAN Nucleolin OS=Homo sapiens OX=9606 GN=NCL PE=1 SV=3	A0A7I2V428,A0A7I2V699,C9JLB1,H7BY16,P19338	2	16.98	16.98	18.85	63.6	13	12	3	3	97	87	0.139362	0.285556	0.101273	0.207511	1012.73	2075.11	65.6673	134.554	74.7994	100	Confident
109	0	Single Protein	P18669	Phosphoglycerate mutase 1 (PGAM1_HUMAN)	P18669	PGAM1_HUMAN Phosphoglycerate mutase 1 OS=Homo sapiens OX=9606 GN=PGAM1 PE=1 SV=2		10	61.02	61.02	61.42	77.17	13	12	9	8	93	83	0.373874	1.31013	0.271691	0.952061	2716.91	9520.61	176.17	617.334	28.7858	100	Confident
110	0	Related Proteins	A0A2R8Y5V9	Tropomyosin alpha-4 chain (A0A2R8Y5V9_HUMAN)	A0A2R8Y5V9,A0A2R8YGX3,A0A2R8YH90,P67936	A0A2R8Y5V9_HUMAN Tropomyosin alpha-4 chain OS=Homo sapiens OX=9606 GN=TPM4 PE=1 SV=1,A0A2R8YGX3_HUMAN Tropomyosin alpha-4 chain OS=Homo sapiens OX=9606 GN=TPM4 PE=1 SV=1,A0A2R8YH90_HUMAN Tropomyosin alpha-4 chain (Fragment) OS=Homo sapiens OX=9606 GN=TPM4 PE=1 SV=1,TPM4_HUMAN Tropomyosin alpha-4 chain OS=Homo sapiens OX=9606 GN=TPM4 PE=1 SV=3	A0A2R8YGX3,A0A2R8YH90,P67936	19	33.06	33.06	42.34	82.26	13	11	2	2	93	85	0.231209	0.755676	0.168018	0.549144	1680.18	5491.44	108.946	356.075	28.5915	100	Confident
111	0	Single Protein	Q06323	Proteasome activator complex subunit 1 (PSME1_HUMAN)	Q06323	PSME1_HUMAN Proteasome activator complex subunit 1 OS=Homo sapiens OX=9606 GN=PSME1 PE=1 SV=1		14	54.22	49.8	58.63	84.34	13	12	4	4	78	74	0.347619	0.995262	0.252612	0.723249	2526.12	7232.49	163.798	468.968	28.705	100	Confident
112	0	Single Protein	P05141	ADP/ATP translocase 2 (ADT2_HUMAN)	P05141	ADT2_HUMAN ADP/ATP translocase 2 OS=Homo sapiens OX=9606 GN=SLC25A5 PE=1 SV=7		X	37.58	37.58	42.62	66.78	13	12	5	5	67	62	0.273128	0.961927	0.19848	0.699025	1984.8	6990.25	128.698	453.261	32.8312	100	Confident
113	0	Single Protein	Q14134	Tripartite motif-containing protein 29 (TRI29_HUMAN)	Q14134	TRI29_HUMAN Tripartite motif-containing protein 29 OS=Homo sapiens OX=9606 GN=TRIM29 PE=1 SV=2		11	19.39	15.82	24.83	70.92	13	10	4	3	62	57	0.120172	0.359356	0.0873278	0.261142	873.278	2611.42	56.625	169.329	65.7933	100	Confident
114	0	Single Protein	P78371	T-complex protein 1 subunit beta (TCPB_HUMAN)	P78371	TCPB_HUMAN T-complex protein 1 subunit beta OS=Homo sapiens OX=9606 GN=CCT2 PE=1 SV=4		12	25.42	25.42	28.04	82.99	13	12	2	2	50	43	0.0911017	0.539927	0.0662029	0.39236	662.029	3923.6	42.9272	254.414	57.4521	100	Confident
115	0	Single Protein	Q01518	Adenylyl cyclase-associated protein 1 (CAP1_HUMAN)	Q01518	CAP1_HUMAN Adenylyl cyclase-associated protein 1 OS=Homo sapiens OX=9606 GN=CAP1 PE=1 SV=5		1	24.21	24.21	32.42	69.89	13	10	5	2	47	39	0.0989583	0.53174	0.0719123	0.386412	719.123	3864.12	46.6292	250.557	51.8687	100	Confident
116	0	Single Protein	Q8NC51	Plasminogen activator inhibitor 1 RNA-binding protein (PAIRB_HUMAN)	Q8NC51	PAIRB_HUMAN Plasminogen activator inhibitor 1 RNA-binding protein OS=Homo sapiens OX=9606 GN=SERBP1 PE=1 SV=2		1	24.75	22.55	26.72	76.23	13	10	12	9	43	38	0.118971	0.417474	0.0864553	0.303375	864.553	3033.75	56.0593	196.714	44.9385	100	Confident
117	0	Single Protein	Q13835	Plakophilin-1 (PKP1_HUMAN)	Q13835	PKP1_HUMAN Plakophilin-1 OS=Homo sapiens OX=9606 GN=PKP1 PE=1 SV=2		1	13.52	13.52	21.69	84.74	13	9	13	9	40	36	0.054878	0.252639	0.0398795	0.183591	398.795	1835.91	25.8586	119.044	82.8078	100	Confident
118	0	Related Proteins	H0YLE8	Ras GTPase-activating-like protein IQGAP1 (H0YLE8_HUMAN)	H0YLE8,P46940	H0YLE8_HUMAN Ras GTPase-activating-like protein IQGAP1 OS=Homo sapiens OX=9606 GN=IQGAP1 PE=1 SV=1,IQGA1_HUMAN Ras GTPase-activating-like protein IQGAP1 OS=Homo sapiens OX=9606 GN=IQGAP1 PE=1 SV=1	P46940	15	9.03	9.03	13.92	64.24	13	8	6	5	39	29	0.0279465	0.122831	0.0203085	0.0892605	203.085	892.605	13.1684	57.8782	124.715	100	Confident
119	0	Related Proteins	A0A7I2V4J2	Non-POU domain-containing octamer-binding protein (A0A7I2V4J2_HUMAN)	A0A7I2V4J2,A0A7I2V4K9,A0A7I2V535,A0A7I2V5Y7,Q15233	A0A7I2V4J2_HUMAN Non-POU domain-containing octamer-binding protein OS=Homo sapiens OX=9606 GN=NONO PE=1 SV=1,A0A7I2V4K9_HUMAN Non-POU domain-containing octamer-binding protein OS=Homo sapiens OX=9606 GN=NONO PE=1 SV=1,A0A7I2V535_HUMAN Non-POU domain-containing octamer-binding protein OS=Homo sapiens OX=9606 GN=NONO PE=1 SV=1,A0A7I2V5Y7_HUMAN Non-POU domain-containing octamer-binding protein OS=Ho…	A0A7I2V4K9,A0A7I2V535,A0A7I2V5Y7,Q15233	X	21.15	21.15	23.5	62.61	13	11	2	2	32	29	0.0887372	0.443512	0.0644846	0.322296	644.846	3222.96	41.813	208.983	53.7841	100	Confident
120	0	Single Protein	Q14247	Src substrate cortactin (SRC8_HUMAN)	Q14247	SRC8_HUMAN Src substrate cortactin OS=Homo sapiens OX=9606 GN=CTTN PE=1 SV=2		11	18.18	15.45	26.18	66.73	13	8	11	6	22	14	0.0340599	0.27027	0.0247511	0.196403	247.511	1964.03	16.0491	127.352	61.5485	100	Confident
121	0	Single Protein	P10412	Histone H1.4 (H14_HUMAN)	P10412	H14_HUMAN Histone H1.4 OS=Homo sapiens OX=9606 GN=H1-4 PE=1 SV=2		6	26.94	26.94	27.85	74.43	12	11	3	3	230	227	0.503067	0.55949	0.365575	0.406577	3655.75	4065.77	237.046	263.632	21.852	100	Confident
122	0	Single Protein	P61981	14-3-3 protein gamma (1433G_HUMAN)	P61981	1433G_HUMAN 14-3-3 protein gamma OS=Homo sapiens OX=9606 GN=YWHAG PE=1 SV=2		7	46.56	43.72	46.56	77.73	12	12	7	7	115	105	0.268993	1.43835	0.195475	1.04524	1954.75	10452.4	126.75	677.754	28.2849	100	Confident
123	0	Single Protein	P09211	Glutathione S-transferase P (GSTP1_HUMAN)	P09211	GSTP1_HUMAN Glutathione S-transferase P OS=Homo sapiens OX=9606 GN=GSTP1 PE=1 SV=2		11	70	70	70	71.9	12	12	1	1	90	85	0.562914	3.28133	0.409065	2.38452	4090.65	23845.2	265.245	1546.17	23.341	100	Confident
124	0	Related Proteins	A0A2R8Y6J3	60S ribosomal protein L5 (Fragment) (A0A2R8Y6J3_HUMAN)	A0A2R8Y6J3,P46777	A0A2R8Y6J3_HUMAN 60S ribosomal protein L5 (Fragment) OS=Homo sapiens OX=9606 GN=RPL5 PE=1 SV=1,RL5_HUMAN 60S ribosomal protein L5 OS=Homo sapiens OX=9606 GN=RPL5 PE=1 SV=3	P46777	1	37.39	37.39	37.39	70.17	12	11	9	8	89	80	0.479042	0.947483	0.348116	0.688529	3481.16	6885.29	225.725	446.455	27.0277	100	Confident
125	0	Related Proteins	A0A286YF22	D-3-phosphoglycerate dehydrogenase (A0A286YF22_HUMAN)	A0A286YF22,A0A2C9F2M7,O43175	A0A286YF22_HUMAN D-3-phosphoglycerate dehydrogenase OS=Homo sapiens OX=9606 GN=PHGDH PE=1 SV=1,A0A2C9F2M7_HUMAN D-3-phosphoglycerate dehydrogenase OS=Homo sapiens OX=9606 GN=PHGDH PE=1 SV=1,SERA_HUMAN D-3-phosphoglycerate dehydrogenase OS=Homo sapiens OX=9606 GN=PHGDH PE=1 SV=4	A0A2C9F2M7,O43175	1	21.29	21.29	27	52.85	12	9	2	2	66	59	0.193443	0.569106	0.140573	0.413565	1405.73	4135.65	91.1503	268.163	55.903	100	Confident
126	0	Single Protein	P18124	60S ribosomal protein L7 (RL7_HUMAN)	P18124	RL7_HUMAN 60S ribosomal protein L7 OS=Homo sapiens OX=9606 GN=RPL7 PE=1 SV=1		8	25.81	25.81	31.05	75.4	12	8	4	3	63	54	0.283422	0.34596	0.205961	0.251407	2059.61	2514.07	133.549	163.017	29.2072	100	Confident
127	0	Related Proteins	E9PEB5	Far upstream element-binding protein 1 (E9PEB5_HUMAN)	E9PEB5,Q96AE4	E9PEB5_HUMAN Far upstream element-binding protein 1 OS=Homo sapiens OX=9606 GN=FUBP1 PE=1 SV=1,FUBP1_HUMAN Far upstream element-binding protein 1 OS=Homo sapiens OX=9606 GN=FUBP1 PE=1 SV=3	Q96AE4	1	19.85	15.88	22.29	50.53	12	10	5	5	56	52	0.118664	0.519911	0.0862319	0.377815	862.319	3778.15	55.9144	244.983	68.8611	100	Confident
128	0	Related Proteins	B1AHC9	ATP-dependent DNA helicase 2 subunit 1 (B1AHC9_HUMAN)	B1AHC9,P12956	B1AHC9_HUMAN ATP-dependent DNA helicase 2 subunit 1 OS=Homo sapiens OX=9606 GN=XRCC6 PE=1 SV=1,XRCC6_HUMAN X-ray repair cross-complementing protein 6 OS=Homo sapiens OX=9606 GN=XRCC6 PE=1 SV=2	P12956	22	23.08	23.08	24.51	73.52	12	10	12	10	55	49	0.102345	0.287924	0.0743736	0.209232	743.736	2092.32	48.2252	135.67	64.243	100	Confident
129	0	Related Proteins	A0A087WTP3	Far upstream element-binding protein 2 (A0A087WTP3_HUMAN)	A0A087WTP3,M0R0C6,Q92945	A0A087WTP3_HUMAN Far upstream element-binding protein 2 OS=Homo sapiens OX=9606 GN=KHSRP PE=1 SV=1,M0R0C6_HUMAN Far upstream element-binding protein 2 OS=Homo sapiens OX=9606 GN=KHSRP PE=1 SV=2,FUBP2_HUMAN Far upstream element-binding protein 2 OS=Homo sapiens OX=9606 GN=KHSRP PE=1 SV=4	M0R0C6,Q92945	19	14.63	11.67	21.94	53.16	12	9	2	1	48	39	0.0887097	0.404562	0.0644646	0.293992	644.646	2939.92	41.8001	190.63	72.9823	100	Confident
130	0	Single Protein	P09874	Poly [ADP-ribose] polymerase 1 (PARP1_HUMAN)	P09874	PARP1_HUMAN Poly [ADP-ribose] polymerase 1 OS=Homo sapiens OX=9606 GN=PARP1 PE=1 SV=4		1	8.97	7.69	15.29	70.81	12	7	1	1	31	24	0.0281124	0.110336	0.0204291	0.0801805	204.291	801.805	13.2466	51.9906	113.012	100	Confident
131	0	Single Protein	P50395	Rab GDP dissociation inhibitor beta (GDIB_HUMAN)	P50395	GDIB_HUMAN Rab GDP dissociation inhibitor beta OS=Homo sapiens OX=9606 GN=GDI2 PE=1 SV=2		10	17.08	10.79	32.36	75.96	12	6	4	2	30	23	0.056701	0.268961	0.0412042	0.195452	412.042	1954.52	26.7176	126.735	50.6309	100	Confident
132	0	Related Proteins	A0A7I2Y1C3	Eukaryotic translation initiation factor 4 gamma 1 (A0A7I2Y1C3_HUMAN)	A0A7I2Y1C3,E7EUU4,E7EX73,E9PGM1,Q04637	A0A7I2Y1C3_HUMAN Eukaryotic translation initiation factor 4 gamma 1 OS=Homo sapiens OX=9606 GN=EIF4G1 PE=1 SV=1,E7EUU4_HUMAN Eukaryotic translation initiation factor 4 gamma 1 OS=Homo sapiens OX=9606 GN=EIF4G1 PE=1 SV=1,E7EX73_HUMAN Eukaryotic translation initiation factor 4 gamma 1 OS=Homo sapiens OX=9606 GN=EIF4G1 PE=1 SV=1,E9PGM1_HUMAN Eukaryotic translation initiation factor 4 gamma 1 OS=Homo…	E7EUU4,E7EX73,E9PGM1,Q04637	3	6.21	5.58	8.05	52.89	12	10	3	3	28	18	0.0202703	0.13893	0.0147302	0.10096	147.302	1009.6	9.55137	65.4641	173	100	Confident
133	0	Single Protein	Q9Y446	Plakophilin-3 (PKP3_HUMAN)	Q9Y446	PKP3_HUMAN Plakophilin-3 OS=Homo sapiens OX=9606 GN=PKP3 PE=1 SV=1		11	16.81	16.81	20.2	68.51	12	9	6	4	25	23	0.0336538	0.230269	0.024456	0.167335	244.56	1673.35	15.8577	108.503	87.029	100	Confident
134	0	Related Proteins	Q16777	Histone H2A type 2-C (H2A2C_HUMAN)	Q16777,Q6FI13	H2A2C_HUMAN Histone H2A type 2-C OS=Homo sapiens OX=9606 GN=H2AC20 PE=1 SV=4,H2A2A_HUMAN Histone H2A type 2-A OS=Homo sapiens OX=9606 GN=H2AC18 PE=1 SV=3	Q6FI13	1	58.14	58.14	58.14	58.91	11	10	1	1	171	134	0.635417	1.42446	0.461752	1.03515	4617.52	10351.5	299.409	671.208	13.9798	100	Confident
135	0	Single Protein	P04264	Keratin, type II cytoskeletal 1 (K2C1_HUMAN)	P04264	K2C1_HUMAN Keratin, type II cytoskeletal 1 OS=Homo sapiens OX=9606 GN=KRT1 PE=1 SV=6		12	12.11	12.11	15.22	55.9	11	9	5	3	109	100	0.0872727	0.368875	0.0634204	0.268058	634.204	2680.58	41.123	173.814	65.999	100	Confident
136	0	Related Proteins	A8K7Q2	Heat shock cognate 71 kDa protein (A8K7Q2_HUMAN)	A8K7Q2,E9PKE3,E9PNE6,E9PS65,P11142	A8K7Q2_HUMAN Heat shock cognate 71 kDa protein OS=Homo sapiens OX=9606 GN=HSPA8 PE=1 SV=1,E9PKE3_HUMAN Heat shock cognate 71 kDa protein OS=Homo sapiens OX=9606 GN=HSPA8 PE=1 SV=1,E9PNE6_HUMAN Heat shock cognate 71 kDa protein OS=Homo sapiens OX=9606 GN=HSPA8 PE=1 SV=1,E9PS65_HUMAN Heat shock cognate 71 kDa protein (Fragment) OS=Homo sapiens OX=9606 GN=HSPA8 PE=1 SV=1,HSP7C_HUMAN Heat shock cogna…	E9PKE3,E9PNE6,E9PS65,P11142	11	21.46	21.46	26.83	52.2	11	9	1	1	104	89	0.297203	0.429461	0.215975	0.312086	2159.75	3120.86	140.042	202.363	45.3103	100	Confident
137	0	Single Protein	P37837	Transaldolase (TALDO_HUMAN)	P37837	TALDO_HUMAN Transaldolase OS=Homo sapiens OX=9606 GN=TALDO1 PE=1 SV=2		11	25.52	25.52	30.27	61.42	11	8	2	1	90	79	0.381643	0.519911	0.277337	0.377815	2773.37	3778.15	179.83	244.983	37.5165	100	Confident
138	0	Single Protein	Q04917	14-3-3 protein eta (1433F_HUMAN)	Q04917	1433F_HUMAN 14-3-3 protein eta OS=Homo sapiens OX=9606 GN=YWHAH PE=1 SV=4		22	40.24	32.52	48.78	76.83	11	9	2	2	77	66	0.113885	0.873817	0.0827595	0.634996	827.595	6349.96	53.6628	411.743	28.201	100	Confident
139	0	Related Proteins	K7ELL7	Glucosidase 2 subunit beta (K7ELL7_HUMAN)	K7ELL7,P14314	K7ELL7_HUMAN Glucosidase 2 subunit beta OS=Homo sapiens OX=9606 GN=PRKCSH PE=1 SV=1,GLU2B_HUMAN Glucosidase 2 subunit beta OS=Homo sapiens OX=9606 GN=PRKCSH PE=1 SV=2	P14314	19	23.36	23.36	28.22	44.67	11	10	4	4	68	62	0.211604	0.584893	0.153771	0.425037	1537.71	4250.37	99.708	275.602	60.1542	100	Confident
140	0	Related Proteins	A0A2U3TZU2	Glucose-6-phosphate isomerase (A0A2U3TZU2_HUMAN)	A0A2U3TZU2,P06744	A0A2U3TZU2_HUMAN Glucose-6-phosphate isomerase OS=Homo sapiens OX=9606 GN=GPI PE=1 SV=1,G6PI_HUMAN Glucose-6-phosphate isomerase OS=Homo sapiens OX=9606 GN=GPI PE=1 SV=4	P06744	19	26.8	23.79	26.8	63.48	11	11	3	3	54	50	0.115473	0.459416	0.0839137	0.333854	839.137	3338.54	54.4112	216.477	67.2435	100	Confident
141	0	Related Proteins	A0A075B730	Epiplakin (A0A075B730_HUMAN)	A0A075B730,P58107	A0A075B730_HUMAN Epiplakin OS=Homo sapiens OX=9606 GN=EPPK1 PE=1 SV=2,EPIPL_HUMAN Epiplakin OS=Homo sapiens OX=9606 GN=EPPK1 PE=1 SV=3	P58107	8	9.84	9.84	10.76	71.5	11	8	8	5	45	28	0.00167834	0.0352318	0.00121964	0.0256027	12.1964	256.027	0.790834	16.6012	552.791	100	Confident
142	0	Related Proteins	H3BM89	60S ribosomal protein L4 (H3BM89_HUMAN)	H3BM89,P36578	H3BM89_HUMAN 60S ribosomal protein L4 OS=Homo sapiens OX=9606 GN=RPL4 PE=1 SV=1,RL4_HUMAN 60S ribosomal protein L4 OS=Homo sapiens OX=9606 GN=RPL4 PE=1 SV=5	P36578	15	18.92	18.92	31.53	76.28	11	7	8	4	39	31	0.114173	0.223207	0.0829688	0.162203	829.688	1622.03	53.7985	105.175	37.6332	100	Confident
143	0	Single Protein	P09758	Tumor-associated calcium signal transducer 2 (TACD2_HUMAN)	P09758	TACD2_HUMAN Tumor-associated calcium signal transducer 2 OS=Homo sapiens OX=9606 GN=TACSTD2 PE=1 SV=3		1	42.41	42.41	42.41	61.92	11	11	11	11	38	33	0.118705	0.734325	0.086262	0.533628	862.62	5336.28	55.9339	346.014	35.6866	100	Confident
144	0	Related Proteins	A0A7I2V2F2	Heterogeneous nuclear ribonucleoprotein Q (A0A7I2V2F2_HUMAN)	A0A7I2V2F2,A0A7I2V309,A0A7I2V346,A0A7I2V4Z0,A0A7I2V5Q6,A0A7I2YQN2,B7Z645,O60506	A0A7I2V2F2_HUMAN Heterogeneous nuclear ribonucleoprotein Q OS=Homo sapiens OX=9606 GN=SYNCRIP PE=1 SV=1,A0A7I2V309_HUMAN Heterogeneous nuclear ribonucleoprotein Q OS=Homo sapiens OX=9606 GN=SYNCRIP PE=1 SV=1,A0A7I2V346_HUMAN Heterogeneous nuclear ribonucleoprotein Q OS=Homo sapiens OX=9606 GN=SYNCRIP PE=1 SV=1,A0A7I2V4Z0_HUMAN Heterogeneous nuclear ribonucleoprotein Q OS=Homo sapiens OX=9606 GN=S…	A0A7I2V309,A0A7I2V346,A0A7I2V4Z0,A0A7I2V5Q6,A0A7I2YQN2,B7Z645,O60506	6	13.88	13.88	21.43	68.37	11	7	1	1	36	26	0.0379338	0.229543	0.0275662	0.166807	275.662	1668.07	17.8744	108.161	55.0384	100	Confident
145	0	Single Protein	P12532	Creatine kinase U-type, mitochondrial (KCRU_HUMAN)	P12532	KCRU_HUMAN Creatine kinase U-type, mitochondrial OS=Homo sapiens OX=9606 GN=CKMT1A PE=1 SV=1		15	24.22	24.22	32.61	66.91	11	7	4	2	23	19	0.0579268	0.326805	0.042095	0.237486	420.95	2374.86	27.2952	153.991	47.0072	100	Confident
146	0	Related Proteins	A0A087WY61	Nuclear mitotic apparatus protein 1 (A0A087WY61_HUMAN)	A0A087WY61,Q14980	A0A087WY61_HUMAN Nuclear mitotic apparatus protein 1 OS=Homo sapiens OX=9606 GN=NUMA1 PE=1 SV=1,NUMA1_HUMAN Nuclear mitotic apparatus protein 1 OS=Homo sapiens OX=9606 GN=NUMA1 PE=1 SV=2	Q14980	11	5.1	5.1	5.91	78.85	11	9	2	2	18	14	0.00575705	0.0707867	0.00418361	0.0514401	41.8361	514.401	2.71273	33.3548	236.019	100	Confident
147	0	Single Protein	P16402	Histone H1.3 (H13_HUMAN)	P16402	H13_HUMAN Histone H1.3 OS=Homo sapiens OX=9606 GN=H1-3 PE=1 SV=2		6	24.43	24.43	25.34	74.66	10	9	1	1	224	221	0.460606	0.43845	0.334719	0.318618	3347.19	3186.18	217.038	206.598	22.3363	100	Confident
148	0	Related Proteins	O60814	Histone H2B type 1-K (H2B1K_HUMAN)	O60814,P57053,P58876,P62807,Q5QNW6,Q93079,Q99877,Q99879,Q99880,U3KQK0	H2B1K_HUMAN Histone H2B type 1-K OS=Homo sapiens OX=9606 GN=H2BC12 PE=1 SV=3,H2BFS_HUMAN Histone H2B type F-S OS=Homo sapiens OX=9606 GN=H2BC12L PE=1 SV=2,H2B1D_HUMAN Histone H2B type 1-D OS=Homo sapiens OX=9606 GN=H2BC5 PE=1 SV=2,H2B1C_HUMAN Histone H2B type 1-C/E/F/G/I OS=Homo sapiens OX=9606 GN=H2BC4 PE=1 SV=4,H2B2F_HUMAN Histone H2B type 2-F OS=Homo sapiens OX=9606 GN=H2BC18 PE=1 SV=3,H2B1H_H…	P57053,P58876,P62807,Q5QNW6,Q93079,Q99877,Q99879,Q99880,U3KQK0	6	39.68	39.68	39.68	78.57	10	10	3	3	220	208	2.10101	1.27585	1.52679	0.927147	15267.9	9271.47	989.998	601.18	13.8816	100	Confident
149	0	Related Proteins	A8K7Q2	Heat shock cognate 71 kDa protein (A8K7Q2_HUMAN)	A8K7Q2,E9PKE3,E9PN89,P11142	A8K7Q2_HUMAN Heat shock cognate 71 kDa protein OS=Homo sapiens OX=9606 GN=HSPA8 PE=1 SV=1,E9PKE3_HUMAN Heat shock cognate 71 kDa protein OS=Homo sapiens OX=9606 GN=HSPA8 PE=1 SV=1,E9PN89_HUMAN Heat shock cognate 71 kDa protein (Fragment) OS=Homo sapiens OX=9606 GN=HSPA8 PE=1 SV=1,HSP7C_HUMAN Heat shock cognate 71 kDa protein OS=Homo sapiens OX=9606 GN=HSPA8 PE=1 SV=1	E9PKE3,E9PN89,P11142	11	13.9	13.9	14.63	52.2	10	8	3	2	219	202	0.575175	0.373824	0.417975	0.271655	4179.75	2716.55	271.023	176.146	45.3103	100	Confident
150	0	Single Protein	P16401	Histone H1.5 (H15_HUMAN)	P16401	H15_HUMAN Histone H1.5 OS=Homo sapiens OX=9606 GN=H1-5 PE=1 SV=3		6	24.78	24.78	24.78	74.34	10	10	10	10	190	176	1.04762	0.477378	0.761297	0.346907	7612.97	3469.07	493.639	224.941	22.5665	100	Confident
151	0	Related Proteins	A0A804F6T5	Pyruvate kinase (A0A804F6T5_HUMAN)	A0A804F6T5,A0A804F729,H3BQ34,H3BT25,H3BTJ2,H3BTN5,H3BUW1,P14618	A0A804F6T5_HUMAN Pyruvate kinase OS=Homo sapiens OX=9606 GN=PKM PE=1 SV=1,A0A804F729_HUMAN Pyruvate kinase OS=Homo sapiens OX=9606 GN=PKM PE=1 SV=1,H3BQ34_HUMAN Pyruvate kinase OS=Homo sapiens OX=9606 GN=PKM PE=1 SV=1,H3BT25_HUMAN Pyruvate kinase (Fragment) OS=Homo sapiens OX=9606 GN=PKM PE=1 SV=1,H3BTJ2_HUMAN Pyruvate kinase (Fragment) OS=Homo sapiens OX=9606 GN=PKM PE=1 SV=1,H3BTN5_HUMAN Pyruva…	A0A804F729,H3BQ34,H3BT25,H3BTJ2,H3BTN5,H3BUW1,P14618	15	17.49	17.49	17.49	77.74	10	9	6	5	134	117	0.167026	0.375503	0.121376	0.272875	1213.76	2728.75	78.7027	176.937	61.5546	100	Confident
152	0	Related Proteins	A0A7I2V2X6	60 kDa chaperonin (A0A7I2V2X6_HUMAN)	A0A7I2V2X6,A0A7I2V369,A0A7I2V599,A0A7I2V5K3,A0A7I2V5M1,A0A7I2YQ71,E7ESH4,P10809	A0A7I2V2X6_HUMAN 60 kDa chaperonin OS=Homo sapiens OX=9606 GN=HSPD1 PE=1 SV=1,A0A7I2V369_HUMAN 60 kDa chaperonin OS=Homo sapiens OX=9606 GN=HSPD1 PE=1 SV=1,A0A7I2V599_HUMAN 60 kDa chaperonin OS=Homo sapiens OX=9606 GN=HSPD1 PE=1 SV=1,A0A7I2V5K3_HUMAN 60 kDa chaperonin OS=Homo sapiens OX=9606 GN=HSPD1 PE=1 SV=1,A0A7I2V5M1_HUMAN 60 kDa chaperonin OS=Homo sapiens OX=9606 GN=HSPD1 PE=1 SV=1,A0A7I2YQ7…	A0A7I2V369,A0A7I2V599,A0A7I2V5K3,A0A7I2V5M1,A0A7I2YQ71,E7ESH4,P10809	2	20.33	20.33	20.33	73.57	10	10	1	1	98	98	0.138947	0.410112	0.100972	0.298025	1009.72	2980.25	65.4721	193.245	57.7225	100	Confident
153	0	Single Protein	P62750	60S ribosomal protein L23a (RL23A_HUMAN)	P62750	RL23A_HUMAN 60S ribosomal protein L23a OS=Homo sapiens OX=9606 GN=RPL23A PE=1 SV=1		17	35.9	35.9	35.9	75	10	10	1	1	71	66	0.564103	0.778279	0.409929	0.56557	4099.29	5655.7	265.806	366.726	17.6841	100	Confident
154	0	Single Protein	P00918	Carbonic anhydrase 2 (CAH2_HUMAN)	P00918	CAH2_HUMAN Carbonic anhydrase 2 OS=Homo sapiens OX=9606 GN=CA2 PE=1 SV=2		8	43.08	43.08	50	69.23	10	9	6	6	53	48	0.231527	1.09618	0.168249	0.796585	1682.49	7965.85	109.096	516.521	29.2279	100	Confident
155	0	Related Proteins	A0A5F9ZHM4	L-lactate dehydrogenase (A0A5F9ZHM4_HUMAN)	A0A5F9ZHM4,P07195	A0A5F9ZHM4_HUMAN L-lactate dehydrogenase OS=Homo sapiens OX=9606 GN=LDHB PE=1 SV=1,LDHB_HUMAN L-lactate dehydrogenase B chain OS=Homo sapiens OX=9606 GN=LDHB PE=1 SV=2	P07195	12	29.62	29.62	29.62	74.78	10	9	6	5	51	46	0.141176	0.750827	0.102592	0.54562	1025.92	5456.2	66.5225	353.79	37.3805	100	Confident
156	0	Related Proteins	A0A1B0GVI3	Keratin, type I cytoskeletal 10 (A0A1B0GVI3_HUMAN)	A0A1B0GVI3,P13645	A0A1B0GVI3_HUMAN Keratin, type I cytoskeletal 10 OS=Homo sapiens OX=9606 GN=KRT10 PE=1 SV=2,K1C10_HUMAN Keratin, type I cytoskeletal 10 OS=Homo sapiens OX=9606 GN=KRT10 PE=1 SV=6	P13645	17	10.1	10.1	12.98	57.21	10	8	4	2	50	48	0.0557457	0.406527	0.04051	0.29542	405.1	2954.2	26.2674	191.556	63.308	100	Confident
157	0	Single Protein	C9JH19	Cathepsin D (C9JH19_HUMAN)	C9JH19	C9JH19_HUMAN Cathepsin D OS=Homo sapiens OX=9606 GN=CTSD PE=1 SV=2		11	25.28	25.28	30.38	67.63	10	9	2	1	47	41	0.123123	0.637894	0.0894726	0.463552	894.726	4635.52	58.0157	300.576	48.5828	100	Confident
158	0	Related Proteins	B4DUR8	T-complex protein 1 subunit gamma (B4DUR8_HUMAN)	B4DUR8,P49368	B4DUR8_HUMAN T-complex protein 1 subunit gamma OS=Homo sapiens OX=9606 GN=CCT3 PE=1 SV=1,TCPG_HUMAN T-complex protein 1 subunit gamma OS=Homo sapiens OX=9606 GN=CCT3 PE=1 SV=4	P49368	1	20.6	15.4	27.4	64.6	10	7	6	6	47	43	0.105528	0.29689	0.0766861	0.215748	766.861	2157.48	49.7247	139.895	55.6387	100	Confident
159	0	Single Protein	P34897	Serine hydroxymethyltransferase, mitochondrial (GLYM_HUMAN)	P34897	GLYM_HUMAN Serine hydroxymethyltransferase, mitochondrial OS=Homo sapiens OX=9606 GN=SHMT2 PE=1 SV=3		12	19.25	13.29	22.82	75.79	10	8	3	1	43	29	0.0687961	0.352532	0.0499936	0.256182	499.936	2561.82	32.4168	166.113	55.9577	100	Confident
160	0	Related Proteins	A0A7I2V4Y4	Alpha-actinin-1 (A0A7I2V4Y4_HUMAN)	A0A7I2V4Y4,A0A804HII9,A0A804HIN7,A0A804HJU8,A0A804HK61,A0A804HKE2,A0A804HL31,A0A804HLD0,H7C5W8,H9KV75,P12814	A0A7I2V4Y4_HUMAN Alpha-actinin-1 OS=Homo sapiens OX=9606 GN=ACTN1 PE=1 SV=1,A0A804HII9_HUMAN Alpha-actinin-1 OS=Homo sapiens OX=9606 GN=ACTN1 PE=1 SV=1,A0A804HIN7_HUMAN Alpha-actinin-1 OS=Homo sapiens OX=9606 GN=ACTN1 PE=1 SV=1,A0A804HJU8_HUMAN Alpha-actinin-1 OS=Homo sapiens OX=9606 GN=ACTN1 PE=1 SV=1,A0A804HK61_HUMAN Alpha-actinin-1 OS=Homo sapiens OX=9606 GN=ACTN1 PE=1 SV=1,A0A804HKE2_HUMAN Al…	A0A804HII9,A0A804HIN7,A0A804HJU8,A0A804HK61,A0A804HKE2,A0A804HL31,A0A804HLD0,H7C5W8,H9KV75,P12814	14	10.95	9.61	11.84	75.53	10	9	2	2	43	35	0.0223254	0.218188	0.0162237	0.158555	162.237	1585.55	10.5197	102.81	103.541	100	Confident
161	0	Related Proteins	A0A804HJC2	Filamin-B (A0A804HJC2_HUMAN)	A0A804HJC2,A0A804HK76,A0A804HL72,O75369	A0A804HJC2_HUMAN Filamin-B OS=Homo sapiens OX=9606 GN=FLNB PE=1 SV=1,A0A804HK76_HUMAN Filamin-B OS=Homo sapiens OX=9606 GN=FLNB PE=1 SV=1,A0A804HL72_HUMAN Filamin-B OS=Homo sapiens OX=9606 GN=FLNB PE=1 SV=1,FLNB_HUMAN Filamin-B OS=Homo sapiens OX=9606 GN=FLNB PE=1 SV=2	A0A804HK76,A0A804HL72,O75369	3	14.97	14.97	20.92	49.14	10	7	2	1	40	35	0.0605159	0.371687	0.0439764	0.270102	439.764	2701.02	28.5151	175.139	57.4044	100	Confident
162	0	Related Proteins	C9JZ20	Prohibitin (C9JZ20_HUMAN)	C9JZ20,P35232	C9JZ20_HUMAN Prohibitin OS=Homo sapiens OX=9606 GN=PHB PE=1 SV=2,PHB1_HUMAN Prohibitin 1 OS=Homo sapiens OX=9606 GN=PHB1 PE=1 SV=1	P35232	17	40.83	40.83	40.83	77.52	10	8	2	1	36	33	0.168367	1.22754	0.122351	0.892046	1223.51	8920.46	79.3348	578.419	23.7066	100	Confident
163	0	Related Proteins	H0Y2X5	Aldehyde dehydrogenase 1 family, member A3, isoform CRA_b (H0Y2X5_HUMAN)	H0Y2X5,P47895	H0Y2X5_HUMAN Aldehyde dehydrogenase 1 family, member A3, isoform CRA_b OS=Homo sapiens OX=9606 GN=ALDH1A3 PE=1 SV=1,AL1A3_HUMAN Aldehyde dehydrogenase family 1 member A3 OS=Homo sapiens OX=9606 GN=ALDH1A3 PE=1 SV=2	P47895	15	25.93	25.93	29.63	64.69	10	9	5	4	30	25	0.0553633	0.513561	0.0402321	0.373201	402.321	3732.01	26.0872	241.99	44.2287	100	Confident
164	0	Single Protein	P11413	Glucose-6-phosphate 1-dehydrogenase (G6PD_HUMAN)	P11413	G6PD_HUMAN Glucose-6-phosphate 1-dehydrogenase OS=Homo sapiens OX=9606 GN=G6PD PE=1 SV=4		X	13.98	13.98	18.06	68.74	10	7	1	1	25	15	0.0328228	0.314147	0.023852	0.228288	238.52	2282.88	15.4661	148.026	59.219	100	Confident
165	0	Single Protein	P23381	Tryptophan--tRNA ligase, cytoplasmic (SYWC_HUMAN)	P23381	SYWC_HUMAN Tryptophan--tRNA ligase, cytoplasmic OS=Homo sapiens OX=9606 GN=WARS1 PE=1 SV=2		14	29.3	29.3	29.3	71.55	10	10	3	3	24	21	0.0548303	0.544114	0.0398447	0.395403	398.447	3954.03	25.8361	256.387	53.1316	100	Confident
166	0	Single Protein	P18206	Vinculin (VINC_HUMAN)	P18206	VINC_HUMAN Vinculin OS=Homo sapiens OX=9606 GN=VCL PE=1 SV=4		10	7.76	7.76	10.76	74.96	10	7	9	6	24	21	0.0204301	0.120201	0.0148464	0.0873488	148.464	873.488	9.62668	56.6386	123.722	100	Confident
167	0	Related Proteins	E9PDI4	Ladinin-1 (E9PDI4_HUMAN)	E9PDI4,O00515	E9PDI4_HUMAN Ladinin-1 OS=Homo sapiens OX=9606 GN=LAD1 PE=1 SV=1,LAD1_HUMAN Ladinin-1 OS=Homo sapiens OX=9606 GN=LAD1 PE=1 SV=2	O00515	1	17.7	11.68	28.44	81.92	10	7	4	2	21	19	0.0390805	0.180769	0.0283995	0.131363	283.995	1313.63	18.4147	85.1785	58.6427	100	Confident
168	0	Single Protein	P49748	Very long-chain specific acyl-CoA dehydrogenase, mitochondrial (ACADV_HUMAN)	P49748	ACADV_HUMAN Very long-chain specific acyl-CoA dehydrogenase, mitochondrial OS=Homo sapiens OX=9606 GN=ACADVL PE=1 SV=1		17	12.67	12.67	19.69	69.62	10	6	8	4	17	13	0.0235935	0.211528	0.0171452	0.153716	171.452	1537.16	11.1173	99.672	70.3454	100	Confident
169	0	Related Proteins	E9PK54	Heat shock cognate 71 kDa protein (Fragment) (E9PK54_HUMAN)	E9PK54,E9PKE3,E9PLF4,E9PN25,E9PNE6,E9PPY6,E9PQK7,E9PQQ4,P11142	E9PK54_HUMAN Heat shock cognate 71 kDa protein (Fragment) OS=Homo sapiens OX=9606 GN=HSPA8 PE=1 SV=8,E9PKE3_HUMAN Heat shock cognate 71 kDa protein OS=Homo sapiens OX=9606 GN=HSPA8 PE=1 SV=1,E9PLF4_HUMAN Heat shock cognate 71 kDa protein (Fragment) OS=Homo sapiens OX=9606 GN=HSPA8 PE=1 SV=1,E9PN25_HUMAN Heat shock cognate 71 kDa protein (Fragment) OS=Homo sapiens OX=9606 GN=HSPA8 PE=1 SV=1,E9PNE6…	E9PKE3,E9PLF4,E9PN25,E9PNE6,E9PPY6,E9PQK7,E9PQQ4,P11142	11	48.09	36.07	48.09	89.62	9	9	2	2	206	203	0.974085	1.81838	0.70786	1.3214	7078.6	13214	458.99	856.824	19.9431	100	Confident
170	0	Related Proteins	P04908	Histone H2A type 1-B/E (H2A1B_HUMAN)	P04908,Q7L7L0,Q93077	H2A1B_HUMAN Histone H2A type 1-B/E OS=Homo sapiens OX=9606 GN=H2AC4 PE=1 SV=2,H2A3_HUMAN Histone H2A type 3 OS=Homo sapiens OX=9606 GN=H2AW PE=1 SV=3,H2A1C_HUMAN Histone H2A type 1-C OS=Homo sapiens OX=9606 GN=H2AC6 PE=1 SV=3	Q7L7L0,Q93077	6	50.77	50.77	50.77	59.23	9	8	1	1	134	100	0.305556	1.03092	0.222045	0.74916	2220.45	7491.6	143.978	485.769	14.1269	100	Confident
171	0	Related Proteins	K7EPJ9	Keratin, type I cytoskeletal 17 (Fragment) (K7EPJ9_HUMAN)	K7EPJ9,Q04695	K7EPJ9_HUMAN Keratin, type I cytoskeletal 17 (Fragment) OS=Homo sapiens OX=9606 GN=KRT17 PE=1 SV=1,K1C17_HUMAN Keratin, type I cytoskeletal 17 OS=Homo sapiens OX=9606 GN=KRT17 PE=1 SV=2	Q04695	17	30.74	30.74	30.74	71	9	8	3	2	101	95	0.292683	1.0893	0.21269	0.791583	2126.9	7915.83	137.912	513.277	24.8502	100	Confident
172	0	Single Protein	Q01105	Protein SET (SET_HUMAN)	Q01105	SET_HUMAN Protein SET OS=Homo sapiens OX=9606 GN=SET PE=1 SV=3		9	33.1	33.1	34.48	45.86	9	8	2	2	96	87	0.54375	0.778279	0.395139	0.56557	3951.39	5655.7	256.215	366.726	33.4687	100	Confident
173	0	Single Protein	O00151	PDZ and LIM domain protein 1 (PDLI1_HUMAN)	O00151	PDLI1_HUMAN PDZ and LIM domain protein 1 OS=Homo sapiens OX=9606 GN=PDLIM1 PE=1 SV=4		10	27.05	27.05	32.83	65.05	9	7	9	7	76	67	0.24812	0.606506	0.180307	0.440743	1803.07	4407.43	116.914	285.786	36.049	100	Confident
174	0	Related Proteins	B2R5W2	Heterogeneous nuclear ribonucleoproteins C1/C2 (B2R5W2_HUMAN)	B2R5W2,B4DY08,G3V2D6,G3V4W0,G3V5V7,P07910	B2R5W2_HUMAN Heterogeneous nuclear ribonucleoproteins C1/C2 OS=Homo sapiens OX=9606 GN=HNRNPC PE=1 SV=1,B4DY08_HUMAN Heterogeneous nuclear ribonucleoproteins C1/C2 OS=Homo sapiens OX=9606 GN=HNRNPC PE=1 SV=1,G3V2D6_HUMAN Heterogeneous nuclear ribonucleoproteins C1/C2 (Fragment) OS=Homo sapiens OX=9606 GN=HNRNPC PE=1 SV=1,G3V4W0_HUMAN Heterogeneous nuclear ribonucleoproteins C1/C2 (Fragment) OS=Ho…	B4DY08,G3V2D6,G3V4W0,G3V5V7,P07910	14	20.34	20.34	23.1	75.52	9	7	1	1	75	51	0.209877	0.39905	0.152516	0.289987	1525.16	2899.87	98.894	188.033	31.9288	100	Confident
175	0	Related Proteins	A0A7P0TB45	Peptidyl-prolyl cis-trans isomerase (A0A7P0TB45_HUMAN)	A0A7P0TB45,A0A7P0Z497,P23284	A0A7P0TB45_HUMAN Peptidyl-prolyl cis-trans isomerase OS=Homo sapiens OX=9606 GN=PPIB PE=1 SV=1,A0A7P0Z497_HUMAN Peptidyl-prolyl cis-trans isomerase OS=Homo sapiens OX=9606 GN=PPIB PE=1 SV=1,PPIB_HUMAN Peptidyl-prolyl cis-trans isomerase B OS=Homo sapiens OX=9606 GN=PPIB PE=1 SV=2	A0A7P0Z497,P23284	15	38.89	38.89	39.81	73.15	9	8	6	5	72	65	0.311475	0.719072	0.226347	0.522544	2263.47	5225.44	146.767	338.827	23.7976	100	Confident
176	0	Single Protein	Q6NZI2	Caveolae-associated protein 1 (CAVN1_HUMAN)	Q6NZI2	CAVN1_HUMAN Caveolae-associated protein 1 OS=Homo sapiens OX=9606 GN=CAVIN1 PE=1 SV=1		17	20.77	20.77	23.33	62.82	9	7	9	7	61	56	0.228571	0.271972	0.166101	0.19764	1661.01	1976.4	107.703	128.154	43.4498	100	Confident
177	0	Single Protein	P32119	Peroxiredoxin-2 (PRDX2_HUMAN)	P32119	PRDX2_HUMAN Peroxiredoxin-2 OS=Homo sapiens OX=9606 GN=PRDX2 PE=1 SV=5		19	37.37	37.37	52.53	48.99	9	8	2	2	61	52	0.296296	1.31013	0.215316	0.952061	2153.16	9520.61	139.615	617.334	21.8782	100	Confident
178	0	Related Proteins	A0A7I2V2R3	Heterogeneous nuclear ribonucleoprotein A3 (A0A7I2V2R3_HUMAN)	A0A7I2V2R3,A0A7I2V4G0,A0A7I2V4J6,A0A7I2V5D8,P51991	A0A7I2V2R3_HUMAN Heterogeneous nuclear ribonucleoprotein A3 OS=Homo sapiens OX=9606 GN=HNRNPA3 PE=1 SV=1,A0A7I2V4G0_HUMAN Heterogeneous nuclear ribonucleoprotein A3 OS=Homo sapiens OX=9606 GN=HNRNPA3 PE=1 SV=1,A0A7I2V4J6_HUMAN Heterogeneous nuclear ribonucleoprotein A3 OS=Homo sapiens OX=9606 GN=HNRNPA3 PE=1 SV=1,A0A7I2V5D8_HUMAN Heterogeneous nuclear ribonucleoprotein A3 OS=Homo sapiens OX=9606 …	A0A7I2V4G0,A0A7I2V4J6,A0A7I2V5D8,P51991	2	27.79	27.79	27.79	73.72	9	9	1	1	56	50	0.105328	0.569106	0.0765409	0.413565	765.409	4135.65	49.6306	268.163	35.3899	100	Confident
179	0	Related Proteins	A0A0C4DG17	40S ribosomal protein SA (A0A0C4DG17_HUMAN)	A0A0C4DG17,C9J9K3,P08865	A0A0C4DG17_HUMAN 40S ribosomal protein SA OS=Homo sapiens OX=9606 GN=RPSA PE=1 SV=1,C9J9K3_HUMAN 40S ribosomal protein SA (Fragment) OS=Homo sapiens OX=9606 GN=RPSA PE=1 SV=8,RSSA_HUMAN 40S ribosomal protein SA OS=Homo sapiens OX=9606 GN=RPSA PE=1 SV=4	C9J9K3,P08865	3	35.33	35.33	39.33	59	9	7	3	3	56	45	0.221675	0.8166	0.161089	0.593417	1610.89	5934.17	104.453	384.782	33.2926	100	Confident
180	0	Single Protein	Q96FQ6	Protein S100-A16 (S10AG_HUMAN)	Q96FQ6	S10AG_HUMAN Protein S100-A16 OS=Homo sapiens OX=9606 GN=S100A16 PE=1 SV=1		1	77.67	77.67	77.67	87.38	9	9	9	9	52	50	0.555556	3.39397	0.403718	2.46637	4037.18	24663.7	261.778	1599.24	11.794	100	Confident
181	0	Related Proteins	A0A7P0T9F7	4F2 cell-surface antigen heavy chain (A0A7P0T9F7_HUMAN)	A0A7P0T9F7,A0A7P0TAN7,A0A7P0TBF8,A0A7P0Z4A0,A0A7P0Z4P5,F5GZI0,F5GZS6,F5H056,J3KPF3,P08195	A0A7P0T9F7_HUMAN 4F2 cell-surface antigen heavy chain OS=Homo sapiens OX=9606 GN=SLC3A2 PE=1 SV=1,A0A7P0TAN7_HUMAN 4F2 cell-surface antigen heavy chain OS=Homo sapiens OX=9606 GN=SLC3A2 PE=1 SV=1,A0A7P0TBF8_HUMAN 4F2 cell-surface antigen heavy chain OS=Homo sapiens OX=9606 GN=SLC3A2 PE=1 SV=1,A0A7P0Z4A0_HUMAN 4F2 cell-surface antigen heavy chain OS=Homo sapiens OX=9606 GN=SLC3A2 PE=1 SV=1,A0A7P0Z…	A0A7P0TAN7,A0A7P0TBF8,A0A7P0Z4A0,A0A7P0Z4P5,F5GZI0,F5GZS6,F5H056,J3KPF3,P08195	11	14.93	14.93	18.08	65.51	9	7	2	2	46	42	0.090604	0.347813	0.0658412	0.252753	658.412	2527.53	42.6927	163.89	65.2004	100	Confident
182	0	Single Protein	P26373	60S ribosomal protein L13 (RL13_HUMAN)	P26373	RL13_HUMAN 60S ribosomal protein L13 OS=Homo sapiens OX=9606 GN=RPL13 PE=1 SV=4		16	29.86	29.86	41.71	75.83	9	6	1	1	45	41	0.25	0.304321	0.181673	0.221148	1816.73	2211.48	117.8	143.396	24.2465	100	Confident
183	0	Single Protein	Q15181	Inorganic pyrophosphatase (IPYR_HUMAN)	Q15181	IPYR_HUMAN Inorganic pyrophosphatase OS=Homo sapiens OX=9606 GN=PPA1 PE=1 SV=2		10	33.91	33.91	38.75	87.89	9	7	4	3	40	35	0.137795	0.564748	0.100135	0.410398	1001.35	4103.98	64.9292	266.11	32.6392	100	Confident
184	0	Related Proteins	F5GY37	Prohibitin (F5GY37_HUMAN)	F5GY37,F5H3X6,Q99623	F5GY37_HUMAN Prohibitin OS=Homo sapiens OX=9606 GN=PHB2 PE=1 SV=1,F5H3X6_HUMAN Prohibitin (Fragment) OS=Homo sapiens OX=9606 GN=PHB2 PE=1 SV=3,PHB2_HUMAN Prohibitin-2 OS=Homo sapiens OX=9606 GN=PHB2 PE=1 SV=2	F5H3X6,Q99623	12	36.33	36.33	39.33	86.52	9	8	1	1	38	34	0.147186	0.645191	0.106959	0.468855	1069.59	4688.55	69.3542	304.014	29.705	100	Confident
185	0	Single Protein	P13489	Ribonuclease inhibitor (RINI_HUMAN)	P13489	RINI_HUMAN Ribonuclease inhibitor OS=Homo sapiens OX=9606 GN=RNH1 PE=1 SV=2		11	18.66	18.66	25.16	78.96	9	7	1	1	35	28	0.0690537	0.511775	0.0501808	0.371903	501.808	3719.03	32.5382	241.149	49.9411	100	Confident
186	0	Single Protein	O75874	Isocitrate dehydrogenase [NADP] cytoplasmic (IDHC_HUMAN)	O75874	IDHC_HUMAN Isocitrate dehydrogenase [NADP] cytoplasmic OS=Homo sapiens OX=9606 GN=IDH1 PE=1 SV=2		2	20.05	16.18	22.95	74.88	9	7	5	4	33	26	0.0780781	0.363375	0.0567387	0.264062	567.387	2640.62	36.7905	171.223	46.6295	100	Confident
187	0	Single Protein	P52209	6-phosphogluconate dehydrogenase, decarboxylating (6PGD_HUMAN)	P52209	6PGD_HUMAN 6-phosphogluconate dehydrogenase, decarboxylating OS=Homo sapiens OX=9606 GN=PGD PE=1 SV=3		1	14.29	14.29	22.15	69.57	9	6	1	1	31	26	0.0692521	0.29155	0.0503249	0.211867	503.249	2118.67	32.6316	137.378	53.106	100	Confident
188	0	Single Protein	P46781	40S ribosomal protein S9 (RS9_HUMAN)	P46781	RS9_HUMAN 40S ribosomal protein S9 OS=Homo sapiens OX=9606 GN=RPS9 PE=1 SV=3		19	27.84	27.84	34.02	77.32	9	6	1	1	31	24	0.153333	0.359356	0.111426	0.261142	1114.26	2611.42	72.2508	169.329	22.5776	100	Confident
189	0	Single Protein	Q9Y617	Phosphoserine aminotransferase (SERC_HUMAN)	Q9Y617	SERC_HUMAN Phosphoserine aminotransferase OS=Homo sapiens OX=9606 GN=PSAT1 PE=1 SV=2		9	18.11	18.11	26.22	67.03	9	6	9	6	31	24	0.0805369	0.43845	0.0585255	0.318618	585.255	3186.18	37.9491	206.598	40.3968	100	Confident
190	0	Single Protein	P16989	Y-box-binding protein 3 (YBOX3_HUMAN)	P16989	YBOX3_HUMAN Y-box-binding protein 3 OS=Homo sapiens OX=9606 GN=YBX3 PE=1 SV=4		12	26.61	19.62	31.72	59.14	9	7	4	2	27	24	0.0884774	0.39905	0.0642958	0.289987	642.958	2899.87	41.6906	188.033	40.066	100	Confident
191	0	Related Proteins	A0A7I2V2F2	Heterogeneous nuclear ribonucleoprotein Q (A0A7I2V2F2_HUMAN)	A0A7I2V2F2,A0A7I2V309,A0A7I2V346,A0A7I2V4Z0,A0A7I2YQN2,A0A7I2YQV8,B7Z645,O60506	A0A7I2V2F2_HUMAN Heterogeneous nuclear ribonucleoprotein Q OS=Homo sapiens OX=9606 GN=SYNCRIP PE=1 SV=1,A0A7I2V309_HUMAN Heterogeneous nuclear ribonucleoprotein Q OS=Homo sapiens OX=9606 GN=SYNCRIP PE=1 SV=1,A0A7I2V346_HUMAN Heterogeneous nuclear ribonucleoprotein Q OS=Homo sapiens OX=9606 GN=SYNCRIP PE=1 SV=1,A0A7I2V4Z0_HUMAN Heterogeneous nuclear ribonucleoprotein Q OS=Homo sapiens OX=9606 GN=S…	A0A7I2V309,A0A7I2V346,A0A7I2V4Z0,A0A7I2YQN2,A0A7I2YQV8,B7Z645,O60506	6	10	10	17.55	68.37	9	5	1	1	26	17	0.0246166	0.159051	0.0178887	0.115581	178.887	1155.81	11.5994	74.945	55.0384	100	Confident
192	0	Single Protein	P55060	Exportin-2 (XPO2_HUMAN)	P55060	XPO2_HUMAN Exportin-2 OS=Homo sapiens OX=9606 GN=CSE1L PE=1 SV=3		20	7.31	7.31	10.3	64.68	9	6	9	6	20	13	0.0164159	0.169989	0.0119293	0.12353	119.293	1235.3	7.73517	80.099	110.346	100	Confident
193	0	Single Protein	Q07065	Cytoskeleton-associated protein 4 (CKAP4_HUMAN)	Q07065	CKAP4_HUMAN Cytoskeleton-associated protein 4 OS=Homo sapiens OX=9606 GN=CKAP4 PE=1 SV=2		12	9.63	9.63	17.94	73.42	9	5	9	5	20	17	0.0301075	0.163562	0.0218789	0.118859	218.789	1188.59	14.1867	77.0705	65.9827	100	Confident
194	0	Related Proteins	K7ELW0	Parkinson disease protein 7 (K7ELW0_HUMAN)	K7ELW0,Q99497	K7ELW0_HUMAN Parkinson disease protein 7 OS=Homo sapiens OX=9606 GN=PARK7 PE=1 SV=1,PARK7_HUMAN Parkinson disease protein 7 OS=Homo sapiens OX=9606 GN=PARK7 PE=1 SV=2	Q99497	1	36.09	36.09	52.66	86.39	9	6	4	3	19	15	0.0958904	0.778279	0.0696828	0.56557	696.828	5655.7	45.1836	366.726	17.8985	100	Confident
195	0	Related Proteins	A0A2R8Y4F5	Enoyl-CoA hydratase (A0A2R8Y4F5_HUMAN)	A0A2R8Y4F5,H0YFD6,P40939	A0A2R8Y4F5_HUMAN Enoyl-CoA hydratase OS=Homo sapiens OX=9606 GN=HADHA PE=1 SV=1,H0YFD6_HUMAN Enoyl-CoA hydratase OS=Homo sapiens OX=9606 GN=HADHA PE=1 SV=2,ECHA_HUMAN Trifunctional enzyme subunit alpha, mitochondrial OS=Homo sapiens OX=9606 GN=HADHA PE=1 SV=2	H0YFD6,P40939	2	12.09	10.58	13.32	66.9	9	8	6	5	19	18	0.0265487	0.216484	0.0192927	0.157317	192.927	1573.17	12.5098	102.007	79.4168	100	Confident
196	0	Related Proteins	A0A494C039	Hypoxia up-regulated protein 1 (A0A494C039_HUMAN)	A0A494C039,Q9Y4L1	A0A494C039_HUMAN Hypoxia up-regulated protein 1 OS=Homo sapiens OX=9606 GN=HYOU1 PE=1 SV=1,HYOU1_HUMAN Hypoxia up-regulated protein 1 OS=Homo sapiens OX=9606 GN=HYOU1 PE=1 SV=1	Q9Y4L1	11	10.8	10.8	12	73.5	9	8	1	1	16	13	0.0154028	0.158777	0.0111931	0.115382	111.931	1153.82	7.25783	74.816	111.337	100	Confident
197	0	Single Protein	P53396	ATP-citrate synthase (ACLY_HUMAN)	P53396	ACLY_HUMAN ATP-citrate synthase OS=Homo sapiens OX=9606 GN=ACLY PE=1 SV=3		17	4.36	4.36	8.36	66.03	9	4	7	3	16	11	0.0133333	0.0857111	0.00968923	0.0622856	96.8923	622.856	6.28268	40.3871	120.762	100	Confident
198	0	Single Protein	Q9NR30	Nucleolar RNA helicase 2 (DDX21_HUMAN)	Q9NR30	DDX21_HUMAN Nucleolar RNA helicase 2 OS=Homo sapiens OX=9606 GN=DDX21 PE=1 SV=5		10	10.22	10.22	13.41	69.22	9	7	8	6	15	13	0.0210016	0.128838	0.0152617	0.0936255	152.617	936.255	9.89598	60.7085	87.2904	100	Confident
199	0	Single Protein	Q9P258	Protein RCC2 (RCC2_HUMAN)	Q9P258	RCC2_HUMAN Protein RCC2 OS=Homo sapiens OX=9606 GN=RCC2 PE=1 SV=2		1	18.39	15.13	20.31	66.28	9	8	9	8	15	13	0.0326633	0.32763	0.0237362	0.238086	237.362	2380.86	15.391	154.379	56.0492	100	Confident
200	0	Single Protein	P12270	Nucleoprotein TPR (TPR_HUMAN)	P12270	TPR_HUMAN Nucleoprotein TPR OS=Homo sapiens OX=9606 GN=TPR PE=1 SV=3		1	1.95	0.93	4.66	60.26	9	3	9	3	13	5	0.00250784	0.0224599	0.00182243	0.0163215	18.2243	163.215	1.18169	10.5831	267.131	100	Confident
201	0	Related Proteins	E9PFD7	Receptor protein-tyrosine kinase (E9PFD7_HUMAN)	E9PFD7,P00533	E9PFD7_HUMAN Receptor protein-tyrosine kinase OS=Homo sapiens OX=9606 GN=EGFR PE=1 SV=3,EGFR_HUMAN Epidermal growth factor receptor OS=Homo sapiens OX=9606 GN=EGFR PE=1 SV=2	P00533	7	4.21	4.21	9.36	68.5	9	4	1	1	12	8	0.00799087	0.0797752	0.0058069	0.057972	58.069	579.72	3.7653	37.5901	129.085	100	Confident
202	0	Single Protein	O95347	Structural maintenance of chromosomes protein 2 (SMC2_HUMAN)	O95347	SMC2_HUMAN Structural maintenance of chromosomes protein 2 OS=Homo sapiens OX=9606 GN=SMC2 PE=1 SV=2		9	2.59	1.75	7.85	72.77	9	3	8	2	10	4	0.00446429	0.0364397	0.00324416	0.0264804	32.4416	264.804	2.10358	17.1704	135.572	100	Confident
203	0	Related Proteins	E9PKE3	Heat shock cognate 71 kDa protein (E9PKE3_HUMAN)	E9PKE3,E9PN89,P11142,P54652	E9PKE3_HUMAN Heat shock cognate 71 kDa protein OS=Homo sapiens OX=9606 GN=HSPA8 PE=1 SV=1,E9PN89_HUMAN Heat shock cognate 71 kDa protein (Fragment) OS=Homo sapiens OX=9606 GN=HSPA8 PE=1 SV=1,HSP7C_HUMAN Heat shock cognate 71 kDa protein OS=Homo sapiens OX=9606 GN=HSPA8 PE=1 SV=1,HSP72_HUMAN Heat shock-related 70 kDa protein 2 OS=Homo sapiens OX=9606 GN=HSPA2 PE=1 SV=1	E9PN89,P11142,P54652	11	10.21	10.21	10.21	60.93	8	7	1	1	169	164	0.244792	0.220168	0.177888	0.159995	1778.88	1599.95	115.346	103.744	68.7632	100	Confident
204	0	Related Proteins	K7EJ44	Profilin (K7EJ44_HUMAN)	K7EJ44,P07737	K7EJ44_HUMAN Profilin OS=Homo sapiens OX=9606 GN=PFN1 PE=1 SV=1,PROF1_HUMAN Profilin-1 OS=Homo sapiens OX=9606 GN=PFN1 PE=1 SV=2	P07737	17	70.19	70.19	70.19	87.5	8	8	7	7	95	91	0.868132	2.72759	0.630865	1.98212	6308.65	19821.2	409.064	1285.24	11.3828	100	Confident
205	0	Related Proteins	E9PK25	Cofilin, non-muscle isoform (E9PK25_HUMAN)	E9PK25,G3V1A4,P23528	E9PK25_HUMAN Cofilin, non-muscle isoform OS=Homo sapiens OX=9606 GN=CFL1 PE=1 SV=1,G3V1A4_HUMAN Cofilin, non-muscle isoform OS=Homo sapiens OX=9606 GN=CFL1 PE=1 SV=1,COF1_HUMAN Cofilin-1 OS=Homo sapiens OX=9606 GN=CFL1 PE=1 SV=3	G3V1A4,P23528	11	45.1	45.1	45.1	72.55	8	8	1	1	94	78	0.40407	0.747528	0.293634	0.543223	2936.34	5432.23	190.398	352.236	22.7138	100	Confident
206	0	Related Proteins	A0A087WWU8	Tropomyosin alpha-3 chain (A0A087WWU8_HUMAN)	A0A087WWU8,A0A494C0G0,D6R904	A0A087WWU8_HUMAN Tropomyosin alpha-3 chain OS=Homo sapiens OX=9606 GN=TPM3 PE=1 SV=1,A0A494C0G0_HUMAN Tropomyosin alpha-3 chain (Fragment) OS=Homo sapiens OX=9606 GN=TPM3 PE=1 SV=1,D6R904_HUMAN Tropomyosin alpha-3 chain OS=Homo sapiens OX=9606 GN=TPM3 PE=1 SV=1	A0A494C0G0,D6R904	1	18.5	18.5	21.59	81.94	8	7	3	3	79	74	0.218638	0.467799	0.158883	0.339946	1588.83	3399.46	103.022	220.427	26.4044	100	Confident
207	0	Related Proteins	B0AZS6	14-3-3 protein zeta/delta (B0AZS6_HUMAN)	B0AZS6,B7Z2E6,E7EX29,H0YB80,P63104	B0AZS6_HUMAN 14-3-3 protein zeta/delta OS=Homo sapiens OX=9606 GN=YWHAZ PE=1 SV=1,B7Z2E6_HUMAN 14-3-3 protein zeta/delta OS=Homo sapiens OX=9606 GN=YWHAZ PE=1 SV=1,E7EX29_HUMAN 14-3-3 protein zeta/delta (Fragment) OS=Homo sapiens OX=9606 GN=YWHAZ PE=1 SV=1,H0YB80_HUMAN 14-3-3 protein zeta/delta (Fragment) OS=Homo sapiens OX=9606 GN=YWHAZ PE=1 SV=1,1433Z_HUMAN 14-3-3 protein zeta/delta OS=Homo sap…	B7Z2E6,E7EX29,H0YB80,P63104	8	41.07	41.07	41.07	89.29	8	8	5	5	75	73	0.419365	1.63665	0.304749	1.18934	3047.49	11893.4	197.605	771.191	19.0604	100	Confident
208	0	Single Protein	P15531	Nucleoside diphosphate kinase A (NDKA_HUMAN)	P15531	NDKA_HUMAN Nucleoside diphosphate kinase A OS=Homo sapiens OX=9606 GN=NME1 PE=1 SV=1		17	46.71	46.71	46.71	74.34	8	7	1	1	66	55	0.40146	1.73842	0.291738	1.2633	2917.38	12633	189.168	819.145	17.1377	100	Confident
209	0	Single Protein	Q15365	Poly(rC)-binding protein 1 (PCBP1_HUMAN)	Q15365	PCBP1_HUMAN Poly(rC)-binding protein 1 OS=Homo sapiens OX=9606 GN=PCBP1 PE=1 SV=2		2	32.3	28.37	32.3	67.13	8	8	7	7	65	61	0.187285	0.84785	0.136099	0.616126	1360.99	6161.26	88.2489	399.508	37.4739	100	Confident
210	0	Single Protein	P62269	40S ribosomal protein S18 (RS18_HUMAN)	P62269	RS18_HUMAN 40S ribosomal protein S18 OS=Homo sapiens OX=9606 GN=RPS18 PE=1 SV=3		6	32.89	32.89	40.79	76.97	8	6	3	3	64	61	0.521368	0.467799	0.378874	0.339946	3788.74	3399.46	245.669	220.427	17.7079	100	Confident
211	0	Related Proteins	A0A7P0T861	Calreticulin (A0A7P0T861_HUMAN)	A0A7P0T861,K7EL50,P27797	A0A7P0T861_HUMAN Calreticulin OS=Homo sapiens OX=9606 GN=CALR PE=1 SV=1,K7EL50_HUMAN Calreticulin OS=Homo sapiens OX=9606 GN=CALR PE=1 SV=2,CALR_HUMAN Calreticulin OS=Homo sapiens OX=9606 GN=CALR PE=1 SV=1	K7EL50,P27797	19	26.97	26.97	27.25	52.25	8	7	2	2	62	59	0.135294	0.545928	0.0983172	0.396721	983.172	3967.21	63.7507	257.242	40.788	100	Confident
212	0	Related Proteins	A0A7P0T8C0	Protein disulfide-isomerase (A0A7P0T8C0_HUMAN)	A0A7P0T8C0,A0A7P0T8J3,A0A7P0T9K9,A0A7P0TA35,A0A7P0TA71,A0A7P0TB26,B3KTQ9,H0Y3Z3,H7BZ94,I3L0S0,I3L3P5,P07237	A0A7P0T8C0_HUMAN Protein disulfide-isomerase OS=Homo sapiens OX=9606 GN=P4HB PE=1 SV=1,A0A7P0T8J3_HUMAN Protein disulfide-isomerase OS=Homo sapiens OX=9606 GN=P4HB PE=1 SV=1,A0A7P0T9K9_HUMAN Protein disulfide-isomerase OS=Homo sapiens OX=9606 GN=P4HB PE=1 SV=1,A0A7P0TA35_HUMAN Protein disulfide-isomerase OS=Homo sapiens OX=9606 GN=P4HB PE=1 SV=1,A0A7P0TA71_HUMAN Protein disulfide-isomerase OS=Hom…	A0A7P0T8J3,A0A7P0T9K9,A0A7P0TA35,A0A7P0TA71,A0A7P0TB26,B3KTQ9,H0Y3Z3,H7BZ94,I3L0S0,I3L3P5,P07237	17	12.27	12.27	16.63	76.3	8	6	1	1	48	40	0.0997442	0.268961	0.0724834	0.195452	724.834	1954.52	46.9996	126.735	54.2762	100	Confident
213	0	Single Protein	P51858	Hepatoma-derived growth factor (HDGF_HUMAN)	P51858	HDGF_HUMAN Hepatoma-derived growth factor OS=Homo sapiens OX=9606 GN=HDGF PE=1 SV=1		1	40.83	40.83	41.67	85.83	8	7	6	6	47	40	0.194175	0.584893	0.141105	0.425037	1411.05	4250.37	91.4953	275.602	26.7719	100	Confident
214	0	Single Protein	P30044	Peroxiredoxin-5, mitochondrial (PRDX5_HUMAN)	P30044	PRDX5_HUMAN Peroxiredoxin-5, mitochondrial OS=Homo sapiens OX=9606 GN=PRDX5 PE=1 SV=4		11	36.92	36.92	36.92	88.79	8	7	8	7	47	39	0.205263	0.905461	0.149163	0.657991	1491.63	6579.91	96.7202	426.654	22.0725	100	Confident
215	0	Single Protein	P63000	Ras-related C3 botulinum toxin substrate 1 (RAC1_HUMAN)	P63000	RAC1_HUMAN Ras-related C3 botulinum toxin substrate 1 OS=Homo sapiens OX=9606 GN=RAC1 PE=1 SV=1		7	33.33	32.81	40.63	47.92	8	7	3	2	46	43	0.344538	0.905461	0.250373	0.657991	2503.73	6579.91	162.346	426.654	21.4362	100	Confident
216	0	Single Protein	P26583	High mobility group protein B2 (HMGB2_HUMAN)	P26583	HMGB2_HUMAN High mobility group protein B2 OS=Homo sapiens OX=9606 GN=HMGB2 PE=1 SV=2		4	26.79	26.79	30.62	66.51	8	7	2	2	38	33	0.152439	0.419626	0.110776	0.304939	1107.76	3049.39	71.8294	197.728	24.0187	100	Confident
217	0	Single Protein	P30041	Peroxiredoxin-6 (PRDX6_HUMAN)	P30041	PRDX6_HUMAN Peroxiredoxin-6 OS=Homo sapiens OX=9606 GN=PRDX6 PE=1 SV=3		1	44.64	44.64	44.64	86.61	8	8	8	8	38	35	0.180412	0.811609	0.131104	0.58979	1311.04	5897.9	85.0105	382.431	25.0192	100	Confident
218	0	Related Proteins	P62424	60S ribosomal protein L7a (RL7A_HUMAN)	P62424,Q5T8U3	RL7A_HUMAN 60S ribosomal protein L7a OS=Homo sapiens OX=9606 GN=RPL7A PE=1 SV=2,Q5T8U3_HUMAN 60S ribosomal protein L7a (Fragment) OS=Homo sapiens OX=9606 GN=RPL7A PE=1 SV=1	Q5T8U3	9	22.18	22.18	28.2	69.17	8	7	5	5	36	34	0.149758	0.308177	0.108828	0.22395	1088.28	2239.5	70.5663	145.213	29.977	100	Confident
219	0	Related Proteins	M0R0F0	40S ribosomal protein S5 (Fragment) (M0R0F0_HUMAN)	M0R0F0,M0R0R2,P46782	M0R0F0_HUMAN 40S ribosomal protein S5 (Fragment) OS=Homo sapiens OX=9606 GN=RPS5 PE=1 SV=1,M0R0R2_HUMAN 40S ribosomal protein S5 OS=Homo sapiens OX=9606 GN=RPS5 PE=1 SV=1,RS5_HUMAN 40S ribosomal protein S5 OS=Homo sapiens OX=9606 GN=RPS5 PE=1 SV=4	M0R0R2,P46782	19	33	33	33	71	8	7	3	3	29	26	0.153846	0.654817	0.111799	0.475851	1117.99	4758.51	72.4924	308.55	22.3768	100	Confident
220	0	Related Proteins	H0Y449	Y-box-binding protein 1 (Fragment) (H0Y449_HUMAN)	H0Y449,P67809	H0Y449_HUMAN Y-box-binding protein 1 (Fragment) OS=Homo sapiens OX=9606 GN=YBX1 PE=1 SV=1,YBOX1_HUMAN Y-box-binding protein 1 OS=Homo sapiens OX=9606 GN=YBX1 PE=1 SV=3	P67809	1	32.09	32.09	32.09	75.4	8	8	3	3	26	25	0.0723473	0.333521	0.0525742	0.242367	525.742	2423.67	34.0901	157.156	41.99	100	Confident
221	0	Single Protein	P40227	T-complex protein 1 subunit zeta (TCPZ_HUMAN)	P40227	TCPZ_HUMAN T-complex protein 1 subunit zeta OS=Homo sapiens OX=9606 GN=CCT6A PE=1 SV=3		7	17.7	17.7	20.72	64.78	8	7	7	6	26	21	0.0535714	0.258925	0.0389299	0.188159	389.299	1881.59	25.2429	122.006	57.9876	100	Confident
222	0	Single Protein	Q14974	Importin subunit beta-1 (IMB1_HUMAN)	Q14974	IMB1_HUMAN Importin subunit beta-1 OS=Homo sapiens OX=9606 GN=KPNB1 PE=1 SV=2		17	10.5	10.5	13.7	52.51	8	7	2	1	25	21	0.0391061	0.263134	0.0284181	0.191217	284.181	1912.17	18.4268	123.989	97.108	100	Confident
223	0	Single Protein	P48047	ATP synthase subunit O, mitochondrial (ATPO_HUMAN)	P48047	ATPO_HUMAN ATP synthase subunit O, mitochondrial OS=Homo sapiens OX=9606 GN=ATP5PO PE=1 SV=1		21	40.85	30.52	49.77	86.38	8	6	6	4	23	16	0.0869565	0.584893	0.0631906	0.425037	631.906	4250.37	40.974	275.602	23.2627	100	Confident
224	0	Single Protein	P50991	T-complex protein 1 subunit delta (TCPD_HUMAN)	P50991	TCPD_HUMAN T-complex protein 1 subunit delta OS=Homo sapiens OX=9606 GN=CCT4 PE=1 SV=4		2	9.28	9.28	14.84	67.16	8	5	6	5	22	17	0.0337838	0.200508	0.0245504	0.145708	245.504	1457.08	15.9189	94.4796	57.8878	100	Confident
225	0	Single Protein	Q15717	ELAV-like protein 1 (ELAV1_HUMAN)	Q15717	ELAV1_HUMAN ELAV-like protein 1 OS=Homo sapiens OX=9606 GN=ELAVL1 PE=1 SV=2		19	17.79	13.5	37.12	58.28	8	5	5	2	22	18	0.0759494	0.376857	0.0551918	0.273859	551.918	2738.59	35.7874	177.575	36.0692	100	Confident
226	0	Related Proteins	A0A669KB05	Catenin delta-1 (A0A669KB05_HUMAN)	A0A669KB05,A0A804HIL4,A0A804HK15,C9JZR2,H0YC95,O60716	A0A669KB05_HUMAN Catenin delta-1 OS=Homo sapiens OX=9606 GN=CTNND1 PE=1 SV=1,A0A804HIL4_HUMAN Catenin delta-1 OS=Homo sapiens OX=9606 GN=CTNND1 PE=1 SV=1,A0A804HK15_HUMAN Catenin delta-1 OS=Homo sapiens OX=9606 GN=CTNND1 PE=1 SV=1,C9JZR2_HUMAN Catenin delta-1 OS=Homo sapiens OX=9606 GN=CTNND1 PE=1 SV=2,H0YC95_HUMAN Catenin delta-1 OS=Homo sapiens OX=9606 GN=CTNND1 PE=1 SV=2,CTND1_HUMAN Catenin de…	A0A804HIL4,A0A804HK15,C9JZR2,H0YC95,O60716	11	12.24	10.82	12.24	71.37	8	8	2	2	20	18	0.0157967	0.167419	0.0114793	0.121662	114.793	1216.62	7.44342	78.8881	102.227	100	Confident
227	0	Single Protein	P31930	Cytochrome b-c1 complex subunit 1, mitochondrial (QCR1_HUMAN)	P31930	QCR1_HUMAN Cytochrome b-c1 complex subunit 1, mitochondrial OS=Homo sapiens OX=9606 GN=UQCRC1 PE=1 SV=3		3	10.63	10.63	25.42	62.71	8	4	8	4	20	16	0.0396825	0.221677	0.028837	0.161091	288.37	1610.91	18.6984	104.455	52.6124	100	Confident
228	0	Related Proteins	E7EX17	Eukaryotic translation initiation factor 4B (E7EX17_HUMAN)	E7EX17,P23588	E7EX17_HUMAN Eukaryotic translation initiation factor 4B OS=Homo sapiens OX=9606 GN=EIF4B PE=1 SV=1,IF4B_HUMAN Eukaryotic translation initiation factor 4B OS=Homo sapiens OX=9606 GN=EIF4B PE=1 SV=2	P23588	12	11.04	8.28	12.34	69.97	8	5	4	2	18	17	0.0328228	0.110336	0.023852	0.0801805	238.52	801.805	15.4661	51.9906	69.6565	100	Confident
229	0	Single Protein	Q02790	Peptidyl-prolyl cis-trans isomerase FKBP4 (FKBP4_HUMAN)	Q02790	FKBP4_HUMAN Peptidyl-prolyl cis-trans isomerase FKBP4 OS=Homo sapiens OX=9606 GN=FKBP4 PE=1 SV=3		12	12.64	12.64	18.74	86.71	8	5	6	4	17	14	0.0351759	0.204052	0.025562	0.148283	255.62	1482.83	16.5749	96.1494	51.7721	100	Confident
230	0	Single Protein	P41091	Eukaryotic translation initiation factor 2 subunit 3 (IF2G_HUMAN)	P41091	IF2G_HUMAN Eukaryotic translation initiation factor 2 subunit 3 OS=Homo sapiens OX=9606 GN=EIF2S3 PE=1 SV=3		X	11.65	11.65	24.79	61.44	8	4	1	1	17	12	0.0299728	0.185971	0.021781	0.135144	217.81	1351.44	14.1232	87.6297	51.0772	100	Confident
231	0	Single Protein	Q6P2Q9	Pre-mRNA-processing-splicing factor 8 (PRP8_HUMAN)	Q6P2Q9	PRP8_HUMAN Pre-mRNA-processing-splicing factor 8 OS=Homo sapiens OX=9606 GN=PRPF8 PE=1 SV=2		17	0.81	0.81	3.64	67.07	8	2	5	2	13	2	0.00106781	0.0158415	0.000775966	0.0115119	7.75966	115.119	0.503151	7.46451	273.427	100	Confident
232	0	Single Protein	Q9Y490	Talin-1 (TLN1_HUMAN)	Q9Y490	TLN1_HUMAN Talin-1 OS=Homo sapiens OX=9606 GN=TLN1 PE=1 SV=3		9	1.5	1.5	4.45	62.81	8	3	8	3	9	4	0.00159574	0.0268198	0.00115962	0.0194898	11.5962	194.898	0.751916	12.6375	269.599	100	Confident
233	0	Single Protein	P60903	Protein S100-A10 (S10AA_HUMAN)	P60903	S10AA_HUMAN Protein S100-A10 OS=Homo sapiens OX=9606 GN=S100A10 PE=1 SV=2		1	54.64	54.64	57.73	60.82	7	4	7	4	90	87	1.0119	0.930698	0.735343	0.676331	7353.43	6763.31	476.81	438.546	11.1955	100	Confident
234	0	Single Protein	P29966	Myristoylated alanine-rich C-kinase substrate (MARCS_HUMAN)	P29966	MARCS_HUMAN Myristoylated alanine-rich C-kinase substrate OS=Homo sapiens OX=9606 GN=MARCKS PE=1 SV=4		6	25	25	25	44.58	7	7	7	7	62	58	0.391892	0.778279	0.284785	0.56557	2847.85	5655.7	184.66	366.726	31.5359	100	Confident
235	0	Related Proteins	H3BR68	Fructose-bisphosphate aldolase (Fragment) (H3BR68_HUMAN)	H3BR68,J3KPS3,P04075	H3BR68_HUMAN Fructose-bisphosphate aldolase (Fragment) OS=Homo sapiens OX=9606 GN=ALDOA PE=1 SV=1,J3KPS3_HUMAN Fructose-bisphosphate aldolase OS=Homo sapiens OX=9606 GN=ALDOA PE=1 SV=1,ALDOA_HUMAN Fructose-bisphosphate aldolase A OS=Homo sapiens OX=9606 GN=ALDOA PE=1 SV=2	J3KPS3,P04075	16	33.85	33.85	33.85	68.46	7	7	3	3	52	44	0.372881	2.45511	0.27097	1.78411	2709.7	17841.1	175.702	1156.85	13.769	100	Confident
236	0	Related Proteins	A0A3B3ITI4	Stress-70 protein, mitochondrial (A0A3B3ITI4_HUMAN)	A0A3B3ITI4,A0A7I2V2G2,A0A7I2V2S7,A0A7I2V3F7,D6RCD7,H0Y8K0,P38646	A0A3B3ITI4_HUMAN Stress-70 protein, mitochondrial OS=Homo sapiens OX=9606 GN=HSPA9 PE=1 SV=1,A0A7I2V2G2_HUMAN 75 kDa glucose-regulated protein OS=Homo sapiens OX=9606 GN=HSPA9 PE=1 SV=1,A0A7I2V2S7_HUMAN 75 kDa glucose-regulated protein OS=Homo sapiens OX=9606 GN=HSPA9 PE=1 SV=1,A0A7I2V3F7_HUMAN Stress-70 protein, mitochondrial OS=Homo sapiens OX=9606 GN=HSPA9 PE=1 SV=1,D6RCD7_HUMAN 75 kDa glucose…	A0A7I2V2G2,A0A7I2V2S7,A0A7I2V3F7,D6RCD7,H0Y8K0,P38646	5	42.22	42.22	42.22	86.11	7	7	2	2	52	51	0.208602	0.858792	0.15159	0.624077	1515.9	6240.77	98.2935	404.663	19.2859	100	Confident
237	0	Single Protein	P07305	Histone H1.0 (H10_HUMAN)	P07305	H10_HUMAN Histone H1.0 OS=Homo sapiens OX=9606 GN=H1-0 PE=1 SV=3		22	27.84	27.84	30.41	72.68	7	6	7	6	44	41	0.29078	0.29155	0.211308	0.211867	2113.08	2118.67	137.016	137.378	20.8502	100	Confident
238	0	Single Protein	P62701	40S ribosomal protein S4, X isoform (RS4X_HUMAN)	P62701	RS4X_HUMAN 40S ribosomal protein S4, X isoform OS=Homo sapiens OX=9606 GN=RPS4X PE=1 SV=2		X	25.48	25.48	26.24	82.13	7	6	1	1	44	37	0.166667	0.333521	0.121115	0.242367	1211.15	2423.67	78.5335	157.156	29.5791	100	Confident
239	0	Related Proteins	F2Z2S8	40S ribosomal protein S3 (F2Z2S8_HUMAN)	F2Z2S8,H0YCJ7,H0YF32,P23396	F2Z2S8_HUMAN 40S ribosomal protein S3 OS=Homo sapiens OX=9606 GN=RPS3 PE=1 SV=1,H0YCJ7_HUMAN 40S ribosomal protein S3 (Fragment) OS=Homo sapiens OX=9606 GN=RPS3 PE=1 SV=1,H0YF32_HUMAN 40S ribosomal protein S3 (Fragment) OS=Homo sapiens OX=9606 GN=RPS3 PE=1 SV=1,RS3_HUMAN 40S ribosomal protein S3 OS=Homo sapiens OX=9606 GN=RPS3 PE=1 SV=2	H0YCJ7,H0YF32,P23396	11	47.86	47.86	62.39	82.91	7	5	1	1	43	35	0.226804	0.730196	0.164817	0.530628	1648.17	5306.28	106.87	344.069	13.0612	100	Confident
240	0	Related Proteins	A0A3B3ITJ4	Heterogeneous nuclear ribonucleoprotein L (Fragment) (A0A3B3ITJ4_HUMAN)	A0A3B3ITJ4,M0QXS5,P14866	A0A3B3ITJ4_HUMAN Heterogeneous nuclear ribonucleoprotein L (Fragment) OS=Homo sapiens OX=9606 GN=HNRNPL PE=1 SV=1,M0QXS5_HUMAN Heterogeneous nuclear ribonucleoprotein L (Fragment) OS=Homo sapiens OX=9606 GN=HNRNPL PE=1 SV=1,HNRPL_HUMAN Heterogeneous nuclear ribonucleoprotein L OS=Homo sapiens OX=9606 GN=HNRNPL PE=1 SV=2	M0QXS5,P14866	19	20.3	20.3	20.3	48.98	7	7	2	2	43	33	0.104762	0.39905	0.0761297	0.289987	761.297	2899.87	49.3639	188.033	59.1809	100	Confident
241	0	Single Protein	Q9HCY8	Protein S100-A14 (S10AE_HUMAN)	Q9HCY8	S10AE_HUMAN Protein S100-A14 OS=Homo sapiens OX=9606 GN=S100A14 PE=1 SV=1		1	77.88	77.88	77.88	89.42	7	7	7	7	40	36	0.387097	2.83119	0.2813	2.0574	2813	20574	182.4	1334.06	11.6548	100	Confident
242	0	Single Protein	P84103	Serine/arginine-rich splicing factor 3 (SRSF3_HUMAN)	P84103	SRSF3_HUMAN Serine/arginine-rich splicing factor 3 OS=Homo sapiens OX=9606 GN=SRSF3 PE=1 SV=1		6	40.24	40.24	45.12	74.39	7	6	2	1	39	35	0.286885	0.378907	0.208477	0.275349	2084.77	2753.49	135.181	178.541	19.3179	100	Confident
243	0	Related Proteins	A0A5K1VW67	Nucleoside-diphosphate kinase (A0A5K1VW67_HUMAN)	A0A5K1VW67,F8VY04,F8W1A4,P54819	A0A5K1VW67_HUMAN Nucleoside-diphosphate kinase OS=Homo sapiens OX=9606 GN=AK2 PE=1 SV=1,F8VY04_HUMAN Nucleoside-diphosphate kinase OS=Homo sapiens OX=9606 GN=AK2 PE=1 SV=1,F8W1A4_HUMAN Adenylate kinase 2, mitochondrial OS=Homo sapiens OX=9606 GN=AK2 PE=1 SV=1,KAD2_HUMAN Adenylate kinase 2, mitochondrial OS=Homo sapiens OX=9606 GN=AK2 PE=1 SV=2	F8VY04,F8W1A4,P54819	1	38.07	38.07	43.65	73.6	7	6	2	2	37	32	0.171598	0.610262	0.124699	0.443473	1246.99	4434.73	80.8569	287.556	22.0755	100	Confident
244	0	Related Proteins	A0A087WXM6	60S ribosomal protein L17 (Fragment) (A0A087WXM6_HUMAN)	A0A087WXM6,A0A0A0MRF8,A0A0A6YYL6,J3KRX5,J3QLC8,J3QQT2,P18621	A0A087WXM6_HUMAN 60S ribosomal protein L17 (Fragment) OS=Homo sapiens OX=9606 GN=RPL17 PE=1 SV=1,A0A0A0MRF8_HUMAN 60S ribosomal protein L17 OS=Homo sapiens OX=9606 GN=RPL17-C18orf32 PE=3 SV=1,A0A0A6YYL6_HUMAN 60S ribosomal protein L17 OS=Homo sapiens OX=9606 GN=RPL17-C18orf32 PE=3 SV=1,J3KRX5_HUMAN 60S ribosomal protein L17 (Fragment) OS=Homo sapiens OX=9606 GN=RPL17 PE=1 SV=1,J3QLC8_HUMAN 60S ri…	A0A0A0MRF8,A0A0A6YYL6,J3KRX5,J3QLC8,J3QQT2,P18621	18	45.56	45.56	45.56	81.07	7	7	3	3	34	25	0.175182	0.629751	0.127304	0.457635	1273.04	4576.35	82.5461	296.739	19.5732	100	Confident
245	0	Related Proteins	B4DT28	Heterogeneous nuclear ribonucleoprotein R (B4DT28_HUMAN)	A0A6Q8PEX7,A0A6Q8PH31,B4DT28,O43390	A0A6Q8PEX7_HUMAN Heterogeneous nuclear ribonucleoprotein R (Fragment) OS=Homo sapiens OX=9606 GN=HNRNPR PE=4 SV=1,A0A6Q8PH31_HUMAN Heterogeneous nuclear ribonucleoprotein R (Fragment) OS=Homo sapiens OX=9606 GN=HNRNPR PE=4 SV=1,B4DT28_HUMAN Heterogeneous nuclear ribonucleoprotein R OS=Homo sapiens OX=9606 GN=HNRNPR PE=1 SV=1,HNRPR_HUMAN Heterogeneous nuclear ribonucleoprotein R OS=Homo sapiens OX…	A0A6Q8PEX7,A0A6Q8PH31,O43390	1	7.69	7.69	13.97	64.37	7	4	1	1	32	25	0.0548007	0.122018	0.0398233	0.0886699	398.233	886.699	25.8221	57.4952	55.6837	100	Confident
246	0	Single Protein	P55795	Heterogeneous nuclear ribonucleoprotein H2 (HNRH2_HUMAN)	P55795	HNRH2_HUMAN Heterogeneous nuclear ribonucleoprotein H2 OS=Homo sapiens OX=9606 GN=HNRNPH2 PE=1 SV=1		X	14.7	14.7	19.82	58.13	7	5	3	1	32	27	0.0551983	0.29155	0.0401122	0.211867	401.122	2118.67	26.0095	137.378	49.2323	100	Confident
247	0	Single Protein	P52597	Heterogeneous nuclear ribonucleoprotein F (HNRPF_HUMAN)	P52597	HNRPF_HUMAN Heterogeneous nuclear ribonucleoprotein F OS=Homo sapiens OX=9606 GN=HNRNPF PE=1 SV=3		10	18.07	13.49	25.3	55.42	7	5	5	3	29	27	0.069281	0.353876	0.050346	0.257159	503.46	2571.59	32.6453	166.747	45.6429	100	Confident
248	0	Related Proteins	D6RCF2	Histone H2A (D6RCF2_HUMAN)	D6RCF2,O75367	D6RCF2_HUMAN Histone H2A OS=Homo sapiens OX=9606 GN=MACROH2A1 PE=1 SV=1,H2AY_HUMAN Core histone macro-H2A.1 OS=Homo sapiens OX=9606 GN=MACROH2A1 PE=1 SV=4	O75367	5	38.18	38.18	44.85	61.82	7	6	3	3	27	21	0.121795	0.467799	0.0885074	0.339946	885.074	3399.46	57.3898	220.427	17.5639	100	Confident
249	0	Related Proteins	H0YKF9	Aldehyde dehydrogenase family 1 member A3 (Fragment) (H0YKF9_HUMAN)	H0YKF9,P47895	H0YKF9_HUMAN Aldehyde dehydrogenase family 1 member A3 (Fragment) OS=Homo sapiens OX=9606 GN=ALDH1A3 PE=1 SV=8,AL1A3_HUMAN Aldehyde dehydrogenase family 1 member A3 OS=Homo sapiens OX=9606 GN=ALDH1A3 PE=1 SV=2	P47895	15	49.31	49.31	62.5	69.44	7	6	2	1	26	19	0.0866142	1.15443	0.0629418	0.838919	629.418	8389.19	40.8127	543.971	16.3151	100	Confident
250	0	Single Protein	Q15046	Lysine--tRNA ligase (SYK_HUMAN)	Q15046	SYK_HUMAN Lysine--tRNA ligase OS=Homo sapiens OX=9606 GN=KARS1 PE=1 SV=3		16	9.72	9.72	11.89	55.44	7	6	6	5	24	20	0.0519481	0.199354	0.0377502	0.144869	377.502	1448.69	24.478	93.9357	68.0046	100	Confident
251	0	Related Proteins	F8VRN8	LIM domain and actin-binding protein 1 (F8VRN8_HUMAN)	F8VRN8,Q9UHB6	F8VRN8_HUMAN LIM domain and actin-binding protein 1 OS=Homo sapiens OX=9606 GN=LIMA1 PE=1 SV=1,LIMA1_HUMAN LIM domain and actin-binding protein 1 OS=Homo sapiens OX=9606 GN=LIMA1 PE=1 SV=1	Q9UHB6	12	18.56	14.18	22.16	78.09	7	5	1	1	23	20	0.0395137	0.211528	0.0287143	0.153716	287.143	1537.16	18.6189	99.672	43.1637	100	Confident
252	0	Related Proteins	A0A0A0MQW3	Serpin B13 (A0A0A0MQW3_HUMAN)	A0A0A0MQW3,Q9UIV8	A0A0A0MQW3_HUMAN Serpin B13 OS=Homo sapiens OX=9606 GN=SERPINB13 PE=1 SV=1,SPB13_HUMAN Serpin B13 OS=Homo sapiens OX=9606 GN=SERPINB13 PE=1 SV=2	Q9UIV8	18	11	11	23.75	65	7	3	4	1	23	17	0.0550162	0.158323	0.0399798	0.115052	399.798	1150.52	25.9237	74.6021	45.2587	100	Confident
253	0	Single Protein	O75533	Splicing factor 3B subunit 1 (SF3B1_HUMAN)	O75533	SF3B1_HUMAN Splicing factor 3B subunit 1 OS=Homo sapiens OX=9606 GN=SF3B1 PE=1 SV=3		2	0.92	0.92	4.98	64.26	7	1	6	1	22	15	0.0139721	0.0148696	0.0101534	0.0108056	101.534	108.056	6.58364	7.00658	145.738	100	Doubtful
254	0	Single Protein	P50995	Annexin A11 (ANX11_HUMAN)	P50995	ANX11_HUMAN Annexin A11 OS=Homo sapiens OX=9606 GN=ANXA11 PE=1 SV=1		10	13.66	5.94	17.82	52.48	7	5	4	3	21	19	0.0679245	0.247825	0.0493602	0.180093	493.602	1800.93	32.0061	116.776	54.3551	100	Confident
255	0	Single Protein	P26639	Threonine--tRNA ligase 1, cytoplasmic (SYTC_HUMAN)	P26639	SYTC_HUMAN Threonine--tRNA ligase 1, cytoplasmic OS=Homo sapiens OX=9606 GN=TARS1 PE=1 SV=3		5	6.22	6.22	9.54	78.42	7	4	5	3	20	15	0.0254237	0.101806	0.0184752	0.0739819	184.752	739.819	11.9797	47.9712	83.3819	100	Confident
256	0	Single Protein	P05198	Eukaryotic translation initiation factor 2 subunit 1 (IF2A_HUMAN)	P05198	IF2A_HUMAN Eukaryotic translation initiation factor 2 subunit 1 OS=Homo sapiens OX=9606 GN=EIF2S1 PE=1 SV=3		14	13.02	13.02	25.08	77.14	7	4	1	1	19	15	0.0555556	0.221677	0.0403718	0.161091	403.718	1610.91	26.1778	104.455	36.0894	100	Confident
257	0	Single Protein	P30086	Phosphatidylethanolamine-binding protein 1 (PEBP1_HUMAN)	P30086	PEBP1_HUMAN Phosphatidylethanolamine-binding protein 1 OS=Homo sapiens OX=9606 GN=PEBP1 PE=1 SV=3		12	31.02	24.06	48.66	72.19	7	5	7	5	19	16	0.118519	0.687612	0.0861265	0.499683	861.265	4996.83	55.846	324.004	21.0437	100	Confident
258	0	Single Protein	Q9Y266	Nuclear migration protein nudC (NUDC_HUMAN)	Q9Y266	NUDC_HUMAN Nuclear migration protein nudC OS=Homo sapiens OX=9606 GN=NUDC PE=1 SV=1		1	24.17	24.17	28.7	75.83	7	6	3	3	17	12	0.0431655	0.29155	0.031368	0.211867	313.68	2118.67	20.3396	137.378	38.2191	100	Confident
259	0	Single Protein	P24539	ATP synthase F(0) complex subunit B1, mitochondrial (AT5F1_HUMAN)	P24539	AT5F1_HUMAN ATP synthase F(0) complex subunit B1, mitochondrial OS=Homo sapiens OX=9606 GN=ATP5PB PE=1 SV=2		1	19.92	19.92	30.08	78.91	7	5	2	1	15	13	0.0577778	0.433013	0.0419867	0.314667	419.867	3146.67	27.2249	204.036	28.8903	100	Confident
260	0	Single Protein	Q07021	Complement component 1 Q subcomponent-binding protein, mitochondrial (C1QBP_HUMAN)	Q07021	C1QBP_HUMAN Complement component 1 Q subcomponent-binding protein, mitochondrial OS=Homo sapiens OX=9606 GN=C1QBP PE=1 SV=1		17	21.99	21.99	46.45	52.84	7	4	2	2	14	10	0.0393701	0.373824	0.0286099	0.271655	286.099	2716.55	18.5512	176.146	31.3426	100	Confident
261	0	Single Protein	P31939	Bifunctional purine biosynthesis protein ATIC (PUR9_HUMAN)	P31939	PUR9_HUMAN Bifunctional purine biosynthesis protein ATIC OS=Homo sapiens OX=9606 GN=ATIC PE=1 SV=3		2	7.26	7.26	15.03	80.91	7	3	4	2	14	7	0.0113636	0.112126	0.00825787	0.0814808	82.5787	814.808	5.35455	52.8337	64.5753	100	Confident
262	0	Related Proteins	H0YFY6	Nuclear mitotic apparatus protein 1 (Fragment) (H0YFY6_HUMAN)	H0YFY6,Q14980	H0YFY6_HUMAN Nuclear mitotic apparatus protein 1 (Fragment) OS=Homo sapiens OX=9606 GN=NUMA1 PE=1 SV=1,NUMA1_HUMAN Nuclear mitotic apparatus protein 1 OS=Homo sapiens OX=9606 GN=NUMA1 PE=1 SV=2	Q14980	11	6.54	6.54	8.3	79.25	7	5	1	1	13	10	0.00735294	0.0803315	0.00534333	0.0583763	53.4333	583.763	3.46471	37.8523	107.345	100	Confident
263	0	Single Protein	P08621	U1 small nuclear ribonucleoprotein 70 kDa (RU17_HUMAN)	P08621	RU17_HUMAN U1 small nuclear ribonucleoprotein 70 kDa OS=Homo sapiens OX=9606 GN=SNRNP70 PE=1 SV=2		19	15.33	15.33	20.37	60.64	7	5	3	2	12	10	0.0274914	0.108263	0.0199778	0.0786739	199.778	786.739	12.954	51.0136	51.5258	100	Confident
264	0	Single Protein	Q86VP6	Cullin-associated NEDD8-dissociated protein 1 (CAND1_HUMAN)	Q86VP6	CAND1_HUMAN Cullin-associated NEDD8-dissociated protein 1 OS=Homo sapiens OX=9606 GN=CAND1 PE=1 SV=2		12	2.93	2.93	6.34	58.7	7	3	3	1	11	7	0.00705053	0.0568175	0.00512356	0.0412888	51.2356	412.888	3.32221	26.7725	136.289	100	Confident
265	0	Single Protein	P62328	Thymosin beta-4 (TYB4_HUMAN)	P62328	TYB4_HUMAN Thymosin beta-4 OS=Homo sapiens OX=9606 GN=TMSB4X PE=1 SV=2		X	77.27	77.27	77.27	81.82	6	6	6	6	141	130	3.61111	3.64159	2.62417	2.64631	26241.7	26463.1	1701.56	1715.92	5.04952	100	Confident
266	0	Related Proteins	B8ZZL8	10 kDa chaperonin (B8ZZL8_HUMAN)	B8ZZL8,P61604	B8ZZL8_HUMAN 10 kDa chaperonin OS=Homo sapiens OX=9606 GN=HSPE1 PE=1 SV=1,CH10_HUMAN 10 kDa heat shock protein, mitochondrial OS=Homo sapiens OX=9606 GN=HSPE1 PE=1 SV=2	P61604	2	51.49	51.49	51.49	83.17	6	6	1	1	102	92	0.928571	1.15443	0.674786	0.838919	6747.86	8389.19	437.544	543.971	10.6828	100	Confident
267	0	Single Protein	P10599	Thioredoxin (THIO_HUMAN)	P10599	THIO_HUMAN Thioredoxin OS=Homo sapiens OX=9606 GN=TXN PE=1 SV=3		9	57.14	57.14	80	67.62	6	5	6	5	88	85	0.893617	1.61016	0.649385	1.17009	6493.85	11700.9	421.073	758.707	11.7297	100	Confident
268	0	Single Protein	Q02539	Histone H1.1 (H11_HUMAN)	Q02539	H11_HUMAN Histone H1.1 OS=Homo sapiens OX=9606 GN=H1-1 PE=1 SV=3		6	16.74	16.74	20.47	76.74	6	5	2	1	83	81	0.127273	0.253254	0.0924881	0.184038	924.881	1840.38	59.971	119.334	21.8289	100	Confident
269	0	Related Proteins	A0A0A0MRQ5	Peroxiredoxin-1 (A0A0A0MRQ5_HUMAN)	A0A0A0MRQ5,Q06830	A0A0A0MRQ5_HUMAN Peroxiredoxin-1 OS=Homo sapiens OX=9606 GN=PRDX1 PE=1 SV=1,PRDX1_HUMAN Peroxiredoxin-1 OS=Homo sapiens OX=9606 GN=PRDX1 PE=1 SV=1	Q06830	1	70.1	70.1	70.1	88.66	6	6	1	1	82	79	0.472868	2.16228	0.34363	1.57131	3436.3	15713.1	222.816	1018.87	10.6695	100	Confident
270	0	Related Proteins	H3BPS8	Fructose-bisphosphate aldolase (Fragment) (H3BPS8_HUMAN)	H3BPS8,H3BQN4,H3BR04,H3BU78,J3KPS3,P04075	H3BPS8_HUMAN Fructose-bisphosphate aldolase (Fragment) OS=Homo sapiens OX=9606 GN=ALDOA PE=1 SV=1,H3BQN4_HUMAN Fructose-bisphosphate aldolase OS=Homo sapiens OX=9606 GN=ALDOA PE=1 SV=1,H3BR04_HUMAN Fructose-bisphosphate aldolase (Fragment) OS=Homo sapiens OX=9606 GN=ALDOA PE=1 SV=1,H3BU78_HUMAN Fructose-bisphosphate aldolase (Fragment) OS=Homo sapiens OX=9606 GN=ALDOA PE=1 SV=2,J3KPS3_HUMAN Fruct…	H3BQN4,H3BR04,H3BU78,J3KPS3,P04075	16	27.34	27.34	27.34	65.11	6	6	1	1	66	61	0.169082	0.584893	0.122871	0.425037	1228.71	4250.37	79.6716	275.602	30.4076	100	Confident
271	0	Related Proteins	B8ZZQ6	Prothymosin alpha (B8ZZQ6_HUMAN)	B8ZZQ6,P06454	B8ZZQ6_HUMAN Prothymosin alpha OS=Homo sapiens OX=9606 GN=PTMA PE=1 SV=1,PTMA_HUMAN Prothymosin alpha OS=Homo sapiens OX=9606 GN=PTMA PE=1 SV=2	P06454	2	37.38	37.38	37.38	41.12	6	5	1	1	63	61	1.36364	1.84804	0.990944	1.34295	9909.44	13429.5	642.547	870.796	11.7518	100	Confident
272	0	Single Protein	P31949	Protein S100-A11 (S10AB_HUMAN)	P31949	S10AB_HUMAN Protein S100-A11 OS=Homo sapiens OX=9606 GN=S100A11 PE=1 SV=2		1	56.19	56.19	56.19	59.05	6	6	6	6	61	59	0.951613	1.6827	0.69153	1.2228	6915.3	12228	448.401	792.888	11.7328	100	Confident
273	0	Related Proteins	A0A087X1X7	Elongation factor 1-delta (A0A087X1X7_HUMAN)	A0A087X1X7,E9PI39,E9PIZ1,E9PK01,E9PL12,E9PMW7,E9PPR1,E9PQ49,E9PRY8,H0YCK7,P29692	A0A087X1X7_HUMAN Elongation factor 1-delta OS=Homo sapiens OX=9606 GN=EEF1D PE=1 SV=1,E9PI39_HUMAN Elongation factor 1-delta (Fragment) OS=Homo sapiens OX=9606 GN=EEF1D PE=1 SV=1,E9PIZ1_HUMAN Elongation factor 1-delta (Fragment) OS=Homo sapiens OX=9606 GN=EEF1D PE=1 SV=1,E9PK01_HUMAN Elongation factor 1-delta (Fragment) OS=Homo sapiens OX=9606 GN=EEF1D PE=1 SV=1,E9PL12_HUMAN Elongation factor 1-d…	E9PI39,E9PIZ1,E9PK01,E9PL12,E9PMW7,E9PPR1,E9PQ49,E9PRY8,H0YCK7,P29692	8	11.41	11.41	12.84	57.37	6	5	1	1	61	58	0.0842956	0.152732	0.061257	0.110989	612.57	1109.89	39.7202	71.9675	69.24	100	Confident
274	0	Related Proteins	D6R9P3	Heterogeneous nuclear ribonucleoprotein A/B (D6R9P3_HUMAN)	D6R9P3,D6RBZ0,D6RD18	D6R9P3_HUMAN Heterogeneous nuclear ribonucleoprotein A/B OS=Homo sapiens OX=9606 GN=HNRNPAB PE=1 SV=1,D6RBZ0_HUMAN Heterogeneous nuclear ribonucleoprotein A/B OS=Homo sapiens OX=9606 GN=HNRNPAB PE=1 SV=1,D6RD18_HUMAN Heterogeneous nuclear ribonucleoprotein A/B OS=Homo sapiens OX=9606 GN=HNRNPAB PE=1 SV=1	D6RBZ0,D6RD18	5	23.21	23.21	23.21	62.86	6	6	1	1	55	51	0.242898	0.389495	0.176512	0.283043	1765.12	2830.43	114.454	183.531	30.284	100	Confident
275	0	Related Proteins	J3KMX5	40S ribosomal protein S13 (J3KMX5_HUMAN)	J3KMX5,P62277	J3KMX5_HUMAN 40S ribosomal protein S13 OS=Homo sapiens OX=9606 GN=RPS13 PE=1 SV=1,RS13_HUMAN 40S ribosomal protein S13 OS=Homo sapiens OX=9606 GN=RPS13 PE=1 SV=2	P62277	11	23.65	23.65	39.86	61.49	6	4	3	2	53	37	0.406593	0.425103	0.295468	0.308919	2954.68	3089.19	191.587	200.309	16.7223	100	Confident
276	0	Related Proteins	C9J9W2	LIM and SH3 domain protein 1 (Fragment) (C9J9W2_HUMAN)	C9J9W2,Q14847	C9J9W2_HUMAN LIM and SH3 domain protein 1 (Fragment) OS=Homo sapiens OX=9606 GN=LASP1 PE=1 SV=1,LASP1_HUMAN LIM and SH3 domain protein 1 OS=Homo sapiens OX=9606 GN=LASP1 PE=1 SV=2	Q14847	17	31.93	31.93	31.93	66.87	6	6	5	5	48	44	0.396396	0.823348	0.288058	0.598321	2880.58	5983.21	186.782	387.962	18.9683	100	Confident
277	0	Single Protein	P61254	60S ribosomal protein L26 (RL26_HUMAN)	P61254	RL26_HUMAN 60S ribosomal protein L26 OS=Homo sapiens OX=9606 GN=RPL26 PE=1 SV=1		17	42.76	42.76	42.76	72.41	6	6	2	2	43	41	0.390476	0.400688	0.283756	0.291177	2837.56	2911.77	183.993	188.805	17.2475	100	Confident
278	0	Related Proteins	E7EPB3	60S ribosomal protein L14 (E7EPB3_HUMAN)	E7EPB3,P50914	E7EPB3_HUMAN 60S ribosomal protein L14 OS=Homo sapiens OX=9606 GN=RPL14 PE=1 SV=1,RL14_HUMAN 60S ribosomal protein L14 OS=Homo sapiens OX=9606 GN=RPL14 PE=1 SV=4	P50914	3	36.29	36.29	51.61	79.84	6	4	6	4	41	35	0.343434	0.425103	0.249571	0.308919	2495.71	3089.19	161.827	200.309	14.5486	100	Confident
279	0	Single Protein	P30050	60S ribosomal protein L12 (RL12_HUMAN)	P30050	RL12_HUMAN 60S ribosomal protein L12 OS=Homo sapiens OX=9606 GN=RPL12 PE=1 SV=1		9	54.55	54.55	54.55	84.85	6	6	6	6	37	34	0.242857	0.701254	0.176482	0.509596	1764.82	5095.96	114.434	330.432	17.8075	100	Confident
280	0	Single Protein	P12004	Proliferating cell nuclear antigen (PCNA_HUMAN)	P12004	PCNA_HUMAN Proliferating cell nuclear antigen OS=Homo sapiens OX=9606 GN=PCNA PE=1 SV=1		20	23.75	23.75	23.75	78.54	6	6	6	6	36	33	0.160976	0.737801	0.11698	0.536154	1169.8	5361.54	75.8518	347.652	28.7503	100	Confident
281	0	Single Protein	P54727	UV excision repair protein RAD23 homolog B (RD23B_HUMAN)	P54727	RD23B_HUMAN UV excision repair protein RAD23 homolog B OS=Homo sapiens OX=9606 GN=RAD23B PE=1 SV=1		9	16.38	16.38	17.11	38.14	6	5	1	1	36	35	0.184783	0.53174	0.13428	0.386412	1342.8	3864.12	87.0697	250.557	43.1446	100	Confident
282	0	Single Protein	P78417	Glutathione S-transferase omega-1 (GSTO1_HUMAN)	P78417	GSTO1_HUMAN Glutathione S-transferase omega-1 OS=Homo sapiens OX=9606 GN=GSTO1 PE=1 SV=2		10	14.11	14.11	27.39	73.44	6	3	1	1	35	33	0.180791	0.240938	0.131379	0.175088	1313.79	1750.88	85.1888	113.53	27.548	100	Confident
283	0	Single Protein	P17931	Galectin-3 (LEG3_HUMAN)	P17931	LEG3_HUMAN Galectin-3 OS=Homo sapiens OX=9606 GN=LGALS3 PE=1 SV=5		14	30.8	30.8	30.8	42.8	6	6	2	2	34	27	0.252336	1.37137	0.183371	0.996567	1833.71	9965.67	118.901	646.192	26.1361	100	Confident
284	0	Single Protein	Q15084	Protein disulfide-isomerase A6 (PDIA6_HUMAN)	Q15084	PDIA6_HUMAN Protein disulfide-isomerase A6 OS=Homo sapiens OX=9606 GN=PDIA6 PE=1 SV=1		2	20.91	17.5	20.91	62.73	6	6	6	6	34	32	0.0993789	0.325711	0.0722179	0.236692	722.179	2366.92	46.8274	153.475	48.0913	100	Confident
285	0	Related Proteins	A0A087WUK2	Heterogeneous nuclear ribonucleoprotein D-like (A0A087WUK2_HUMAN)	A0A087WUK2,O14979	A0A087WUK2_HUMAN Heterogeneous nuclear ribonucleoprotein D-like OS=Homo sapiens OX=9606 GN=HNRNPDL PE=1 SV=1,HNRDL_HUMAN Heterogeneous nuclear ribonucleoprotein D-like OS=Homo sapiens OX=9606 GN=HNRNPDL PE=1 SV=3	O14979	4	12.67	12.67	14.88	76.58	6	4	5	3	33	24	0.0516393	0.168952	0.0375259	0.122776	375.259	1227.76	24.3325	79.6102	40.0156	100	Confident
286	0	Related Proteins	A0A7I2V464	Non-POU domain-containing octamer-binding protein (A0A7I2V464_HUMAN)	A0A7I2V464,A0A7I2V4J2,A0A7I2V4N2,A0A7I2V535,A0A7I2V5Y7,A0A7P0MRW0,C9IZL7,Q15233	A0A7I2V464_HUMAN Non-POU domain-containing octamer-binding protein OS=Homo sapiens OX=9606 GN=NONO PE=1 SV=1,A0A7I2V4J2_HUMAN Non-POU domain-containing octamer-binding protein OS=Homo sapiens OX=9606 GN=NONO PE=1 SV=1,A0A7I2V4N2_HUMAN Non-POU domain-containing octamer-binding protein OS=Homo sapiens OX=9606 GN=NONO PE=1 SV=1,A0A7I2V535_HUMAN Non-POU domain-containing octamer-binding protein OS=Ho…	A0A7I2V4J2,A0A7I2V4N2,A0A7I2V535,A0A7I2V5Y7,A0A7P0MRW0,C9IZL7,Q15233	X	21.94	21.94	21.94	63.89	6	6	1	1	32	28	0.1	0.263848	0.0726692	0.191736	726.692	1917.36	47.1201	124.325	42.0106	100	Confident
287	0	Related Proteins	G5E972	Lamina-associated polypeptide 2, isoforms beta/gamma (G5E972_HUMAN)	G5E972,P42166,P42167	G5E972_HUMAN Lamina-associated polypeptide 2, isoforms beta/gamma OS=Homo sapiens OX=9606 GN=TMPO PE=1 SV=1,LAP2A_HUMAN Lamina-associated polypeptide 2, isoform alpha OS=Homo sapiens OX=9606 GN=TMPO PE=1 SV=2,LAP2B_HUMAN Lamina-associated polypeptide 2, isoforms beta/gamma OS=Homo sapiens OX=9606 GN=TMPO PE=1 SV=2	P42166,P42167	12	22.95	22.95	22.95	70.53	6	6	4	4	31	30	0.0768025	0.249609	0.0558118	0.181389	558.118	1813.89	36.1894	117.616	46.2782	100	Confident
288	0	Related Proteins	H0YN26	Acidic leucine-rich nuclear phosphoprotein 32 family member A (H0YN26_HUMAN)	H0YN26,P39687	H0YN26_HUMAN Acidic leucine-rich nuclear phosphoprotein 32 family member A OS=Homo sapiens OX=9606 GN=ANP32A PE=1 SV=1,AN32A_HUMAN Acidic leucine-rich nuclear phosphoprotein 32 family member A OS=Homo sapiens OX=9606 GN=ANP32A PE=1 SV=1	P39687	15	24.86	24.86	24.86	58.19	6	6	1	1	31	23	0.129032	0.823348	0.0937667	0.598321	937.667	5983.21	60.8001	387.962	19.9851	100	Confident
289	0	Related Proteins	A0A0A0MR02	Outer mitochondrial membrane protein porin 2 (Fragment) (A0A0A0MR02_HUMAN)	A0A0A0MR02,P45880	A0A0A0MR02_HUMAN Outer mitochondrial membrane protein porin 2 (Fragment) OS=Homo sapiens OX=9606 GN=VDAC2 PE=1 SV=1,VDAC2_HUMAN Voltage-dependent anion-selective channel protein 2 OS=Homo sapiens OX=9606 GN=VDAC2 PE=1 SV=2	P45880	10	15.25	15.25	23.05	76.24	6	4	2	2	30	23	0.102326	0.389495	0.0743592	0.283043	743.592	2830.43	48.2159	183.531	30.3289	100	Confident
290	0	Related Proteins	M0QZC5	40S ribosomal protein S11 (M0QZC5_HUMAN)	M0QZC5,P62280	M0QZC5_HUMAN 40S ribosomal protein S11 OS=Homo sapiens OX=9606 GN=RPS11 PE=1 SV=1,RS11_HUMAN 40S ribosomal protein S11 OS=Homo sapiens OX=9606 GN=RPS11 PE=1 SV=3	P62280	19	33.9	33.9	42.37	77.97	6	4	4	3	28	24	0.244565	0.406527	0.177724	0.29542	1777.24	2954.2	115.239	191.556	13.9885	100	Confident
291	0	Single Protein	P40121	Macrophage-capping protein (CAPG_HUMAN)	P40121	CAPG_HUMAN Macrophage-capping protein OS=Homo sapiens OX=9606 GN=CAPG PE=1 SV=2		2	21.55	21.55	24.43	41.95	6	5	1	1	26	26	0.0919118	0.389495	0.0667916	0.283043	667.916	2830.43	43.3089	183.531	38.4745	100	Confident
292	0	Single Protein	P61586	Transforming protein RhoA (RHOA_HUMAN)	P61586	RHOA_HUMAN Transforming protein RhoA OS=Homo sapiens OX=9606 GN=RHOA PE=1 SV=1		3	26.42	26.42	26.94	59.07	6	5	2	2	24	23	0.13253	0.508591	0.0963086	0.369589	963.086	3695.89	62.4483	239.648	21.7541	100	Confident
293	0	Single Protein	Q92688	Acidic leucine-rich nuclear phosphoprotein 32 family member B (AN32B_HUMAN)	Q92688	AN32B_HUMAN Acidic leucine-rich nuclear phosphoprotein 32 family member B OS=Homo sapiens OX=9606 GN=ANP32B PE=1 SV=1		9	16.33	16.33	16.33	44.22	6	6	3	3	23	19	0.115108	0.637894	0.083648	0.463552	836.48	4635.52	54.2389	300.576	28.7703	100	Confident
294	0	Related Proteins	A2A3R5	40S ribosomal protein S6 (A2A3R5_HUMAN)	A2A3R5,P62753	A2A3R5_HUMAN 40S ribosomal protein S6 OS=Homo sapiens OX=9606 GN=RPS6 PE=1 SV=1,RS6_HUMAN 40S ribosomal protein S6 OS=Homo sapiens OX=9606 GN=RPS6 PE=1 SV=1	P62753	9	22.02	22.02	25.69	73.85	6	5	5	4	23	22	0.136646	0.21957	0.0992996	0.15956	992.996	1595.6	64.3877	103.462	24.953	100	Confident
295	0	Single Protein	Q9Y2Q3	Glutathione S-transferase kappa 1 (GSTK1_HUMAN)	Q9Y2Q3	GSTK1_HUMAN Glutathione S-transferase kappa 1 OS=Homo sapiens OX=9606 GN=GSTK1 PE=1 SV=3		7	23.89	23.89	30.53	79.2	6	4	1	1	22	17	0.0788177	0.467799	0.0572762	0.339946	572.762	3399.46	37.139	220.427	25.4803	100	Confident
296	0	Single Protein	Q96KP4	Cytosolic non-specific dipeptidase (CNDP2_HUMAN)	Q96KP4	CNDP2_HUMAN Cytosolic non-specific dipeptidase OS=Homo sapiens OX=9606 GN=CNDP2 PE=1 SV=2		18	10.74	10.74	15.58	77.05	6	4	3	3	21	18	0.04038	0.182299	0.0293439	0.132475	293.439	1324.75	19.0271	85.8994	52.8449	100	Confident
297	0	Related Proteins	A0A0A0MS51	Actin-depolymerizing factor (A0A0A0MS51_HUMAN)	A0A0A0MS51,A0A0A0MT01,P06396	A0A0A0MS51_HUMAN Actin-depolymerizing factor OS=Homo sapiens OX=9606 GN=GSN PE=1 SV=1,A0A0A0MT01_HUMAN Actin-depolymerizing factor OS=Homo sapiens OX=9606 GN=GSN PE=1 SV=1,GELS_HUMAN Gelsolin OS=Homo sapiens OX=9606 GN=GSN PE=1 SV=1	A0A0A0MT01,P06396	9	8.02	4.28	10.29	49.33	6	4	5	3	20	12	0.0243902	0.118872	0.0177242	0.0863835	177.242	863.835	11.4927	56.0127	82.4743	100	Confident
298	0	Related Proteins	P62424	60S ribosomal protein L7a (RL7A_HUMAN)	P62424,Q5T8U2	RL7A_HUMAN 60S ribosomal protein L7a OS=Homo sapiens OX=9606 GN=RPL7A PE=1 SV=2,Q5T8U2_HUMAN 60S ribosomal protein L7a OS=Homo sapiens OX=9606 GN=RPL7A PE=1 SV=1	Q5T8U2	9	9.4	9.4	19.55	69.17	6	4	3	2	20	19	0.0724638	0.165914	0.0526589	0.120569	526.589	1205.69	34.145	78.179	29.977	100	Confident
299	0	Related Proteins	A0A087X1Z3	Proteasome activator complex subunit 2 (A0A087X1Z3_HUMAN)	A0A087X1Z3,H0YM70,Q9UL46	A0A087X1Z3_HUMAN Proteasome activator complex subunit 2 OS=Homo sapiens OX=9606 GN=PSME2 PE=1 SV=1,H0YM70_HUMAN Proteasome activator complex subunit 2 OS=Homo sapiens OX=9606 GN=PSME2 PE=1 SV=1,PSME2_HUMAN Proteasome activator complex subunit 2 OS=Homo sapiens OX=9606 GN=PSME2 PE=1 SV=4	H0YM70,Q9UL46	14	30.71	30.71	30.71	86.22	6	6	5	5	19	16	0.0730594	0.467799	0.0530917	0.339946	530.917	3399.46	34.4256	220.427	29.1083	100	Confident
300	0	Single Protein	P61158	Actin-related protein 3 (ARP3_HUMAN)	P61158	ARP3_HUMAN Actin-related protein 3 OS=Homo sapiens OX=9606 GN=ACTR3 PE=1 SV=3		2	17.94	10.53	17.94	66.27	6	6	1	1	18	15	0.0490196	0.359356	0.0356222	0.261142	356.222	2611.42	23.0981	169.329	47.341	100	Confident
301	0	Single Protein	Q07666	KH domain-containing, RNA-binding, signal transduction-associated protein 1 (KHDR1_HUMAN)	Q07666	KHDR1_HUMAN KH domain-containing, RNA-binding, signal transduction-associated protein 1 OS=Homo sapiens OX=9606 GN=KHDRBS1 PE=1 SV=1		1	10.84	10.84	12.19	49.44	6	5	5	4	18	15	0.0607287	0.223825	0.0441311	0.162652	441.311	1626.52	28.6154	105.466	48.1972	100	Confident
302	0	Single Protein	Q9UNZ2	NSFL1 cofactor p47 (NSF1C_HUMAN)	Q9UNZ2	NSF1C_HUMAN NSFL1 cofactor p47 OS=Homo sapiens OX=9606 GN=NSFL1C PE=1 SV=2		20	14.59	10.27	21.35	72.97	6	4	1	1	17	14	0.0477816	0.258925	0.0347225	0.188159	347.225	1881.59	22.5147	122.006	40.5483	100	Confident
303	0	Single Protein	Q15293	Reticulocalbin-1 (RCN1_HUMAN)	Q15293	RCN1_HUMAN Reticulocalbin-1 OS=Homo sapiens OX=9606 GN=RCN1 PE=1 SV=1		11	17.52	17.52	21.45	54.08	6	4	5	3	17	15	0.055336	0.211528	0.0402122	0.153716	402.122	1537.16	26.0744	99.672	38.8662	100	Confident
304	0	Single Protein	P55884	Eukaryotic translation initiation factor 3 subunit B (EIF3B_HUMAN)	P55884	EIF3B_HUMAN Eukaryotic translation initiation factor 3 subunit B OS=Homo sapiens OX=9606 GN=EIF3B PE=1 SV=3		7	7.25	7.25	8.72	58.23	6	5	5	4	17	15	0.0285714	0.130294	0.0207626	0.0946838	207.626	946.838	13.4629	61.3947	92.4238	100	Confident
305	0	Related Proteins	C9JMC5	Aldehyde dehydrogenase, dimeric NADP-preferring (Fragment) (C9JMC5_HUMAN)	C9JMC5,E9PNN6,I3L3I9,P30838	C9JMC5_HUMAN Aldehyde dehydrogenase, dimeric NADP-preferring (Fragment) OS=Homo sapiens OX=9606 GN=ALDH3A1 PE=1 SV=1,E9PNN6_HUMAN Aldehyde dehydrogenase, dimeric NADP-preferring OS=Homo sapiens OX=9606 GN=ALDH3A1 PE=1 SV=1,I3L3I9_HUMAN Aldehyde dehydrogenase, dimeric NADP-preferring OS=Homo sapiens OX=9606 GN=ALDH3A1 PE=1 SV=1,AL3A1_HUMAN Aldehyde dehydrogenase, dimeric NADP-preferring OS=Homo sa…	E9PNN6,I3L3I9,P30838	17	14.52	14.52	18.28	56.72	6	5	2	2	16	13	0.035865	0.389495	0.0260628	0.283043	260.628	2830.43	16.8996	183.531	41.6214	100	Confident
306	0	Single Protein	Q9Y265	RuvB-like 1 (RUVB1_HUMAN)	Q9Y265	RUVB1_HUMAN RuvB-like 1 OS=Homo sapiens OX=9606 GN=RUVBL1 PE=1 SV=1		3	10.31	10.31	15.35	68.42	6	4	2	2	16	13	0.0358209	0.175372	0.0260308	0.127442	260.308	1274.42	16.8788	82.6356	50.1963	100	Confident
307	0	Single Protein	Q7KZF4	Staphylococcal nuclease domain-containing protein 1 (SND1_HUMAN)	Q7KZF4	SND1_HUMAN Staphylococcal nuclease domain-containing protein 1 OS=Homo sapiens OX=9606 GN=SND1 PE=1 SV=1		7	6.59	6.59	7.47	72.2	6	5	4	3	15	12	0.0163711	0.102485	0.0118967	0.0744754	118.967	744.754	7.71407	48.2912	101.934	100	Confident
308	0	Single Protein	O43776	Asparagine--tRNA ligase, cytoplasmic (SYNC_HUMAN)	O43776	SYNC_HUMAN Asparagine--tRNA ligase, cytoplasmic OS=Homo sapiens OX=9606 GN=NARS1 PE=1 SV=1		18	11.5	11.5	13.14	66.24	6	5	5	4	14	12	0.0330579	0.173396	0.0240229	0.126005	240.229	1260.05	15.5769	81.7041	62.9025	100	Confident
309	0	Single Protein	Q9HB71	Calcyclin-binding protein (CYBP_HUMAN)	Q9HB71	CYBP_HUMAN Calcyclin-binding protein OS=Homo sapiens OX=9606 GN=CACYBP PE=1 SV=2		1	24.56	24.56	34.65	83.33	6	4	4	2	14	12	0.0631579	0.26638	0.0458964	0.193576	458.964	1935.76	29.7601	125.519	26.1936	100	Confident
310	0	Single Protein	P30040	Endoplasmic reticulum resident protein 29 (ERP29_HUMAN)	P30040	ERP29_HUMAN Endoplasmic reticulum resident protein 29 OS=Homo sapiens OX=9606 GN=ERP29 PE=1 SV=4		12	16.09	10.34	26.82	58.24	6	3	2	1	13	8	0.0353982	0.211528	0.0257236	0.153716	257.236	1537.16	16.6797	99.672	28.9752	100	Confident
311	0	Single Protein	P49773	Adenosine 5'-monophosphoramidase HINT1 (HINT1_HUMAN)	P49773	HINT1_HUMAN Adenosine 5'-monophosphoramidase HINT1 OS=Homo sapiens OX=9606 GN=HINT1 PE=1 SV=2		5	73.02	46.83	75.4	53.17	6	5	4	3	12	11	0.0973451	1.27585	0.07074	0.927147	707.4	9271.47	45.8691	601.18	13.7931	100	Confident
312	0	Single Protein	Q32MZ4	Leucine-rich repeat flightless-interacting protein 1 (LRRF1_HUMAN)	Q32MZ4	LRRF1_HUMAN Leucine-rich repeat flightless-interacting protein 1 OS=Homo sapiens OX=9606 GN=LRRFIP1 PE=1 SV=2		2	5.94	5.94	8.91	60.4	6	4	5	3	12	11	0.0185529	0.0935407	0.0134822	0.0679753	134.822	679.753	8.74213	44.0765	89.1987	100	Confident
313	0	Related Proteins	A0A7P0T937	Calnexin (A0A7P0T937_HUMAN)	A0A7P0T937,A0A7P0TAE9,A0A7P0TB65,A0A7P0Z484,D6RGY2,P27824	A0A7P0T937_HUMAN Calnexin OS=Homo sapiens OX=9606 GN=CANX PE=1 SV=1,A0A7P0TAE9_HUMAN Calnexin OS=Homo sapiens OX=9606 GN=CANX PE=1 SV=1,A0A7P0TB65_HUMAN Calnexin OS=Homo sapiens OX=9606 GN=CANX PE=1 SV=1,A0A7P0Z484_HUMAN Calnexin OS=Homo sapiens OX=9606 GN=CANX PE=1 SV=1,D6RGY2_HUMAN Calnexin OS=Homo sapiens OX=9606 GN=CANX PE=1 SV=2,CALX_HUMAN Calnexin OS=Homo sapiens OX=9606 GN=CANX PE=1 SV=2	A0A7P0TAE9,A0A7P0TB65,A0A7P0Z484,D6RGY2,P27824	5	12.35	6.94	13.71	48.73	6	5	1	1	12	11	0.0221519	0.207723	0.0160976	0.15095	160.976	1509.5	10.438	97.8791	67.3968	100	Confident
314	0	Related Proteins	B0YIW6	Coatomer subunit delta (B0YIW6_HUMAN)	B0YIW6,P48444	B0YIW6_HUMAN Coatomer subunit delta OS=Homo sapiens OX=9606 GN=ARCN1 PE=1 SV=1,COPD_HUMAN Coatomer subunit delta OS=Homo sapiens OX=9606 GN=ARCN1 PE=1 SV=1	P48444	11	7.07	7.07	15.4	56.34	6	3	6	3	12	8	0.0221607	0.110336	0.016104	0.0801805	161.04	801.805	10.4421	51.9906	61.5873	100	Confident
315	0	Related Proteins	A0A7P0T840	Calnexin (A0A7P0T840_HUMAN)	A0A7P0T840,A0A7P0T8G1,A0A7P0T937,A0A7P0T9L0,A0A7P0TAE9,A0A7P0TB65,A0A7P0Z4D6,D6RGY2,P27824	A0A7P0T840_HUMAN Calnexin OS=Homo sapiens OX=9606 GN=CANX PE=1 SV=1,A0A7P0T8G1_HUMAN Calnexin OS=Homo sapiens OX=9606 GN=CANX PE=1 SV=1,A0A7P0T937_HUMAN Calnexin OS=Homo sapiens OX=9606 GN=CANX PE=1 SV=1,A0A7P0T9L0_HUMAN Calnexin OS=Homo sapiens OX=9606 GN=CANX PE=1 SV=1,A0A7P0TAE9_HUMAN Calnexin OS=Homo sapiens OX=9606 GN=CANX PE=1 SV=1,A0A7P0TB65_HUMAN Calnexin OS=Homo sapiens OX=9606 GN=CANX P…	A0A7P0T8G1,A0A7P0T937,A0A7P0T9L0,A0A7P0TAE9,A0A7P0TB65,A0A7P0Z4D6,D6RGY2,P27824	5	12.33	7	13.67	49.5	6	5	2	2	12	11	0.0215385	0.207723	0.0156518	0.15095	156.518	1509.5	10.1489	97.8791	68.2023	100	Confident
316	0	Related Proteins	A0A7I2V2T3	Inosine-5'-monophosphate dehydrogenase (A0A7I2V2T3_HUMAN)	A0A7I2V2T3,A0A7I2YQK5,E7ETK5,H0Y4R1,P12268	A0A7I2V2T3_HUMAN Inosine-5'-monophosphate dehydrogenase OS=Homo sapiens OX=9606 GN=IMPDH2 PE=1 SV=1,A0A7I2YQK5_HUMAN Inosine-5'-monophosphate dehydrogenase OS=Homo sapiens OX=9606 GN=IMPDH2 PE=1 SV=1,E7ETK5_HUMAN Inosine-5'-monophosphate dehydrogenase OS=Homo sapiens OX=9606 GN=IMPDH2 PE=1 SV=2,H0Y4R1_HUMAN Inosine-5'-monophosphate dehydrogenase OS=Homo sapiens OX=9606 GN=IMPDH2 PE=1 SV=2,IMDH2_H…	A0A7I2YQK5,E7ETK5,H0Y4R1,P12268	3	11.11	11.11	13.03	54.79	6	5	5	4	10	9	0.0238095	0.207723	0.0173022	0.15095	173.022	1509.5	11.2191	97.8791	56.8063	100	Confident
317	0	Single Protein	Q99832	T-complex protein 1 subunit eta (TCPH_HUMAN)	Q99832	TCPH_HUMAN T-complex protein 1 subunit eta OS=Homo sapiens OX=9606 GN=CCT7 PE=1 SV=2		2	7.37	7.37	15.65	77.35	6	3	4	2	10	7	0.0134529	0.108603	0.00977613	0.0789211	97.7613	789.211	6.33902	51.1739	59.3289	100	Confident
318	0	Related Proteins	O95793	Double-stranded RNA-binding protein Staufen homolog 1 (STAU1_HUMAN)	O95793,Q5JW30	STAU1_HUMAN Double-stranded RNA-binding protein Staufen homolog 1 OS=Homo sapiens OX=9606 GN=STAU1 PE=1 SV=2,Q5JW30_HUMAN Double-stranded RNA-binding protein Staufen homolog 1 OS=Homo sapiens OX=9606 GN=STAU1 PE=1 SV=1	Q5JW30	20	8.15	8.15	12.13	64.3	6	4	4	3	9	6	0.0142857	0.147365	0.0103813	0.107089	103.813	1070.89	6.73144	69.4384	63.1428	100	Confident
319	0	Single Protein	Q8IVF2	Protein AHNAK2 (AHNK2_HUMAN)	Q8IVF2	AHNK2_HUMAN Protein AHNAK2 OS=Homo sapiens OX=9606 GN=AHNAK2 PE=1 SV=2		14	2.85	2.85	4.33	72.98	6	1	6	1	9	5	5.66291e-05	0.00317664	4.1152e-05	0.00230844	0.41152	23.0844	0.0266837	1.49684	616.242	100	Doubtful
320	0	Single Protein	O43852	Calumenin (CALU_HUMAN)	O43852	CALU_HUMAN Calumenin OS=Homo sapiens OX=9606 GN=CALU PE=1 SV=2		7	9.84	9.84	20.32	78.1	6	3	5	2	8	6	0.0182482	0.178769	0.0132608	0.12991	132.608	1299.1	8.59855	84.2359	37.0835	100	Confident
321	0	Related Proteins	K7EKI0	Envoplakin (K7EKI0_HUMAN)	K7EKI0,Q92817	K7EKI0_HUMAN Envoplakin OS=Homo sapiens OX=9606 GN=EVPL PE=1 SV=1,EVPL_HUMAN Envoplakin OS=Homo sapiens OX=9606 GN=EVPL PE=1 SV=3	Q92817	17	0.83	0	3.55	71.34	6	1	6	1	8	1	0.000610128	0.00726711	0.000443375	0.00528095	4.43375	52.8095	0.287493	3.42427	233.688	100	Doubtful
322	0	Single Protein	P17655	Calpain-2 catalytic subunit (CAN2_HUMAN)	P17655	CAN2_HUMAN Calpain-2 catalytic subunit OS=Homo sapiens OX=9606 GN=CAPN2 PE=1 SV=6		1	4.14	4.14	11.57	60.86	6	2	6	2	6	2	0.00359066	0.0585012	0.00260931	0.0425124	26.0931	425.124	1.69192	27.5658	79.9448	100	Confident
323	0	Related Proteins	E9PI65	Heat shock cognate 71 kDa protein (Fragment) (E9PI65_HUMAN)	E9PI65,E9PK54,E9PLF4,E9PN89,E9PQK7,E9PQQ4,P11142	E9PI65_HUMAN Heat shock cognate 71 kDa protein (Fragment) OS=Homo sapiens OX=9606 GN=HSPA8 PE=1 SV=1,E9PK54_HUMAN Heat shock cognate 71 kDa protein (Fragment) OS=Homo sapiens OX=9606 GN=HSPA8 PE=1 SV=8,E9PLF4_HUMAN Heat shock cognate 71 kDa protein (Fragment) OS=Homo sapiens OX=9606 GN=HSPA8 PE=1 SV=1,E9PN89_HUMAN Heat shock cognate 71 kDa protein (Fragment) OS=Homo sapiens OX=9606 GN=HSPA8 PE=1 …	E9PK54,E9PLF4,E9PN89,E9PQK7,E9PQQ4,P11142	11	32.74	32.74	32.74	91.07	5	5	1	1	131	126	0.823529	1.05353	0.598452	0.765588	5984.52	7655.88	388.048	496.422	17.9051	100	Confident
324	0	Related Proteins	P0C0S5	Histone H2A.Z (H2AZ_HUMAN)	P0C0S5,Q71UI9	H2AZ_HUMAN Histone H2A.Z OS=Homo sapiens OX=9606 GN=H2AZ1 PE=1 SV=2,H2AV_HUMAN Histone H2A.V OS=Homo sapiens OX=9606 GN=H2AZ2 PE=1 SV=3	Q71UI9	4	48.44	48.44	48.44	60.16	5	5	1	1	88	79	0.37381	0.615598	0.271644	0.44735	2716.44	4473.5	176.139	290.07	13.5446	100	Confident
325	0	Related Proteins	E5RGE1	14-3-3 protein zeta/delta (Fragment) (E5RGE1_HUMAN)	E5RGE1,E5RIR4,E7ESK7,E7EVZ2,E7EX29,E9PD24,P63104	E5RGE1_HUMAN 14-3-3 protein zeta/delta (Fragment) OS=Homo sapiens OX=9606 GN=YWHAZ PE=1 SV=8,E5RIR4_HUMAN 14-3-3 protein zeta/delta (Fragment) OS=Homo sapiens OX=9606 GN=YWHAZ PE=1 SV=1,E7ESK7_HUMAN 14-3-3 protein zeta/delta (Fragment) OS=Homo sapiens OX=9606 GN=YWHAZ PE=1 SV=1,E7EVZ2_HUMAN 14-3-3 protein zeta/delta (Fragment) OS=Homo sapiens OX=9606 GN=YWHAZ PE=1 SV=1,E7EX29_HUMAN 14-3-3 protein…	E5RIR4,E7ESK7,E7EVZ2,E7EX29,E9PD24,P63104	8	78.43	78.43	78.43	86.27	5	4	4	3	80	67	0.840909	2.16228	0.611082	1.57131	6110.82	15713.1	396.237	1018.87	5.75979	100	Confident
326	0	Single Protein	P05387	60S acidic ribosomal protein P2 (RLA2_HUMAN)	P05387	RLA2_HUMAN 60S acidic ribosomal protein P2 OS=Homo sapiens OX=9606 GN=RPLP2 PE=1 SV=1		11	48.7	48.7	48.7	61.74	5	5	3	3	73	71	1	1.42446	0.726692	1.03515	7266.92	10351.5	471.201	671.208	11.6578	100	Confident
327	0	Related Proteins	A0A087WWU8	Tropomyosin alpha-3 chain (A0A087WWU8_HUMAN)	A0A087WWU8,D6R904,Q5VU61	A0A087WWU8_HUMAN Tropomyosin alpha-3 chain OS=Homo sapiens OX=9606 GN=TPM3 PE=1 SV=1,D6R904_HUMAN Tropomyosin alpha-3 chain OS=Homo sapiens OX=9606 GN=TPM3 PE=1 SV=1,Q5VU61_HUMAN Tropomyosin alpha-3 chain OS=Homo sapiens OX=9606 GN=TPM3 PE=1 SV=3	D6R904,Q5VU61	1	12.78	12.78	12.78	81.94	5	5	5	5	54	51	0.274194	0.315369	0.199254	0.229176	1992.54	2291.76	129.2	148.602	26.4044	100	Confident
328	0	Single Protein	P24534	Elongation factor 1-beta (EF1B_HUMAN)	P24534	EF1B_HUMAN Elongation factor 1-beta OS=Homo sapiens OX=9606 GN=EEF1B2 PE=1 SV=3		2	24.44	24.44	28.89	63.56	5	4	5	4	54	52	0.307692	0.425103	0.223598	0.308919	2235.98	3089.19	144.985	200.309	24.7483	100	Confident
329	0	Related Proteins	B2R5W2	Heterogeneous nuclear ribonucleoproteins C1/C2 (B2R5W2_HUMAN)	B2R5W2,B4DSU6,B4DY08,G3V251,G3V2Q1,G3V3K6,G3V4C1,G3V4W0,G3V555,G3V575,G3V576,G3V5X6,P07910	B2R5W2_HUMAN Heterogeneous nuclear ribonucleoproteins C1/C2 OS=Homo sapiens OX=9606 GN=HNRNPC PE=1 SV=1,B4DSU6_HUMAN Heterogeneous nuclear ribonucleoproteins C1/C2 OS=Homo sapiens OX=9606 GN=HNRNPC PE=1 SV=1,B4DY08_HUMAN Heterogeneous nuclear ribonucleoproteins C1/C2 OS=Homo sapiens OX=9606 GN=HNRNPC PE=1 SV=1,G3V251_HUMAN Heterogeneous nuclear ribonucleoproteins C1/C2 (Fragment) OS=Homo sapiens …	B4DSU6,B4DY08,G3V251,G3V2Q1,G3V3K6,G3V4C1,G3V4W0,G3V555,G3V575,G3V576,G3V5X6,P07910	14	13.45	13.45	16.9	75.52	5	3	1	1	51	44	0.18107	0.154782	0.131582	0.112479	1315.82	1124.79	85.3203	72.9334	31.9288	100	Confident
330	0	Related Proteins	M0QYF7	40S ribosomal protein S19 (Fragment) (M0QYF7_HUMAN)	M0QYF7,M0R140,M0R2L9,P39019	M0QYF7_HUMAN 40S ribosomal protein S19 (Fragment) OS=Homo sapiens OX=9606 GN=RPS19 PE=1 SV=1,M0R140_HUMAN 40S ribosomal protein S19 (Fragment) OS=Homo sapiens OX=9606 GN=RPS19 PE=1 SV=1,M0R2L9_HUMAN 40S ribosomal protein S19 (Fragment) OS=Homo sapiens OX=9606 GN=RPS19 PE=1 SV=1,RS19_HUMAN 40S ribosomal protein S19 OS=Homo sapiens OX=9606 GN=RPS19 PE=1 SV=2	M0R140,M0R2L9,P39019	19	43	43	43	85	5	5	5	5	51	47	0.552941	1.05353	0.401818	0.765588	4018.18	7655.88	260.546	496.422	11.598	100	Confident
331	0	Related Proteins	E9PL71	Elongation factor 1-delta (Fragment) (E9PL71_HUMAN)	E9PL71,E9PN91	E9PL71_HUMAN Elongation factor 1-delta (Fragment) OS=Homo sapiens OX=9606 GN=EEF1D PE=1 SV=1,E9PN91_HUMAN Elongation factor 1-delta OS=Homo sapiens OX=9606 GN=EEF1D PE=1 SV=1	E9PN91	8	31.55	31.55	36.36	74.87	5	4	1	1	47	46	0.148485	0.492496	0.107903	0.357893	1079.03	3578.93	69.9662	232.064	20.8063	100	Confident
332	0	Related Proteins	H0Y8G5	Heterogeneous nuclear ribonucleoprotein D0 (Fragment) (H0Y8G5_HUMAN)	H0Y8G5,H0YA96,Q14103	H0Y8G5_HUMAN Heterogeneous nuclear ribonucleoprotein D0 (Fragment) OS=Homo sapiens OX=9606 GN=HNRNPD PE=1 SV=8,H0YA96_HUMAN Heterogeneous nuclear ribonucleoprotein D0 (Fragment) OS=Homo sapiens OX=9606 GN=HNRNPD PE=1 SV=1,HNRPD_HUMAN Heterogeneous nuclear ribonucleoprotein D0 OS=Homo sapiens OX=9606 GN=HNRNPD PE=1 SV=1	H0YA96,Q14103	4	24.62	17.31	24.62	66.92	5	5	1	1	45	41	0.188218	0.315369	0.136777	0.229176	1367.77	2291.76	88.6887	148.602	29.6485	100	Confident
333	0	Related Proteins	D6R9B6	40S ribosomal protein S3a (D6R9B6_HUMAN)	D6R9B6,D6RAT0,D6RG13,H0Y9Y4,P61247	D6R9B6_HUMAN 40S ribosomal protein S3a OS=Homo sapiens OX=9606 GN=RPS3A PE=1 SV=1,D6RAT0_HUMAN 40S ribosomal protein S3a OS=Homo sapiens OX=9606 GN=RPS3A PE=1 SV=1,D6RG13_HUMAN 40S ribosomal protein S3a (Fragment) OS=Homo sapiens OX=9606 GN=RPS3A PE=1 SV=1,H0Y9Y4_HUMAN 40S ribosomal protein S3a (Fragment) OS=Homo sapiens OX=9606 GN=RPS3A PE=1 SV=1,RS3A_HUMAN 40S ribosomal protein S3a OS=Homo sapi…	D6RAT0,D6RG13,H0Y9Y4,P61247	4	42.76	42.76	42.76	82.76	5	5	1	1	45	38	0.316667	0.557068	0.230119	0.404817	2301.19	4048.17	149.214	262.491	16.5256	100	Confident
334	0	Single Protein	P62906	60S ribosomal protein L10a (RL10A_HUMAN)	P62906	RL10A_HUMAN 60S ribosomal protein L10a OS=Homo sapiens OX=9606 GN=RPL10A PE=1 SV=2		6	23.96	23.96	23.96	81.57	5	4	5	4	44	38	0.214689	0.251875	0.156013	0.183036	1560.13	1830.36	101.162	118.684	24.8155	100	Confident
335	0	Single Protein	O00299	Chloride intracellular channel protein 1 (CLIC1_HUMAN)	O00299	CLIC1_HUMAN Chloride intracellular channel protein 1 OS=Homo sapiens OX=9606 GN=CLIC1 PE=1 SV=4		6	26.97	26.97	26.97	78.42	5	5	5	5	43	36	0.167442	0.53174	0.121679	0.386412	1216.79	3864.12	78.8987	250.557	26.9057	100	Confident
336	0	Related Proteins	A0A7I2V2L6	Helix-destabilizing protein (A0A7I2V2L6_HUMAN)	A0A7I2V2L6,A0A7I2V3R8,A0A7I2V3W0,A0A7I2YQ85,F8VTQ5,F8W646,F8W6I7,P09651	A0A7I2V2L6_HUMAN Helix-destabilizing protein OS=Homo sapiens OX=9606 GN=HNRNPA1 PE=1 SV=1,A0A7I2V3R8_HUMAN Helix-destabilizing protein OS=Homo sapiens OX=9606 GN=HNRNPA1 PE=1 SV=1,A0A7I2V3W0_HUMAN Helix-destabilizing protein OS=Homo sapiens OX=9606 GN=HNRNPA1 PE=1 SV=1,A0A7I2YQ85_HUMAN Heterogeneous nuclear ribonucleoprotein A1 OS=Homo sapiens OX=9606 GN=HNRNPA1 PE=1 SV=1,F8VTQ5_HUMAN Heterogeneo…	A0A7I2V3R8,A0A7I2V3W0,A0A7I2YQ85,F8VTQ5,F8W646,F8W6I7,P09651	12	11.57	11.57	11.57	86.36	5	5	2	2	40	38	0.181818	0.403004	0.132126	0.29286	1321.26	2928.6	85.6729	189.896	26.6821	100	Confident
337	0	Related Proteins	J3KTF8	Rho GDP-dissociation inhibitor 1 (Fragment) (J3KTF8_HUMAN)	J3KTF8,J3QQX2,P52565	J3KTF8_HUMAN Rho GDP-dissociation inhibitor 1 (Fragment) OS=Homo sapiens OX=9606 GN=ARHGDIA PE=1 SV=8,J3QQX2_HUMAN Rho GDP-dissociation inhibitor 1 OS=Homo sapiens OX=9606 GN=ARHGDIA PE=1 SV=1,GDIR1_HUMAN Rho GDP-dissociation inhibitor 1 OS=Homo sapiens OX=9606 GN=ARHGDIA PE=1 SV=3	J3QQX2,P52565	17	27.98	27.98	27.98	51.3	5	5	1	1	36	35	0.353535	0.615598	0.256911	0.44735	2569.11	4473.5	166.586	290.07	21.504	100	Confident
338	0	Related Proteins	A0A5K1VW95	Malate dehydrogenase (A0A5K1VW95_HUMAN)	A0A5K1VW95,B8ZZ51,B9A041,P40925	A0A5K1VW95_HUMAN Malate dehydrogenase OS=Homo sapiens OX=9606 GN=MDH1 PE=1 SV=1,B8ZZ51_HUMAN Malate dehydrogenase, cytoplasmic OS=Homo sapiens OX=9606 GN=MDH1 PE=1 SV=1,B9A041_HUMAN Malate dehydrogenase, cytoplasmic OS=Homo sapiens OX=9606 GN=MDH1 PE=1 SV=1,MDHC_HUMAN Malate dehydrogenase, cytoplasmic OS=Homo sapiens OX=9606 GN=MDH1 PE=1 SV=4	B8ZZ51,B9A041,P40925	2	17.28	14.45	17.28	60.06	5	5	3	3	30	27	0.113924	0.277565	0.0827877	0.201704	827.877	2017.04	53.6811	130.789	38.593	100	Confident
339	0	Related Proteins	A0A2R8YEM3	Ribosomal protein L15 (Fragment) (A0A2R8YEM3_HUMAN)	A0A2R8YEM3,E7ENU7,E7EQV9,P61313	A0A2R8YEM3_HUMAN Ribosomal protein L15 (Fragment) OS=Homo sapiens OX=9606 GN=RPL15 PE=1 SV=1,E7ENU7_HUMAN Ribosomal protein L15 (Fragment) OS=Homo sapiens OX=9606 GN=RPL15 PE=1 SV=1,E7EQV9_HUMAN Ribosomal protein L15 (Fragment) OS=Homo sapiens OX=9606 GN=RPL15 PE=1 SV=1,RL15_HUMAN 60S ribosomal protein L15 OS=Homo sapiens OX=9606 GN=RPL15 PE=1 SV=2	E7ENU7,E7EQV9,P61313	3	26.04	26.04	33.14	80.47	5	4	2	2	29	22	0.102941	0.311134	0.0748066	0.226099	748.066	2260.99	48.506	146.607	19.9558	100	Confident
340	0	Single Protein	Q13185	Chromobox protein homolog 3 (CBX3_HUMAN)	Q13185	CBX3_HUMAN Chromobox protein homolog 3 OS=Homo sapiens OX=9606 GN=CBX3 PE=1 SV=4		7	23.5	23.5	29.51	67.21	5	4	1	1	25	20	0.13245	0.321941	0.0962506	0.233952	962.506	2339.52	62.4107	151.699	20.7983	100	Confident
341	0	Related Proteins	A0A7P0T8F1	4F2 cell-surface antigen heavy chain (A0A7P0T8F1_HUMAN)	A0A7P0T8F1,A0A7P0T8U7,A0A7P0TAN7,A0A7P0TAS6,A0A7P0TAT7,A0A7P0Z4A0,A0A7P0Z4P5,F5GZS6,H0YFS2,H0YH36,J3KPF3,P08195	A0A7P0T8F1_HUMAN 4F2 cell-surface antigen heavy chain OS=Homo sapiens OX=9606 GN=SLC3A2 PE=1 SV=1,A0A7P0T8U7_HUMAN 4F2 cell-surface antigen heavy chain OS=Homo sapiens OX=9606 GN=SLC3A2 PE=1 SV=1,A0A7P0TAN7_HUMAN 4F2 cell-surface antigen heavy chain OS=Homo sapiens OX=9606 GN=SLC3A2 PE=1 SV=1,A0A7P0TAS6_HUMAN 4F2 cell-surface antigen heavy chain OS=Homo sapiens OX=9606 GN=SLC3A2 PE=1 SV=1,A0A7P0T…	A0A7P0T8U7,A0A7P0TAN7,A0A7P0TAS6,A0A7P0TAT7,A0A7P0Z4A0,A0A7P0Z4P5,F5GZS6,H0YFS2,H0YH36,J3KPF3,P08195	11	13.07	13.07	15.08	72.61	5	4	1	1	25	23	0.0689103	0.26638	0.0500765	0.193576	500.765	1935.76	32.4706	125.519	43.4834	100	Confident
342	0	Single Protein	P13073	Cytochrome c oxidase subunit 4 isoform 1, mitochondrial (COX41_HUMAN)	P13073	COX41_HUMAN Cytochrome c oxidase subunit 4 isoform 1, mitochondrial OS=Homo sapiens OX=9606 GN=COX4I1 PE=1 SV=1		16	26.04	26.04	31.95	84.02	5	4	2	1	25	23	0.161972	0.389495	0.117704	0.283043	1177.04	2830.43	76.3213	183.531	19.564	100	Confident
343	0	Single Protein	P84090	Enhancer of rudimentary homolog (ERH_HUMAN)	P84090	ERH_HUMAN Enhancer of rudimentary homolog OS=Homo sapiens OX=9606 GN=ERH PE=1 SV=1		14	32.69	28.85	49.04	60.58	5	4	2	2	25	19	0.301587	1.15443	0.219161	0.838919	2191.61	8389.19	142.108	543.971	12.251	100	Confident
344	0	Related Proteins	P50502	Hsc70-interacting protein (F10A1_HUMAN)	P50502,Q3KNR6,Q8NFI4	F10A1_HUMAN Hsc70-interacting protein OS=Homo sapiens OX=9606 GN=ST13 PE=1 SV=2,Q3KNR6_HUMAN Hsc70-interacting protein OS=Homo sapiens OX=9606 GN=ST13 PE=1 SV=1,F10A5_HUMAN Putative protein FAM10A5 OS=Homo sapiens OX=9606 GN=ST13P5 PE=5 SV=1	Q3KNR6,Q8NFI4	22	9.49	9.49	12.74	56.91	5	4	3	2	24	21	0.0587302	0.182299	0.0426788	0.132475	426.788	1324.75	27.6737	85.8994	41.3055	100	Confident
345	0	Related Proteins	B7Z9C2	Nucleosome assembly protein 1-like 1 (B7Z9C2_HUMAN)	B7Z9C2,F5H4R6,F8VUX1,F8VV59,F8VXI6,F8VY35,F8W020,F8W0J6,F8W118,F8W543,H0YH88,H0YHC3,H0YIV4,P55209	B7Z9C2_HUMAN Nucleosome assembly protein 1-like 1 OS=Homo sapiens OX=9606 GN=NAP1L1 PE=1 SV=1,F5H4R6_HUMAN Nucleosome assembly protein 1-like 1 OS=Homo sapiens OX=9606 GN=NAP1L1 PE=1 SV=1,F8VUX1_HUMAN Nucleosome assembly protein 1-like 1 (Fragment) OS=Homo sapiens OX=9606 GN=NAP1L1 PE=1 SV=1,F8VV59_HUMAN Nucleosome assembly protein 1-like 1 OS=Homo sapiens OX=9606 GN=NAP1L1 PE=1 SV=1,F8VXI6_HUMAN…	F5H4R6,F8VUX1,F8VV59,F8VXI6,F8VY35,F8W020,F8W0J6,F8W118,F8W543,H0YH88,H0YHC3,H0YIV4,P55209	12	11.46	11.46	14.61	40.11	5	4	2	2	24	19	0.0465465	0.221677	0.033825	0.161091	338.25	1610.91	21.9328	104.455	40.4867	100	Confident
346	0	Related Proteins	H3BPE7	RNA-binding protein FUS (H3BPE7_HUMAN)	H3BPE7,P35637	H3BPE7_HUMAN RNA-binding protein FUS OS=Homo sapiens OX=9606 GN=FUS PE=1 SV=1,FUS_HUMAN RNA-binding protein FUS OS=Homo sapiens OX=9606 GN=FUS PE=1 SV=1	P35637	16	12.71	12.71	12.71	40.04	5	5	3	3	24	22	0.0940171	0.258925	0.0683215	0.188159	683.215	1881.59	44.3009	122.006	53.4648	100	Confident
347	0	Related Proteins	B4DTF2	Annexin (B4DTF2_HUMAN)	B4DTF2,P13928,Q5VT79	B4DTF2_HUMAN Annexin OS=Homo sapiens OX=9606 GN=ANXA8L1 PE=1 SV=1,ANXA8_HUMAN Annexin A8 OS=Homo sapiens OX=9606 GN=ANXA8 PE=1 SV=3,AXA81_HUMAN Annexin A8-like protein 1 OS=Homo sapiens OX=9606 GN=ANXA8L1 PE=2 SV=2	P13928,Q5VT79	10	21.48	21.48	21.48	77.78	5	5	2	2	23	23	0.0598291	0.365008	0.0434773	0.265248	434.773	2652.48	28.1915	171.992	30.4734	100	Confident
348	0	Related Proteins	E9PCY7	Heterogeneous nuclear ribonucleoprotein H (E9PCY7_HUMAN)	E9PCY7,G8JLB6,H0YB39,H0YBD7,H0YBG7,P31943	E9PCY7_HUMAN Heterogeneous nuclear ribonucleoprotein H OS=Homo sapiens OX=9606 GN=HNRNPH1 PE=1 SV=1,G8JLB6_HUMAN Heterogeneous nuclear ribonucleoprotein H OS=Homo sapiens OX=9606 GN=HNRNPH1 PE=1 SV=1,H0YB39_HUMAN Heterogeneous nuclear ribonucleoprotein H (Fragment) OS=Homo sapiens OX=9606 GN=HNRNPH1 PE=1 SV=1,H0YBD7_HUMAN Heterogeneous nuclear ribonucleoprotein H (Fragment) OS=Homo sapiens OX=960…	G8JLB6,H0YB39,H0YBD7,H0YBG7,P31943	5	18.65	13.75	18.65	61.07	5	5	1	1	23	21	0.0357906	0.299081	0.0260088	0.21734	260.088	2173.4	16.8646	140.927	47.0574	100	Confident
349	0	Related Proteins	B7Z9C2	Nucleosome assembly protein 1-like 1 (B7Z9C2_HUMAN)	B7Z9C2,F5H4R6,F8VRJ2,F8VV59,F8VVB5,F8VY35,F8W020,F8W0J6,F8W118,F8W543,H0YH88,H0YHC3,H0YIV4,P55209	B7Z9C2_HUMAN Nucleosome assembly protein 1-like 1 OS=Homo sapiens OX=9606 GN=NAP1L1 PE=1 SV=1,F5H4R6_HUMAN Nucleosome assembly protein 1-like 1 OS=Homo sapiens OX=9606 GN=NAP1L1 PE=1 SV=1,F8VRJ2_HUMAN Nucleosome assembly protein 1-like 1 (Fragment) OS=Homo sapiens OX=9606 GN=NAP1L1 PE=1 SV=1,F8VV59_HUMAN Nucleosome assembly protein 1-like 1 OS=Homo sapiens OX=9606 GN=NAP1L1 PE=1 SV=1,F8VVB5_HUMAN…	F5H4R6,F8VRJ2,F8VV59,F8VVB5,F8VY35,F8W020,F8W0J6,F8W118,F8W543,H0YH88,H0YHC3,H0YIV4,P55209	12	6.59	6.59	6.59	40.11	5	4	2	2	22	16	0.033033	0.221677	0.0240048	0.161091	240.048	1610.91	15.5652	104.455	40.4867	100	Confident
350	0	Related Proteins	P09525	Annexin A4 (ANXA4_HUMAN)	P09525,Q6P452	ANXA4_HUMAN Annexin A4 OS=Homo sapiens OX=9606 GN=ANXA4 PE=1 SV=4,Q6P452_HUMAN Annexin OS=Homo sapiens OX=9606 GN=ANXA4 PE=1 SV=1	Q6P452	2	15.36	15.36	15.36	77.43	5	5	1	1	22	22	0.0805861	0.277565	0.0585613	0.201704	585.613	2017.04	37.9722	130.789	35.8601	100	Confident
351	0	Single Protein	P28482	Mitogen-activated protein kinase 1 (MK01_HUMAN)	P28482	MK01_HUMAN Mitogen-activated protein kinase 1 OS=Homo sapiens OX=9606 GN=MAPK1 PE=1 SV=3		22	6.39	6.39	23.61	60.83	5	2	4	2	21	15	0.046875	0.118872	0.0340637	0.0863835	340.637	863.835	22.0875	56.0127	41.3632	100	Confident
352	0	Single Protein	Q9H444	Charged multivesicular body protein 4b (CHM4B_HUMAN)	Q9H444	CHM4B_HUMAN Charged multivesicular body protein 4b OS=Homo sapiens OX=9606 GN=CHMP4B PE=1 SV=1		20	20.54	20.54	20.54	52.68	5	5	5	5	21	19	0.131944	0.449741	0.095883	0.326823	958.83	3268.23	62.1723	211.918	24.9346	100	Confident
353	0	Single Protein	P05204	Non-histone chromosomal protein HMG-17 (HMGN2_HUMAN)	P05204	HMGN2_HUMAN Non-histone chromosomal protein HMG-17 OS=Homo sapiens OX=9606 GN=HMGN2 PE=1 SV=3		1	16.67	16.67	16.67	75.56	5	5	4	4	21	20	0.272059	0.649648	0.197703	0.472094	1977.03	4720.94	128.194	306.115	9.38706	100	Confident
354	0	Related Proteins	F5GX11	Proteasome subunit alpha type-1 (F5GX11_HUMAN)	F5GX11,P25786	F5GX11_HUMAN Proteasome subunit alpha type-1 OS=Homo sapiens OX=9606 GN=PSMA1 PE=1 SV=1,PSA1_HUMAN Proteasome subunit alpha type-1 OS=Homo sapiens OX=9606 GN=PSMA1 PE=1 SV=1	P25786	11	12.18	12.18	16.81	65.97	5	4	4	4	20	16	0.0883978	0.406527	0.064238	0.29542	642.38	2954.2	41.6531	191.556	26.4884	100	Confident
355	0	Related and Unrelated Proteins	A0A590UJK4	Serine/arginine-rich-splicing factor 6 (A0A590UJK4_HUMAN)	A0A590UJK4,A0A590UJP7,A0A590UK01,A0A590UK80,Q13247	A0A590UJK4_HUMAN Serine/arginine-rich-splicing factor 6 OS=Homo sapiens OX=9606 GN=SRSF6 PE=1 SV=1,A0A590UJP7_HUMAN Serine/arginine-rich-splicing factor 6 OS=Homo sapiens OX=9606 GN=SRSF6 PE=1 SV=1,A0A590UK01_HUMAN Serine/arginine-rich-splicing factor 6 OS=Homo sapiens OX=9606 GN=SRSF6 PE=1 SV=1,A0A590UK80_HUMAN Uncharacterized protein (Fragment) OS=Homo sapiens OX=9606 PE=3 SV=1,SRSF6_HUMAN Seri…	A0A590UJP7,A0A590UK01,A0A590UK80,Q13247	20	14.16	14.16	19.91	77.43	5	4	3	2	20	17	0.0971429	0.193777	0.070593	0.140816	705.93	1408.16	45.7738	91.3077	26.2903	100	Confident
356	0	Single Protein	P20042	Eukaryotic translation initiation factor 2 subunit 2 (IF2B_HUMAN)	P20042	IF2B_HUMAN Eukaryotic translation initiation factor 2 subunit 2 OS=Homo sapiens OX=9606 GN=EIF2S2 PE=1 SV=2		20	12.91	12.91	15.62	74.77	5	4	5	4	20	16	0.0549451	0.162984	0.0399281	0.118439	399.281	1184.39	25.8902	76.7982	38.3644	100	Confident
357	0	Single Protein	Q13442	28 kDa heat- and acid-stable phosphoprotein (HAP28_HUMAN)	Q13442	HAP28_HUMAN 28 kDa heat- and acid-stable phosphoprotein OS=Homo sapiens OX=9606 GN=PDAP1 PE=1 SV=1		7	24.31	24.31	28.73	76.24	5	4	5	4	19	12	0.0869565	0.232847	0.0631906	0.169208	631.906	1692.08	40.974	109.718	20.6176	100	Confident
358	0	Related Proteins	F8W7C6	60S ribosomal protein L10 (F8W7C6_HUMAN)	F8W7C6,P27635,Q96L21,X1WI28	F8W7C6_HUMAN 60S ribosomal protein L10 OS=Homo sapiens OX=9606 GN=RPL10 PE=1 SV=2,RL10_HUMAN 60S ribosomal protein L10 OS=Homo sapiens OX=9606 GN=RPL10 PE=1 SV=5,RL10L_HUMAN 60S ribosomal protein L10-like OS=Homo sapiens OX=9606 GN=RPL10L PE=1 SV=3,X1WI28_HUMAN 60S ribosomal protein L10 (Fragment) OS=Homo sapiens OX=9606 GN=RPL10 PE=1 SV=7	P27635,Q96L21,X1WI28	X	30.06	30.06	30.06	82.21	5	5	1	1	19	17	0.126866	0.467799	0.0921923	0.339946	921.923	3399.46	59.7792	220.427	18.5527	100	Confident
359	0	Related Proteins	E9PLA9	Caprin-1 (Fragment) (E9PLA9_HUMAN)	E9PLA9,Q14444	E9PLA9_HUMAN Caprin-1 (Fragment) OS=Homo sapiens OX=9606 GN=CAPRIN1 PE=1 SV=1,CAPR1_HUMAN Caprin-1 OS=Homo sapiens OX=9606 GN=CAPRIN1 PE=1 SV=2	Q14444	11	23.12	23.12	23.12	63.44	5	4	1	1	19	14	0.118644	0.389495	0.0862177	0.283043	862.177	2830.43	55.9052	183.531	20.2234	100	Confident
360	0	Related Proteins	M0R210	40S ribosomal protein S16 (M0R210_HUMAN)	M0R210,P62249	M0R210_HUMAN 40S ribosomal protein S16 OS=Homo sapiens OX=9606 GN=RPS16 PE=1 SV=1,RS16_HUMAN 40S ribosomal protein S16 OS=Homo sapiens OX=9606 GN=RPS16 PE=1 SV=2	P62249	19	26.36	26.36	36.43	79.84	5	3	1	1	19	14	0.135922	0.29155	0.0987737	0.211867	987.737	2118.67	64.0467	137.378	14.41	100	Confident
361	0	Related Proteins	E7ERF2	CCT-alpha (E7ERF2_HUMAN)	E7ERF2,F5H136,F5H676,P17987	E7ERF2_HUMAN CCT-alpha OS=Homo sapiens OX=9606 GN=TCP1 PE=1 SV=1,F5H136_HUMAN T-complex protein 1 subunit alpha (Fragment) OS=Homo sapiens OX=9606 GN=TCP1 PE=1 SV=1,F5H676_HUMAN T-complex protein 1 subunit alpha (Fragment) OS=Homo sapiens OX=9606 GN=TCP1 PE=1 SV=1,TCPA_HUMAN T-complex protein 1 subunit alpha OS=Homo sapiens OX=9606 GN=TCP1 PE=1 SV=1	F5H136,F5H676,P17987	6	7.16	7.16	16.17	69.28	5	3	3	2	17	12	0.0314286	0.145048	0.0228389	0.105405	228.389	1054.05	14.8092	68.3465	46.8804	100	Confident
362	0	Related Proteins	D6RA82	Annexin (D6RA82_HUMAN)	D6RA82,P12429	D6RA82_HUMAN Annexin OS=Homo sapiens OX=9606 GN=ANXA3 PE=1 SV=1,ANXA3_HUMAN Annexin A3 OS=Homo sapiens OX=9606 GN=ANXA3 PE=1 SV=3	P12429	4	13.38	13.38	17.25	77.82	5	4	4	3	17	15	0.0614754	0.251875	0.0446737	0.183036	446.737	1830.36	28.9673	118.684	32.0985	100	Confident
363	0	Related Proteins	A0A804HI24	Fumarate hydratase, mitochondrial (A0A804HI24_HUMAN)	A0A804HI24,P07954	A0A804HI24_HUMAN Fumarate hydratase, mitochondrial OS=Homo sapiens OX=9606 GN=FH PE=1 SV=1,FUMH_HUMAN Fumarate hydratase, mitochondrial OS=Homo sapiens OX=9606 GN=FH PE=1 SV=3	P07954	1	8.54	8.54	14.17	59.38	5	3	1	1	17	14	0.0356234	0.16203	0.0258873	0.117746	258.873	1177.46	16.7858	76.3487	51.3096	100	Confident
364	0	Single Protein	P05455	Lupus La protein (LA_HUMAN)	P05455	LA_HUMAN Lupus La protein OS=Homo sapiens OX=9606 GN=SSB PE=1 SV=2		2	9.56	9.56	12.5	81.13	5	3	4	2	17	15	0.0422961	0.0926009	0.0307362	0.0672923	307.362	672.923	19.9299	43.6336	46.8082	100	Confident
365	0	Related Proteins	P61204	ADP-ribosylation factor 3 (ARF3_HUMAN)	P61204,P84077	ARF3_HUMAN ADP-ribosylation factor 3 OS=Homo sapiens OX=9606 GN=ARF3 PE=1 SV=2,ARF1_HUMAN ADP-ribosylation factor 1 OS=Homo sapiens OX=9606 GN=ARF1 PE=1 SV=2	P84077	12	29.83	29.83	29.83	74.03	5	4	4	3	17	14	0.0875	0.519911	0.0635856	0.377815	635.856	3778.15	41.2301	244.983	20.5877	100	Confident
366	0	Single Protein	P16152	Carbonyl reductase [NADPH] 1 (CBR1_HUMAN)	P16152	CBR1_HUMAN Carbonyl reductase [NADPH] 1 OS=Homo sapiens OX=9606 GN=CBR1 PE=1 SV=3		21	22.38	22.38	22.38	77.26	5	5	2	2	16	16	0.0658436	0.389495	0.047848	0.283043	478.48	2830.43	31.0256	183.531	30.3559	100	Confident
367	0	Related Proteins	B3KQV6	Serine/threonine-protein phosphatase 2A 65 kDa regulatory subunit A alpha isoform (B3KQV6_HUMAN)	B3KQV6,E9PH38,P30153	B3KQV6_HUMAN Serine/threonine-protein phosphatase 2A 65 kDa regulatory subunit A alpha isoform OS=Homo sapiens OX=9606 GN=PPP2R1A PE=1 SV=1,E9PH38_HUMAN Serine/threonine-protein phosphatase 2A 65 kDa regulatory subunit A alpha isoform (Fragment) OS=Homo sapiens OX=9606 GN=PPP2R1A PE=1 SV=2,2AAA_HUMAN Serine/threonine-protein phosphatase 2A 65 kDa regulatory subunit A alpha isoform OS=Homo sapiens…	E9PH38,P30153	19	12.44	12.44	14.88	83.17	5	4	5	4	15	14	0.0380435	0.238863	0.0276459	0.17358	276.459	1735.8	17.9261	112.552	45.5748	100	Confident
368	0	Related Proteins	E9PFF2	Transketolase (E9PFF2_HUMAN)	E9PFF2,F8W888,P29401	E9PFF2_HUMAN Transketolase OS=Homo sapiens OX=9606 GN=TKT PE=1 SV=1,F8W888_HUMAN Transketolase OS=Homo sapiens OX=9606 GN=TKT PE=1 SV=1,TKT_HUMAN Transketolase OS=Homo sapiens OX=9606 GN=TKT PE=1 SV=3	F8W888,P29401	3	17.66	17.66	17.96	57.78	5	4	3	2	14	13	0.0485075	0.311134	0.03525	0.226099	352.5	2260.99	22.8568	146.607	36.4263	100	Confident
369	0	Related Proteins	A0A7I2V3F1	Aconitate hydratase, mitochondrial (A0A7I2V3F1_HUMAN)	A0A7I2V3F1,A0A7I2V3U0,A0A7I2V586,A0A7I2V5T4,A0A7I2V614,A2A274,Q99798	A0A7I2V3F1_HUMAN Aconitate hydratase, mitochondrial OS=Homo sapiens OX=9606 GN=ACO2 PE=1 SV=1,A0A7I2V3U0_HUMAN Aconitate hydratase, mitochondrial OS=Homo sapiens OX=9606 GN=ACO2 PE=1 SV=1,A0A7I2V586_HUMAN Aconitate hydratase, mitochondrial OS=Homo sapiens OX=9606 GN=ACO2 PE=1 SV=1,A0A7I2V5T4_HUMAN Aconitate hydratase, mitochondrial OS=Homo sapiens OX=9606 GN=ACO2 PE=1 SV=1,A0A7I2V614_HUMAN Aconit…	A0A7I2V3U0,A0A7I2V586,A0A7I2V5T4,A0A7I2V614,A2A274,Q99798	22	8.88	4.82	8.88	63.83	5	5	1	1	14	13	0.0235507	0.139773	0.0171141	0.101572	171.141	1015.72	11.0971	65.8609	86.0553	100	Confident
370	0	Related Proteins	H3BRG4	Cytochrome b-c1 complex subunit 2, mitochondrial (H3BRG4_HUMAN)	H3BRG4,H3BSJ9,P22695	H3BRG4_HUMAN Cytochrome b-c1 complex subunit 2, mitochondrial OS=Homo sapiens OX=9606 GN=UQCRC2 PE=1 SV=1,H3BSJ9_HUMAN Cytochrome b-c1 complex subunit 2, mitochondrial OS=Homo sapiens OX=9606 GN=UQCRC2 PE=1 SV=1,QCR2_HUMAN Cytochrome b-c1 complex subunit 2, mitochondrial OS=Homo sapiens OX=9606 GN=UQCRC2 PE=1 SV=3	H3BSJ9,P22695	16	14.08	8.98	14.32	65.29	5	4	3	2	13	13	0.040404	0.258925	0.0293613	0.188159	293.613	1881.59	19.0384	122.006	44.607	100	Confident
371	0	Single Protein	P07384	Calpain-1 catalytic subunit (CAN1_HUMAN)	P07384	CAN1_HUMAN Calpain-1 catalytic subunit OS=Homo sapiens OX=9606 GN=CAPN1 PE=1 SV=1		11	5.04	5.04	6.72	63.17	5	4	3	2	13	10	0.0189036	0.109031	0.0137371	0.0792322	137.371	792.322	8.90739	51.3757	81.8382	100	Confident
372	0	Related Proteins	A8MYB8	Aldehyde dehydrogenase, dimeric NADP-preferring (A8MYB8_HUMAN)	A8MYB8,I3L3I9,P30838	A8MYB8_HUMAN Aldehyde dehydrogenase, dimeric NADP-preferring OS=Homo sapiens OX=9606 GN=ALDH3A1 PE=1 SV=1,I3L3I9_HUMAN Aldehyde dehydrogenase, dimeric NADP-preferring OS=Homo sapiens OX=9606 GN=ALDH3A1 PE=1 SV=1,AL3A1_HUMAN Aldehyde dehydrogenase, dimeric NADP-preferring OS=Homo sapiens OX=9606 GN=ALDH3A1 PE=1 SV=3	I3L3I9,P30838	17	10.54	10.54	14.14	56.04	5	4	1	1	12	10	0.022541	0.28265	0.0163804	0.205399	163.804	2053.99	10.6213	133.185	43.2793	100	Confident
373	0	Related Proteins	E7EQR6	T-complex protein 1 subunit alpha (E7EQR6_HUMAN)	E7EQR6,F5H282,P17987	E7EQR6_HUMAN T-complex protein 1 subunit alpha OS=Homo sapiens OX=9606 GN=TCP1 PE=1 SV=1,F5H282_HUMAN T-complex protein 1 subunit alpha OS=Homo sapiens OX=9606 GN=TCP1 PE=1 SV=1,TCPA_HUMAN T-complex protein 1 subunit alpha OS=Homo sapiens OX=9606 GN=TCP1 PE=1 SV=1	F5H282,P17987	6	8.73	8.73	11.22	66.83	5	4	4	4	12	8	0.0252366	0.193777	0.0183392	0.140816	183.392	1408.16	11.8915	91.3077	43.858	100	Confident
374	0	Single Protein	Q96HE7	ERO1-like protein alpha (ERO1A_HUMAN)	Q96HE7	ERO1A_HUMAN ERO1-like protein alpha OS=Homo sapiens OX=9606 GN=ERO1A PE=1 SV=2		14	9.19	5.56	15.17	70.51	5	3	4	2	11	7	0.0180879	0.142069	0.0131443	0.10324	131.443	1032.4	8.52301	66.943	54.3581	100	Confident
375	0	Related Proteins	H0Y586	Proteasome subunit alpha type-7 (Fragment) (H0Y586_HUMAN)	H0Y586,O14818	H0Y586_HUMAN Proteasome subunit alpha type-7 (Fragment) OS=Homo sapiens OX=9606 GN=PSMA7 PE=1 SV=1,PSA7_HUMAN Proteasome subunit alpha type-7 OS=Homo sapiens OX=9606 GN=PSMA7 PE=1 SV=1	O14818	20	15.51	15.51	35.29	83.42	5	2	3	1	11	9	0.0320513	0.154782	0.0232914	0.112479	232.914	1124.79	15.1026	72.9334	21.2002	100	Confident
376	0	Single Protein	O15145	Actin-related protein 2/3 complex subunit 3 (ARPC3_HUMAN)	O15145	ARPC3_HUMAN Actin-related protein 2/3 complex subunit 3 OS=Homo sapiens OX=9606 GN=ARPC3 PE=1 SV=3		12	25.84	25.84	26.4	70.79	5	4	4	3	11	9	0.0516129	0.467799	0.0375067	0.339946	375.067	3399.46	24.32	220.427	20.5334	100	Confident
377	0	Single Protein	Q13200	26S proteasome non-ATPase regulatory subunit 2 (PSMD2_HUMAN)	Q13200	PSMD2_HUMAN 26S proteasome non-ATPase regulatory subunit 2 OS=Homo sapiens OX=9606 GN=PSMD2 PE=1 SV=3		3	8.04	8.04	8.04	70.15	5	5	2	2	11	9	0.0125	0.139773	0.00908365	0.101572	90.8365	1015.72	5.89001	65.8609	100.136	100	Confident
378	0	Related Proteins	A0A087WY82	Junctional adhesion molecule 1 (A0A087WY82_HUMAN)	A0A087WY82,Q9Y624	A0A087WY82_HUMAN Junctional adhesion molecule 1 OS=Homo sapiens OX=9606 GN=F11R PE=1 SV=1,JAM1_HUMAN Junctional adhesion molecule A OS=Homo sapiens OX=9606 GN=F11R PE=1 SV=1	Q9Y624	1	21.51	21.51	25.09	58.78	5	4	5	4	10	8	0.0318182	0.406527	0.023122	0.29542	231.22	2954.2	14.9928	191.556	30.1783	100	Confident
379	0	Related Proteins	A0A7P0T9U7	Splicing factor 1 (A0A7P0T9U7_HUMAN)	A0A7P0T9U7,Q15637	A0A7P0T9U7_HUMAN Splicing factor 1 OS=Homo sapiens OX=9606 GN=SF1 PE=1 SV=1,SF01_HUMAN Splicing factor 1 OS=Homo sapiens OX=9606 GN=SF1 PE=1 SV=4	Q15637	11	10.47	10.47	10.47	33.12	5	5	3	3	10	9	0.0298013	0.223825	0.0216564	0.162652	216.564	1626.52	14.0424	105.466	80.3182	100	Confident
380	0	Single Protein	Q03169	Tumor necrosis factor alpha-induced protein 2 (TNAP2_HUMAN)	Q03169	TNAP2_HUMAN Tumor necrosis factor alpha-induced protein 2 OS=Homo sapiens OX=9606 GN=TNFAIP2 PE=1 SV=2		14	12.23	12.23	12.23	72.94	5	5	3	3	9	6	0.011976	0.170828	0.0087029	0.124139	87.029	1241.39	5.64312	80.4944	72.6161	100	Confident
381	0	Single Protein	Q9C0C2	182 kDa tankyrase-1-binding protein (TB182_HUMAN)	Q9C0C2	TB182_HUMAN 182 kDa tankyrase-1-binding protein OS=Homo sapiens OX=9606 GN=TNKS1BP1 PE=1 SV=4		11	3.93	3.93	4.4	54.48	5	4	2	2	9	8	0.00666112	0.0655804	0.00484058	0.0476567	48.4058	476.567	3.13872	30.9015	181.685	100	Confident
382	0	Single Protein	Q14764	Major vault protein (MVP_HUMAN)	Q14764	MVP_HUMAN Major vault protein OS=Homo sapiens OX=9606 GN=MVP PE=1 SV=4		16	3.25	3.25	7.95	60.81	5	3	3	2	9	5	0.00775194	0.0680004	0.00563327	0.0494154	56.3327	494.154	3.65272	32.0419	99.2659	100	Confident
383	0	Related Proteins	K7EKQ2	Hsp90 co-chaperone Cdc37 (Fragment) (K7EKQ2_HUMAN)	K7EKQ2,K7EQA9,Q16543	K7EKQ2_HUMAN Hsp90 co-chaperone Cdc37 (Fragment) OS=Homo sapiens OX=9606 GN=CDC37 PE=1 SV=1,K7EQA9_HUMAN Hsp90 chaperone protein kinase-targeting subunit (Fragment) OS=Homo sapiens OX=9606 GN=CDC37 PE=1 SV=1,CDC37_HUMAN Hsp90 co-chaperone Cdc37 OS=Homo sapiens OX=9606 GN=CDC37 PE=1 SV=1	K7EQA9,Q16543	19	11.61	11.61	14.45	51.56	5	4	4	3	9	6	0.0209924	0.165914	0.015255	0.120569	152.55	1205.69	9.89162	78.179	41.633	100	Confident
384	0	Single Protein	O75947	ATP synthase subunit d, mitochondrial (ATP5H_HUMAN)	O75947	ATP5H_HUMAN ATP synthase subunit d, mitochondrial OS=Homo sapiens OX=9606 GN=ATP5PD PE=1 SV=3		17	11.8	11.8	28.57	85.71	5	2	2	1	8	6	0.0289855	0.211528	0.0210635	0.153716	210.635	1537.16	13.658	99.672	18.4795	100	Confident
385	0	Single Protein	Q9UQE7	Structural maintenance of chromosomes protein 3 (SMC3_HUMAN)	Q9UQE7	SMC3_HUMAN Structural maintenance of chromosomes protein 3 OS=Homo sapiens OX=9606 GN=SMC3 PE=1 SV=2		10	0.99	0.99	4.27	77.65	5	1	5	1	8	1	0.00102669	0.011025	0.000746091	0.0080118	7.46091	80.118	0.483779	5.195	141.454	100	Doubtful
386	0	Related Proteins	A0A0G2JH68	Protein diaphanous homolog 1 (A0A0G2JH68_HUMAN)	A0A0G2JH68,A0A140T8Z0,A0A2R8Y5N1,H9KV28,O60610	A0A0G2JH68_HUMAN Protein diaphanous homolog 1 OS=Homo sapiens OX=9606 GN=DIAPH1 PE=1 SV=1,A0A140T8Z0_HUMAN Protein diaphanous homolog 1 OS=Homo sapiens OX=9606 GN=DIAPH1 PE=1 SV=1,A0A2R8Y5N1_HUMAN Protein diaphanous homolog 1 OS=Homo sapiens OX=9606 GN=DIAPH1 PE=1 SV=1,H9KV28_HUMAN Protein diaphanous homolog 1 OS=Homo sapiens OX=9606 GN=DIAPH1 PE=1 SV=2,DIAP1_HUMAN Protein diaphanous homolog 1 OS…	A0A140T8Z0,A0A2R8Y5N1,H9KV28,O60610	5	1.81	1.81	4.48	63.6	5	2	5	2	8	4	0.00337838	0.0297667	0.00245504	0.0216312	24.5504	216.312	1.59189	14.0261	141.269	100	Confident
387	0	Single Protein	O43143	ATP-dependent RNA helicase DHX15 (DHX15_HUMAN)	O43143	DHX15_HUMAN ATP-dependent RNA helicase DHX15 OS=Homo sapiens OX=9606 GN=DHX15 PE=1 SV=2		4	5.79	5.79	7.04	62.01	5	4	4	3	7	6	0.0103986	0.0916797	0.00755659	0.0666229	75.5659	666.229	4.89984	43.1996	90.8752	100	Confident
388	0	Related Proteins	A0A0C4DGL3	Deoxyuridine 5'-triphosphate nucleotidohydrolase (A0A0C4DGL3_HUMAN)	A0A0C4DGL3,H0YKC5,H0YNW5,P33316	A0A0C4DGL3_HUMAN Deoxyuridine 5'-triphosphate nucleotidohydrolase OS=Homo sapiens OX=9606 GN=DUT PE=1 SV=1,H0YKC5_HUMAN Deoxyuridine 5'-triphosphate nucleotidohydrolase (Fragment) OS=Homo sapiens OX=9606 GN=DUT PE=1 SV=1,H0YNW5_HUMAN Deoxyuridine 5'-triphosphate nucleotidohydrolase OS=Homo sapiens OX=9606 GN=DUT PE=1 SV=1,DUT_HUMAN Deoxyuridine 5'-triphosphate nucleotidohydrolase, mitochondrial O…	H0YKC5,H0YNW5,P33316	15	38.3	38.3	38.3	87.23	5	4	1	1	7	7	0.0487805	0.623777	0.0354484	0.453294	354.484	4532.94	22.9854	293.924	15.3858	100	Confident
389	0	Related Proteins	C9JX88	26S proteasome AAA-ATPase subunit RPT1 (C9JX88_HUMAN)	C9JX88,P35998	C9JX88_HUMAN 26S proteasome AAA-ATPase subunit RPT1 OS=Homo sapiens OX=9606 GN=PSMC2 PE=1 SV=1,PRS7_HUMAN 26S proteasome regulatory subunit 7 OS=Homo sapiens OX=9606 GN=PSMC2 PE=1 SV=3	P35998	7	7.67	7.67	13.49	80.93	5	3	3	2	7	6	0.0134409	0.12421	0.00976737	0.0902625	97.6737	902.625	6.33334	58.5279	48.2329	100	Confident
390	0	Related Proteins	B4DJ81	NADH-ubiquinone oxidoreductase 75 kDa subunit, mitochondrial (B4DJ81_HUMAN)	B4DJ81,P28331	B4DJ81_HUMAN NADH-ubiquinone oxidoreductase 75 kDa subunit, mitochondrial OS=Homo sapiens OX=9606 GN=NDUFS1 PE=1 SV=1,NDUS1_HUMAN NADH-ubiquinone oxidoreductase 75 kDa subunit, mitochondrial OS=Homo sapiens OX=9606 GN=NDUFS1 PE=1 SV=3	P28331	2	3.76	3.76	11.13	70.54	5	2	5	2	7	4	0.00824742	0.0784174	0.00599334	0.0569853	59.9334	569.853	3.88619	36.9503	66.879	100	Confident
391	0	Single Protein	P22087	rRNA 2'-O-methyltransferase fibrillarin (FBRL_HUMAN)	P22087	FBRL_HUMAN rRNA 2'-O-methyltransferase fibrillarin OS=Homo sapiens OX=9606 GN=FBL PE=1 SV=2		19	10.28	10.28	22.43	76.32	5	2	2	1	7	5	0.0163265	0.107757	0.0118644	0.0783061	118.644	783.061	7.69307	50.7751	33.7634	100	Confident
392	0	Related Proteins	A0A7I2V258	Coatomer subunit beta' (A0A7I2V258_HUMAN)	A0A7I2V258,H0Y938,H0YAC7,P35606	A0A7I2V258_HUMAN Coatomer subunit beta' OS=Homo sapiens OX=9606 GN=COPB2 PE=1 SV=1,H0Y938_HUMAN Coatomer subunit beta' OS=Homo sapiens OX=9606 GN=COPB2 PE=1 SV=2,H0YAC7_HUMAN Coatomer subunit beta' OS=Homo sapiens OX=9606 GN=COPB2 PE=1 SV=2,COPB2_HUMAN Coatomer subunit beta' OS=Homo sapiens OX=9606 GN=COPB2 PE=1 SV=2	H0Y938,H0YAC7,P35606	3	3.99	2.66	7.97	71.98	5	3	3	3	7	5	0.00644122	0.0901845	0.00468079	0.0655364	46.8079	655.364	3.03511	42.495	93.5208	100	Confident
393	0	Related Proteins	H3BT57	Protein PML (H3BT57_HUMAN)	H3BT57,P29590	H3BT57_HUMAN Protein PML OS=Homo sapiens OX=9606 GN=PML PE=1 SV=1,PML_HUMAN Protein PML OS=Homo sapiens OX=9606 GN=PML PE=1 SV=3	P29590	15	2.29	2.29	10.92	66.02	5	1	3	1	7	2	0.00235849	0.0349643	0.0017139	0.0254083	17.139	254.083	1.11132	16.4752	62.8732	100	Doubtful
394	0	Related Proteins	H7C5W9	P-type Ca(2+) transporter (Fragment) (H7C5W9_HUMAN)	H7C5W9,P16615	H7C5W9_HUMAN P-type Ca(2+) transporter (Fragment) OS=Homo sapiens OX=9606 GN=ATP2A2 PE=1 SV=1,AT2A2_HUMAN Sarcoplasmic/endoplasmic reticulum calcium ATPase 2 OS=Homo sapiens OX=9606 GN=ATP2A2 PE=1 SV=1	P16615	12	1.29	1.29	8.47	49.95	5	1	5	1	6	3	0.00321543	0.0265111	0.00233663	0.0192654	23.3663	192.654	1.51512	12.492	102.523	100	Doubtful
395	0	Related Proteins	P23229	Integrin alpha-6 (ITA6_HUMAN)	A0A8C8KBL6,P23229	A0A8C8KBL6_HUMAN Integrin alpha-6 OS=Homo sapiens OX=9606 GN=ITGA6 PE=4 SV=1,ITA6_HUMAN Integrin alpha-6 OS=Homo sapiens OX=9606 GN=ITGA6 PE=1 SV=5	A0A8C8KBL6	2	2.65	2.65	4.51	69.38	5	3	3	2	6	4	0.00450958	0.0554496	0.00327708	0.0402948	32.7708	402.948	2.12492	26.1279	126.526	100	Confident
396	0	Single Protein	Q15785	Mitochondrial import receptor subunit TOM34 (TOM34_HUMAN)	Q15785	TOM34_HUMAN Mitochondrial import receptor subunit TOM34 OS=Homo sapiens OX=9606 GN=TOMM34 PE=1 SV=2		20	10.03	10.03	13.92	84.47	5	3	5	3	6	4	0.0153257	0.151395	0.011137	0.110018	111.37	1100.18	7.22147	71.3376	34.5378	100	Confident
397	0	Single Protein	Q8TD16	Protein bicaudal D homolog 2 (BICD2_HUMAN)	Q8TD16	BICD2_HUMAN Protein bicaudal D homolog 2 OS=Homo sapiens OX=9606 GN=BICD2 PE=1 SV=1		9	1.33	0	7.16	68.81	5	1	4	1	5	3	0.0015083	0.0193735	0.00109607	0.0140786	10.9607	140.786	0.71071	9.1288	93.476	100	Doubtful
398	0	Related and Unrelated Proteins	A0A2R8Y793	Actin, cytoplasmic 1 (Fragment) (A0A2R8Y793_HUMAN)	A0A2R8Y793,A0A2R8YGF8,A0A6Q8PH58,A0A804GS07,A5A3E0,A6NL76,B8ZZJ2,C9JFL5,C9JTX5,C9JUM1,C9JZR7,E7EVS6,F6QUT6,F6UVQ4,F8WB63,F8WCH0,G5E9R0,I3L1U9,I3L3I0,I3L3R2,I3L4N8,J3KT65,K7EM38,P0CG38,P60709,P62736,P63261,P63267,P68032,P68133,Q6S8J3,Q9BYX7	A0A2R8Y793_HUMAN Actin, cytoplasmic 1 (Fragment) OS=Homo sapiens OX=9606 GN=ACTB PE=1 SV=1,A0A2R8YGF8_HUMAN Actin, cytoplasmic 1 (Fragment) OS=Homo sapiens OX=9606 GN=ACTB PE=1 SV=1,A0A6Q8PH58_HUMAN Actin, cytoplasmic 1 OS=Homo sapiens OX=9606 GN=ACTB PE=1 SV=1,A0A804GS07_HUMAN Actin, cytoplasmic 2 OS=Homo sapiens OX=9606 GN=ACTG1 PE=1 SV=1,POTEF_HUMAN POTE ankyrin domain family member F OS=Homo …	A0A2R8YGF8,A0A6Q8PH58,A0A804GS07,A5A3E0,A6NL76,B8ZZJ2,C9JFL5,C9JTX5,C9JUM1,C9JZR7,E7EVS6,F6QUT6,F6UVQ4,F8WB63,F8WCH0,G5E9R0,I3L1U9,I3L3I0,I3L3R2,I3L4N8,J3KT65,K7EM38,P0CG38,P60709,P62736,P63261,P63267,P68032,P68133,Q6S8J3,Q9BYX7	7	3.56	3.56	3.56	72.49	4	4	4	4	121	117	0.417857	0.359356	0.303654	0.261142	3036.54	2611.42	196.895	169.329	34.1198	100	Confident
399	0	Single Protein	P62851	40S ribosomal protein S25 (RS25_HUMAN)	P62851	RS25_HUMAN 40S ribosomal protein S25 OS=Homo sapiens OX=9606 GN=RPS25 PE=1 SV=1		11	24	24	24	73.6	4	4	4	4	71	69	0.75	0.311134	0.545019	0.226099	5450.19	2260.99	353.401	146.607	13.7337	100	Confident
400	0	Single Protein	P62913	60S ribosomal protein L11 (RL11_HUMAN)	P62913	RL11_HUMAN 60S ribosomal protein L11 OS=Homo sapiens OX=9606 GN=RPL11 PE=1 SV=2		1	24.16	24.16	24.16	68.54	4	4	1	1	53	51	0.346939	0.333521	0.252118	0.242367	2521.18	2423.67	163.478	157.156	20.2396	100	Confident
401	0	Related Proteins	I3L3D5	Profilin (Fragment) (I3L3D5_HUMAN)	I3L3D5,P07737	I3L3D5_HUMAN Profilin (Fragment) OS=Homo sapiens OX=9606 GN=PFN1 PE=1 SV=1,PROF1_HUMAN Profilin-1 OS=Homo sapiens OX=9606 GN=PFN1 PE=1 SV=2	P07737	17	26.67	26.67	26.67	62.42	4	4	3	3	51	49	0.359223	0.467799	0.261045	0.339946	2610.45	3399.46	169.266	220.427	17.5059	100	Confident
402	0	Related Proteins	B8ZZ54	10 kDa heat shock protein, mitochondrial (B8ZZ54_HUMAN)	B8ZZ54,P61604	B8ZZ54_HUMAN 10 kDa heat shock protein, mitochondrial OS=Homo sapiens OX=9606 GN=HSPE1 PE=1 SV=1,CH10_HUMAN 10 kDa heat shock protein, mitochondrial OS=Homo sapiens OX=9606 GN=HSPE1 PE=1 SV=2	P61604	2	68.09	68.09	68.09	87.23	4	4	2	2	47	38	0.585366	2.72759	0.425381	1.98212	4253.81	19821.2	275.825	1285.24	5.18669	100	Confident
403	0	Related Proteins	A0A7P0T7U3	Peptidyl-prolyl cis-trans isomerase (A0A7P0T7U3_HUMAN)	A0A7P0T7U3,A0A7P0Z497,P23284	A0A7P0T7U3_HUMAN Peptidyl-prolyl cis-trans isomerase OS=Homo sapiens OX=9606 GN=PPIB PE=1 SV=1,A0A7P0Z497_HUMAN Peptidyl-prolyl cis-trans isomerase OS=Homo sapiens OX=9606 GN=PPIB PE=1 SV=1,PPIB_HUMAN Peptidyl-prolyl cis-trans isomerase B OS=Homo sapiens OX=9606 GN=PPIB PE=1 SV=2	A0A7P0Z497,P23284	15	28.46	28.46	28.46	63.41	4	4	1	1	45	45	0.368932	0.550516	0.2681	0.400056	2681	4000.56	173.841	259.403	13.3412	100	Confident
404	0	Related Proteins	E9PK25	Cofilin, non-muscle isoform (E9PK25_HUMAN)	E9PK25,E9PP50,E9PS23,P23528	E9PK25_HUMAN Cofilin, non-muscle isoform OS=Homo sapiens OX=9606 GN=CFL1 PE=1 SV=1,E9PP50_HUMAN Cofilin, non-muscle isoform (Fragment) OS=Homo sapiens OX=9606 GN=CFL1 PE=1 SV=8,E9PS23_HUMAN Cofilin, non-muscle isoform (Fragment) OS=Homo sapiens OX=9606 GN=CFL1 PE=1 SV=8,COF1_HUMAN Cofilin-1 OS=Homo sapiens OX=9606 GN=CFL1 PE=1 SV=3	E9PP50,E9PS23,P23528	11	28.92	28.92	28.92	72.55	4	4	1	1	34	30	0.125	0.321941	0.0908365	0.233952	908.365	2339.52	58.9001	151.699	22.7138	100	Confident
405	0	Related Proteins	A0A075B6E2	40S ribosomal protein S19 (A0A075B6E2_HUMAN)	A0A075B6E2,P39019	A0A075B6E2_HUMAN 40S ribosomal protein S19 OS=Homo sapiens OX=9606 GN=RPS19 PE=1 SV=1,RS19_HUMAN 40S ribosomal protein S19 OS=Homo sapiens OX=9606 GN=RPS19 PE=1 SV=2	P39019	19	42.25	42.25	42.25	78.87	4	4	4	4	34	28	0.5	0.778279	0.363346	0.56557	3633.46	5655.7	235.6	366.726	7.82616	100	Confident
406	0	Single Protein	Q03135	Caveolin-1 (CAV1_HUMAN)	Q03135	CAV1_HUMAN Caveolin-1 OS=Homo sapiens OX=9606 GN=CAV1 PE=1 SV=4		7	24.72	24.72	24.72	72.47	4	4	2	2	32	31	0.24031	0.719072	0.174631	0.522544	1746.31	5225.44	113.234	338.827	20.4585	100	Confident
407	0	Single Protein	Q15847	Adipogenesis regulatory factor (ADIRF_HUMAN)	Q15847	ADIRF_HUMAN Adipogenesis regulatory factor OS=Homo sapiens OX=9606 GN=ADIRF PE=1 SV=1		10	30.26	30.26	30.26	51.32	4	4	4	4	32	32	0.820513	2.16228	0.59626	1.57131	5962.6	15713.1	386.626	1018.87	7.84997	100	Confident
408	0	Single Protein	P25398	40S ribosomal protein S12 (RS12_HUMAN)	P25398	RS12_HUMAN 40S ribosomal protein S12 OS=Homo sapiens OX=9606 GN=RPS12 PE=1 SV=3		6	30.3	30.3	38.64	85.61	4	3	4	3	31	28	0.247788	0.412538	0.180065	0.299788	1800.65	2997.88	116.758	194.388	14.5055	100	Confident
409	0	Related Proteins	A0A0A0MTI5	Acyl-CoA-binding protein (A0A0A0MTI5_HUMAN)	A0A0A0MTI5,B8ZWD1,P07108	A0A0A0MTI5_HUMAN Acyl-CoA-binding protein OS=Homo sapiens OX=9606 GN=DBI PE=1 SV=1,B8ZWD1_HUMAN Acyl-CoA-binding protein OS=Homo sapiens OX=9606 GN=DBI PE=1 SV=1,ACBP_HUMAN Acyl-CoA-binding protein OS=Homo sapiens OX=9606 GN=DBI PE=1 SV=2	B8ZWD1,P07108	2	32.87	32.87	32.87	69.93	4	4	4	4	30	25	0.2	0.623777	0.145338	0.453294	1453.38	4532.94	94.2402	293.924	15.9486	100	Confident
410	0	Single Protein	Q01650	Large neutral amino acids transporter small subunit 1 (LAT1_HUMAN)	Q01650	LAT1_HUMAN Large neutral amino acids transporter small subunit 1 OS=Homo sapiens OX=9606 GN=SLC7A5 PE=1 SV=2		16	6.71	6.71	6.71	35.9	4	4	4	4	29	29	0.110687	0.373824	0.0804354	0.271655	804.354	2716.55	52.1558	176.146	54.9743	100	Confident
411	0	Related Proteins	H3BTP7	60S ribosomal protein L4 (Fragment) (H3BTP7_HUMAN)	H3BTP7,H3BU31,P36578	H3BTP7_HUMAN 60S ribosomal protein L4 (Fragment) OS=Homo sapiens OX=9606 GN=RPL4 PE=1 SV=1,H3BU31_HUMAN 60S ribosomal protein L4 (Fragment) OS=Homo sapiens OX=9606 GN=RPL4 PE=1 SV=1,RL4_HUMAN 60S ribosomal protein L4 OS=Homo sapiens OX=9606 GN=RPL4 PE=1 SV=5	H3BU31,P36578	15	24.71	24.71	34.12	82.35	4	3	4	3	28	26	0.178571	0.249609	0.129766	0.181389	1297.66	1813.89	84.143	117.616	18.806	100	Confident
412	0	Single Protein	Q9Y3U8	60S ribosomal protein L36 (RL36_HUMAN)	Q9Y3U8	RL36_HUMAN 60S ribosomal protein L36 OS=Homo sapiens OX=9606 GN=RPL36 PE=1 SV=3		19	28.57	28.57	30.48	69.52	4	3	2	1	28	27	0.356164	0.232847	0.258822	0.169208	2588.22	1692.08	167.825	109.718	12.2459	100	Confident
413	0	Related Proteins	B5MDF5	GTP-binding nuclear protein Ran (B5MDF5_HUMAN)	B5MDF5,F5H018,H0YFC6,J3KQE5,P62826	B5MDF5_HUMAN GTP-binding nuclear protein Ran OS=Homo sapiens OX=9606 GN=RAN PE=1 SV=1,F5H018_HUMAN GTP-binding nuclear protein Ran (Fragment) OS=Homo sapiens OX=9606 GN=RAN PE=1 SV=8,H0YFC6_HUMAN GTP-binding nuclear protein Ran (Fragment) OS=Homo sapiens OX=9606 GN=RAN PE=1 SV=1,J3KQE5_HUMAN GTP-binding nuclear protein Ran (Fragment) OS=Homo sapiens OX=9606 GN=RAN PE=1 SV=1,RAN_HUMAN GTP-binding …	F5H018,H0YFC6,J3KQE5,P62826	12	11.16	11.16	19.74	52.79	4	3	4	3	28	27	0.219512	0.29155	0.159518	0.211867	1595.18	2118.67	103.434	137.378	26.2075	100	Confident
414	0	Related Proteins	A0A2R8Y738	Ribosomal protein L15 (Fragment) (A0A2R8Y738_HUMAN)	A0A2R8Y738,A0A2R8YEM3,E7EQV9,E7EX53,P61313	A0A2R8Y738_HUMAN Ribosomal protein L15 (Fragment) OS=Homo sapiens OX=9606 GN=RPL15 PE=1 SV=1,A0A2R8YEM3_HUMAN Ribosomal protein L15 (Fragment) OS=Homo sapiens OX=9606 GN=RPL15 PE=1 SV=1,E7EQV9_HUMAN Ribosomal protein L15 (Fragment) OS=Homo sapiens OX=9606 GN=RPL15 PE=1 SV=1,E7EX53_HUMAN Ribosomal protein L15 (Fragment) OS=Homo sapiens OX=9606 GN=RPL15 PE=1 SV=1,RL15_HUMAN 60S ribosomal protein L1…	A0A2R8YEM3,E7EQV9,E7EX53,P61313	3	28.26	28.26	36.96	80.43	4	3	1	1	26	22	0.126126	0.279802	0.0916549	0.20333	916.549	2033.3	59.4307	131.843	16.2978	100	Confident
415	0	Single Protein	Q92522	Histone H1.10 (H1X_HUMAN)	Q92522	H1X_HUMAN Histone H1.10 OS=Homo sapiens OX=9606 GN=H1-10 PE=1 SV=1		3	18.31	18.31	18.31	76.53	4	4	4	4	25	22	0.134969	0.19793	0.0980812	0.143834	980.812	1438.34	63.5977	93.2647	22.4735	100	Confident
416	0	Related Proteins	A0A075B765	Annexin (A0A075B765_HUMAN)	A0A075B765,A0A087WTN9,P13928	A0A075B765_HUMAN Annexin OS=Homo sapiens OX=9606 GN=ANXA8 PE=1 SV=1,A0A087WTN9_HUMAN Annexin OS=Homo sapiens OX=9606 GN=ANXA8 PE=1 SV=1,ANXA8_HUMAN Annexin A8 OS=Homo sapiens OX=9606 GN=ANXA8 PE=1 SV=3	A0A087WTN9,P13928	10	19.2	19.2	19.2	60.51	4	4	1	1	24	23	0.0732984	0.311134	0.0532654	0.226099	532.654	2260.99	34.5383	146.607	30.6734	100	Confident
417	0	Related Proteins	A0A7I2YQG2	Ribosomal protein L19 (A0A7I2YQG2_HUMAN)	A0A7I2YQG2,J3KTE4,J3QR09,P84098	A0A7I2YQG2_HUMAN Ribosomal protein L19 OS=Homo sapiens OX=9606 GN=RPL19 PE=1 SV=1,J3KTE4_HUMAN Ribosomal protein L19 OS=Homo sapiens OX=9606 GN=RPL19 PE=1 SV=1,J3QR09_HUMAN Ribosomal protein L19 OS=Homo sapiens OX=9606 GN=RPL19 PE=1 SV=1,RL19_HUMAN 60S ribosomal protein L19 OS=Homo sapiens OX=9606 GN=RPL19 PE=1 SV=1	J3KTE4,J3QR09,P84098	17	15.74	15.74	21.3	60.65	4	3	3	2	24	18	0.116129	0.117859	0.0843901	0.0856474	843.901	856.474	54.7201	55.5353	25.6853	100	Confident
418	0	Related Proteins	A0A2R8Y811	40S ribosomal protein S14 (Fragment) (A0A2R8Y811_HUMAN)	A0A2R8Y811,P62263	A0A2R8Y811_HUMAN 40S ribosomal protein S14 (Fragment) OS=Homo sapiens OX=9606 GN=RPS14 PE=1 SV=1,RS14_HUMAN 40S ribosomal protein S14 OS=Homo sapiens OX=9606 GN=RPS14 PE=1 SV=3	P62263	5	32.67	17.33	32.67	56.67	4	4	1	1	22	21	0.247059	0.406527	0.179536	0.29542	1795.36	2954.2	116.414	191.556	16.1494	100	Confident
419	0	Related Proteins	A0A0C4DGI3	Citrate synthase (A0A0C4DGI3_HUMAN)	A0A0C4DGI3,B4DJV2,H0YIC4,O75390	A0A0C4DGI3_HUMAN Citrate synthase OS=Homo sapiens OX=9606 GN=CS PE=1 SV=1,B4DJV2_HUMAN Citrate synthase OS=Homo sapiens OX=9606 GN=CS PE=1 SV=1,H0YIC4_HUMAN Citrate synthase (Fragment) OS=Homo sapiens OX=9606 GN=CS PE=1 SV=1,CISY_HUMAN Citrate synthase, mitochondrial OS=Homo sapiens OX=9606 GN=CS PE=1 SV=2	B4DJV2,H0YIC4,O75390	12	7.75	7.75	7.75	42.75	4	4	4	4	22	22	0.11	0.274275	0.0799361	0.199314	799.361	1993.14	51.8321	129.239	44.6746	100	Confident
420	0	Related Proteins	K7ELC7	60S ribosomal protein L27 (Fragment) (K7ELC7_HUMAN)	K7ELC7,P61353	K7ELC7_HUMAN 60S ribosomal protein L27 (Fragment) OS=Homo sapiens OX=9606 GN=RPL27 PE=1 SV=1,RL27_HUMAN 60S ribosomal protein L27 OS=Homo sapiens OX=9606 GN=RPL27 PE=1 SV=2	P61353	17	20.83	20.83	20.83	75	4	4	4	4	20	20	0.185185	0.28265	0.134573	0.205399	1345.73	2053.99	87.2594	133.185	16.459	100	Confident
421	0	Single Protein	P60981	Destrin (DEST_HUMAN)	P60981	DEST_HUMAN Destrin OS=Homo sapiens OX=9606 GN=DSTN PE=1 SV=3		20	24.85	24.85	24.85	83.64	4	4	2	2	20	18	0.130435	0.389495	0.0947859	0.283043	947.859	2830.43	61.461	183.531	18.4935	100	Confident
422	0	Related Proteins	B7Z9C2	Nucleosome assembly protein 1-like 1 (B7Z9C2_HUMAN)	B7Z9C2,F5H4R6,F8VRJ2,F8VUX1,F8VV59,F8VXI6,F8VY35,F8W020,F8W0J6,F8W118,H0YHC3,H0YIV4,P55209	B7Z9C2_HUMAN Nucleosome assembly protein 1-like 1 OS=Homo sapiens OX=9606 GN=NAP1L1 PE=1 SV=1,F5H4R6_HUMAN Nucleosome assembly protein 1-like 1 OS=Homo sapiens OX=9606 GN=NAP1L1 PE=1 SV=1,F8VRJ2_HUMAN Nucleosome assembly protein 1-like 1 (Fragment) OS=Homo sapiens OX=9606 GN=NAP1L1 PE=1 SV=1,F8VUX1_HUMAN Nucleosome assembly protein 1-like 1 (Fragment) OS=Homo sapiens OX=9606 GN=NAP1L1 PE=1 SV=1,F…	F5H4R6,F8VRJ2,F8VUX1,F8VV59,F8VXI6,F8VY35,F8W020,F8W0J6,F8W118,H0YHC3,H0YIV4,P55209	12	8.02	8.02	11.17	40.11	4	3	1	1	20	15	0.0285285	0.16203	0.0207315	0.117746	207.315	1177.46	13.4427	76.3487	40.4867	100	Confident
423	0	Single Protein	P09382	Galectin-1 (LEG1_HUMAN)	P09382	LEG1_HUMAN Galectin-1 OS=Homo sapiens OX=9606 GN=LGALS1 PE=1 SV=2		22	39.26	39.26	39.26	72.59	4	4	4	4	19	16	0.130081	1.03092	0.0945291	0.74916	945.291	7491.6	61.2944	485.769	14.7062	100	Confident
424	0	Related Proteins	P63220	40S ribosomal protein S21 (RS21_HUMAN)	P63220,Q8WVC2	RS21_HUMAN 40S ribosomal protein S21 OS=Homo sapiens OX=9606 GN=RPS21 PE=1 SV=1,Q8WVC2_HUMAN 40S ribosomal protein S21 OS=Homo sapiens OX=9606 GN=RPS21 PE=1 SV=1	Q8WVC2	20	45.78	45.78	45.78	85.54	4	4	2	2	19	19	0.267606	1.03092	0.194467	0.74916	1944.67	7491.6	126.096	485.769	9.10557	100	Confident
425	0	Single Protein	P21796	Voltage-dependent anion-selective channel protein 1 (VDAC1_HUMAN)	P21796	VDAC1_HUMAN Voltage-dependent anion-selective channel protein 1 OS=Homo sapiens OX=9606 GN=VDAC1 PE=1 SV=2		5	14.49	14.49	17.31	89.05	4	3	1	1	18	15	0.0595238	0.240938	0.0432555	0.175088	432.555	1750.88	28.0477	113.53	30.7536	100	Confident
426	0	Related Proteins	A2A2D0	Stathmin (Fragment) (A2A2D0_HUMAN)	A2A2D0,P16949	A2A2D0_HUMAN Stathmin (Fragment) OS=Homo sapiens OX=9606 GN=STMN1 PE=1 SV=8,STMN1_HUMAN Stathmin OS=Homo sapiens OX=9606 GN=STMN1 PE=1 SV=3	P16949	1	42.35	42.35	42.35	80	4	3	3	2	17	13	0.147059	0.467799	0.106867	0.339946	1068.67	3399.46	69.2942	220.427	9.78727	100	Confident
427	0	Related Proteins	E9PJH8	Serpin H1 (Fragment) (E9PJH8_HUMAN)	E9PJH8,E9PKH2,P50454	E9PJH8_HUMAN Serpin H1 (Fragment) OS=Homo sapiens OX=9606 GN=SERPINH1 PE=1 SV=2,E9PKH2_HUMAN Collagen-binding protein OS=Homo sapiens OX=9606 GN=SERPINH1 PE=1 SV=1,SERPH_HUMAN Serpin H1 OS=Homo sapiens OX=9606 GN=SERPINH1 PE=1 SV=2	E9PKH2,P50454	11	11.59	8.63	14.56	74.12	4	3	2	2	17	16	0.0458716	0.165914	0.0333345	0.120569	333.345	1205.69	21.6147	78.179	40.9272	100	Confident
428	0	Single Protein	P61106	Ras-related protein Rab-14 (RAB14_HUMAN)	P61106	RAB14_HUMAN Ras-related protein Rab-14 OS=Homo sapiens OX=9606 GN=RAB14 PE=1 SV=4		9	32.56	32.56	32.56	76.28	4	4	1	1	17	16	0.0569948	0.492496	0.0414177	0.357893	414.177	3578.93	26.856	232.064	23.8819	100	Confident
429	0	Related Proteins	B7Z4L4	Dolichyl-diphosphooligosaccharide--protein glycosyltransferase subunit 1 (B7Z4L4_HUMAN)	B7Z4L4,P04843	B7Z4L4_HUMAN Dolichyl-diphosphooligosaccharide--protein glycosyltransferase subunit 1 OS=Homo sapiens OX=9606 GN=RPN1 PE=1 SV=1,RPN1_HUMAN Dolichyl-diphosphooligosaccharide--protein glycosyltransferase subunit 1 OS=Homo sapiens OX=9606 GN=RPN1 PE=1 SV=1	P04843	3	9.89	9.89	9.89	71.26	4	4	4	4	16	16	0.0417755	0.189794	0.0303579	0.137922	303.579	1379.22	19.6846	89.431	49.89	100	Confident
430	0	Related Proteins	A0A075B716	40S ribosomal protein S17 (A0A075B716_HUMAN)	A0A075B716,H0YN88,H3BNC9,P08708	A0A075B716_HUMAN 40S ribosomal protein S17 OS=Homo sapiens OX=9606 GN=RPS17 PE=1 SV=1,H0YN88_HUMAN 40S ribosomal protein S17 OS=Homo sapiens OX=9606 GN=RPS17 PE=1 SV=1,H3BNC9_HUMAN 40S ribosomal protein S17 OS=Homo sapiens OX=9606 PE=3 SV=2,RS17_HUMAN 40S ribosomal protein S17 OS=Homo sapiens OX=9606 GN=RPS17 PE=1 SV=2	H0YN88,H3BNC9,P08708	15	16.75	16.75	16.75	65.97	4	4	1	1	16	15	0.119048	0.406527	0.086511	0.29542	865.11	2954.2	56.0953	191.556	21.6291	100	Confident
431	0	Related Proteins	F6VDH7	Hsc70-interacting protein (Fragment) (F6VDH7_HUMAN)	F6VDH7,H7C3I1,P50502,Q3KNR6,Q8IZP2	F6VDH7_HUMAN Hsc70-interacting protein (Fragment) OS=Homo sapiens OX=9606 GN=ST13 PE=1 SV=1,H7C3I1_HUMAN Hsc70-interacting protein (Fragment) OS=Homo sapiens OX=9606 GN=ST13 PE=1 SV=1,F10A1_HUMAN Hsc70-interacting protein OS=Homo sapiens OX=9606 GN=ST13 PE=1 SV=2,Q3KNR6_HUMAN Hsc70-interacting protein OS=Homo sapiens OX=9606 GN=ST13 PE=1 SV=1,ST134_HUMAN Putative protein FAM10A4 OS=Homo sapiens O…	H7C3I1,P50502,Q3KNR6,Q8IZP2	22	28.4	28.4	28.4	67.28	4	4	2	2	16	16	0.0672783	0.492496	0.0488906	0.357893	488.906	3578.93	31.7016	232.064	18.074	100	Confident
432	0	Related Proteins	A0A2R8Y5M6	B-cell receptor-associated protein (A0A2R8Y5M6_HUMAN)	A0A2R8Y5M6,P51572	A0A2R8Y5M6_HUMAN B-cell receptor-associated protein OS=Homo sapiens OX=9606 GN=BCAP31 PE=1 SV=1,BAP31_HUMAN B-cell receptor-associated protein 31 OS=Homo sapiens OX=9606 GN=BCAP31 PE=1 SV=3	P51572	X	10.9	10.9	16.11	59.72	4	2	2	2	16	15	0.0765027	0.172102	0.0555939	0.125065	555.939	1250.65	36.0481	81.0947	24.0969	100	Confident
433	0	Related Proteins	E5RIW3	Tubulin-specific chaperone A (E5RIW3_HUMAN)	E5RIW3,E5RJD8,O75347	E5RIW3_HUMAN Tubulin-specific chaperone A OS=Homo sapiens OX=9606 GN=TBCA PE=1 SV=1,E5RJD8_HUMAN Tubulin-specific chaperone A OS=Homo sapiens OX=9606 GN=TBCA PE=1 SV=1,TBCA_HUMAN Tubulin-specific chaperone A OS=Homo sapiens OX=9606 GN=TBCA PE=1 SV=3	E5RJD8,O75347	5	60.71	60.71	60.71	82.14	4	4	1	1	16	16	0.231884	0.778279	0.168508	0.56557	1685.08	5655.7	109.264	366.726	10.074	100	Confident
434	0	Single Protein	O00625	Pirin (PIR_HUMAN)	O00625	PIR_HUMAN Pirin OS=Homo sapiens OX=9606 GN=PIR PE=1 SV=1		X	15.52	15.52	15.52	64.48	4	4	4	4	16	13	0.0503876	0.321941	0.0366163	0.233952	366.163	2339.52	23.7427	151.699	32.0933	100	Confident
435	0	Unrelated Proteins	P52815	39S ribosomal protein L12, mitochondrial (RM12_HUMAN)	B4DLN1,P52815	B4DLN1_HUMAN cDNA FLJ60124, highly similar to Mitochondrial dicarboxylate carrier OS=Homo sapiens OX=9606 PE=2 SV=1,RM12_HUMAN 39S ribosomal protein L12, mitochondrial OS=Homo sapiens OX=9606 GN=MRPL12 PE=1 SV=2	B4DLN1	17	24.24	24.24	24.24	59.09	4	3	4	3	15	12	0.0857143	0.304321	0.0622879	0.221148	622.879	2211.48	40.3886	143.396	21.3346	100	Confident
436	0	Related Proteins	B4DY09	Interleukin enhancer-binding factor 2 (B4DY09_HUMAN)	B4DY09,Q12905	B4DY09_HUMAN Interleukin enhancer-binding factor 2 OS=Homo sapiens OX=9606 GN=ILF2 PE=1 SV=1,ILF2_HUMAN Interleukin enhancer-binding factor 2 OS=Homo sapiens OX=9606 GN=ILF2 PE=1 SV=2	Q12905	1	9.38	5.97	13.92	54.55	4	3	4	3	15	12	0.0373832	0.240938	0.0271661	0.175088	271.661	1750.88	17.615	113.53	38.8862	100	Confident
437	0	Related Proteins	F8VUA6	60S ribosomal protein L18 (Fragment) (F8VUA6_HUMAN)	F8VUA6,G3V203,H0YHA7,J3QQ67,Q07020	F8VUA6_HUMAN 60S ribosomal protein L18 (Fragment) OS=Homo sapiens OX=9606 GN=RPL18 PE=1 SV=1,G3V203_HUMAN 60S ribosomal protein L18 OS=Homo sapiens OX=9606 GN=RPL18 PE=1 SV=1,H0YHA7_HUMAN 60S ribosomal protein L18 (Fragment) OS=Homo sapiens OX=9606 GN=RPL18 PE=1 SV=1,J3QQ67_HUMAN 60S ribosomal protein L18 (Fragment) OS=Homo sapiens OX=9606 GN=RPL18 PE=1 SV=1,RL18_HUMAN 60S ribosomal protein L18 O…	G3V203,H0YHA7,J3QQ67,Q07020	19	36.15	36.15	36.15	76.92	4	4	2	2	15	13	0.0966667	0.34596	0.0702469	0.251407	702.469	2514.07	45.5494	163.017	14.5201	100	Confident
438	0	Related Proteins	E9PBS1	Multifunctional protein ADE2 (Fragment) (E9PBS1_HUMAN)	E9PBS1,P22234	E9PBS1_HUMAN Multifunctional protein ADE2 (Fragment) OS=Homo sapiens OX=9606 GN=PAICS PE=1 SV=1,PUR6_HUMAN Multifunctional protein ADE2 OS=Homo sapiens OX=9606 GN=PAICS PE=1 SV=3	P22234	4	10.9	10.9	10.9	65.38	4	4	2	2	15	13	0.0436242	0.211528	0.0317013	0.153716	317.013	1537.16	20.5557	99.672	45.6224	100	Confident
439	0	Related Proteins	F8VQE1	LIM domain and actin-binding protein 1 (F8VQE1_HUMAN)	F8VQE1,F8VS07,Q9UHB6	F8VQE1_HUMAN LIM domain and actin-binding protein 1 OS=Homo sapiens OX=9606 GN=LIMA1 PE=1 SV=1,F8VS07_HUMAN LIM domain and actin-binding protein 1 OS=Homo sapiens OX=9606 GN=LIMA1 PE=1 SV=1,LIMA1_HUMAN LIM domain and actin-binding protein 1 OS=Homo sapiens OX=9606 GN=LIMA1 PE=1 SV=1	F8VS07,Q9UHB6	12	6.86	6.86	8.19	77.93	4	3	2	1	15	13	0.0134875	0.0901845	0.00980124	0.0655364	98.0124	655.364	6.35531	42.495	66.95	100	Confident
440	0	Related Proteins	G5E972	Lamina-associated polypeptide 2, isoforms beta/gamma (G5E972_HUMAN)	G5E972,H0YJH7,P42167	G5E972_HUMAN Lamina-associated polypeptide 2, isoforms beta/gamma OS=Homo sapiens OX=9606 GN=TMPO PE=1 SV=1,H0YJH7_HUMAN Lamina-associated polypeptide 2, isoforms beta/gamma (Fragment) OS=Homo sapiens OX=9606 GN=TMPO PE=1 SV=1,LAP2B_HUMAN Lamina-associated polypeptide 2, isoforms beta/gamma OS=Homo sapiens OX=9606 GN=TMPO PE=1 SV=2	H0YJH7,P42167	12	14.49	14.49	14.49	70.53	4	4	2	2	14	14	0.0266458	0.160155	0.0193633	0.116384	193.633	1163.84	12.5555	75.4653	46.2782	100	Confident
441	0	Related Proteins	O75223	Gamma-glutamylcyclotransferase (GGCT_HUMAN)	M0QZK8,O75223	M0QZK8_HUMAN Gamma-glutamylcyclotransferase OS=Homo sapiens OX=9606 PE=4 SV=1,GGCT_HUMAN Gamma-glutamylcyclotransferase OS=Homo sapiens OX=9606 GN=GGCT PE=1 SV=1	M0QZK8	7	23.4	23.4	23.4	76.06	4	4	3	3	14	11	0.0654762	0.550516	0.047581	0.400056	475.81	4000.56	30.8524	259.403	20.9943	100	Confident
442	0	Related Proteins	A0A590UJK8	Cell division control protein 42 homolog (A0A590UJK8_HUMAN)	A0A590UJK8,P60953	A0A590UJK8_HUMAN Cell division control protein 42 homolog OS=Homo sapiens OX=9606 GN=CDC42 PE=1 SV=1,CDC42_HUMAN Cell division control protein 42 homolog OS=Homo sapiens OX=9606 GN=CDC42 PE=1 SV=2	P60953	1	13.25	13.25	19.88	51.2	4	3	3	2	13	12	0.0892857	0.501311	0.0648832	0.364299	648.832	3642.99	42.0715	236.218	18.4864	100	Confident
443	0	Related Proteins	H0Y5J4	Drebrin-like protein (Fragment) (H0Y5J4_HUMAN)	H0Y5J4,Q9UJU6	H0Y5J4_HUMAN Drebrin-like protein (Fragment) OS=Homo sapiens OX=9606 GN=DBNL PE=1 SV=1,DBNL_HUMAN Drebrin-like protein OS=Homo sapiens OX=9606 GN=DBNL PE=1 SV=1	Q9UJU6	7	15.04	15.04	15.04	60.72	4	4	1	1	13	10	0.0458716	0.238863	0.0333345	0.17358	333.345	1735.8	21.6147	112.552	40.2456	100	Confident
444	0	Single Protein	Q93045	Stathmin-2 (STMN2_HUMAN)	Q93045	STMN2_HUMAN Stathmin-2 OS=Homo sapiens OX=9606 GN=STMN2 PE=1 SV=3		8	10.61	10.61	32.4	81.56	4	2	3	1	13	10	0.0479452	0.145048	0.0348414	0.105405	348.414	1054.05	22.5918	68.3465	20.8149	100	Confident
445	0	Single Protein	P62266	40S ribosomal protein S23 (RS23_HUMAN)	P62266	RS23_HUMAN 40S ribosomal protein S23 OS=Homo sapiens OX=9606 GN=RPS23 PE=1 SV=3		5	23.78	23.78	23.78	60.14	4	4	1	1	12	10	0.0892857	0.333521	0.0648832	0.242367	648.832	2423.67	42.0715	157.156	15.7977	100	Confident
446	0	Single Protein	Q01081	Splicing factor U2AF 35 kDa subunit (U2AF1_HUMAN)	Q01081	U2AF1_HUMAN Splicing factor U2AF 35 kDa subunit OS=Homo sapiens OX=9606 GN=U2AF1 PE=1 SV=3		21	12.92	12.92	20	61.67	4	2	3	2	11	9	0.0408163	0.107757	0.0296609	0.0783061	296.609	783.061	19.2327	50.7751	27.8545	100	Confident
447	0	Single Protein	Q14116	Interleukin-18 (IL18_HUMAN)	Q14116	IL18_HUMAN Interleukin-18 OS=Homo sapiens OX=9606 GN=IL18 PE=1 SV=1		11	10.36	10.36	23.32	75.65	4	2	4	2	11	7	0.0350877	0.221677	0.025498	0.161091	254.98	1610.91	16.5334	104.455	22.3118	100	Confident
448	0	Related Proteins	B4DJC3	Histone H2A (B4DJC3_HUMAN)	B4DJC3,O75367	B4DJC3_HUMAN Histone H2A OS=Homo sapiens OX=9606 GN=MACROH2A1 PE=1 SV=1,H2AY_HUMAN Core histone macro-H2A.1 OS=Homo sapiens OX=9606 GN=MACROH2A1 PE=1 SV=4	O75367	5	9.5	9.5	28.5	84.5	4	2	2	1	11	7	0.0266272	0.154782	0.0193498	0.112479	193.498	1124.79	12.5468	72.9334	21.5345	100	Confident
449	0	Single Protein	Q9Y230	RuvB-like 2 (RUVB2_HUMAN)	Q9Y230	RUVB2_HUMAN RuvB-like 2 OS=Homo sapiens OX=9606 GN=RUVBL2 PE=1 SV=3		19	9.72	9.72	9.72	69.98	4	4	2	2	11	10	0.0268097	0.165914	0.0194824	0.120569	194.824	1205.69	12.6327	78.179	51.1246	100	Confident
450	0	Related Proteins	F5GZQ3	Trifunctional enzyme subunit beta, mitochondrial (F5GZQ3_HUMAN)	F5GZQ3,P55084	F5GZQ3_HUMAN Trifunctional enzyme subunit beta, mitochondrial OS=Homo sapiens OX=9606 GN=HADHB PE=1 SV=1,ECHB_HUMAN Trifunctional enzyme subunit beta, mitochondrial OS=Homo sapiens OX=9606 GN=HADHB PE=1 SV=3	P55084	2	8.71	8.71	8.71	55.77	4	4	1	1	10	7	0.0195195	0.206793	0.0141847	0.150275	141.847	1502.75	9.19761	97.4409	49.5656	100	Confident
451	0	Related Proteins	A0A1B0GTW1	Tight junction protein ZO-2 (A0A1B0GTW1_HUMAN)	A0A1B0GTW1,A0A2R8YDH4,A0A3B3IRI3,A0A3B3IS03,A0A3B3ISZ5,A0A3B3ITE1,Q9UDY2	A0A1B0GTW1_HUMAN Tight junction protein ZO-2 OS=Homo sapiens OX=9606 GN=TJP2 PE=1 SV=1,A0A2R8YDH4_HUMAN Uncharacterized protein OS=Homo sapiens OX=9606 PE=1 SV=1,A0A3B3IRI3_HUMAN Tight junction protein ZO-2 OS=Homo sapiens OX=9606 GN=TJP2 PE=1 SV=1,A0A3B3IS03_HUMAN Tight junction protein ZO-2 (Fragment) OS=Homo sapiens OX=9606 GN=TJP2 PE=4 SV=1,A0A3B3ISZ5_HUMAN Tight junction protein ZO-2 OS=Homo…	A0A2R8YDH4,A0A3B3IRI3,A0A3B3IS03,A0A3B3ISZ5,A0A3B3ITE1,Q9UDY2	9	3.68	2.24	4.32	71.58	4	3	2	2	10	6	0.00565262	0.038902	0.00410772	0.0282698	41.0772	282.698	2.66352	18.3307	140.641	100	Confident
452	0	Single Protein	Q00688	Peptidyl-prolyl cis-trans isomerase FKBP3 (FKBP3_HUMAN)	Q00688	FKBP3_HUMAN Peptidyl-prolyl cis-trans isomerase FKBP3 OS=Homo sapiens OX=9606 GN=FKBP3 PE=1 SV=1		14	13.84	13.84	17.41	71.43	4	3	3	3	10	9	0.0483871	0.193777	0.0351625	0.140816	351.625	1408.16	22.8	91.3077	25.1613	100	Confident
453	0	Single Protein	Q9UHV9	Prefoldin subunit 2 (PFD2_HUMAN)	Q9UHV9	PFD2_HUMAN Prefoldin subunit 2 OS=Homo sapiens OX=9606 GN=PFDN2 PE=1 SV=1		1	24.03	24.03	29.87	85.71	4	3	4	3	10	7	0.0530303	0.350314	0.0385367	0.25457	385.367	2545.7	24.9879	165.068	16.6376	100	Confident
454	0	Related Proteins	H0YKD0	Isocitrate dehydrogenase [NAD] subunit alpha, mitochondrial (Fragment) (H0YKD0_HUMAN)	H0YKD0,H0YLI6,H0YMU3,P50213	H0YKD0_HUMAN Isocitrate dehydrogenase [NAD] subunit alpha, mitochondrial (Fragment) OS=Homo sapiens OX=9606 GN=IDH3A PE=1 SV=1,H0YLI6_HUMAN Isocitrate dehydrogenase [NAD] subunit alpha, mitochondrial (Fragment) OS=Homo sapiens OX=9606 GN=IDH3A PE=1 SV=1,H0YMU3_HUMAN Isocitrate dehydrogenase [NAD] subunit alpha, mitochondrial (Fragment) OS=Homo sapiens OX=9606 GN=IDH3A PE=1 SV=1,IDH3A_HUMAN Isocit…	H0YLI6,H0YMU3,P50213	15	42.2	42.2	42.2	88.07	4	4	1	1	10	8	0.0833333	0.930698	0.0605577	0.676331	605.577	6763.31	39.2667	438.546	12.1272	100	Confident
455	0	Related Proteins	B7Z4C8	60S ribosomal protein L31 (B7Z4C8_HUMAN)	B7Z4C8,B7Z4E3,C9JU56,H7C2W9,P62899	B7Z4C8_HUMAN 60S ribosomal protein L31 OS=Homo sapiens OX=9606 GN=RPL31 PE=1 SV=1,B7Z4E3_HUMAN 60S ribosomal protein L31 OS=Homo sapiens OX=9606 GN=RPL31 PE=1 SV=1,C9JU56_HUMAN 60S ribosomal protein L31 (Fragment) OS=Homo sapiens OX=9606 GN=RPL31 PE=1 SV=1,H7C2W9_HUMAN 60S ribosomal protein L31 (Fragment) OS=Homo sapiens OX=9606 GN=RPL31 PE=1 SV=1,RL31_HUMAN 60S ribosomal protein L31 OS=Homo sapi…	B7Z4E3,C9JU56,H7C2W9,P62899	2	30	19.23	30	76.15	4	4	1	1	10	9	0.0909091	0.333521	0.0660629	0.242367	660.629	2423.67	42.8364	157.156	15.1092	100	Confident
456	0	Related Proteins	F8WF32	Dolichyl-diphosphooligosaccharide--protein glycosyltransferase subunit 1 (F8WF32_HUMAN)	F8WF32,P04843	F8WF32_HUMAN Dolichyl-diphosphooligosaccharide--protein glycosyltransferase subunit 1 OS=Homo sapiens OX=9606 GN=RPN1 PE=1 SV=1,RPN1_HUMAN Dolichyl-diphosphooligosaccharide--protein glycosyltransferase subunit 1 OS=Homo sapiens OX=9606 GN=RPN1 PE=1 SV=1	P04843	3	47.93	47.93	47.93	61.16	4	4	4	4	10	10	0.135135	1.15443	0.0982017	0.838919	982.017	8389.19	63.6758	543.971	12.6877	100	Confident
457	0	Related Proteins	C9JIZ6	Prosaposin (C9JIZ6_HUMAN)	C9JIZ6,P07602	C9JIZ6_HUMAN Prosaposin OS=Homo sapiens OX=9606 GN=PSAP PE=1 SV=2,SAP_HUMAN Prosaposin OS=Homo sapiens OX=9606 GN=PSAP PE=1 SV=2	P07602	10	4.93	4.93	8.16	68.69	4	2	2	1	9	5	0.0113379	0.102943	0.00823914	0.0748081	82.3914	748.081	5.34241	48.507	58.402	100	Confident
458	0	Single Protein	O75822	Eukaryotic translation initiation factor 3 subunit J (EIF3J_HUMAN)	O75822	EIF3J_HUMAN Eukaryotic translation initiation factor 3 subunit J OS=Homo sapiens OX=9606 GN=EIF3J PE=1 SV=2		15	12.79	12.79	12.79	72.87	4	4	3	3	9	9	0.0422535	0.221677	0.0307053	0.161091	307.053	1610.91	19.9099	104.455	29.0445	100	Confident
459	0	Related Proteins	A0A7I2V3T6	Transcription factor BTF3 (A0A7I2V3T6_HUMAN)	A0A7I2V3T6,A0A7I2YQL2,P20290	A0A7I2V3T6_HUMAN Transcription factor BTF3 OS=Homo sapiens OX=9606 GN=BTF3 PE=1 SV=1,A0A7I2YQL2_HUMAN Transcription factor BTF3 OS=Homo sapiens OX=9606 GN=BTF3 PE=1 SV=1,BTF3_HUMAN Transcription factor BTF3 OS=Homo sapiens OX=9606 GN=BTF3 PE=1 SV=1	A0A7I2YQL2,P20290	5	37.18	25	42.31	68.59	4	3	1	1	9	8	0.0522388	0.350314	0.0379615	0.25457	379.615	2545.7	24.615	165.068	17.1151	100	Confident
460	0	Single Protein	O00567	Nucleolar protein 56 (NOP56_HUMAN)	O00567	NOP56_HUMAN Nucleolar protein 56 OS=Homo sapiens OX=9606 GN=NOP56 PE=1 SV=4		20	5.39	5.39	7.91	71.21	4	2	2	1	9	8	0.0139721	0.0502111	0.0101534	0.036488	101.534	364.88	6.58364	23.6595	66.0087	100	Confident
461	0	Related Proteins	A0A087WTB8	Ubiquitin carboxyl-terminal hydrolase (A0A087WTB8_HUMAN)	A0A087WTB8,P15374	A0A087WTB8_HUMAN Ubiquitin carboxyl-terminal hydrolase OS=Homo sapiens OX=9606 GN=UCHL3 PE=1 SV=1,UCHL3_HUMAN Ubiquitin carboxyl-terminal hydrolase isozyme L3 OS=Homo sapiens OX=9606 GN=UCHL3 PE=1 SV=1	P15374	13	21.65	21.65	27.32	66.49	4	3	1	1	9	7	0.0397727	0.43845	0.0289025	0.318618	289.025	3186.18	18.7409	206.598	21.9309	100	Confident
462	0	Single Protein	Q9UMX0	Ubiquilin-1 (UBQL1_HUMAN)	Q9UMX0	UBQL1_HUMAN Ubiquilin-1 OS=Homo sapiens OX=9606 GN=UBQLN1 PE=1 SV=2		9	8.32	8.32	8.32	31.92	4	4	1	1	9	9	0.0416667	0.359356	0.0302788	0.261142	302.788	2611.42	19.6334	169.329	62.4794	100	Confident
463	0	Related Proteins	A0A7I2V351	Importin subunit alpha (A0A7I2V351_HUMAN)	A0A7I2V351,A0A7I2V3Z3,A0A7I2V487,A0A7I2YQE1,P52292	A0A7I2V351_HUMAN Importin subunit alpha OS=Homo sapiens OX=9606 GN=KPNA2 PE=1 SV=1,A0A7I2V3Z3_HUMAN Importin subunit alpha-1 OS=Homo sapiens OX=9606 GN=KPNA2 PE=1 SV=1,A0A7I2V487_HUMAN Importin subunit alpha OS=Homo sapiens OX=9606 GN=KPNA2 PE=1 SV=1,A0A7I2YQE1_HUMAN Importin subunit alpha OS=Homo sapiens OX=9606 GN=KPNA2 PE=1 SV=1,IMA1_HUMAN Importin subunit alpha-1 OS=Homo sapiens OX=9606 GN=KP…	A0A7I2V3Z3,A0A7I2V487,A0A7I2YQE1,P52292	17	10.91	10.91	10.91	53.97	4	4	2	2	8	8	0.0230548	0.202264	0.0167537	0.146984	167.537	1469.84	10.8634	95.3072	55.0528	100	Confident
464	0	Related Proteins	A0A7I2V389	Aminopeptidase (A0A7I2V389_HUMAN)	A0A7I2V389,A0A7I2V3W8,E9PLK3,P55786	A0A7I2V389_HUMAN Aminopeptidase OS=Homo sapiens OX=9606 GN=NPEPPS PE=1 SV=1,A0A7I2V3W8_HUMAN Aminopeptidase OS=Homo sapiens OX=9606 GN=NPEPPS PE=1 SV=1,E9PLK3_HUMAN Aminopeptidase OS=Homo sapiens OX=9606 GN=NPEPPS PE=1 SV=1,PSA_HUMAN Puromycin-sensitive aminopeptidase OS=Homo sapiens OX=9606 GN=NPEPPS PE=1 SV=2	A0A7I2V3W8,E9PLK3,P55786	17	3.5	3.5	4.97	58.08	4	3	2	1	8	7	0.0118243	0.0816603	0.00859264	0.0593419	85.9264	593.419	5.57163	38.4784	99.4919	100	Confident
465	0	Related Proteins	C9J9C1	Serine/threonine-protein phosphatase 2A 65 kDa regulatory subunit A alpha isoform (Fragment) (C9J9C1_HUMAN)	C9J9C1,P30153	C9J9C1_HUMAN Serine/threonine-protein phosphatase 2A 65 kDa regulatory subunit A alpha isoform (Fragment) OS=Homo sapiens OX=9606 GN=PPP2R1A PE=1 SV=2,2AAA_HUMAN Serine/threonine-protein phosphatase 2A 65 kDa regulatory subunit A alpha isoform OS=Homo sapiens OX=9606 GN=PPP2R1A PE=1 SV=4	P30153	19	8.1	8.1	10.13	67.85	4	3	3	2	8	6	0.020339	0.165914	0.0147802	0.120569	147.802	1205.69	9.58375	78.179	43.1682	100	Confident
466	0	Single Protein	P20618	Proteasome subunit beta type-1 (PSB1_HUMAN)	P20618	PSB1_HUMAN Proteasome subunit beta type-1 OS=Homo sapiens OX=9606 GN=PSMB1 PE=1 SV=2		6	21.58	17.01	21.58	77.59	4	4	4	4	8	8	0.0375587	0.373824	0.0272936	0.271655	272.936	2716.55	17.6977	176.146	26.4724	100	Confident
467	0	Related Proteins	P00568	Adenylate kinase isoenzyme 1 (KAD1_HUMAN)	P00568,Q5T9B7	KAD1_HUMAN Adenylate kinase isoenzyme 1 OS=Homo sapiens OX=9606 GN=AK1 PE=1 SV=3,Q5T9B7_HUMAN Adenylate kinase isoenzyme 1 OS=Homo sapiens OX=9606 GN=AK1 PE=1 SV=1	Q5T9B7	9	19.07	19.07	23.71	84.54	4	3	2	2	8	8	0.0426829	0.249609	0.0310174	0.181389	310.174	1813.89	20.1122	117.616	21.6213	100	Confident
468	0	Single Protein	Q15393	Splicing factor 3B subunit 3 (SF3B3_HUMAN)	Q15393	SF3B3_HUMAN Splicing factor 3B subunit 3 OS=Homo sapiens OX=9606 GN=SF3B3 PE=1 SV=4		16	3.2	3.2	5.34	51.93	4	3	4	3	8	7	0.00925926	0.0624678	0.00672863	0.0453949	67.2863	453.949	4.36297	29.4349	135.492	100	Confident
469	0	Related Proteins	M0R261	6-phosphogluconolactonase (Fragment) (M0R261_HUMAN)	M0R261,O95336	M0R261_HUMAN 6-phosphogluconolactonase (Fragment) OS=Homo sapiens OX=9606 GN=PGLS PE=1 SV=1,6PGL_HUMAN 6-phosphogluconolactonase OS=Homo sapiens OX=9606 GN=PGLS PE=1 SV=2	O95336	19	26.85	26.85	27.31	51.39	4	3	3	2	7	5	0.0304878	0.501311	0.0221553	0.364299	221.553	3642.99	14.3659	236.218	22.9821	100	Confident
470	0	Single Protein	P00492	Hypoxanthine-guanine phosphoribosyltransferase (HPRT_HUMAN)	P00492	HPRT_HUMAN Hypoxanthine-guanine phosphoribosyltransferase OS=Homo sapiens OX=9606 GN=HPRT1 PE=1 SV=2		X	10.55	10.55	20.18	74.31	4	2	4	2	7	6	0.026178	0.178769	0.0190234	0.12991	190.234	1299.1	12.3351	84.2359	24.5636	100	Confident
471	0	Related Proteins	G3V1C3	Apoptosis inhibitor 5 (G3V1C3_HUMAN)	G3V1C3,Q9BZZ5	G3V1C3_HUMAN Apoptosis inhibitor 5 OS=Homo sapiens OX=9606 GN=API5 PE=1 SV=1,API5_HUMAN Apoptosis inhibitor 5 OS=Homo sapiens OX=9606 GN=API5 PE=1 SV=3	Q9BZZ5	11	6.27	6.27	8.04	61.57	4	3	2	1	7	5	0.0120482	0.110336	0.00875533	0.0801805	87.5533	801.805	5.67712	51.9906	57.5251	100	Confident
472	0	Single Protein	P50416	Carnitine O-palmitoyltransferase 1, liver isoform (CPT1A_HUMAN)	P50416	CPT1A_HUMAN Carnitine O-palmitoyltransferase 1, liver isoform OS=Homo sapiens OX=9606 GN=CPT1A PE=1 SV=2		11	4.92	3.36	6.99	64.94	4	3	4	3	7	5	0.00900901	0.0816603	0.00654678	0.0593419	65.4678	593.419	4.24505	38.4784	88.3107	100	Confident
473	0	Related Proteins	E9PIG2	Serpin H1 (Fragment) (E9PIG2_HUMAN)	E9PIG2,E9PJH8,E9PK86,E9PMI5,E9PNX1,E9PPV6,E9PQ34,E9PR70,E9PRS3,P50454	E9PIG2_HUMAN Serpin H1 (Fragment) OS=Homo sapiens OX=9606 GN=SERPINH1 PE=1 SV=2,E9PJH8_HUMAN Serpin H1 (Fragment) OS=Homo sapiens OX=9606 GN=SERPINH1 PE=1 SV=2,E9PK86_HUMAN Serpin H1 (Fragment) OS=Homo sapiens OX=9606 GN=SERPINH1 PE=1 SV=1,E9PMI5_HUMAN Serpin H1 (Fragment) OS=Homo sapiens OX=9606 GN=SERPINH1 PE=1 SV=1,E9PNX1_HUMAN Serpin H1 (Fragment) OS=Homo sapiens OX=9606 GN=SERPINH1 PE=1 SV=1…	E9PJH8,E9PK86,E9PMI5,E9PNX1,E9PPV6,E9PQ34,E9PR70,E9PRS3,P50454	11	30.3	30.3	32.73	74.55	4	3	4	3	7	6	0.0337838	0.467799	0.0245504	0.339946	245.504	3399.46	15.9189	220.427	17.3511	100	Confident
474	0	Single Protein	P33176	Kinesin-1 heavy chain (KINH_HUMAN)	P33176	KINH_HUMAN Kinesin-1 heavy chain OS=Homo sapiens OX=9606 GN=KIF5B PE=1 SV=1		10	2.7	1.14	3.63	79.75	4	2	4	2	7	3	0.00367197	0.0318236	0.00266839	0.0231259	26.6839	231.259	1.73024	14.9953	109.617	100	Doubtful
475	0	Single Protein	P55010	Eukaryotic translation initiation factor 5 (IF5_HUMAN)	P55010	IF5_HUMAN Eukaryotic translation initiation factor 5 OS=Homo sapiens OX=9606 GN=EIF5 PE=1 SV=2		14	4.64	4.64	10.67	68.91	4	2	4	2	7	5	0.015625	0.070069	0.0113546	0.0509186	113.546	509.186	7.36251	33.0165	49.1918	100	Confident
476	0	Related Proteins	A0A0R4J2E8	Matrin-3 (A0A0R4J2E8_HUMAN)	A0A0R4J2E8,A8MXP9,B3KM87,P43243	A0A0R4J2E8_HUMAN Matrin-3 OS=Homo sapiens OX=9606 GN=MATR3 PE=1 SV=1,A8MXP9_HUMAN Matrin-3 OS=Homo sapiens OX=9606 GN=MATR3 PE=1 SV=1,B3KM87_HUMAN Matrin-3 OS=Homo sapiens OX=9606 GN=MATR3 PE=1 SV=1,MATR3_HUMAN Matrin-3 OS=Homo sapiens OX=9606 GN=MATR3 PE=1 SV=2	A8MXP9,B3KM87,P43243	5	3.07	3.07	5.67	62.69	4	2	3	1	7	3	0.00540541	0.0408576	0.00392807	0.0296909	39.2807	296.909	2.54703	19.2521	94.5648	100	Confident
477	0	Single Protein	Q1KMD3	Heterogeneous nuclear ribonucleoprotein U-like protein 2 (HNRL2_HUMAN)	Q1KMD3	HNRL2_HUMAN Heterogeneous nuclear ribonucleoprotein U-like protein 2 OS=Homo sapiens OX=9606 GN=HNRNPUL2 PE=1 SV=1		11	5.76	5.76	6.96	59.84	4	3	4	3	7	5	0.00965251	0.0693656	0.0070144	0.0504075	70.144	504.075	4.54827	32.6851	85.0522	100	Confident
478	0	Single Protein	Q9P0L0	Vesicle-associated membrane protein-associated protein A (VAPA_HUMAN)	Q9P0L0	VAPA_HUMAN Vesicle-associated membrane protein-associated protein A OS=Homo sapiens OX=9606 GN=VAPA PE=1 SV=3		18	24.5	16.87	24.5	65.06	4	4	3	3	6	5	0.0268817	0.321941	0.0195347	0.233952	195.347	2339.52	12.6667	151.699	27.8752	100	Confident
479	0	Single Protein	Q9NYL9	Tropomodulin-3 (TMOD3_HUMAN)	Q9NYL9	TMOD3_HUMAN Tropomodulin-3 OS=Homo sapiens OX=9606 GN=TMOD3 PE=1 SV=1		15	14.2	14.2	14.2	77.84	4	4	1	1	6	5	0.0182482	0.232847	0.0132608	0.169208	132.608	1692.08	8.59855	109.718	39.5703	100	Confident
480	0	Related Proteins	E9PPQ5	Cysteine and histidine-rich domain-containing protein 1 (E9PPQ5_HUMAN)	E9PPQ5,Q9UHD1	E9PPQ5_HUMAN Cysteine and histidine-rich domain-containing protein 1 OS=Homo sapiens OX=9606 GN=CHORDC1 PE=1 SV=1,CHRD1_HUMAN Cysteine and histidine-rich domain-containing protein 1 OS=Homo sapiens OX=9606 GN=CHORDC1 PE=1 SV=2	Q9UHD1	11	25.54	25.54	34.24	75	4	3	2	2	6	6	0.0308642	0.350314	0.0224288	0.25457	224.288	2545.7	14.5432	165.068	20.7103	100	Confident
481	0	Related Proteins	H3BR35	Eukaryotic peptide chain release factor GTP-binding subunit ERF3A (Fragment) (H3BR35_HUMAN)	H3BR35,P15170,Q8IYD1	H3BR35_HUMAN Eukaryotic peptide chain release factor GTP-binding subunit ERF3A (Fragment) OS=Homo sapiens OX=9606 GN=GSPT1 PE=1 SV=1,ERF3A_HUMAN Eukaryotic peptide chain release factor GTP-binding subunit ERF3A OS=Homo sapiens OX=9606 GN=GSPT1 PE=1 SV=1,ERF3B_HUMAN Eukaryotic peptide chain release factor GTP-binding subunit ERF3B OS=Homo sapiens OX=9606 GN=GSPT2 PE=1 SV=2	P15170,Q8IYD1	16	4	4	8.42	58.53	4	2	3	1	6	4	0.00925926	0.0771051	0.00672863	0.0560316	67.2863	560.316	4.36297	36.332	52.9087	100	Confident
482	0	Related Proteins	E9PPJ0	Splicing factor 3B subunit 2 (E9PPJ0_HUMAN)	E9PPJ0,H0YEX5,Q13435	E9PPJ0_HUMAN Splicing factor 3B subunit 2 OS=Homo sapiens OX=9606 GN=SF3B2 PE=1 SV=1,H0YEX5_HUMAN Splicing factor 3B subunit 2 (Fragment) OS=Homo sapiens OX=9606 GN=SF3B2 PE=1 SV=1,SF3B2_HUMAN Splicing factor 3B subunit 2 OS=Homo sapiens OX=9606 GN=SF3B2 PE=1 SV=2	H0YEX5,Q13435	11	6.26	6.26	6.26	56.15	4	4	4	4	5	4	0.00671141	0.0804718	0.00487713	0.0584782	48.7713	584.782	3.16242	37.9184	98.1089	100	Confident
483	0	Related Proteins	Q5QPL9	RNA-binding protein Raly (Fragment) (Q5QPL9_HUMAN)	Q5QPL9,Q5QPM0,Q9UKM9	Q5QPL9_HUMAN RNA-binding protein Raly (Fragment) OS=Homo sapiens OX=9606 GN=RALY PE=1 SV=1,Q5QPM0_HUMAN RNA-binding protein Raly (Fragment) OS=Homo sapiens OX=9606 GN=RALY PE=1 SV=8,RALY_HUMAN RNA-binding protein Raly OS=Homo sapiens OX=9606 GN=RALY PE=1 SV=1	Q5QPM0,Q9UKM9	20	16.03	16.03	16.03	72.57	4	4	2	2	5	4	0.0199005	0.28265	0.0144615	0.205399	144.615	2053.99	9.37713	133.185	24.6503	100	Confident
484	0	Single Protein	O14745	Na(+)/H(+) exchange regulatory cofactor NHE-RF1 (NHRF1_HUMAN)	O14745	NHRF1_HUMAN Na(+)/H(+) exchange regulatory cofactor NHE-RF1 OS=Homo sapiens OX=9606 GN=SLC9A3R1 PE=1 SV=4		17	9.5	9.5	13.13	74.02	4	3	1	1	5	4	0.0126984	0.169989	0.00922784	0.12353	92.2784	1235.3	5.9835	80.099	38.8446	100	Confident
485	0	Single Protein	P33993	DNA replication licensing factor MCM7 (MCM7_HUMAN)	P33993	MCM7_HUMAN DNA replication licensing factor MCM7 OS=Homo sapiens OX=9606 GN=MCM7 PE=1 SV=4		7	1.81	1.81	6.82	71.07	4	1	4	1	4	3	0.00169205	0.025626	0.0012296	0.0186222	12.296	186.222	0.797294	12.075	81.2566	100	Doubtful
486	0	Related Proteins	G3V4C6	RNA transcription, translation and transport factor protein (G3V4C6_HUMAN)	G3V4C6,H0YJB9,Q9Y224	G3V4C6_HUMAN RNA transcription, translation and transport factor protein OS=Homo sapiens OX=9606 GN=RTRAF PE=1 SV=1,H0YJB9_HUMAN RNA transcription, translation and transport factor protein (Fragment) OS=Homo sapiens OX=9606 GN=RTRAF PE=1 SV=1,RTRAF_HUMAN RNA transcription, translation and transport factor protein OS=Homo sapiens OX=9606 GN=RTRAF PE=1 SV=1	H0YJB9,Q9Y224	14	15.54	7.25	25.39	84.97	4	2	4	2	4	2	0.0121951	0.165914	0.0088621	0.120569	88.621	1205.69	5.74635	78.179	22.6885	100	Doubtful
487	0	Related Proteins	A0A590UJJ6	Histone H3 (A0A590UJJ6_HUMAN)	A0A590UJJ6,B4DEB1,K7EK07,K7EMV3,K7ES00,P68431,P84243,Q16695,Q71DI3	A0A590UJJ6_HUMAN Histone H3 OS=Homo sapiens OX=9606 GN=H3-3A PE=1 SV=1,B4DEB1_HUMAN Histone H3 OS=Homo sapiens OX=9606 GN=H3-3A PE=1 SV=1,K7EK07_HUMAN Histone H3 (Fragment) OS=Homo sapiens OX=9606 GN=H3-3B PE=1 SV=1,K7EMV3_HUMAN Histone H3 OS=Homo sapiens OX=9606 GN=H3-3B PE=1 SV=1,K7ES00_HUMAN Histone H3.3 (Fragment) OS=Homo sapiens OX=9606 GN=H3-3B PE=1 SV=1,H31_HUMAN Histone H3.1 OS=Homo sapie…	B4DEB1,K7EK07,K7EMV3,K7ES00,P68431,P84243,Q16695,Q71DI3	1	16.67	16.67	16.67	79.17	3	3	1	1	66	64	0.673684	0.304321	0.489561	0.221148	4895.61	2211.48	317.441	143.396	13.6467	100	Confident
488	0	Single Protein	P63313	Thymosin beta-10 (TYB10_HUMAN)	P63313	TYB10_HUMAN Thymosin beta-10 OS=Homo sapiens OX=9606 GN=TMSB10 PE=1 SV=2		2	63.64	63.64	63.64	81.82	3	3	3	3	46	45	1.25	1.15443	0.908365	0.838919	9083.65	8389.19	589.001	543.971	5.02255	100	Confident
489	0	Related Proteins	J3QRS3	Myosin regulatory light chain 12A (J3QRS3_HUMAN)	J3QRS3,O14950,P19105	J3QRS3_HUMAN Myosin regulatory light chain 12A OS=Homo sapiens OX=9606 GN=MYL12A PE=1 SV=1,ML12B_HUMAN Myosin regulatory light chain 12B OS=Homo sapiens OX=9606 GN=MYL12B PE=1 SV=2,ML12A_HUMAN Myosin regulatory light chain 12A OS=Homo sapiens OX=9606 GN=MYL12A PE=1 SV=2	O14950,P19105	18	16.95	16.95	16.95	71.19	3	3	2	2	43	42	0.270968	0.350314	0.19691	0.25457	1969.1	2545.7	127.68	165.068	20.4438	100	Confident
490	0	Related Proteins	A0A0B4J2C3	Translationally-controlled tumor protein (A0A0B4J2C3_HUMAN)	A0A0B4J2C3,P13693,Q5W0H4	A0A0B4J2C3_HUMAN Translationally-controlled tumor protein OS=Homo sapiens OX=9606 GN=TPT1 PE=1 SV=1,TCTP_HUMAN Translationally-controlled tumor protein OS=Homo sapiens OX=9606 GN=TPT1 PE=1 SV=1,Q5W0H4_HUMAN Translationally-controlled tumor protein OS=Homo sapiens OX=9606 GN=TPT1 PE=1 SV=1	P13693,Q5W0H4	13	18.78	18.78	18.78	65.99	3	3	1	1	42	38	0.292308	0.368875	0.212418	0.268058	2124.18	2680.58	137.736	173.814	22.5591	100	Confident
491	0	Related Proteins	C9JNW5	60S ribosomal protein L24 (C9JNW5_HUMAN)	C9JNW5,C9JXB8,P83731	C9JNW5_HUMAN 60S ribosomal protein L24 OS=Homo sapiens OX=9606 GN=RPL24 PE=1 SV=1,C9JXB8_HUMAN 60S ribosomal protein L24 OS=Homo sapiens OX=9606 GN=RPL24 PE=1 SV=1,RL24_HUMAN 60S ribosomal protein L24 OS=Homo sapiens OX=9606 GN=RPL24 PE=1 SV=1	C9JXB8,P83731	3	20	20	20	75.33	3	3	3	3	40	40	0.353982	0.199354	0.257236	0.144869	2572.36	1448.69	166.797	93.9357	17.5315	100	Confident
492	0	Single Protein	P52907	F-actin-capping protein subunit alpha-1 (CAZA1_HUMAN)	P52907	CAZA1_HUMAN F-actin-capping protein subunit alpha-1 OS=Homo sapiens OX=9606 GN=CAPZA1 PE=1 SV=3		1	15.03	15.03	15.03	79.37	3	3	2	2	31	29	0.115079	0.218188	0.0836273	0.158555	836.273	1585.55	54.2255	102.81	32.9023	100	Confident
493	0	Single Protein	P61026	Ras-related protein Rab-10 (RAB10_HUMAN)	P61026	RAB10_HUMAN Ras-related protein Rab-10 OS=Homo sapiens OX=9606 GN=RAB10 PE=1 SV=1		2	17	17	17	85	3	3	1	1	27	25	0.117647	0.249609	0.0854932	0.181389	854.932	1813.89	55.4354	117.616	22.5266	100	Confident
494	0	Related Proteins	A0A0D9SFL3	RNA-binding protein EWS (A0A0D9SFL3_HUMAN)	A0A0D9SFL3,B0QYK0,C9JGE3,H7BY36,Q01844	A0A0D9SFL3_HUMAN RNA-binding protein EWS OS=Homo sapiens OX=9606 GN=EWSR1 PE=1 SV=1,B0QYK0_HUMAN RNA-binding protein EWS OS=Homo sapiens OX=9606 GN=EWSR1 PE=1 SV=1,C9JGE3_HUMAN EWS RNA-binding protein variant 6 OS=Homo sapiens OX=9606 GN=EWSR1 PE=1 SV=2,H7BY36_HUMAN RNA-binding protein EWS (Fragment) OS=Homo sapiens OX=9606 GN=EWSR1 PE=1 SV=1,EWS_HUMAN RNA-binding protein EWS OS=Homo sapiens OX=9…	B0QYK0,C9JGE3,H7BY36,Q01844	22	4.97	4.97	8.05	39.21	3	2	3	2	25	17	0.0742358	0.102943	0.0539466	0.0748081	539.466	748.081	34.98	48.507	61.3765	100	Confident
495	0	Related Proteins	H3BNX8	Cytochrome c oxidase polypeptide Va (H3BNX8_HUMAN)	H3BNX8,H3BV69,P20674	H3BNX8_HUMAN Cytochrome c oxidase polypeptide Va OS=Homo sapiens OX=9606 GN=COX5A PE=1 SV=1,H3BV69_HUMAN Cytochrome c oxidase polypeptide Va OS=Homo sapiens OX=9606 GN=COX5A PE=1 SV=1,COX5A_HUMAN Cytochrome c oxidase subunit 5A, mitochondrial OS=Homo sapiens OX=9606 GN=COX5A PE=1 SV=2	H3BV69,P20674	15	16.34	16.34	16.34	72.55	3	3	1	1	25	22	0.128676	0.467799	0.0935082	0.339946	935.082	3399.46	60.6325	220.427	17.2238	100	Confident
496	0	Related Proteins	D6RAF8	Heterogeneous nuclear ribonucleoprotein D0 (Fragment) (D6RAF8_HUMAN)	D6RAF8,D6RD83,Q14103	D6RAF8_HUMAN Heterogeneous nuclear ribonucleoprotein D0 (Fragment) OS=Homo sapiens OX=9606 GN=HNRNPD PE=1 SV=1,D6RD83_HUMAN Heterogeneous nuclear ribonucleoprotein D0 (Fragment) OS=Homo sapiens OX=9606 GN=HNRNPD PE=1 SV=1,HNRPD_HUMAN Heterogeneous nuclear ribonucleoprotein D0 OS=Homo sapiens OX=9606 GN=HNRNPD PE=1 SV=1	D6RD83,Q14103	4	18.55	18.55	18.55	57.92	3	3	1	1	24	20	0.0917969	0.279802	0.0667081	0.20333	667.081	2033.3	43.2548	131.843	23.0622	100	Confident
497	0	Single Protein	P62857	40S ribosomal protein S28 (RS28_HUMAN)	P62857	RS28_HUMAN 40S ribosomal protein S28 OS=Homo sapiens OX=9606 GN=RPS28 PE=1 SV=1		19	46.38	46.38	46.38	81.16	3	3	3	3	24	24	0.428571	0.637894	0.31144	0.463552	3114.4	4635.52	201.943	300.576	7.8362	100	Confident
498	0	Related Proteins	E9PQD7	40S ribosomal protein S2 (E9PQD7_HUMAN)	E9PQD7,H0YEN5,P15880	E9PQD7_HUMAN 40S ribosomal protein S2 OS=Homo sapiens OX=9606 GN=RPS2 PE=1 SV=1,H0YEN5_HUMAN 40S ribosomal protein S2 (Fragment) OS=Homo sapiens OX=9606 GN=RPS2 PE=1 SV=1,RS2_HUMAN 40S ribosomal protein S2 OS=Homo sapiens OX=9606 GN=RPS2 PE=1 SV=2	H0YEN5,P15880	16	14.47	14.47	14.47	83.4	3	3	2	2	22	13	0.0663265	0.188502	0.048199	0.136983	481.99	1369.83	31.2531	88.8224	25.1952	100	Confident
499	0	Related Proteins	F8VQY6	60S acidic ribosomal protein P0 (F8VQY6_HUMAN)	F8VQY6,F8VRK7,F8VS58,F8VU65,F8VWS0,F8VZS0,G3V210,P05388,Q8NHW5	F8VQY6_HUMAN 60S acidic ribosomal protein P0 OS=Homo sapiens OX=9606 GN=RPLP0 PE=1 SV=1,F8VRK7_HUMAN 60S acidic ribosomal protein P0 OS=Homo sapiens OX=9606 GN=RPLP0 PE=1 SV=1,F8VS58_HUMAN 60S acidic ribosomal protein P0 (Fragment) OS=Homo sapiens OX=9606 GN=RPLP0 PE=1 SV=1,F8VU65_HUMAN 60S acidic ribosomal protein P0 (Fragment) OS=Homo sapiens OX=9606 GN=RPLP0 PE=1 SV=1,F8VWS0_HUMAN 60S acidic r…	F8VRK7,F8VS58,F8VU65,F8VWS0,F8VZS0,G3V210,P05388,Q8NHW5	12	23.24	23.24	23.24	85.92	3	3	1	1	22	21	0.151639	0.389495	0.110195	0.283043	1101.95	2830.43	71.4526	183.531	15.8033	100	Confident
500	0	Single Protein	P61956	Small ubiquitin-related modifier 2 (SUMO2_HUMAN)	P61956	SUMO2_HUMAN Small ubiquitin-related modifier 2 OS=Homo sapiens OX=9606 GN=SUMO2 PE=1 SV=3		17	27.37	27.37	27.37	51.58	3	3	2	2	21	20	0.408163	0.701254	0.296609	0.509596	2966.09	5095.96	192.327	330.432	10.8644	100	Confident
501	0	Related Proteins	E5RIP1	40S ribosomal protein S20 (E5RIP1_HUMAN)	E5RIP1,E5RJX2,P60866	E5RIP1_HUMAN 40S ribosomal protein S20 OS=Homo sapiens OX=9606 GN=RPS20 PE=1 SV=1,E5RJX2_HUMAN 40S ribosomal protein S20 OS=Homo sapiens OX=9606 GN=RPS20 PE=1 SV=1,RS20_HUMAN 40S ribosomal protein S20 OS=Homo sapiens OX=9606 GN=RPS20 PE=1 SV=1	E5RJX2,P60866	8	32.61	32.61	41.3	80.43	3	2	2	1	20	16	0.432432	0.584893	0.314245	0.425037	3142.45	4250.37	203.763	275.602	5.42587	100	Confident
502	0	Related Proteins	H7C3I1	Hsc70-interacting protein (Fragment) (H7C3I1_HUMAN)	H7C3I1,P50502,Q8NFI4	H7C3I1_HUMAN Hsc70-interacting protein (Fragment) OS=Homo sapiens OX=9606 GN=ST13 PE=1 SV=1,F10A1_HUMAN Hsc70-interacting protein OS=Homo sapiens OX=9606 GN=ST13 PE=1 SV=2,F10A5_HUMAN Putative protein FAM10A5 OS=Homo sapiens OX=9606 GN=ST13P5 PE=5 SV=1	P50502,Q8NFI4	22	23.97	23.97	23.97	68.49	3	3	1	1	20	20	0.0885417	0.43845	0.0643425	0.318618	643.425	3186.18	41.7209	206.598	16.3191	100	Confident
503	0	Related Proteins	P29034	Protein S100-A2 (S10A2_HUMAN)	P29034,R4GN49	S10A2_HUMAN Protein S100-A2 OS=Homo sapiens OX=9606 GN=S100A2 PE=1 SV=3,R4GN49_HUMAN Protein S100-A2 OS=Homo sapiens OX=9606 GN=S100A2 PE=1 SV=1	R4GN49	1	17.35	17.35	17.35	50	3	3	3	3	18	17	0.346939	0.995262	0.252118	0.723249	2521.18	7232.49	163.478	468.968	11.1094	100	Confident
504	0	Related Proteins	A0A0U1RRM4	Polypyrimidine tract-binding protein 1 (A0A0U1RRM4_HUMAN)	A0A0U1RRM4,A0A6Q8PEX4,A0A7I2V4H6,A0A7I2V621,A6NLN1,K7EKJ7,K7ES59,P26599	A0A0U1RRM4_HUMAN Polypyrimidine tract-binding protein 1 OS=Homo sapiens OX=9606 GN=PTBP1 PE=1 SV=1,A0A6Q8PEX4_HUMAN Polypyrimidine tract-binding protein 1 OS=Homo sapiens OX=9606 GN=PTBP1 PE=1 SV=1,A0A7I2V4H6_HUMAN Polypyrimidine tract-binding protein 1 OS=Homo sapiens OX=9606 GN=PTBP1 PE=1 SV=1,A0A7I2V621_HUMAN Polypyrimidine tract-binding protein 1 OS=Homo sapiens OX=9606 GN=PTBP1 PE=1 SV=1,A6N…	A0A6Q8PEX4,A0A7I2V4H6,A0A7I2V621,A6NLN1,K7EKJ7,K7ES59,P26599	19	6.8	3.4	6.8	44.9	3	3	1	1	18	18	0.0495868	0.145048	0.0360343	0.105405	360.343	1054.05	23.3653	68.3465	62.4253	100	Confident
505	0	Related Proteins	E9PKZ0	60S ribosomal protein L8 (Fragment) (E9PKZ0_HUMAN)	E9PKZ0,G3V1A1,P62917	E9PKZ0_HUMAN 60S ribosomal protein L8 (Fragment) OS=Homo sapiens OX=9606 GN=RPL8 PE=1 SV=1,G3V1A1_HUMAN 60S ribosomal protein L8 OS=Homo sapiens OX=9606 GN=RPL8 PE=1 SV=1,RL8_HUMAN 60S ribosomal protein L8 OS=Homo sapiens OX=9606 GN=RPL8 PE=1 SV=2	G3V1A1,P62917	8	12.2	12.2	12.2	65.85	3	3	2	2	17	13	0.0792683	0.178769	0.0576037	0.12991	576.037	1299.1	37.3513	84.2359	22.3752	100	Confident
506	0	Related Proteins	H0YKD8	60S ribosomal protein L28 (H0YKD8_HUMAN)	H0YKD8,H0YLP6,H0YMF4,P46779	H0YKD8_HUMAN 60S ribosomal protein L28 OS=Homo sapiens OX=9606 GN=RPL28 PE=1 SV=1,H0YLP6_HUMAN 60S ribosomal protein L28 OS=Homo sapiens OX=9606 GN=RPL28 PE=1 SV=1,H0YMF4_HUMAN 60S ribosomal protein L28 OS=Homo sapiens OX=9606 GN=RPL28 PE=1 SV=1,RL28_HUMAN 60S ribosomal protein L28 OS=Homo sapiens OX=9606 GN=RPL28 PE=1 SV=3	H0YLP6,H0YMF4,P46779	19	13.53	13.53	13.53	84.12	3	3	3	3	17	16	0.111888	0.279802	0.0813082	0.20333	813.082	2033.3	52.7218	131.843	19.0601	100	Confident
507	0	Related Proteins	F8VPE8	60S acidic ribosomal protein P0 (Fragment) (F8VPE8_HUMAN)	F8VPE8,F8VQY6,F8VRK7,F8VU65,F8VW21,F8VWS0,G3V210,P05388,Q8NHW5	F8VPE8_HUMAN 60S acidic ribosomal protein P0 (Fragment) OS=Homo sapiens OX=9606 GN=RPLP0 PE=1 SV=1,F8VQY6_HUMAN 60S acidic ribosomal protein P0 OS=Homo sapiens OX=9606 GN=RPLP0 PE=1 SV=1,F8VRK7_HUMAN 60S acidic ribosomal protein P0 OS=Homo sapiens OX=9606 GN=RPLP0 PE=1 SV=1,F8VU65_HUMAN 60S acidic ribosomal protein P0 (Fragment) OS=Homo sapiens OX=9606 GN=RPLP0 PE=1 SV=1,F8VW21_HUMAN 60S acidic r…	F8VQY6,F8VRK7,F8VU65,F8VW21,F8VWS0,G3V210,P05388,Q8NHW5	12	30.07	30.07	30.07	86.93	3	3	1	1	15	15	0.093985	0.389495	0.0682981	0.283043	682.981	2830.43	44.2858	183.531	16.6698	100	Confident
508	0	Single Protein	P42677	40S ribosomal protein S27 (RS27_HUMAN)	P42677	RS27_HUMAN 40S ribosomal protein S27 OS=Homo sapiens OX=9606 GN=RPS27 PE=1 SV=3		1	30.95	30.95	30.95	50	3	3	2	2	15	12	0.173913	0.539927	0.126381	0.39236	1263.81	3923.6	81.948	254.414	9.45484	100	Confident
509	0	Related Proteins	H3BRM5	Cytochrome c oxidase polypeptide Va (H3BRM5_HUMAN)	H3BRM5,H3BV69,P20674	H3BRM5_HUMAN Cytochrome c oxidase polypeptide Va OS=Homo sapiens OX=9606 GN=COX5A PE=1 SV=1,H3BV69_HUMAN Cytochrome c oxidase polypeptide Va OS=Homo sapiens OX=9606 GN=COX5A PE=1 SV=1,COX5A_HUMAN Cytochrome c oxidase subunit 5A, mitochondrial OS=Homo sapiens OX=9606 GN=COX5A PE=1 SV=2	H3BV69,P20674	15	26.09	26.09	26.09	46.38	3	3	1	1	14	12	0.125	0.995262	0.0908365	0.723249	908.365	7232.49	58.9001	468.968	7.76621	100	Confident
510	0	Related Proteins	A0A087WYS6	Proteasome (Prosome, macropain) subunit, alpha type, 8, isoform CRA_b (A0A087WYS6_HUMAN)	A0A087WYS6,O14818,Q8TAA3	A0A087WYS6_HUMAN Proteasome (Prosome, macropain) subunit, alpha type, 8, isoform CRA_b OS=Homo sapiens OX=9606 GN=PSMA8 PE=1 SV=1,PSA7_HUMAN Proteasome subunit alpha type-7 OS=Homo sapiens OX=9606 GN=PSMA7 PE=1 SV=1,PSMA8_HUMAN Proteasome subunit alpha-type 8 OS=Homo sapiens OX=9606 GN=PSMA8 PE=2 SV=3	O14818,Q8TAA3	18	11.16	11.16	17.41	83.93	3	2	1	1	14	13	0.0531915	0.132541	0.0386538	0.0963167	386.538	963.167	25.0639	62.4536	25.0252	100	Confident
511	0	Related Proteins	F8VUA6	60S ribosomal protein L18 (Fragment) (F8VUA6_HUMAN)	F8VUA6,F8VYV2,H0YHA7,J3QQ67,Q07020	F8VUA6_HUMAN 60S ribosomal protein L18 (Fragment) OS=Homo sapiens OX=9606 GN=RPL18 PE=1 SV=1,F8VYV2_HUMAN 60S ribosomal protein L18 OS=Homo sapiens OX=9606 GN=RPL18 PE=1 SV=1,H0YHA7_HUMAN 60S ribosomal protein L18 (Fragment) OS=Homo sapiens OX=9606 GN=RPL18 PE=1 SV=1,J3QQ67_HUMAN 60S ribosomal protein L18 (Fragment) OS=Homo sapiens OX=9606 GN=RPL18 PE=1 SV=1,RL18_HUMAN 60S ribosomal protein L18 O…	F8VYV2,H0YHA7,J3QQ67,Q07020	19	28.46	28.46	28.46	76.92	3	3	1	1	13	12	0.0866667	0.249609	0.06298	0.181389	629.8	1813.89	40.8374	117.616	14.5201	100	Confident
512	0	Related Proteins	A0A3B3IUA2	Ribonucloprotein (A0A3B3IUA2_HUMAN)	A0A3B3IUA2,B1AHD1,P55769	A0A3B3IUA2_HUMAN Ribonucloprotein OS=Homo sapiens OX=9606 GN=SNU13 PE=1 SV=1,B1AHD1_HUMAN Ribonucloprotein OS=Homo sapiens OX=9606 GN=SNU13 PE=1 SV=1,NH2L1_HUMAN NHP2-like protein 1 OS=Homo sapiens OX=9606 GN=SNU13 PE=1 SV=3	B1AHD1,P55769	22	11.4	11.4	11.4	65.07	3	3	1	1	13	12	0.0588235	0.199354	0.0427466	0.144869	427.466	1448.69	27.7177	93.9357	30.1427	100	Confident
513	0	Related Proteins	H3BSC1	Ras-related protein Rab-11A (H3BSC1_HUMAN)	H3BMH2,H3BSC1,P62491,Q15907	H3BMH2_HUMAN Ras-related protein Rab-11A (Fragment) OS=Homo sapiens OX=9606 GN=RAB11A PE=4 SV=1,H3BSC1_HUMAN Ras-related protein Rab-11A OS=Homo sapiens OX=9606 GN=RAB11A PE=1 SV=1,RB11A_HUMAN Ras-related protein Rab-11A OS=Homo sapiens OX=9606 GN=RAB11A PE=1 SV=3,RB11B_HUMAN Ras-related protein Rab-11B OS=Homo sapiens OX=9606 GN=RAB11B PE=1 SV=4	H3BMH2,P62491,Q15907	15	17.17	11.62	17.17	75.76	3	3	1	1	13	11	0.0635838	0.304321	0.0462059	0.221148	462.059	2211.48	29.9607	143.396	22.4725	100	Confident
514	0	Related Proteins	A0A075B7A0	60S ribosomal protein L18 (A0A075B7A0_HUMAN)	A0A075B7A0,F8VYV2,G3V203,H0YHA7,J3QQ67,Q07020	A0A075B7A0_HUMAN 60S ribosomal protein L18 OS=Homo sapiens OX=9606 GN=RPL18 PE=1 SV=1,F8VYV2_HUMAN 60S ribosomal protein L18 OS=Homo sapiens OX=9606 GN=RPL18 PE=1 SV=1,G3V203_HUMAN 60S ribosomal protein L18 OS=Homo sapiens OX=9606 GN=RPL18 PE=1 SV=1,H0YHA7_HUMAN 60S ribosomal protein L18 (Fragment) OS=Homo sapiens OX=9606 GN=RPL18 PE=1 SV=1,J3QQ67_HUMAN 60S ribosomal protein L18 (Fragment) OS=Hom…	F8VYV2,G3V203,H0YHA7,J3QQ67,Q07020	19	25.36	25.36	25.36	78.26	3	3	1	1	13	12	0.0802469	0.249609	0.0583148	0.181389	583.148	1813.89	37.8124	117.616	16.1882	100	Confident
515	0	Single Protein	P31942	Heterogeneous nuclear ribonucleoprotein H3 (HNRH3_HUMAN)	P31942	HNRH3_HUMAN Heterogeneous nuclear ribonucleoprotein H3 OS=Homo sapiens OX=9606 GN=HNRNPH3 PE=1 SV=2		10	9.25	9.25	9.25	59.83	3	3	2	2	12	10	0.0319149	0.218188	0.0231923	0.158555	231.923	1585.55	15.0383	102.81	36.9031	100	Confident
516	0	Related Proteins	Q92598	Heat shock protein 105 kDa (HS105_HUMAN)	Q92598,R4GN69	HS105_HUMAN Heat shock protein 105 kDa OS=Homo sapiens OX=9606 GN=HSPH1 PE=1 SV=1,R4GN69_HUMAN Heat shock protein 105 kDa OS=Homo sapiens OX=9606 GN=HSPH1 PE=1 SV=1	R4GN69	13	4.78	4.78	4.78	76.57	3	3	2	2	12	10	0.0145985	0.0666879	0.0106086	0.0484616	106.086	484.616	6.87884	31.4234	96.8037	100	Confident
517	0	Single Protein	P28066	Proteasome subunit alpha type-5 (PSA5_HUMAN)	P28066	PSA5_HUMAN Proteasome subunit alpha type-5 OS=Homo sapiens OX=9606 GN=PSMA5 PE=1 SV=3		1	17.43	17.43	17.43	69.29	3	3	3	3	12	10	0.0598802	0.412538	0.0435145	0.299788	435.145	2997.88	28.2156	194.388	26.3942	100	Confident
518	0	Related Proteins	A0A0B4J1Z1	Serine/arginine-rich-splicing factor 7 (A0A0B4J1Z1_HUMAN)	A0A0B4J1Z1,C9JAB2,Q16629	A0A0B4J1Z1_HUMAN Serine/arginine-rich-splicing factor 7 OS=Homo sapiens OX=9606 GN=SRSF7 PE=1 SV=1,C9JAB2_HUMAN Serine/arginine-rich-splicing factor 7 OS=Homo sapiens OX=9606 GN=SRSF7 PE=1 SV=1,SRSF7_HUMAN Serine/arginine-rich splicing factor 7 OS=Homo sapiens OX=9606 GN=SRSF7 PE=1 SV=1	C9JAB2,Q16629	2	21.9	21.9	21.9	81.75	3	3	2	2	12	12	0.107143	0.304321	0.0778599	0.221148	778.599	2211.48	50.4858	143.396	15.7528	100	Confident
519	0	Single Protein	Q9Y5S9	RNA-binding protein 8A (RBM8A_HUMAN)	Q9Y5S9	RBM8A_HUMAN RNA-binding protein 8A OS=Homo sapiens OX=9606 GN=RBM8A PE=1 SV=1		1	21.84	21.84	21.84	39.66	3	3	1	1	11	11	0.0763889	0.249609	0.0555112	0.181389	555.112	1813.89	35.9945	117.616	19.8767	100	Confident
520	0	Related Proteins	H7BZ35	Aspartate--tRNA ligase, cytoplasmic (Fragment) (H7BZ35_HUMAN)	H7BZ35,P14868	H7BZ35_HUMAN Aspartate--tRNA ligase, cytoplasmic (Fragment) OS=Homo sapiens OX=9606 GN=DARS1 PE=1 SV=1,SYDC_HUMAN Aspartate--tRNA ligase, cytoplasmic OS=Homo sapiens OX=9606 GN=DARS1 PE=1 SV=2	P14868	2	15.96	15.96	15.96	73.94	3	3	3	3	11	11	0.0658683	0.368875	0.047866	0.268058	478.66	2680.58	31.0372	173.814	21.5938	100	Confident
521	0	Related Proteins	F5H6T1	ARP2 actin-related protein 2 homolog (Yeast), isoform CRA_d (F5H6T1_HUMAN)	F5H6T1,P61160	F5H6T1_HUMAN ARP2 actin-related protein 2 homolog (Yeast), isoform CRA_d OS=Homo sapiens OX=9606 GN=ACTR2 PE=1 SV=2,ARP2_HUMAN Actin-related protein 2 OS=Homo sapiens OX=9606 GN=ACTR2 PE=1 SV=1	P61160	2	12.98	7.96	12.98	60.47	3	3	3	3	11	10	0.0487805	0.174269	0.0354484	0.12664	354.484	1266.4	22.9854	82.1155	38.8172	100	Confident
522	0	Related Proteins	H3BT58	Coactosin-like protein (H3BT58_HUMAN)	H3BT58,Q14019	H3BT58_HUMAN Coactosin-like protein OS=Homo sapiens OX=9606 GN=COTL1 PE=1 SV=1,COTL1_HUMAN Coactosin-like protein OS=Homo sapiens OX=9606 GN=COTL1 PE=1 SV=3	Q14019	16	10.96	10.96	32.88	82.19	3	1	3	1	11	8	0.133333	0.178769	0.0968923	0.12991	968.923	1299.1	62.8268	84.2359	8.2193	100	Doubtful
523	0	Single Protein	O00264	Membrane-associated progesterone receptor component 1 (PGRC1_HUMAN)	O00264	PGRC1_HUMAN Membrane-associated progesterone receptor component 1 OS=Homo sapiens OX=9606 GN=PGRMC1 PE=1 SV=3		X	15.38	15.38	15.38	52.82	3	3	3	3	11	11	0.0852713	0.333521	0.061966	0.242367	619.66	2423.67	40.1799	157.156	21.6578	100	Confident
524	0	Related Proteins	B4DV51	GTP-binding nuclear protein Ran (B4DV51_HUMAN)	B4DV51,B5MDF5,F5H018,J3KQE5,P62826	B4DV51_HUMAN GTP-binding nuclear protein Ran OS=Homo sapiens OX=9606 GN=RAN PE=1 SV=1,B5MDF5_HUMAN GTP-binding nuclear protein Ran OS=Homo sapiens OX=9606 GN=RAN PE=1 SV=1,F5H018_HUMAN GTP-binding nuclear protein Ran (Fragment) OS=Homo sapiens OX=9606 GN=RAN PE=1 SV=8,J3KQE5_HUMAN GTP-binding nuclear protein Ran (Fragment) OS=Homo sapiens OX=9606 GN=RAN PE=1 SV=1,RAN_HUMAN GTP-binding nuclear pro…	B5MDF5,F5H018,J3KQE5,P62826	12	21.09	21.09	39.06	49.22	3	2	3	2	10	7	0.111111	0.311134	0.0807436	0.226099	807.436	2260.99	52.3556	146.607	14.7216	100	Confident
525	0	Single Protein	Q9BS26	Endoplasmic reticulum resident protein 44 (ERP44_HUMAN)	Q9BS26	ERP44_HUMAN Endoplasmic reticulum resident protein 44 OS=Homo sapiens OX=9606 GN=ERP44 PE=1 SV=1		9	5.42	5.42	9.61	56.65	3	2	3	2	10	7	0.027668	0.113042	0.0201061	0.0821469	201.061	821.469	13.0372	53.2656	46.9414	100	Confident
526	0	Related Proteins	K7EJ51	Septin-9 (Fragment) (K7EJ51_HUMAN)	K7EJ51,Q9UHD8	K7EJ51_HUMAN Septin-9 (Fragment) OS=Homo sapiens OX=9606 GN=SEPTIN9 PE=1 SV=1,SEPT9_HUMAN Septin-9 OS=Homo sapiens OX=9606 GN=SEPTIN9 PE=1 SV=2	Q9UHD8	17	33.58	33.58	33.58	63.43	3	3	1	1	10	9	0.1	0.539927	0.0726692	0.39236	726.692	3923.6	47.1201	254.414	14.4595	100	Confident
527	0	Single Protein	P60468	Protein transport protein Sec61 subunit beta (SC61B_HUMAN)	P60468	SC61B_HUMAN Protein transport protein Sec61 subunit beta OS=Homo sapiens OX=9606 GN=SEC61B PE=1 SV=2		9	27.08	27.08	37.5	62.5	3	2	2	2	10	9	0.0952381	0.425103	0.0692088	0.308919	692.088	3089.19	44.8763	200.309	9.9681	100	Confident
528	0	Related Proteins	M0R2S1	Ubiquitin A-52 residue ribosomal protein fusion product 1 (Fragment) (M0R2S1_HUMAN)	M0R2S1,P62987	M0R2S1_HUMAN Ubiquitin A-52 residue ribosomal protein fusion product 1 (Fragment) OS=Homo sapiens OX=9606 GN=UBA52 PE=1 SV=1,RL40_HUMAN Ubiquitin-60S ribosomal protein L40 OS=Homo sapiens OX=9606 GN=UBA52 PE=1 SV=2	P62987	19	23.19	23.19	23.19	63.04	3	3	1	1	10	10	0.0409357	0.318257	0.0297476	0.231275	297.476	2312.75	19.2889	149.963	15.4662	100	Confident
529	0	Single Protein	P36957	Dihydrolipoyllysine-residue succinyltransferase component of 2-oxoglutarate dehydrogenase complex, mitochondrial (ODO2_HUMAN)	P36957	ODO2_HUMAN Dihydrolipoyllysine-residue succinyltransferase component of 2-oxoglutarate dehydrogenase complex, mitochondrial OS=Homo sapiens OX=9606 GN=DLST PE=1 SV=4		14	8.61	8.61	8.61	60.71	3	3	1	1	10	10	0.033557	0.13921	0.0243856	0.101163	243.856	1011.63	15.8121	65.5958	48.7245	100	Confident
530	0	Related Proteins	F8WBG8	Drebrin-like protein (F8WBG8_HUMAN)	F8WBG8,Q9UJU6	F8WBG8_HUMAN Drebrin-like protein OS=Homo sapiens OX=9606 GN=DBNL PE=1 SV=1,DBNL_HUMAN Drebrin-like protein OS=Homo sapiens OX=9606 GN=DBNL PE=1 SV=1	Q9UJU6	7	21.09	21.09	27.34	89.84	3	2	2	1	9	7	0.0608696	0.389495	0.0442334	0.283043	442.334	2830.43	28.6818	183.531	13.6566	100	Confident
531	0	Single Protein	Q14126	Desmoglein-2 (DSG2_HUMAN)	Q14126	DSG2_HUMAN Desmoglein-2 OS=Homo sapiens OX=9606 GN=DSG2 PE=1 SV=2		18	3.49	3.49	4.65	52.33	3	2	3	2	9	8	0.0112518	0.0476158	0.00817657	0.034602	81.7657	346.02	5.30184	22.4366	122.218	100	Confident
532	0	Single Protein	Q9H223	EH domain-containing protein 4 (EHD4_HUMAN)	Q9H223	EHD4_HUMAN EH domain-containing protein 4 OS=Homo sapiens OX=9606 GN=EHD4 PE=1 SV=1		15	2.77	2.77	7.21	69.13	3	1	3	1	8	6	0.0148883	0.0349643	0.0108192	0.0254083	108.192	254.083	7.0154	16.4752	61.1365	100	Doubtful
533	0	Related Proteins	A0A2R8Y688	Trifunctional enzyme subunit alpha, mitochondrial (A0A2R8Y688_HUMAN)	A0A2R8Y688,A0A2R8YG21,H0YFD6,P40939	A0A2R8Y688_HUMAN Trifunctional enzyme subunit alpha, mitochondrial OS=Homo sapiens OX=9606 GN=HADHA PE=1 SV=1,A0A2R8YG21_HUMAN Trifunctional enzyme subunit alpha, mitochondrial OS=Homo sapiens OX=9606 GN=HADHA PE=1 SV=1,H0YFD6_HUMAN Enoyl-CoA hydratase OS=Homo sapiens OX=9606 GN=HADHA PE=1 SV=2,ECHA_HUMAN Trifunctional enzyme subunit alpha, mitochondrial OS=Homo sapiens OX=9606 GN=HADHA PE=1 SV=2	A0A2R8YG21,H0YFD6,P40939	2	8.68	8.68	8.68	65.55	3	3	1	1	8	8	0.0160772	0.158323	0.0116832	0.115052	116.832	1150.52	7.57558	74.6021	39.1876	100	Confident
534	0	Single Protein	P36542	ATP synthase subunit gamma, mitochondrial (ATPG_HUMAN)	P36542	ATPG_HUMAN ATP synthase subunit gamma, mitochondrial OS=Homo sapiens OX=9606 GN=ATP5F1C PE=1 SV=1		10	11.41	11.41	11.41	62.08	3	3	3	3	8	7	0.0378378	0.193777	0.0274965	0.140816	274.965	1408.16	17.8292	91.3077	32.9753	100	Confident
535	0	Single Protein	O00483	Cytochrome c oxidase subunit NDUFA4 (NDUA4_HUMAN)	O00483	NDUA4_HUMAN Cytochrome c oxidase subunit NDUFA4 OS=Homo sapiens OX=9606 GN=NDUFA4 PE=1 SV=1		7	22.22	22.22	37.04	59.26	3	2	3	2	8	6	0.084507	0.519911	0.0614106	0.377815	614.106	3778.15	39.8198	244.983	9.36391	100	Confident
536	0	Single Protein	P11387	DNA topoisomerase 1 (TOP1_HUMAN)	P11387	TOP1_HUMAN DNA topoisomerase 1 OS=Homo sapiens OX=9606 GN=TOP1 PE=1 SV=2		20	3.14	3.14	4.71	74.64	3	2	1	1	8	5	0.00673401	0.0271359	0.00489355	0.0197194	48.9355	197.194	3.17307	12.7865	90.6689	100	Confident
537	0	Single Protein	P49721	Proteasome subunit beta type-2 (PSB2_HUMAN)	P49721	PSB2_HUMAN Proteasome subunit beta type-2 OS=Homo sapiens OX=9606 GN=PSMB2 PE=1 SV=1		1	11.44	11.44	15.42	73.63	3	2	2	1	8	5	0.0337838	0.211528	0.0245504	0.153716	245.504	1537.16	15.9189	99.672	22.8217	100	Confident
538	0	Related Proteins	E9PEX6	Dihydrolipoyl dehydrogenase (E9PEX6_HUMAN)	E9PEX6,P09622	E9PEX6_HUMAN Dihydrolipoyl dehydrogenase OS=Homo sapiens OX=9606 GN=DLD PE=1 SV=1,DLDH_HUMAN Dihydrolipoyl dehydrogenase, mitochondrial OS=Homo sapiens OX=9606 GN=DLD PE=1 SV=2	P09622	7	7.41	5.35	7.41	58.23	3	3	3	3	8	7	0.0210843	0.13921	0.0153218	0.101163	153.218	1011.63	9.93496	65.5958	51.7828	100	Confident
539	0	Single Protein	Q09028	Histone-binding protein RBBP4 (RBBP4_HUMAN)	Q09028	RBBP4_HUMAN Histone-binding protein RBBP4 OS=Homo sapiens OX=9606 GN=RBBP4 PE=1 SV=3		1	10.12	7.06	10.12	35.53	3	3	2	2	8	6	0.0282486	0.240938	0.020528	0.175088	205.28	1750.88	13.3108	113.53	47.6261	100	Confident
540	0	Related Proteins	M0R1H5	40S ribosomal protein S11 (M0R1H5_HUMAN)	M0R1H5,P62280	M0R1H5_HUMAN 40S ribosomal protein S11 OS=Homo sapiens OX=9606 GN=RPS11 PE=1 SV=1,RS11_HUMAN 40S ribosomal protein S11 OS=Homo sapiens OX=9606 GN=RPS11 PE=1 SV=3	P62280	19	36.71	36.71	46.84	77.22	3	2	1	1	8	7	0.0901639	0.274275	0.0655214	0.199314	655.214	1993.14	42.4853	129.239	9.48013	100	Confident
541	0	Related Proteins	P14550	Aldo-keto reductase family 1 member A1 (AK1A1_HUMAN)	P14550,Q5T621,V9GYG2,V9GYP9	AK1A1_HUMAN Aldo-keto reductase family 1 member A1 OS=Homo sapiens OX=9606 GN=AKR1A1 PE=1 SV=3,Q5T621_HUMAN Aldo-keto reductase family 1 member A1 (Fragment) OS=Homo sapiens OX=9606 GN=AKR1A1 PE=1 SV=1,V9GYG2_HUMAN Aldo-keto reductase family 1 member A1 OS=Homo sapiens OX=9606 GN=AKR1A1 PE=1 SV=1,V9GYP9_HUMAN Aldo-keto reductase family 1 member A1 (Fragment) OS=Homo sapiens OX=9606 GN=AKR1A1 PE=1…	Q5T621,V9GYG2,V9GYP9	1	6.77	6.77	10.46	78.46	3	2	2	1	7	6	0.0176471	0.136464	0.012824	0.0991671	128.24	991.671	8.31531	64.3018	36.5499	100	Confident
542	0	Single Protein	P32926	Desmoglein-3 (DSG3_HUMAN)	P32926	DSG3_HUMAN Desmoglein-3 OS=Homo sapiens OX=9606 GN=DSG3 PE=1 SV=2		18	3.4	3.4	4.8	58.36	3	2	3	2	7	5	0.00816993	0.0585012	0.00593703	0.0425124	59.3703	425.124	3.84968	27.5658	107.465	100	Confident
543	0	Related Proteins	A0A7I2V346	Heterogeneous nuclear ribonucleoprotein Q (A0A7I2V346_HUMAN)	A0A7I2V346,A0A7I2V4J0,A0A7I2V4Z0,A0A7I2V5Q6,A0A7I2YQN2,A0A7I2YQV8,F6UXX1,O60506	A0A7I2V346_HUMAN Heterogeneous nuclear ribonucleoprotein Q OS=Homo sapiens OX=9606 GN=SYNCRIP PE=1 SV=1,A0A7I2V4J0_HUMAN Heterogeneous nuclear ribonucleoprotein Q OS=Homo sapiens OX=9606 GN=SYNCRIP PE=1 SV=1,A0A7I2V4Z0_HUMAN Heterogeneous nuclear ribonucleoprotein Q OS=Homo sapiens OX=9606 GN=SYNCRIP PE=1 SV=1,A0A7I2V5Q6_HUMAN Heterogeneous nuclear ribonucleoprotein Q OS=Homo sapiens OX=9606 GN=S…	A0A7I2V4J0,A0A7I2V4Z0,A0A7I2V5Q6,A0A7I2YQN2,A0A7I2YQV8,F6UXX1,O60506	6	4.2	4.2	6.87	68.89	3	1	1	1	7	5	0.0121951	0.0299604	0.0088621	0.021772	88.621	217.72	5.74635	14.1173	58.6114	100	Doubtful
544	0	Single Protein	Q9NR45	Sialic acid synthase (SIAS_HUMAN)	Q9NR45	SIAS_HUMAN Sialic acid synthase OS=Homo sapiens OX=9606 GN=NANS PE=1 SV=2		9	11.7	11.7	11.7	56.82	3	3	2	2	7	6	0.0234375	0.174269	0.0170318	0.12664	170.318	1266.4	11.0438	82.1155	40.2815	100	Confident
545	0	Single Protein	P04181	Ornithine aminotransferase, mitochondrial (OAT_HUMAN)	P04181	OAT_HUMAN Ornithine aminotransferase, mitochondrial OS=Homo sapiens OX=9606 GN=OAT PE=1 SV=1		10	5.47	5.47	8.2	65.38	3	2	3	2	7	4	0.0139373	0.102943	0.0101281	0.0748081	101.281	748.081	6.56726	48.507	48.5042	100	Confident
546	0	Related Proteins	F8VQQ8	Ubiquitin-conjugating enzyme E2 N (F8VQQ8_HUMAN)	F8VQQ8,P61088,Q5JXB2	F8VQQ8_HUMAN Ubiquitin-conjugating enzyme E2 N OS=Homo sapiens OX=9606 GN=UBE2N PE=1 SV=1,UBE2N_HUMAN Ubiquitin-conjugating enzyme E2 N OS=Homo sapiens OX=9606 GN=UBE2N PE=1 SV=1,UE2NL_HUMAN Putative ubiquitin-conjugating enzyme E2 N-like OS=Homo sapiens OX=9606 GN=UBE2NL PE=1 SV=1	P61088,Q5JXB2	12	30.34	30.34	30.34	57.3	3	3	2	2	7	7	0.0897436	0.778279	0.065216	0.56557	652.16	5655.7	42.2873	366.726	10.0823	100	Confident
547	0	Related Proteins	F8W7T0	Testin (Fragment) (F8W7T0_HUMAN)	F8W7T0,Q9UGI8	F8W7T0_HUMAN Testin (Fragment) OS=Homo sapiens OX=9606 GN=TES PE=1 SV=1,TES_HUMAN Testin OS=Homo sapiens OX=9606 GN=TES PE=1 SV=1	Q9UGI8	7	17.72	17.72	32.91	84.81	3	2	3	2	7	6	0.0895522	0.425103	0.0650769	0.308919	650.769	3089.19	42.1971	200.309	8.96464	100	Confident
548	0	Related Proteins	A0A7I2V2S5	Ras GTPase-activating protein-binding protein 1 (A0A7I2V2S5_HUMAN)	A0A7I2V2S5,A0A7I2V5M7,A0A7I2V651,A0A7I2YQN9,A0A7I2YQU8,A0A7P0P2U7,E5RH42,E5RIF8,E5RJU8,Q13283	A0A7I2V2S5_HUMAN Ras GTPase-activating protein-binding protein 1 OS=Homo sapiens OX=9606 GN=G3BP1 PE=1 SV=1,A0A7I2V5M7_HUMAN Ras GTPase-activating protein-binding protein 1 OS=Homo sapiens OX=9606 GN=G3BP1 PE=1 SV=1,A0A7I2V651_HUMAN Ras GTPase-activating protein-binding protein 1 OS=Homo sapiens OX=9606 GN=G3BP1 PE=1 SV=1,A0A7I2YQN9_HUMAN Ras GTPase-activating protein-binding protein 1 OS=Homo sa…	A0A7I2V5M7,A0A7I2V651,A0A7I2YQN9,A0A7I2YQU8,A0A7P0P2U7,E5RH42,E5RIF8,E5RJU8,Q13283	5	13.53	13.53	20.59	75.29	3	1	1	1	6	1	0.00645161	0.154782	0.00468834	0.112479	46.8834	1124.79	3.04001	72.9334	19.5759	100	Doubtful
549	0	Related Proteins	E9PB61	THO complex subunit 4 (E9PB61_HUMAN)	E9PB61,Q86V81	E9PB61_HUMAN THO complex subunit 4 OS=Homo sapiens OX=9606 GN=ALYREF PE=1 SV=1,THOC4_HUMAN THO complex subunit 4 OS=Homo sapiens OX=9606 GN=ALYREF PE=1 SV=3	Q86V81	17	13.64	13.64	13.64	67.05	3	2	3	2	6	6	0.0221239	0.125336	0.0160773	0.0910804	160.773	910.804	10.4248	59.0582	27.5409	100	Confident
550	0	Single Protein	P04040	Catalase (CATA_HUMAN)	P04040	CATA_HUMAN Catalase OS=Homo sapiens OX=9606 GN=CAT PE=1 SV=3		11	4.17	4.17	7.59	66.22	3	2	3	2	6	5	0.011655	0.0826367	0.00846961	0.0600515	84.6961	600.515	5.49185	38.9385	59.7188	100	Confident
551	0	Single Protein	P08240	Signal recognition particle receptor subunit alpha (SRPRA_HUMAN)	P08240	SRPRA_HUMAN Signal recognition particle receptor subunit alpha OS=Homo sapiens OX=9606 GN=SRPRA PE=1 SV=2		11	4.7	4.7	6.74	62.54	3	2	3	2	6	4	0.00763359	0.0563541	0.00554727	0.0409521	55.4727	409.521	3.59695	26.5541	69.7672	100	Confident
552	0	Single Protein	P31937	3-hydroxyisobutyrate dehydrogenase, mitochondrial (3HIDH_HUMAN)	P31937	3HIDH_HUMAN 3-hydroxyisobutyrate dehydrogenase, mitochondrial OS=Homo sapiens OX=9606 GN=HIBADH PE=1 SV=2		7	9.52	9.52	13.39	68.75	3	2	2	1	6	5	0.021645	0.154782	0.0157293	0.112479	157.293	1124.79	10.1992	72.9334	35.3058	100	Confident
553	0	Single Protein	Q86U42	Polyadenylate-binding protein 2 (PABP2_HUMAN)	Q86U42	PABP2_HUMAN Polyadenylate-binding protein 2 OS=Homo sapiens OX=9606 GN=PABPN1 PE=1 SV=3		14	12.09	12.09	12.09	48.37	3	3	1	1	6	6	0.0342857	0.211528	0.0249152	0.153716	249.152	1537.16	16.1555	99.672	32.729	100	Confident
554	0	Related Proteins	A0A2U3TZL5	CD59 glycoprotein (Fragment) (A0A2U3TZL5_HUMAN)	A0A2U3TZL5,E9PNW4,P13987	A0A2U3TZL5_HUMAN CD59 glycoprotein (Fragment) OS=Homo sapiens OX=9606 GN=CD59 PE=1 SV=1,E9PNW4_HUMAN CD59 glycoprotein OS=Homo sapiens OX=9606 PE=1 SV=1,CD59_HUMAN CD59 glycoprotein OS=Homo sapiens OX=9606 GN=CD59 PE=1 SV=1	E9PNW4,P13987	11	21.67	21.67	31.67	60.83	3	2	3	2	5	4	0.0410959	0.584893	0.0298641	0.425037	298.641	4250.37	19.3644	275.602	13.3344	100	Confident
555	0	Related Proteins	A0A7I2V4L7	Polyadenylate-binding protein (A0A7I2V4L7_HUMAN)	A0A7I2V4L7,A0A7I2V4V6,A0A7I2V598,A0A7I2V5W9,B1ANR0,H0Y5F5,H0YEU6,Q13310	A0A7I2V4L7_HUMAN Polyadenylate-binding protein OS=Homo sapiens OX=9606 GN=PABPC4 PE=1 SV=1,A0A7I2V4V6_HUMAN Polyadenylate-binding protein 4 OS=Homo sapiens OX=9606 GN=PABPC4 PE=1 SV=1,A0A7I2V598_HUMAN Polyadenylate-binding protein OS=Homo sapiens OX=9606 GN=PABPC4 PE=1 SV=1,A0A7I2V5W9_HUMAN Polyadenylate-binding protein (Fragment) OS=Homo sapiens OX=9606 GN=PABPC4 PE=1 SV=1,B1ANR0_HUMAN Polyadeny…	A0A7I2V4V6,A0A7I2V598,A0A7I2V5W9,B1ANR0,H0Y5F5,H0YEU6,Q13310	1	4.16	4.16	6.32	69.22	3	2	3	2	5	3	0.00683371	0.0585012	0.00496601	0.0425124	49.6601	425.124	3.22005	27.5658	66.4584	100	Confident
556	0	Related Proteins	A0A5F9ZHC5	Aminoacyl tRNA synthase complex-interacting multifunctional protein 1 (A0A5F9ZHC5_HUMAN)	A0A5F9ZHC5,A0A804HJ47,A0A8C8KIA0,A0A8C8MUD1,Q12904	A0A5F9ZHC5_HUMAN Aminoacyl tRNA synthase complex-interacting multifunctional protein 1 OS=Homo sapiens OX=9606 GN=AIMP1 PE=1 SV=1,A0A804HJ47_HUMAN Aminoacyl tRNA synthase complex-interacting multifunctional protein 1 OS=Homo sapiens OX=9606 GN=AIMP1 PE=1 SV=1,A0A8C8KIA0_HUMAN Aminoacyl tRNA synthase complex-interacting multifunctional protein 1 OS=Homo sapiens OX=9606 GN=AIMP1 PE=4 SV=1,A0A8C8MUD…	A0A804HJ47,A0A8C8KIA0,A0A8C8MUD1,Q12904	4	20.88	20.88	20.88	73.99	3	3	3	3	5	4	0.019802	0.193777	0.0143899	0.140816	143.899	1408.16	9.33071	91.3077	29.9009	100	Confident
557	0	Related Proteins	A0A0C4DH52	Constitutive coactivator of PPAR-gamma-like protein 1 (Fragment) (A0A0C4DH52_HUMAN)	A0A0C4DH52,Q9NZB2	A0A0C4DH52_HUMAN Constitutive coactivator of PPAR-gamma-like protein 1 (Fragment) OS=Homo sapiens OX=9606 GN=FAM120A PE=1 SV=1,F120A_HUMAN Constitutive coactivator of PPAR-gamma-like protein 1 OS=Homo sapiens OX=9606 GN=FAM120A PE=1 SV=2	Q9NZB2	9	3.43	3.43	9.09	52.53	3	1	3	1	5	3	0.0104167	0.0563541	0.00756971	0.0409521	75.6971	409.521	4.90834	26.5541	54.0271	100	Doubtful
558	0	Single Protein	Q9BRX8	Peroxiredoxin-like 2A (PXL2A_HUMAN)	Q9BRX8	PXL2A_HUMAN Peroxiredoxin-like 2A OS=Homo sapiens OX=9606 GN=PRXL2A PE=1 SV=3		10	9.17	9.17	9.17	58.08	3	3	3	3	5	5	0.0314465	0.268961	0.022852	0.195452	228.52	1954.52	14.8176	126.735	25.7474	100	Confident
559	0	Related Proteins	E9PK85	Ras-related protein R-Ras2 (Fragment) (E9PK85_HUMAN)	E9PK85,P62070	E9PK85_HUMAN Ras-related protein R-Ras2 (Fragment) OS=Homo sapiens OX=9606 GN=RRAS2 PE=1 SV=1,RRAS2_HUMAN Ras-related protein R-Ras2 OS=Homo sapiens OX=9606 GN=RRAS2 PE=1 SV=1	P62070	11	7.23	7.23	19.88	87.35	3	1	3	1	5	2	0.0137931	0.110336	0.0100233	0.0801805	100.233	801.805	6.49932	51.9906	19.5567	100	Doubtful
560	0	Related Proteins	K7ER96	Thioredoxin-like protein 1 (Fragment) (K7ER96_HUMAN)	K7ER96,O43396	K7ER96_HUMAN Thioredoxin-like protein 1 (Fragment) OS=Homo sapiens OX=9606 GN=TXNL1 PE=1 SV=1,TXNL1_HUMAN Thioredoxin-like protein 1 OS=Homo sapiens OX=9606 GN=TXNL1 PE=1 SV=3	O43396	18	7.12	7.12	12.46	71.17	3	2	3	2	5	3	0.0134529	0.185971	0.00977613	0.135144	97.7613	1351.44	6.33902	87.6297	31.4453	100	Confident
561	0	Single Protein	O94826	Mitochondrial import receptor subunit TOM70 (TOM70_HUMAN)	O94826	TOM70_HUMAN Mitochondrial import receptor subunit TOM70 OS=Homo sapiens OX=9606 GN=TOMM70 PE=1 SV=1		3	4.11	4.11	6.09	67.6	3	2	3	2	5	5	0.0087146	0.0592537	0.00633283	0.0430592	63.3283	430.592	4.10633	27.9204	67.412	100	Confident
562	0	Related Proteins	E9PND2	Cysteine and glycine-rich protein 1 (Fragment) (E9PND2_HUMAN)	E9PND2,E9PP21,E9PS42,P21291	E9PND2_HUMAN Cysteine and glycine-rich protein 1 (Fragment) OS=Homo sapiens OX=9606 GN=CSRP1 PE=1 SV=1,E9PP21_HUMAN Cysteine and glycine-rich protein 1 OS=Homo sapiens OX=9606 GN=CSRP1 PE=1 SV=1,E9PS42_HUMAN Cysteine and glycine-rich protein 1 OS=Homo sapiens OX=9606 GN=CSRP1 PE=1 SV=1,CSRP1_HUMAN Cysteine and glycine-rich protein 1 OS=Homo sapiens OX=9606 GN=CSRP1 PE=1 SV=3	E9PP21,E9PS42,P21291	1	25.49	11.11	32.03	85.62	3	2	3	2	5	5	0.0305344	0.221677	0.0221891	0.161091	221.891	1610.91	14.3878	104.455	16.1048	100	Doubtful
563	0	Related Proteins	I3L0A0	HCG2044781 (I3L0A0_HUMAN)	A0A0A0MSL3,G3V2F7,I3L0A0,Q13404	A0A0A0MSL3_HUMAN Ubiquitin-conjugating enzyme E2 variant 1 OS=Homo sapiens OX=9606 GN=UBE2V1 PE=4 SV=1,G3V2F7_HUMAN Ubiquitin-conjugating enzyme E2 variant 1 OS=Homo sapiens OX=9606 GN=UBE2V1 PE=4 SV=2,I3L0A0_HUMAN HCG2044781 OS=Homo sapiens OX=9606 GN=PEDS1-UBE2V1 PE=1 SV=1,UB2V1_HUMAN Ubiquitin-conjugating enzyme E2 variant 1 OS=Homo sapiens OX=9606 GN=UBE2V1 PE=1 SV=2	A0A0A0MSL3,G3V2F7,Q13404	20	2.43	2.43	6.22	58.65	3	1	3	1	4	2	0.00754717	0.070069	0.00548447	0.0509186	54.8447	509.186	3.55623	33.0165	42.1814	100	Doubtful
564	0	Single Protein	Q96C19	EF-hand domain-containing protein D2 (EFHD2_HUMAN)	Q96C19	EFHD2_HUMAN EF-hand domain-containing protein D2 OS=Homo sapiens OX=9606 GN=EFHD2 PE=1 SV=1		1	10	10	14.58	66.67	3	2	2	2	4	3	0.01875	0.132541	0.0136255	0.0963167	136.255	963.167	8.83502	62.4536	26.6805	100	Confident
565	0	Related Proteins	A0A1W2PQ43	Bcl-2-associated transcription factor 1 (A0A1W2PQ43_HUMAN)	A0A1W2PQ43,E9PJA7,E9PK09,E9PK91,E9PKI6,E9PQN2,Q9NYF8	A0A1W2PQ43_HUMAN Bcl-2-associated transcription factor 1 OS=Homo sapiens OX=9606 GN=BCLAF1 PE=1 SV=1,E9PJA7_HUMAN Bcl-2-associated transcription factor 1 OS=Homo sapiens OX=9606 GN=BCLAF1 PE=1 SV=1,E9PK09_HUMAN Bcl-2-associated transcription factor 1 (Fragment) OS=Homo sapiens OX=9606 GN=BCLAF1 PE=1 SV=8,E9PK91_HUMAN Bcl-2-associated transcription factor 1 OS=Homo sapiens OX=9606 GN=BCLAF1 PE=1 S…	E9PJA7,E9PK09,E9PK91,E9PKI6,E9PQN2,Q9NYF8	6	4.13	1.71	5.83	75.82	3	2	3	2	4	3	0.00562852	0.0332	0.0040902	0.0241262	40.902	241.262	2.65216	15.6439	80.5703	100	Doubtful
566	0	Single Protein	P11388	DNA topoisomerase 2-alpha (TOP2A_HUMAN)	P11388	TOP2A_HUMAN DNA topoisomerase 2-alpha OS=Homo sapiens OX=9606 GN=TOP2A PE=1 SV=3		17	1.11	1.11	3.4	68.91	3	1	3	1	4	1	0.000848896	0.00972168	0.000616886	0.00706467	6.16886	70.6467	0.400001	4.58086	174.276	100	Doubtful
567	0	Single Protein	Q8IVM0	Coiled-coil domain-containing protein 50 (CCD50_HUMAN)	Q8IVM0	CCD50_HUMAN Coiled-coil domain-containing protein 50 OS=Homo sapiens OX=9606 GN=CCDC50 PE=1 SV=1		3	3.92	3.92	12.42	64.38	3	1	3	1	4	1	0.00444444	0.0452755	0.00322974	0.0329014	32.2974	329.014	2.09423	21.3338	35.8	100	Doubtful
568	0	Related Proteins	C9JYS6	Epidermal growth factor receptor (Fragment) (C9JYS6_HUMAN)	C9JYS6,P00533	C9JYS6_HUMAN Epidermal growth factor receptor (Fragment) OS=Homo sapiens OX=9606 GN=EGFR PE=1 SV=1,EGFR_HUMAN Epidermal growth factor receptor OS=Homo sapiens OX=9606 GN=EGFR PE=1 SV=2	P00533	7	8.59	8.59	28.91	92.97	3	1	2	1	4	2	0.0168067	0.258925	0.0122133	0.188159	122.133	1881.59	7.91934	122.006	14.6944	100	Doubtful
569	0	Related Proteins	B9A067	MICOS complex subunit MIC60 (B9A067_HUMAN)	B9A067,C9J406,H7C463,Q16891	B9A067_HUMAN MICOS complex subunit MIC60 OS=Homo sapiens OX=9606 GN=IMMT PE=1 SV=2,C9J406_HUMAN MICOS complex subunit MIC60 OS=Homo sapiens OX=9606 GN=IMMT PE=1 SV=1,H7C463_HUMAN MICOS complex subunit MIC60 (Fragment) OS=Homo sapiens OX=9606 GN=IMMT PE=1 SV=1,MIC60_HUMAN MICOS complex subunit MIC60 OS=Homo sapiens OX=9606 GN=IMMT PE=1 SV=1	C9J406,H7C463,Q16891	2	3.94	3.94	5.63	78.34	3	2	3	2	4	3	0.00513699	0.0513302	0.00373301	0.0373012	37.3301	373.012	2.42055	24.1868	78.925	100	Confident
570	0	Single Protein	P62191	26S proteasome regulatory subunit 4 (PRS4_HUMAN)	P62191	PRS4_HUMAN 26S proteasome regulatory subunit 4 OS=Homo sapiens OX=9606 GN=PSMC1 PE=1 SV=1		14	6.36	6.36	9.09	77.05	3	2	2	1	4	4	0.00884956	0.0734189	0.0064309	0.0533529	64.309	533.529	4.16992	34.595	49.1537	100	Confident
571	0	Single Protein	O94906	Pre-mRNA-processing factor 6 (PRP6_HUMAN)	O94906	PRP6_HUMAN Pre-mRNA-processing factor 6 OS=Homo sapiens OX=9606 GN=PRPF6 PE=1 SV=1		20	1.28	1.28	3.08	74.81	3	1	3	1	4	1	0.00137552	0.0160067	0.000999577	0.0116319	9.99577	116.319	0.648144	7.54235	106.858	100	Doubtful
572	0	Related Proteins	P25786	Proteasome subunit alpha type-1 (PSA1_HUMAN)	B4DEV8,P25786	B4DEV8_HUMAN Proteasome subunit alpha type OS=Homo sapiens OX=9606 PE=2 SV=1,PSA1_HUMAN Proteasome subunit alpha type-1 OS=Homo sapiens OX=9606 GN=PSMA1 PE=1 SV=1	B4DEV8	11	5.7	5.7	14.45	68.44	3	1	2	1	4	2	0.00490196	0.0826367	0.00356222	0.0600515	35.6222	600.515	2.30981	38.9385	29.5369	100	Doubtful
573	0	Related Proteins	D3YTB1	60S ribosomal protein L32 (Fragment) (D3YTB1_HUMAN)	D3YTB1,F8W727,P62910	D3YTB1_HUMAN 60S ribosomal protein L32 (Fragment) OS=Homo sapiens OX=9606 GN=RPL32 PE=1 SV=1,F8W727_HUMAN 60S ribosomal protein L32 OS=Homo sapiens OX=9606 GN=RPL32 PE=1 SV=1,RL32_HUMAN 60S ribosomal protein L32 OS=Homo sapiens OX=9606 GN=RPL32 PE=1 SV=2	F8W727,P62910	3	23.31	23.31	23.31	75.94	3	3	3	3	4	4	0.039604	0.232847	0.0287799	0.169208	287.799	1692.08	18.6614	109.718	15.6067	100	Confident
574	0	Related Proteins	A0A0J9YVP6	60 kDa poly(U)-binding-splicing factor (Fragment) (A0A0J9YVP6_HUMAN)	A0A0J9YVP6,A0A0J9YXJ8,A0A0J9YXX5,A0A0J9YYL3,Q9UHX1	A0A0J9YVP6_HUMAN 60 kDa poly(U)-binding-splicing factor (Fragment) OS=Homo sapiens OX=9606 GN=PUF60 PE=1 SV=1,A0A0J9YXJ8_HUMAN 60 kDa poly(U)-binding-splicing factor (Fragment) OS=Homo sapiens OX=9606 GN=PUF60 PE=1 SV=1,A0A0J9YXX5_HUMAN 60 kDa poly(U)-binding-splicing factor (Fragment) OS=Homo sapiens OX=9606 GN=PUF60 PE=1 SV=1,A0A0J9YYL3_HUMAN 60 kDa poly(U)-binding-splicing factor (Fragment) OS…	A0A0J9YXJ8,A0A0J9YXX5,A0A0J9YYL3,Q9UHX1	8	8.05	8.05	8.05	55.43	3	3	2	2	4	4	0.0106952	0.154782	0.00777211	0.112479	77.7211	1124.79	5.03958	72.9334	57.3624	100	Confident
575	0	Single Protein	P46087	Probable 28S rRNA (cytosine(4447)-C(5))-methyltransferase (NOP2_HUMAN)	P46087	NOP2_HUMAN Probable 28S rRNA (cytosine(4447)-C(5))-methyltransferase OS=Homo sapiens OX=9606 GN=NOP2 PE=1 SV=2		12	4.68	2.83	4.68	58.62	3	3	2	2	4	4	0.00722022	0.0577676	0.00524688	0.0419792	52.4688	419.792	3.40217	27.2201	89.2471	100	Confident
576	0	Related Proteins	A0A024R4E5	High density lipoprotein binding protein (Vigilin), isoform CRA_a (A0A024R4E5_HUMAN)	A0A024R4E5,H0Y394,Q00341	A0A024R4E5_HUMAN High density lipoprotein binding protein (Vigilin), isoform CRA_a OS=Homo sapiens OX=9606 GN=HDLBP PE=1 SV=1,H0Y394_HUMAN Vigilin (Fragment) OS=Homo sapiens OX=9606 GN=HDLBP PE=1 SV=1,VIGLN_HUMAN Vigilin OS=Homo sapiens OX=9606 GN=HDLBP PE=1 SV=2	H0Y394,Q00341	2	0.87	0.87	2.76	76.89	3	1	3	1	3	1	0.001	0.0128027	0.000726692	0.00930364	7.26692	93.0364	0.471201	6.03266	141.352	100	Doubtful
577	0	Related Proteins	B5ME19	Eukaryotic translation initiation factor 3 subunit C-like protein (EIFCL_HUMAN)	B5ME19,Q99613	EIFCL_HUMAN Eukaryotic translation initiation factor 3 subunit C-like protein OS=Homo sapiens OX=9606 GN=EIF3CL PE=1 SV=1,EIF3C_HUMAN Eukaryotic translation initiation factor 3 subunit C OS=Homo sapiens OX=9606 GN=EIF3C PE=1 SV=1	Q99613	16	0.98	0.98	3.39	56.35	3	1	2	1	3	2	0.00156006	0.0174634	0.00113369	0.0126905	11.3369	126.905	0.735103	8.22877	105.407	100	Doubtful
578	0	Single Protein	Q92882	Osteoclast-stimulating factor 1 (OSTF1_HUMAN)	Q92882	OSTF1_HUMAN Osteoclast-stimulating factor 1 OS=Homo sapiens OX=9606 GN=OSTF1 PE=1 SV=2		9	10.28	10.28	18.22	66.82	3	2	3	2	3	2	0.0104712	0.211528	0.00760934	0.153716	76.0934	1537.16	4.93404	99.672	23.7719	100	Confident
579	0	Single Protein	Q9Y657	Spindlin-1 (SPIN1_HUMAN)	Q9Y657	SPIN1_HUMAN Spindlin-1 OS=Homo sapiens OX=9606 GN=SPIN1 PE=1 SV=3		9	4.96	4.96	16.41	87.02	3	1	3	1	3	1	0.00438596	0.0680004	0.00318725	0.0494154	31.8725	494.154	2.06667	32.0419	29.5818	100	Doubtful
580	0	Related Proteins	A0A0C4DGB5	Calpain inhibitor (A0A0C4DGB5_HUMAN)	A0A0C4DGB5,A0A6Q8PFE5,A0A6Q8PFF6,A0A6Q8PFR3,A0A6Q8PG72,A0A6Q8PGG5,A0A6Q8PGN6,A0A6Q8PH20,B7Z574,E7EQ12,E7EQA0,E7ES10,E7EVY3,E9PCH5,E9PDE4,H0Y7F0,H0Y9H6,H0YD33,P20810	A0A0C4DGB5_HUMAN Calpain inhibitor OS=Homo sapiens OX=9606 GN=CAST PE=1 SV=2,A0A6Q8PFE5_HUMAN Calpain inhibitor OS=Homo sapiens OX=9606 GN=CAST PE=1 SV=1,A0A6Q8PFF6_HUMAN Calpain inhibitor OS=Homo sapiens OX=9606 GN=CAST PE=1 SV=1,A0A6Q8PFR3_HUMAN Calpain inhibitor (Fragment) OS=Homo sapiens OX=9606 GN=CAST PE=1 SV=1,A0A6Q8PG72_HUMAN Calpain inhibitor OS=Homo sapiens OX=9606 GN=CAST PE=1 SV=1,A0A…	A0A6Q8PFE5,A0A6Q8PFF6,A0A6Q8PFR3,A0A6Q8PG72,A0A6Q8PGG5,A0A6Q8PGN6,A0A6Q8PH20,B7Z574,E7EQ12,E7EQA0,E7ES10,E7EVY3,E9PCH5,E9PDE4,H0Y7F0,H0Y9H6,H0YD33,P20810	5	6.48	6.48	6.48	61.94	3	3	1	1	3	3	0.00530973	0.070069	0.00385854	0.0509186	38.5854	509.186	2.50195	33.0165	79.6826	100	Confident
581	0	Related Proteins	A0A0D9SFR8	Prefoldin subunit 5 (A0A0D9SFR8_HUMAN)	A0A0D9SFR8,F8VNW6,H3BMQ1,H3BPF6,Q99471	A0A0D9SFR8_HUMAN Prefoldin subunit 5 OS=Homo sapiens OX=9606 GN=PFDN5 PE=1 SV=1,F8VNW6_HUMAN Prefoldin subunit 5 OS=Homo sapiens OX=9606 GN=PFDN5 PE=1 SV=2,H3BMQ1_HUMAN Prefoldin subunit 5 OS=Homo sapiens OX=9606 GN=PFDN5 PE=1 SV=1,H3BPF6_HUMAN Prefoldin subunit 5 OS=Homo sapiens OX=9606 GN=PFDN5 PE=1 SV=2,PFD5_HUMAN Prefoldin subunit 5 OS=Homo sapiens OX=9606 GN=PFDN5 PE=1 SV=2	F8VNW6,H3BMQ1,H3BPF6,Q99471	12	17.65	17.65	38.82	85.88	3	1	3	1	3	2	0.0136986	0.193777	0.00995469	0.140816	99.5469	1408.16	6.45481	91.3077	9.60595	100	Doubtful
582	0	Related Proteins	P06899	Histone H2B type 1-J (H2B1J_HUMAN)	P06899,P23527,P33778,Q16778,Q6DN03,Q6DRA6,Q8N257	H2B1J_HUMAN Histone H2B type 1-J OS=Homo sapiens OX=9606 GN=H2BC11 PE=1 SV=3,H2B1O_HUMAN Histone H2B type 1-O OS=Homo sapiens OX=9606 GN=H2BC17 PE=1 SV=3,H2B1B_HUMAN Histone H2B type 1-B OS=Homo sapiens OX=9606 GN=H2BC3 PE=1 SV=2,H2B2E_HUMAN Histone H2B type 2-E OS=Homo sapiens OX=9606 GN=H2BC21 PE=1 SV=3,H2B2C_HUMAN Putative histone H2B type 2-C OS=Homo sapiens OX=9606 GN=H2BC20P PE=5 SV=3,H2B2D…	P23527,P33778,Q16778,Q6DN03,Q6DRA6,Q8N257	6	7.94	7.94	7.94	78.57	2	2	2	2	48	43	0.434343	0.178769	0.315634	0.12991	3156.34	1299.1	204.663	84.2359	13.8956	100	Confident
583	0	Related Proteins	A0A2R8Y793	Actin, cytoplasmic 1 (Fragment) (A0A2R8Y793_HUMAN)	A0A2R8Y793,A0A2R8YGF8,A0A6Q8PGD7,A0A6Q8PH58,C9JTX5,C9JUM1,C9JZR7,E7EVS6,G5E9R0,P60709	A0A2R8Y793_HUMAN Actin, cytoplasmic 1 (Fragment) OS=Homo sapiens OX=9606 GN=ACTB PE=1 SV=1,A0A2R8YGF8_HUMAN Actin, cytoplasmic 1 (Fragment) OS=Homo sapiens OX=9606 GN=ACTB PE=1 SV=1,A0A6Q8PGD7_HUMAN Actin, cytoplasmic 1 OS=Homo sapiens OX=9606 GN=ACTB PE=1 SV=1,A0A6Q8PH58_HUMAN Actin, cytoplasmic 1 OS=Homo sapiens OX=9606 GN=ACTB PE=1 SV=1,C9JTX5_HUMAN Actin, cytoplasmic 1 (Fragment) OS=Homo sapi…	A0A2R8YGF8,A0A6Q8PGD7,A0A6Q8PH58,C9JTX5,C9JUM1,C9JZR7,E7EVS6,G5E9R0,P60709	7	8.74	8.74	8.74	72.49	2	2	1	1	39	39	0.139286	0.165914	0.101218	0.120569	1012.18	1205.69	65.6315	78.179	34.1198	100	Confident
584	0	Single Protein	P14174	Macrophage migration inhibitory factor (MIF_HUMAN)	P14174	MIF_HUMAN Macrophage migration inhibitory factor OS=Homo sapiens OX=9606 GN=MIF PE=1 SV=4		22	9.57	9.57	9.57	46.96	2	1	2	1	28	28	0.5	0.333521	0.363346	0.242367	3633.46	2423.67	235.6	157.156	12.4682	100	Doubtful
585	0	Related Proteins	B9ZVP7	60S ribosomal protein L23 (B9ZVP7_HUMAN)	B9ZVP7,C9JD32,J3KT29,P62829	B9ZVP7_HUMAN 60S ribosomal protein L23 OS=Homo sapiens OX=9606 GN=RPL23 PE=1 SV=1,C9JD32_HUMAN 60S ribosomal protein L23 (Fragment) OS=Homo sapiens OX=9606 GN=RPL23 PE=1 SV=1,J3KT29_HUMAN 60S ribosomal protein L23 OS=Homo sapiens OX=9606 GN=RPL23 PE=1 SV=1,RL23_HUMAN 60S ribosomal protein L23 OS=Homo sapiens OX=9606 GN=RPL23 PE=1 SV=1	C9JD32,J3KT29,P62829	17	30.7	30.7	30.7	85.09	2	2	2	2	26	24	0.247423	0.29155	0.1798	0.211867	1798	2118.67	116.586	137.378	12.0917	100	Confident
586	0	Related Proteins	C9JDM3	Ran-specific GTPase-activating protein (Fragment) (C9JDM3_HUMAN)	C9JDM3,C9JJ34,F6WQW2,P43487	C9JDM3_HUMAN Ran-specific GTPase-activating protein (Fragment) OS=Homo sapiens OX=9606 GN=RANBP1 PE=1 SV=8,C9JJ34_HUMAN Ran-specific GTPase-activating protein (Fragment) OS=Homo sapiens OX=9606 GN=RANBP1 PE=1 SV=1,F6WQW2_HUMAN Ran-specific GTPase-activating protein OS=Homo sapiens OX=9606 GN=RANBP1 PE=1 SV=1,RANG_HUMAN Ran-specific GTPase-activating protein OS=Homo sapiens OX=9606 GN=RANBP1 PE=1 …	C9JJ34,F6WQW2,P43487	22	13.33	6.67	13.33	60	2	2	1	1	25	19	0.191919	0.160155	0.139466	0.116384	1394.66	1163.84	90.4325	75.4653	18.8048	100	Doubtful
587	0	Related Proteins	A0A0G2JJZ9	Spliceosome RNA helicase DDX39B (Fragment) (A0A0G2JJZ9_HUMAN)	A0A0G2JJZ9,H0Y400,O00148,Q13838	A0A0G2JJZ9_HUMAN Spliceosome RNA helicase DDX39B (Fragment) OS=Homo sapiens OX=9606 GN=DDX39B PE=1 SV=1,H0Y400_HUMAN Spliceosome RNA helicase DDX39B (Fragment) OS=Homo sapiens OX=9606 GN=DDX39B PE=1 SV=1,DX39A_HUMAN ATP-dependent RNA helicase DDX39A OS=Homo sapiens OX=9606 GN=DDX39A PE=1 SV=2,DX39B_HUMAN Spliceosome RNA helicase DDX39B OS=Homo sapiens OX=9606 GN=DDX39B PE=1 SV=1	H0Y400,O00148,Q13838	6	7.32	7.32	7.32	86.28	2	2	1	1	23	22	0.0777385	0.105295	0.056492	0.0765172	564.92	765.172	36.6305	49.6152	38.2107	100	Confident
588	0	Related Proteins	B7ZBH1	Eukaryotic translation initiation factor 6 (Fragment) (B7ZBH1_HUMAN)	B7ZBH1,P56537	B7ZBH1_HUMAN Eukaryotic translation initiation factor 6 (Fragment) OS=Homo sapiens OX=9606 GN=EIF6 PE=1 SV=1,IF6_HUMAN Eukaryotic translation initiation factor 6 OS=Homo sapiens OX=9606 GN=EIF6 PE=1 SV=1	P56537	20	25.93	25.93	25.93	56.48	2	2	2	2	23	19	0.311475	0.584893	0.226347	0.425037	2263.47	4250.37	146.767	275.602	11.8169	100	Confident
589	0	Related and Unrelated Proteins	B4DV12	Polyubiquitin-B (B4DV12_HUMAN)	B4DV12,F5GXK7,F5GYU3,F5GZ39,F5H265,F5H2Z3,F5H388,F5H6Q2,F5H747,J3QKN0,J3QS39,J3QSA3,J3QTR3,M0R1V7,P0CG47,P0CG48,P62979,P62987,Q5PY61,Q96C32	B4DV12_HUMAN Polyubiquitin-B OS=Homo sapiens OX=9606 GN=UBB PE=1 SV=1,F5GXK7_HUMAN Polyubiquitin-C (Fragment) OS=Homo sapiens OX=9606 GN=UBC PE=1 SV=2,F5GYU3_HUMAN Polyubiquitin-C (Fragment) OS=Homo sapiens OX=9606 GN=UBC PE=1 SV=1,F5GZ39_HUMAN Polyubiquitin-C (Fragment) OS=Homo sapiens OX=9606 GN=UBC PE=1 SV=1,F5H265_HUMAN Polyubiquitin-C (Fragment) OS=Homo sapiens OX=9606 GN=UBC PE=1 SV=1,F5H2Z…	F5GXK7,F5GYU3,F5GZ39,F5H265,F5H2Z3,F5H388,F5H6Q2,F5H747,J3QKN0,J3QS39,J3QSA3,J3QTR3,M0R1V7,P0CG47,P0CG48,P62979,P62987,Q5PY61,Q96C32	17	37.91	37.91	37.91	85.62	2	2	1	1	21	19	0.062341	0.221677	0.0453027	0.161091	453.027	1610.91	29.3751	104.455	17.2042	100	Confident
590	0	Related Proteins	F8WCR1	60S ribosomal protein L3 (F8WCR1_HUMAN)	F8WCR1,H7C3M2,H7C422,P39023	F8WCR1_HUMAN 60S ribosomal protein L3 OS=Homo sapiens OX=9606 GN=RPL3 PE=1 SV=1,H7C3M2_HUMAN 60S ribosomal protein L3 (Fragment) OS=Homo sapiens OX=9606 GN=RPL3 PE=1 SV=1,H7C422_HUMAN 60S ribosomal protein L3 (Fragment) OS=Homo sapiens OX=9606 GN=RPL3 PE=1 SV=1,RL3_HUMAN 60S ribosomal protein L3 OS=Homo sapiens OX=9606 GN=RPL3 PE=1 SV=2	H7C3M2,H7C422,P39023	22	9.44	9.44	9.44	70.56	2	2	2	2	21	21	0.137255	0.178769	0.0997421	0.12991	997.421	1299.1	64.6746	84.2359	19.7554	100	Confident
591	0	Related Proteins	A0A2R8Y5V9	Tropomyosin alpha-4 chain (A0A2R8Y5V9_HUMAN)	A0A2R8Y5V9,A0A2R8YGX3,A0A590UJB9,A0A590UK79,P67936	A0A2R8Y5V9_HUMAN Tropomyosin alpha-4 chain OS=Homo sapiens OX=9606 GN=TPM4 PE=1 SV=1,A0A2R8YGX3_HUMAN Tropomyosin alpha-4 chain OS=Homo sapiens OX=9606 GN=TPM4 PE=1 SV=1,A0A590UJB9_HUMAN Tropomyosin alpha-4 chain OS=Homo sapiens OX=9606 GN=TPM4 PE=1 SV=1,A0A590UK79_HUMAN Tropomyosin alpha-4 chain OS=Homo sapiens OX=9606 GN=TPM4 PE=1 SV=1,TPM4_HUMAN Tropomyosin alpha-4 chain OS=Homo sapiens OX=960…	A0A2R8YGX3,A0A590UJB9,A0A590UK79,P67936	19	6.05	6.05	6.05	82.26	2	2	2	2	21	21	0.102941	0.107757	0.0748066	0.0783061	748.066	783.061	48.506	50.7751	28.5915	100	Confident
592	0	Related Proteins	F8VXH9	Poly(rC)-binding protein 2 (Fragment) (F8VXH9_HUMAN)	F8VXH9,F8VZX2,F8W0G4,F8W1G6,H3BRU6,Q15366	F8VXH9_HUMAN Poly(rC)-binding protein 2 (Fragment) OS=Homo sapiens OX=9606 GN=PCBP2 PE=1 SV=1,F8VZX2_HUMAN Poly(rC)-binding protein 2 OS=Homo sapiens OX=9606 GN=PCBP2 PE=1 SV=1,F8W0G4_HUMAN Poly(rC)-binding protein 2 (Fragment) OS=Homo sapiens OX=9606 GN=PCBP2 PE=1 SV=1,F8W1G6_HUMAN Poly(rC)-binding protein 2 (Fragment) OS=Homo sapiens OX=9606 GN=PCBP2 PE=1 SV=2,H3BRU6_HUMAN Poly(rC)-binding prot…	F8VZX2,F8W0G4,F8W1G6,H3BRU6,Q15366	12	15	15	15	89.38	2	2	1	1	20	20	0.0944056	0.29155	0.0686038	0.211867	686.038	2118.67	44.484	137.378	16.9859	100	Confident
593	0	Related Proteins	I3L0K2	Thioredoxin domain-containing protein 17 (I3L0K2_HUMAN)	I3L0K2,I3L3M7,Q9BRA2	I3L0K2_HUMAN Thioredoxin domain-containing protein 17 OS=Homo sapiens OX=9606 GN=TXNDC17 PE=1 SV=1,I3L3M7_HUMAN Thioredoxin domain-containing protein 17 OS=Homo sapiens OX=9606 GN=TXNDC17 PE=1 SV=1,TXD17_HUMAN Thioredoxin domain-containing protein 17 OS=Homo sapiens OX=9606 GN=TXNDC17 PE=1 SV=1	I3L3M7,Q9BRA2	17	32	32	32	90.67	2	2	2	2	19	18	0.264706	0.778279	0.19236	0.56557	1923.6	5655.7	124.73	366.726	8.36596	100	Confident
594	0	Related Proteins	A0A7P0T840	Calnexin (A0A7P0T840_HUMAN)	A0A7P0T840,A0A7P0T8G1,A0A7P0T8N1,A0A7P0T937,A0A7P0T9L0,A0A7P0TAE9,A0A7P0TAN9,A0A7P0TAR9,A0A7P0TB65,A0A7P0Z484,A0A7P0Z4D6,A0A7P0Z4H2,D6RAQ8,D6RAU8,P27824	A0A7P0T840_HUMAN Calnexin OS=Homo sapiens OX=9606 GN=CANX PE=1 SV=1,A0A7P0T8G1_HUMAN Calnexin OS=Homo sapiens OX=9606 GN=CANX PE=1 SV=1,A0A7P0T8N1_HUMAN Calnexin OS=Homo sapiens OX=9606 GN=CANX PE=1 SV=1,A0A7P0T937_HUMAN Calnexin OS=Homo sapiens OX=9606 GN=CANX PE=1 SV=1,A0A7P0T9L0_HUMAN Calnexin OS=Homo sapiens OX=9606 GN=CANX PE=1 SV=1,A0A7P0TAE9_HUMAN Calnexin OS=Homo sapiens OX=9606 GN=CANX P…	A0A7P0T8G1,A0A7P0T8N1,A0A7P0T937,A0A7P0T9L0,A0A7P0TAE9,A0A7P0TAN9,A0A7P0TAR9,A0A7P0TB65,A0A7P0Z484,A0A7P0Z4D6,A0A7P0Z4H2,D6RAQ8,D6RAU8,P27824	5	4.33	4.33	4.33	49.5	2	2	1	1	19	17	0.0523077	0.0784174	0.0380116	0.0569853	380.116	569.853	24.6474	36.9503	68.2023	100	Confident
595	0	Related Proteins	E9PKU4	60S ribosomal protein L8 (Fragment) (E9PKU4_HUMAN)	E9PKU4,E9PP36,P62917	E9PKU4_HUMAN 60S ribosomal protein L8 (Fragment) OS=Homo sapiens OX=9606 GN=RPL8 PE=1 SV=1,E9PP36_HUMAN 60S ribosomal protein L8 OS=Homo sapiens OX=9606 GN=RPL8 PE=1 SV=1,RL8_HUMAN 60S ribosomal protein L8 OS=Homo sapiens OX=9606 GN=RPL8 PE=1 SV=2	E9PP36,P62917	8	15.74	15.74	15.74	57.87	2	2	1	1	19	17	0.0894737	0.105295	0.0650198	0.0765172	650.198	765.172	42.1601	49.6152	25.5779	100	Confident
596	0	Related Proteins	H0YLA2	Signal recognition particle 14 kDa protein (H0YLA2_HUMAN)	H0YLA2,P37108	H0YLA2_HUMAN Signal recognition particle 14 kDa protein OS=Homo sapiens OX=9606 GN=SRP14 PE=1 SV=1,SRP14_HUMAN Signal recognition particle 14 kDa protein OS=Homo sapiens OX=9606 GN=SRP14 PE=1 SV=2	P37108	15	23.48	11.3	23.48	84.35	2	2	2	2	17	16	0.164948	0.274275	0.119867	0.199314	1198.67	1993.14	77.7238	129.239	13.0498	100	Doubtful
597	0	Related Proteins	P59998	Actin-related protein 2/3 complex subunit 4 (ARPC4_HUMAN)	A0A0A6YYG9,F8WCF6,F8WDD7,H7C0A3,P59998	A0A0A6YYG9_HUMAN Protein ARPC4-TTLL3 OS=Homo sapiens OX=9606 GN=ARPC4-TTLL3 PE=3 SV=1,F8WCF6_HUMAN Actin-related protein 2/3 complex subunit 4 OS=Homo sapiens OX=9606 GN=ARPC4-TTLL3 PE=3 SV=1,F8WDD7_HUMAN Actin-related protein 2/3 complex subunit 4 OS=Homo sapiens OX=9606 GN=ARPC4 PE=3 SV=1,H7C0A3_HUMAN ARPC4-TTLL3 readthrough (Fragment) OS=Homo sapiens OX=9606 GN=ARPC4-TTLL3 PE=3 SV=1,ARPC4_HUMA…	A0A0A6YYG9,F8WCF6,F8WDD7,H7C0A3	3	13.69	13.69	13.69	86.9	2	2	2	2	16	14	0.0958904	0.221677	0.0696828	0.161091	696.828	1610.91	45.1836	104.455	19.6543	100	Confident
598	0	Related Proteins	H3BVC7	40S ribosomal protein S15a (Fragment) (H3BVC7_HUMAN)	H3BVC7,I3L3P7,P62244	H3BVC7_HUMAN 40S ribosomal protein S15a (Fragment) OS=Homo sapiens OX=9606 GN=RPS15A PE=1 SV=1,I3L3P7_HUMAN 40S ribosomal protein S15a OS=Homo sapiens OX=9606 GN=RPS15A PE=1 SV=1,RS15A_HUMAN 40S ribosomal protein S15a OS=Homo sapiens OX=9606 GN=RPS15A PE=1 SV=2	I3L3P7,P62244	16	32.76	32.76	32.76	87.93	2	2	2	2	16	14	0.27451	0.778279	0.199484	0.56557	1994.84	5655.7	129.349	366.726	6.77451	100	Confident
599	0	Related Proteins	H3BNX8	Cytochrome c oxidase polypeptide Va (H3BNX8_HUMAN)	H3BNX8,H3BRI0,P20674	H3BNX8_HUMAN Cytochrome c oxidase polypeptide Va OS=Homo sapiens OX=9606 GN=COX5A PE=1 SV=1,H3BRI0_HUMAN Cytochrome c oxidase polypeptide Va OS=Homo sapiens OX=9606 GN=COX5A PE=1 SV=1,COX5A_HUMAN Cytochrome c oxidase subunit 5A, mitochondrial OS=Homo sapiens OX=9606 GN=COX5A PE=1 SV=2	H3BRI0,P20674	15	20.26	20.26	20.26	72.55	2	2	2	2	15	15	0.110294	0.29155	0.0801499	0.211867	801.499	2118.67	51.9707	137.378	17.2238	100	Confident
600	0	Related Proteins	J3KP15	Serine/arginine-rich splicing factor 2 (Fragment) (J3KP15_HUMAN)	J3KP15,J3QL05,Q01130	J3KP15_HUMAN Serine/arginine-rich splicing factor 2 (Fragment) OS=Homo sapiens OX=9606 GN=SRSF2 PE=1 SV=8,J3QL05_HUMAN Serine/arginine-rich splicing factor 2 (Fragment) OS=Homo sapiens OX=9606 GN=SRSF2 PE=1 SV=1,SRSF2_HUMAN Serine/arginine-rich splicing factor 2 OS=Homo sapiens OX=9606 GN=SRSF2 PE=1 SV=4	J3QL05,Q01130	17	18.05	18.05	18.05	78.2	2	2	1	1	14	14	0.134615	0.165914	0.097824	0.120569	978.24	1205.69	63.4309	78.179	15.3617	100	Confident
601	0	Related Proteins	K7EKS7	Uncharacterized protein (K7EKS7_HUMAN)	K7EKS7,K7ELC4,K7EMH1,K7EP65,K7ERI7,P35268	K7EKS7_HUMAN Uncharacterized protein OS=Homo sapiens OX=9606 PE=1 SV=1,K7ELC4_HUMAN 60S ribosomal protein L22 (Fragment) OS=Homo sapiens OX=9606 GN=RPL22 PE=1 SV=1,K7EMH1_HUMAN 60S ribosomal protein L22 (Fragment) OS=Homo sapiens OX=9606 GN=RPL22 PE=1 SV=1,K7EP65_HUMAN 60S ribosomal protein L22 (Fragment) OS=Homo sapiens OX=9606 GN=RPL22 PE=1 SV=1,K7ERI7_HUMAN 60S ribosomal protein L22 OS=Homo sa…	K7ELC4,K7EMH1,K7EP65,K7ERI7,P35268		47.17	47.17	47.17	84.91	2	2	1	1	14	14	0.311111	0.668101	0.226082	0.485503	2260.82	4855.03	146.596	314.81	5.73008	100	Confident
602	0	Related Proteins	H3BT37	40S ribosomal protein S15a (H3BT37_HUMAN)	H3BN98,H3BT37,H3BV27,I3L246,I3L303,I3L3P7,P62244	H3BN98_HUMAN 40S ribosomal protein S15a (Fragment) OS=Homo sapiens OX=9606 PE=3 SV=2,H3BT37_HUMAN 40S ribosomal protein S15a OS=Homo sapiens OX=9606 GN=RPS15A PE=1 SV=1,H3BV27_HUMAN 40S ribosomal protein S15a OS=Homo sapiens OX=9606 GN=RPS15A PE=1 SV=2,I3L246_HUMAN 40S ribosomal protein S15a OS=Homo sapiens OX=9606 GN=RPS15A PE=1 SV=1,I3L303_HUMAN 40S ribosomal protein S15a OS=Homo sapiens OX=960…	H3BN98,H3BV27,I3L246,I3L303,I3L3P7,P62244	16	18	18	24	80	2	1	2	1	14	13	0.325	0.232847	0.236175	0.169208	2361.75	1692.08	153.14	109.718	5.74625	100	Doubtful
603	0	Related Proteins	G3V295	Proteasome subunit alpha type (G3V295_HUMAN)	G3V295,G3V3I1,G3V3U4,G3V5Z7,P60900	G3V295_HUMAN Proteasome subunit alpha type OS=Homo sapiens OX=9606 GN=PSMA6 PE=1 SV=1,G3V3I1_HUMAN Proteasome subunit alpha type OS=Homo sapiens OX=9606 GN=PSMA6 PE=1 SV=1,G3V3U4_HUMAN Proteasome subunit alpha type OS=Homo sapiens OX=9606 GN=PSMA6 PE=1 SV=1,G3V5Z7_HUMAN Proteasome subunit alpha type OS=Homo sapiens OX=9606 GN=PSMA6 PE=1 SV=1,PSA6_HUMAN Proteasome subunit alpha type-6 OS=Homo sapi…	G3V3I1,G3V3U4,G3V5Z7,P60900	14	11.33	11.33	11.33	69.46	2	2	1	1	14	11	0.0780142	0.178769	0.0566923	0.12991	566.923	1299.1	36.7603	84.2359	22.8273	100	Confident
604	0	Related Proteins	H0YBX6	Ubiquitin-conjugating enzyme E2 variant 2 (Fragment) (H0YBX6_HUMAN)	D6RG00,E5RIF1,H0YBX6,I3L0A0,Q13404,Q15819	D6RG00_HUMAN HCG2018358, isoform CRA_d OS=Homo sapiens OX=9606 GN=UBE2V1 PE=4 SV=2,E5RIF1_HUMAN Ubiquitin-conjugating enzyme E2 variant 2 (Fragment) OS=Homo sapiens OX=9606 GN=UBE2V2 PE=4 SV=1,H0YBX6_HUMAN Ubiquitin-conjugating enzyme E2 variant 2 (Fragment) OS=Homo sapiens OX=9606 GN=UBE2V2 PE=1 SV=1,I3L0A0_HUMAN HCG2044781 OS=Homo sapiens OX=9606 GN=PEDS1-UBE2V1 PE=1 SV=1,UB2V1_HUMAN Ubiquitin-…	D6RG00,E5RIF1,I3L0A0,Q13404,Q15819	8	12.99	12.99	12.99	73.38	2	2	1	1	13	12	0.0863309	0.333521	0.062736	0.242367	627.36	2423.67	40.6792	157.156	16.8593	100	Confident
605	0	Related Proteins	D6RAS7	40S ribosomal protein S3a (Fragment) (D6RAS7_HUMAN)	D6RAS7,D6RAT0,D6RB09,D6RED7,D6RG13,E9PFI5,H0Y8L7,P61247	D6RAS7_HUMAN 40S ribosomal protein S3a (Fragment) OS=Homo sapiens OX=9606 GN=RPS3A PE=1 SV=1,D6RAT0_HUMAN 40S ribosomal protein S3a OS=Homo sapiens OX=9606 GN=RPS3A PE=1 SV=1,D6RB09_HUMAN 40S ribosomal protein S3a (Fragment) OS=Homo sapiens OX=9606 GN=RPS3A PE=1 SV=8,D6RED7_HUMAN 40S ribosomal protein S3a (Fragment) OS=Homo sapiens OX=9606 GN=RPS3A PE=1 SV=1,D6RG13_HUMAN 40S ribosomal protein S3a…	D6RAT0,D6RB09,D6RED7,D6RG13,E9PFI5,H0Y8L7,P61247	4	17.6	17.6	17.6	83.2	2	2	1	1	13	11	0.105769	0.232847	0.0768617	0.169208	768.617	1692.08	49.8385	109.718	14.4365	100	Confident
606	0	Related Proteins	Q5T123	SH3 domain-binding glutamic acid-rich-like protein 3 (Q5T123_HUMAN)	Q5T123,Q9H299	Q5T123_HUMAN SH3 domain-binding glutamic acid-rich-like protein 3 OS=Homo sapiens OX=9606 GN=SH3BGRL3 PE=1 SV=1,SH3L3_HUMAN SH3 domain-binding glutamic acid-rich-like protein 3 OS=Homo sapiens OX=9606 GN=SH3BGRL3 PE=1 SV=1	Q9H299	1	32.95	32.95	32.95	87.5	2	2	2	2	12	12	0.155844	0.467799	0.113251	0.339946	1132.51	3399.46	73.4339	220.427	9.37476	100	Confident
607	0	Single Protein	P17096	High mobility group protein HMG-I/HMG-Y (HMGA1_HUMAN)	P17096	HMGA1_HUMAN High mobility group protein HMG-I/HMG-Y OS=Homo sapiens OX=9606 GN=HMGA1 PE=1 SV=3		6	23.36	23.36	23.36	79.44	2	2	2	2	12	11	0.129412	0.221677	0.0940425	0.161091	940.425	1610.91	60.9789	104.455	11.6691	100	Confident
608	0	Single Protein	Q53EL6	Programmed cell death protein 4 (PDCD4_HUMAN)	Q53EL6	PDCD4_HUMAN Programmed cell death protein 4 OS=Homo sapiens OX=9606 GN=PDCD4 PE=1 SV=2		10	4.26	4.26	4.26	73.99	2	2	2	2	11	11	0.0293333	0.0811808	0.0213163	0.0589934	213.163	589.934	13.8219	38.2524	51.703	100	Confident
609	0	Related Proteins	A0A087WTT1	Polyadenylate-binding protein (A0A087WTT1_HUMAN)	A0A087WTT1,A0A7I2V4N4,A0A7I2V649,A0A7I2YQ88,A0A7I2YQE4,E7EQV3,E7ERJ7,H0YAP2,H0YAR2,P11940,Q9H361	A0A087WTT1_HUMAN Polyadenylate-binding protein OS=Homo sapiens OX=9606 GN=PABPC1 PE=1 SV=2,A0A7I2V4N4_HUMAN Polyadenylate-binding protein OS=Homo sapiens OX=9606 GN=PABPC1 PE=1 SV=1,A0A7I2V649_HUMAN Polyadenylate-binding protein 1 OS=Homo sapiens OX=9606 GN=PABPC1 PE=1 SV=1,A0A7I2YQ88_HUMAN Polyadenylate-binding protein OS=Homo sapiens OX=9606 GN=PABPC1 PE=1 SV=1,A0A7I2YQE4_HUMAN Polyadenylate-bi…	A0A7I2V4N4,A0A7I2V649,A0A7I2YQ88,A0A7I2YQE4,E7EQV3,E7ERJ7,H0YAP2,H0YAR2,P11940,Q9H361	8	3.06	3.06	3.06	57.48	2	2	1	1	11	11	0.0248869	0.0690192	0.0180851	0.0501557	180.851	501.557	11.7267	32.5219	65.199	100	Confident
610	0	Single Protein	P38117	Electron transfer flavoprotein subunit beta (ETFB_HUMAN)	P38117	ETFB_HUMAN Electron transfer flavoprotein subunit beta OS=Homo sapiens OX=9606 GN=ETFB PE=1 SV=3		19	7.84	7.84	7.84	71.76	2	2	2	2	11	8	0.0437158	0.125336	0.031768	0.0910804	317.68	910.804	20.5989	59.0582	27.8262	100	Confident
611	0	Related Proteins	D6RAC2	Guanine nucleotide-binding protein subunit beta-2-like 1 (D6RAC2_HUMAN)	D6RAC2,D6REE5,D6RF23,H0Y8W2,H0Y9P0,H0YAF8,H0YAM7,J3KPE3,P63244	D6RAC2_HUMAN Guanine nucleotide-binding protein subunit beta-2-like 1 OS=Homo sapiens OX=9606 GN=RACK1 PE=1 SV=1,D6REE5_HUMAN Guanine nucleotide-binding protein subunit beta-2-like 1 (Fragment) OS=Homo sapiens OX=9606 GN=RACK1 PE=1 SV=1,D6RF23_HUMAN Guanine nucleotide-binding protein subunit beta-2-like 1 OS=Homo sapiens OX=9606 GN=RACK1 PE=1 SV=1,H0Y8W2_HUMAN Guanine nucleotide-binding protein s…	D6REE5,D6RF23,H0Y8W2,H0Y9P0,H0YAF8,H0YAM7,J3KPE3,P63244	5	10.41	10.41	10.41	53.53	2	2	1	1	11	11	0.0445344	0.221677	0.0323628	0.161091	323.628	1610.91	20.9847	104.455	29.7318	100	Confident
612	0	Single Protein	P30049	ATP synthase subunit delta, mitochondrial (ATPD_HUMAN)	P30049	ATPD_HUMAN ATP synthase subunit delta, mitochondrial OS=Homo sapiens OX=9606 GN=ATP5F1D PE=1 SV=2		19	13.69	13.69	13.69	29.17	2	2	2	2	11	11	0.22449	0.467799	0.163135	0.339946	1631.35	3399.46	105.78	220.427	17.4792	100	Confident
613	0	Related Proteins	A0A087WYT3	Prostaglandin E synthase 3 (A0A087WYT3_HUMAN)	A0A087WYT3,Q15185	A0A087WYT3_HUMAN Prostaglandin E synthase 3 OS=Homo sapiens OX=9606 GN=PTGES3 PE=1 SV=1,TEBP_HUMAN Prostaglandin E synthase 3 OS=Homo sapiens OX=9606 GN=PTGES3 PE=1 SV=1	Q15185	12	16.46	16.46	16.46	67.68	2	2	1	1	11	10	0.0900901	0.232847	0.0654678	0.169208	654.678	1692.08	42.4505	109.718	19.1427	100	Confident
614	0	Single Protein	O14907	Tax1-binding protein 3 (TX1B3_HUMAN)	O14907	TX1B3_HUMAN Tax1-binding protein 3 OS=Homo sapiens OX=9606 GN=TAX1BP3 PE=1 SV=2		17	28.23	28.23	28.23	66.13	2	2	2	2	11	11	0.100917	0.333521	0.0733359	0.242367	733.359	2423.67	47.5524	157.156	13.7261	100	Confident
615	0	Related Proteins	D6RI02	40S ribosomal protein S3a (D6RI02_HUMAN)	D6RI02,E9PFI5,H0Y8L7,H0Y9Y4,P61247	D6RI02_HUMAN 40S ribosomal protein S3a OS=Homo sapiens OX=9606 GN=RPS3A PE=1 SV=1,E9PFI5_HUMAN 40S ribosomal protein S3a OS=Homo sapiens OX=9606 GN=RPS3A PE=1 SV=1,H0Y8L7_HUMAN 40S ribosomal protein S3a (Fragment) OS=Homo sapiens OX=9606 GN=RPS3A PE=1 SV=1,H0Y9Y4_HUMAN 40S ribosomal protein S3a (Fragment) OS=Homo sapiens OX=9606 GN=RPS3A PE=1 SV=1,RS3A_HUMAN 40S ribosomal protein S3a OS=Homo sapi…	E9PFI5,H0Y8L7,H0Y9Y4,P61247	4	16.84	16.84	16.84	77.89	2	2	1	1	10	10	0.135135	0.232847	0.0982017	0.169208	982.017	1692.08	63.6758	109.718	10.6087	100	Confident
616	0	Single Protein	Q00796	Sorbitol dehydrogenase (DHSO_HUMAN)	Q00796	DHSO_HUMAN Sorbitol dehydrogenase OS=Homo sapiens OX=9606 GN=SORD PE=1 SV=4		15	8.68	8.68	8.68	69.19	2	2	2	2	10	10	0.0309598	0.140625	0.0224982	0.102191	224.982	1021.91	14.5883	66.2626	38.2998	100	Confident
617	0	Unrelated Proteins	P17081	Rho-related GTP-binding protein RhoQ (RHOQ_HUMAN)	P17081,P60953	RHOQ_HUMAN Rho-related GTP-binding protein RhoQ OS=Homo sapiens OX=9606 GN=RHOQ PE=1 SV=2,CDC42_HUMAN Cell division control protein 42 homolog OS=Homo sapiens OX=9606 GN=CDC42 PE=1 SV=2	P60953	2	10.24	10.24	10.24	61.46	2	2	1	1	10	8	0.0392157	0.245197	0.0284977	0.178183	284.977	1781.83	18.4785	115.537	22.6445	100	Confident
618	0	Related Proteins	K7EJ78	40S ribosomal protein S15 (K7EJ78_HUMAN)	K7EJ78,K7ELC2,K7EQJ5,P62841	K7EJ78_HUMAN 40S ribosomal protein S15 OS=Homo sapiens OX=9606 GN=RPS15 PE=1 SV=2,K7ELC2_HUMAN 40S ribosomal protein S15 OS=Homo sapiens OX=9606 GN=RPS15 PE=1 SV=1,K7EQJ5_HUMAN 40S ribosomal protein S15 OS=Homo sapiens OX=9606 GN=RPS15 PE=1 SV=2,RS15_HUMAN 40S ribosomal protein S15 OS=Homo sapiens OX=9606 GN=RPS15 PE=1 SV=2	K7ELC2,K7EQJ5,P62841	19	26.36	26.36	26.36	80.62	2	2	1	1	10	6	0.0576923	0.193777	0.0419246	0.140816	419.246	1408.16	27.1847	91.3077	14.7499	100	Confident
619	0	Related Proteins	A0A2R8Y5V9	Tropomyosin alpha-4 chain (A0A2R8Y5V9_HUMAN)	A0A2R8Y5V9,A0A2R8YE05,A0A2R8YH90,A0A2R8YHD2,A0A5F9UN72,K7ENT6,K7EPB9,P67936	A0A2R8Y5V9_HUMAN Tropomyosin alpha-4 chain OS=Homo sapiens OX=9606 GN=TPM4 PE=1 SV=1,A0A2R8YE05_HUMAN Tropomyosin alpha-4 chain OS=Homo sapiens OX=9606 GN=TPM4 PE=1 SV=1,A0A2R8YH90_HUMAN Tropomyosin alpha-4 chain (Fragment) OS=Homo sapiens OX=9606 GN=TPM4 PE=1 SV=1,A0A2R8YHD2_HUMAN Tropomyosin alpha-4 chain (Fragment) OS=Homo sapiens OX=9606 GN=TPM4 PE=1 SV=2,A0A5F9UN72_HUMAN Tropomyosin 4, isofo…	A0A2R8YE05,A0A2R8YH90,A0A2R8YHD2,A0A5F9UN72,K7ENT6,K7EPB9,P67936	19	11.69	11.69	11.69	82.26	2	2	1	1	10	10	0.0416667	0.107757	0.0302788	0.0783061	302.788	783.061	19.6334	50.7751	28.5915	100	Confident
620	0	Related Proteins	A0A0A0MSK5	Torsin-1A-interacting protein 1 (A0A0A0MSK5_HUMAN)	A0A0A0MSK5,H0Y4R4,J3KN66,Q5JTV8	A0A0A0MSK5_HUMAN Torsin-1A-interacting protein 1 OS=Homo sapiens OX=9606 GN=TOR1AIP1 PE=1 SV=1,H0Y4R4_HUMAN Torsin-1A-interacting protein 1 (Fragment) OS=Homo sapiens OX=9606 GN=TOR1AIP1 PE=1 SV=1,J3KN66_HUMAN Torsin-1A-interacting protein 1 OS=Homo sapiens OX=9606 GN=TOR1AIP1 PE=1 SV=1,TOIP1_HUMAN Torsin-1A-interacting protein 1 OS=Homo sapiens OX=9606 GN=TOR1AIP1 PE=1 SV=2	H0Y4R4,J3KN66,Q5JTV8	1	2.6	2.6	5.63	74.24	2	1	2	1	10	9	0.0245232	0.0404983	0.0178208	0.0294298	178.208	294.298	11.5553	19.0828	52.3743	100	Doubtful
621	0	Single Protein	O43809	Cleavage and polyadenylation specificity factor subunit 5 (CPSF5_HUMAN)	O43809	CPSF5_HUMAN Cleavage and polyadenylation specificity factor subunit 5 OS=Homo sapiens OX=9606 GN=NUDT21 PE=1 SV=1		16	8.81	8.81	8.81	60.79	2	2	1	1	9	8	0.0481928	0.202264	0.0350213	0.146984	350.213	1469.84	22.7085	95.3072	26.2107	100	Confident
622	0	Related Proteins	A0A087WZM5	Peptidylprolyl isomerase (A0A087WZM5_HUMAN)	A0A087WZM5,A0A7I2V3S6	A0A087WZM5_HUMAN Peptidylprolyl isomerase OS=Homo sapiens OX=9606 GN=FKBP1A PE=1 SV=2,A0A7I2V3S6_HUMAN Peptidylprolyl isomerase OS=Homo sapiens OX=9606 GN=FKBP1A PE=1 SV=1	A0A7I2V3S6	20	13.83	13.83	27.66	82.98	2	1	2	1	9	8	0.102564	0.145048	0.0745325	0.105405	745.325	1054.05	48.3283	68.3465	10.9127	100	Doubtful
623	0	Single Protein	Q04941	Proteolipid protein 2 (PLP2_HUMAN)	Q04941	PLP2_HUMAN Proteolipid protein 2 OS=Homo sapiens OX=9606 GN=PLP2 PE=1 SV=1		X	8.55	8.55	17.11	45.39	2	1	2	1	9	8	0.0860215	0.232847	0.0625112	0.169208	625.112	1692.08	40.5334	109.718	16.6797	100	Doubtful
624	0	Related Proteins	P06703	Protein S100-A6 (S10A6_HUMAN)	P06703,R4GN98	S10A6_HUMAN Protein S100-A6 OS=Homo sapiens OX=9606 GN=S100A6 PE=1 SV=1,R4GN98_HUMAN Protein S100 (Fragment) OS=Homo sapiens OX=9606 GN=S100A6 PE=1 SV=1	R4GN98	1	27.78	27.78	27.78	60	2	2	2	2	9	9	0.115385	0.425103	0.0838491	0.308919	838.491	3089.19	54.3693	200.309	10.1733	100	Confident
625	0	Related Proteins	A0A0G2JH50	HLA class I histocompatibility antigen, C alpha chain (A0A0G2JH50_HUMAN)	A0A0G2JH50,A0A0G2JIF0,A0A140T962,A0A140T9B3,A0A140T9J9,A0A140T9M0,A0A140T9U0,A0A140T9W2,A0A1W2PNZ7,A0A1W2PR11,A0A1W2PRX1,A0A1W2PS56,A2BF26,Q53YP1,Q5QT33,Q5RIP0	A0A0G2JH50_HUMAN HLA class I histocompatibility antigen, C alpha chain OS=Homo sapiens OX=9606 GN=HLA-C PE=1 SV=1,A0A0G2JIF0_HUMAN HLA class I histocompatibility antigen, C alpha chain OS=Homo sapiens OX=9606 GN=HLA-C PE=1 SV=1,A0A140T962_HUMAN HLA class I histocompatibility antigen, C alpha chain OS=Homo sapiens OX=9606 GN=HLA-C PE=1 SV=1,A0A140T9B3_HUMAN HLA class I histocompatibility antigen, …	A0A0G2JIF0,A0A140T962,A0A140T9B3,A0A140T9J9,A0A140T9M0,A0A140T9U0,A0A140T9W2,A0A1W2PNZ7,A0A1W2PR11,A0A1W2PRX1,A0A1W2PS56,A2BF26,Q53YP1,Q5QT33,Q5RIP0	6	7.8	7.8	7.8	66.67	2	2	1	1	9	9	0.0306122	0.113042	0.0222457	0.0821469	222.457	821.469	14.4245	53.2656	41.5387	100	Confident
626	0	Single Protein	P30048	Thioredoxin-dependent peroxide reductase, mitochondrial (PRDX3_HUMAN)	P30048	PRDX3_HUMAN Thioredoxin-dependent peroxide reductase, mitochondrial OS=Homo sapiens OX=9606 GN=PRDX3 PE=1 SV=3		10	4.3	4.3	8.59	59.38	2	1	2	1	9	9	0.0390244	0.110336	0.0283587	0.0801805	283.587	801.805	18.3883	51.9906	27.6752	100	Doubtful
627	0	Related Proteins	E9PR30	40S ribosomal protein S30 (E9PR30_HUMAN)	E9PR30,P62861	E9PR30_HUMAN 40S ribosomal protein S30 OS=Homo sapiens OX=9606 GN=FAU PE=1 SV=1,RS30_HUMAN FAU ubiquitin-like and ribosomal protein S30 OS=Homo sapiens OX=9606 GN=FAU PE=1 SV=2	P62861	11	11.22	11.22	11.22	76.53	2	2	2	2	8	5	0.0666667	0.211528	0.0484461	0.153716	484.461	1537.16	31.4134	99.672	10.898	100	Confident
628	0	Related Proteins	E5RFV2	2,4-dienoyl-CoA reductase [(3E)-enoyl-CoA-producing], mitochondrial (Fragment) (E5RFV2_HUMAN)	E5RFV2,E5RJD2,E5RJG7,Q16698	E5RFV2_HUMAN 2,4-dienoyl-CoA reductase [(3E)-enoyl-CoA-producing], mitochondrial (Fragment) OS=Homo sapiens OX=9606 GN=DECR1 PE=1 SV=1,E5RJD2_HUMAN 2,4-dienoyl-CoA reductase [(3E)-enoyl-CoA-producing], mitochondrial (Fragment) OS=Homo sapiens OX=9606 GN=DECR1 PE=1 SV=1,E5RJG7_HUMAN 2,4-dienoyl-CoA reductase [(3E)-enoyl-CoA-producing], mitochondrial (Fragment) OS=Homo sapiens OX=9606 GN=DECR1 PE=1…	E5RJD2,E5RJG7,Q16698	8	17.07	17.07	17.07	79.02	2	2	2	2	8	8	0.0425532	0.29155	0.0309231	0.211867	309.231	2118.67	20.0511	137.378	21.8234	100	Confident
629	0	Related Proteins	E9PE20	Signal recognition particle 9 kDa protein (E9PE20_HUMAN)	E9PE20,P49458,Q659G3,Q6P2S0	E9PE20_HUMAN Signal recognition particle 9 kDa protein OS=Homo sapiens OX=9606 GN=SRP9 PE=1 SV=1,SRP09_HUMAN Signal recognition particle 9 kDa protein OS=Homo sapiens OX=9606 GN=SRP9 PE=1 SV=2,Q659G3_HUMAN Signal recognition particle 9 kDa protein OS=Homo sapiens OX=9606 GN=SRP9 PE=1 SV=1,Q6P2S0_HUMAN Signal recognition particle 9 kDa protein OS=Homo sapiens OX=9606 GN=SRP9 PE=1 SV=1	P49458,Q659G3,Q6P2S0	1	28.79	28.79	28.79	87.88	2	2	2	2	8	8	0.137931	0.668101	0.100233	0.485503	1002.33	4855.03	64.9932	314.81	7.66282	100	Confident
630	0	Related Proteins	F5H6N1	Protein mago nashi homolog 2 (F5H6N1_HUMAN)	F5H3U9,F5H6N1,F5H6P7,P61326,Q96A72	F5H3U9_HUMAN Protein mago nashi homolog 2 OS=Homo sapiens OX=9606 GN=MAGOHB PE=3 SV=1,F5H6N1_HUMAN Protein mago nashi homolog 2 OS=Homo sapiens OX=9606 GN=MAGOHB PE=1 SV=1,F5H6P7_HUMAN Protein mago nashi homolog 2 OS=Homo sapiens OX=9606 GN=MAGOHB PE=3 SV=1,MGN_HUMAN Protein mago nashi homolog OS=Homo sapiens OX=9606 GN=MAGOH PE=1 SV=1,MGN2_HUMAN Protein mago nashi homolog 2 OS=Homo sapiens OX=96…	F5H3U9,F5H6P7,P61326,Q96A72	12	31.11	31.11	31.11	84.44	2	2	2	2	8	7	0.0921053	0.359356	0.0669322	0.261142	669.322	2611.42	43.4001	169.329	10.7083	100	Confident
631	0	Related Proteins	K7ENY4	Ras-related protein Rab-5C (Fragment) (K7ENY4_HUMAN)	K7ENY4,K7ERI8,K7ERQ8,P51148	K7ENY4_HUMAN Ras-related protein Rab-5C (Fragment) OS=Homo sapiens OX=9606 GN=RAB5C PE=1 SV=1,K7ERI8_HUMAN Uncharacterized protein OS=Homo sapiens OX=9606 PE=4 SV=1,K7ERQ8_HUMAN PCAF_N domain-containing protein (Fragment) OS=Homo sapiens OX=9606 PE=4 SV=1,RAB5C_HUMAN Ras-related protein Rab-5C OS=Homo sapiens OX=9606 GN=RAB5C PE=1 SV=2	K7ERI8,K7ERQ8,P51148	17	9.33	9.33	15.33	58.67	2	1	2	1	8	7	0.0514706	0.165914	0.0374033	0.120569	374.033	1205.69	24.253	78.179	16.9456	100	Doubtful
632	0	Single Protein	O95373	Importin-7 (IPO7_HUMAN)	O95373	IPO7_HUMAN Importin-7 OS=Homo sapiens OX=9606 GN=IPO7 PE=1 SV=1		11	0.87	0.87	2.5	52.02	2	1	2	1	8	6	0.0089955	0.0268198	0.00653696	0.0194898	65.3696	194.898	4.23869	12.6375	119.44	100	Doubtful
633	0	Single Protein	O60869	Endothelial differentiation-related factor 1 (EDF1_HUMAN)	O60869	EDF1_HUMAN Endothelial differentiation-related factor 1 OS=Homo sapiens OX=9606 GN=EDF1 PE=1 SV=1		9	16.89	16.89	16.89	81.76	2	2	2	2	8	8	0.0661157	0.178769	0.0480458	0.12991	480.458	1299.1	31.1538	84.2359	16.3589	100	Confident
634	0	Single Protein	P62760	Visinin-like protein 1 (VISL1_HUMAN)	P62760	VISL1_HUMAN Visinin-like protein 1 OS=Homo sapiens OX=9606 GN=VSNL1 PE=1 SV=2		2	11.52	11.52	11.52	86.91	2	2	1	1	8	7	0.0421687	0.193777	0.0306436	0.140816	306.436	1408.16	19.8699	91.3077	22.128	100	Confident
635	0	Single Protein	P31153	S-adenosylmethionine synthase isoform type-2 (METK2_HUMAN)	P31153	METK2_HUMAN S-adenosylmethionine synthase isoform type-2 OS=Homo sapiens OX=9606 GN=MAT2A PE=1 SV=1		2	3.8	3.8	6.58	66.08	2	1	2	1	8	6	0.0209059	0.0525003	0.0151922	0.0381516	151.922	381.516	9.85089	24.7382	43.6333	100	Doubtful
636	0	Related Proteins	P62854	40S ribosomal protein S26 (RS26_HUMAN)	P62854,Q5JNZ5	RS26_HUMAN 40S ribosomal protein S26 OS=Homo sapiens OX=9606 GN=RPS26 PE=1 SV=3,RS26L_HUMAN Putative 40S ribosomal protein S26-like 1 OS=Homo sapiens OX=9606 GN=RPS26P11 PE=5 SV=1	Q5JNZ5	12	20.87	20.87	20.87	77.39	2	2	2	2	8	6	0.0674157	0.185971	0.0489905	0.135144	489.905	1351.44	31.7663	87.6297	13.0071	100	Confident
637	0	Related Proteins	M0QXK2	U1 small nuclear ribonucleoprotein A (Fragment) (M0QXK2_HUMAN)	M0QXK2,M0QZG7,M0R0G9,M0R221,M0R2B8,P09012	M0QXK2_HUMAN U1 small nuclear ribonucleoprotein A (Fragment) OS=Homo sapiens OX=9606 GN=SNRPA PE=1 SV=8,M0QZG7_HUMAN U1 small nuclear ribonucleoprotein A (Fragment) OS=Homo sapiens OX=9606 GN=SNRPA PE=1 SV=1,M0R0G9_HUMAN U1 small nuclear ribonucleoprotein A OS=Homo sapiens OX=9606 GN=SNRPA PE=1 SV=1,M0R221_HUMAN U1 small nuclear ribonucleoprotein A (Fragment) OS=Homo sapiens OX=9606 GN=SNRPA PE=1…	M0QZG7,M0R0G9,M0R221,M0R2B8,P09012	19	14.06	14.06	14.06	82.81	2	2	1	1	8	6	0.0518868	0.221677	0.0377057	0.161091	377.057	1610.91	24.4491	104.455	14.5377	100	Confident
638	0	Single Protein	P11279	Lysosome-associated membrane glycoprotein 1 (LAMP1_HUMAN)	P11279	LAMP1_HUMAN Lysosome-associated membrane glycoprotein 1 OS=Homo sapiens OX=9606 GN=LAMP1 PE=1 SV=3		13	4.8	4.8	4.8	42.45	2	2	2	2	8	8	0.029304	0.136464	0.021295	0.0991671	212.95	991.671	13.8081	64.3018	44.8538	100	Confident
639	0	Related Proteins	A0A0B4J213	60S ribosomal protein L30 (A0A0B4J213_HUMAN)	A0A0B4J213,E5RI99,P62888	A0A0B4J213_HUMAN 60S ribosomal protein L30 OS=Homo sapiens OX=9606 GN=RPL30 PE=1 SV=1,E5RI99_HUMAN 60S ribosomal protein L30 (Fragment) OS=Homo sapiens OX=9606 GN=RPL30 PE=1 SV=1,RL30_HUMAN 60S ribosomal protein L30 OS=Homo sapiens OX=9606 GN=RPL30 PE=1 SV=2	E5RI99,P62888	8	68.63	68.63	68.63	92.16	2	2	1	1	7	7	0.148936	1.51189	0.108231	1.09868	1082.31	10986.8	70.1788	712.402	5.5517	100	Confident
640	0	Related and Unrelated Proteins	E9PN17	ATP synthase subunit g, mitochondrial (E9PN17_HUMAN)	A0A3B3ITX4,E9PN17,O75964	A0A3B3ITX4_HUMAN Uncharacterized protein OS=Homo sapiens OX=9606 PE=3 SV=1,E9PN17_HUMAN ATP synthase subunit g, mitochondrial OS=Homo sapiens OX=9606 GN=ATP5MG PE=1 SV=1,ATP5L_HUMAN ATP synthase subunit g, mitochondrial OS=Homo sapiens OX=9606 GN=ATP5MG PE=1 SV=3	A0A3B3ITX4,O75964	11	31.58	31.58	31.58	85.53	2	2	2	2	7	7	0.107692	0.467799	0.0782592	0.339946	782.592	3399.46	50.7447	220.427	8.44668	100	Confident
641	0	Related Proteins	M0R1M5	40S ribosomal protein S16 (Fragment) (M0R1M5_HUMAN)	M0R1M5,M0R3H0,P62249,Q6IPX4	M0R1M5_HUMAN 40S ribosomal protein S16 (Fragment) OS=Homo sapiens OX=9606 GN=RPS16 PE=1 SV=1,M0R3H0_HUMAN 40S ribosomal protein S16 OS=Homo sapiens OX=9606 GN=RPS16 PE=1 SV=1,RS16_HUMAN 40S ribosomal protein S16 OS=Homo sapiens OX=9606 GN=RPS16 PE=1 SV=2,Q6IPX4_HUMAN 40S ribosomal protein S16 OS=Homo sapiens OX=9606 GN=RPS16 PE=1 SV=1	M0R3H0,P62249,Q6IPX4	19	14.12	14.12	25.88	84.71	2	1	1	1	7	5	0.0694444	0.178769	0.0504647	0.12991	504.647	1299.1	32.7223	84.2359	9.36011	100	Doubtful
642	0	Related Proteins	B5MD38	Trifunctional enzyme subunit beta, mitochondrial (B5MD38_HUMAN)	B5MD38,C9JE81,C9JEY0,P55084	B5MD38_HUMAN Trifunctional enzyme subunit beta, mitochondrial OS=Homo sapiens OX=9606 GN=HADHB PE=1 SV=1,C9JE81_HUMAN Trifunctional enzyme subunit beta, mitochondrial (Fragment) OS=Homo sapiens OX=9606 GN=HADHB PE=1 SV=8,C9JEY0_HUMAN Trifunctional enzyme subunit beta, mitochondrial (Fragment) OS=Homo sapiens OX=9606 GN=HADHB PE=1 SV=8,ECHB_HUMAN Trifunctional enzyme subunit beta, mitochondrial OS…	C9JE81,C9JEY0,P55084	2	5.13	5.13	5.13	66.1	2	2	1	1	7	7	0.0228873	0.140625	0.016632	0.102191	166.32	1021.91	10.7845	66.2626	37.8995	100	Confident
643	0	Single Protein	P62318	Small nuclear ribonucleoprotein Sm D3 (SMD3_HUMAN)	P62318	SMD3_HUMAN Small nuclear ribonucleoprotein Sm D3 OS=Homo sapiens OX=9606 GN=SNRPD3 PE=1 SV=1		22	7.94	7.94	24.6	83.33	2	1	2	1	7	6	0.0571429	0.110336	0.0415253	0.0801805	415.253	801.805	26.9258	51.9906	13.9073	100	Doubtful
644	0	Related Proteins	M0QXK2	U1 small nuclear ribonucleoprotein A (Fragment) (M0QXK2_HUMAN)	M0QXK2,M0R0G9,M0R221,M0R268,M0R2B8,P09012	M0QXK2_HUMAN U1 small nuclear ribonucleoprotein A (Fragment) OS=Homo sapiens OX=9606 GN=SNRPA PE=1 SV=8,M0R0G9_HUMAN U1 small nuclear ribonucleoprotein A OS=Homo sapiens OX=9606 GN=SNRPA PE=1 SV=1,M0R221_HUMAN U1 small nuclear ribonucleoprotein A (Fragment) OS=Homo sapiens OX=9606 GN=SNRPA PE=1 SV=1,M0R268_HUMAN U1 small nuclear ribonucleoprotein A (Fragment) OS=Homo sapiens OX=9606 GN=SNRPA PE=1…	M0R0G9,M0R221,M0R268,M0R2B8,P09012	19	21.09	21.09	21.09	82.81	2	2	1	1	7	5	0.0424528	0.221677	0.0308501	0.161091	308.501	1610.91	20.0038	104.455	14.5377	100	Confident
645	0	Related and Unrelated Proteins	F8VXJ7	Protein canopy homolog 2 (Fragment) (F8VXJ7_HUMAN)	F8VXJ7,F8W031,F8W1K5,Q9Y2B0	F8VXJ7_HUMAN Protein canopy homolog 2 (Fragment) OS=Homo sapiens OX=9606 GN=CNPY2 PE=1 SV=1,F8W031_HUMAN DUF3456 domain-containing protein (Fragment) OS=Homo sapiens OX=9606 PE=1 SV=1,F8W1K5_HUMAN Protein canopy homolog 2 (Fragment) OS=Homo sapiens OX=9606 GN=CNPY2 PE=1 SV=1,CNPY2_HUMAN Protein canopy homolog 2 OS=Homo sapiens OX=9606 GN=CNPY2 PE=1 SV=1	F8W031,F8W1K5,Q9Y2B0	12	17.26	17.26	17.26	87.5	2	2	1	1	7	7	0.047619	0.232847	0.0346044	0.169208	346.044	1692.08	22.4381	109.718	19.0405	100	Confident
646	0	Single Protein	O75083	WD repeat-containing protein 1 (WDR1_HUMAN)	O75083	WDR1_HUMAN WD repeat-containing protein 1 OS=Homo sapiens OX=9606 GN=WDR1 PE=1 SV=4		4	3.96	3.96	3.96	63.04	2	2	1	1	7	6	0.0123457	0.0841459	0.00897151	0.0611482	89.7151	611.482	5.81729	39.6496	66.1519	100	Confident
647	0	Related Proteins	F5GYJ8	Ubiquitinyl hydrolase 1 (F5GYJ8_HUMAN)	F5GYJ8,F5GYN4,F5H3F0,F5H6Q1,J3KR44,Q96FW1	F5GYJ8_HUMAN Ubiquitinyl hydrolase 1 OS=Homo sapiens OX=9606 GN=OTUB1 PE=1 SV=1,F5GYN4_HUMAN Ubiquitinyl hydrolase 1 OS=Homo sapiens OX=9606 GN=OTUB1 PE=1 SV=1,F5H3F0_HUMAN Ubiquitinyl hydrolase 1 OS=Homo sapiens OX=9606 GN=OTUB1 PE=1 SV=1,F5H6Q1_HUMAN Ubiquitin thioesterase OS=Homo sapiens OX=9606 GN=OTUB1 PE=1 SV=1,J3KR44_HUMAN Ubiquitin thioesterase OS=Homo sapiens OX=9606 GN=OTUB1 PE=1 SV=2,O…	F5GYN4,F5H3F0,F5H6Q1,J3KR44,Q96FW1	11	6.64	6.64	6.64	46.85	2	2	2	2	7	6	0.0230769	0.185971	0.0167698	0.135144	167.698	1351.44	10.8739	87.6297	32.3389	100	Confident
648	0	Single Protein	O14684	Prostaglandin E synthase (PTGES_HUMAN)	O14684	PTGES_HUMAN Prostaglandin E synthase OS=Homo sapiens OX=9606 GN=PTGES PE=1 SV=2		9	7.24	7.24	7.24	34.87	2	2	2	2	7	6	0.0594059	0.333521	0.0431698	0.242367	431.698	2423.67	27.9921	157.156	17.091	100	Confident
649	0	Single Protein	Q9Y696	Chloride intracellular channel protein 4 (CLIC4_HUMAN)	Q9Y696	CLIC4_HUMAN Chloride intracellular channel protein 4 OS=Homo sapiens OX=9606 GN=CLIC4 PE=1 SV=4		1	4.74	4.74	11.86	78.66	2	1	2	1	7	6	0.027027	0.0746078	0.0196403	0.0542169	196.403	542.169	12.7352	35.1553	28.7537	100	Doubtful
650	0	Related Proteins	C9J1B1	Nucleosome assembly protein 1-like 4 (Fragment) (C9J1B1_HUMAN)	C9J1B1,C9J6D1,C9JZI7,E9PJJ2,E9PKI2,E9PKT8,E9PNJ7,E9PNW0,E9PP22,E9PS34,Q99733	C9J1B1_HUMAN Nucleosome assembly protein 1-like 4 (Fragment) OS=Homo sapiens OX=9606 GN=NAP1L4 PE=1 SV=2,C9J6D1_HUMAN Nucleosome assembly protein 1-like 4 (Fragment) OS=Homo sapiens OX=9606 GN=NAP1L4 PE=1 SV=1,C9JZI7_HUMAN Nucleosome assembly protein 1-like 4 (Fragment) OS=Homo sapiens OX=9606 GN=NAP1L4 PE=1 SV=1,E9PJJ2_HUMAN Nucleosome assembly protein 1-like 4 (Fragment) OS=Homo sapiens OX=9606…	C9J6D1,C9JZI7,E9PJJ2,E9PKI2,E9PKT8,E9PNJ7,E9PNW0,E9PP22,E9PS34,Q99733	11	27.72	9.9	27.72	61.39	2	2	2	2	6	6	0.0666667	0.467799	0.0484461	0.339946	484.461	3399.46	31.4134	220.427	11.3978	100	Doubtful
651	0	Related Proteins	A0A6Q8PF33	Alanine--tRNA ligase (A0A6Q8PF33_HUMAN)	A0A6Q8PF33,A0A6Q8PF77,A0A6Q8PFK3,A0A6Q8PFY2,A0A6Q8PG28,A0A6Q8PG62,A0A6Q8PGB5,A0A6Q8PGE8,A0A6Q8PGI8,A0A6Q8PGN5,A0A6Q8PH44,A0A6Q8PHJ2,A0A6Q8PHP3,A0A6Q8PHP7,H3BPK7,P49588	A0A6Q8PF33_HUMAN Alanine--tRNA ligase OS=Homo sapiens OX=9606 GN=AARS1 PE=1 SV=1,A0A6Q8PF77_HUMAN Alanine--tRNA ligase OS=Homo sapiens OX=9606 GN=AARS1 PE=1 SV=1,A0A6Q8PFK3_HUMAN Alanine--tRNA ligase OS=Homo sapiens OX=9606 GN=AARS1 PE=1 SV=1,A0A6Q8PFY2_HUMAN Alanine--tRNA ligase OS=Homo sapiens OX=9606 GN=AARS1 PE=1 SV=1,A0A6Q8PG28_HUMAN Alanine--tRNA ligase OS=Homo sapiens OX=9606 GN=AARS1 PE=1…	A0A6Q8PF77,A0A6Q8PFK3,A0A6Q8PFY2,A0A6Q8PG28,A0A6Q8PG62,A0A6Q8PGB5,A0A6Q8PGE8,A0A6Q8PGI8,A0A6Q8PGN5,A0A6Q8PH44,A0A6Q8PHJ2,A0A6Q8PHP3,A0A6Q8PHP7,H3BPK7,P49588	16	1.25	1.25	2.19	72.74	2	1	1	1	6	1	0.00129199	0.0209607	0.000938879	0.015232	9.38879	152.32	0.608787	9.87668	105.996	100	Doubtful
652	0	Single Protein	P30740	Leukocyte elastase inhibitor (ILEU_HUMAN)	P30740	ILEU_HUMAN Leukocyte elastase inhibitor OS=Homo sapiens OX=9606 GN=SERPINB1 PE=1 SV=1		6	5.8	5.8	5.8	61.21	2	2	2	2	6	6	0.0230769	0.113042	0.0167698	0.0821469	167.698	821.469	10.8739	53.2656	42.7147	100	Confident
653	0	Related Proteins	A0A087WWH0	60S ribosomal protein L17 (Fragment) (A0A087WWH0_HUMAN)	A0A087WWH0,A0A087WXM6,A0A087WY81,A0A0A6YYL6,J3KRB3,J3KRX5,J3KSJ0,J3QQT2,J3QS96,P18621	A0A087WWH0_HUMAN 60S ribosomal protein L17 (Fragment) OS=Homo sapiens OX=9606 GN=RPL17 PE=1 SV=6,A0A087WXM6_HUMAN 60S ribosomal protein L17 (Fragment) OS=Homo sapiens OX=9606 GN=RPL17 PE=1 SV=1,A0A087WY81_HUMAN 60S ribosomal protein L17 (Fragment) OS=Homo sapiens OX=9606 GN=RPL17 PE=1 SV=6,A0A0A6YYL6_HUMAN 60S ribosomal protein L17 OS=Homo sapiens OX=9606 GN=RPL17-C18orf32 PE=3 SV=1,J3KRB3_HUMAN …	A0A087WXM6,A0A087WY81,A0A0A6YYL6,J3KRB3,J3KRX5,J3KSJ0,J3QQT2,J3QS96,P18621	18	14.5	14.5	14.5	79.39	2	2	1	1	6	6	0.0480769	0.178769	0.0349371	0.12991	349.371	1299.1	22.6539	84.2359	15.204	100	Confident
654	0	Related Proteins	A0A024RA52	Proteasome subunit alpha type (A0A024RA52_HUMAN)	A0A024RA52,A0A7I2V2H3,P25787	A0A024RA52_HUMAN Proteasome subunit alpha type OS=Homo sapiens OX=9606 GN=PSMA2 PE=1 SV=1,A0A7I2V2H3_HUMAN Proteasome subunit alpha type OS=Homo sapiens OX=9606 PE=1 SV=1,PSA2_HUMAN Proteasome subunit alpha type-2 OS=Homo sapiens OX=9606 GN=PSMA2 PE=1 SV=2	A0A7I2V2H3,P25787	7	11.97	11.97	11.97	70.94	2	2	1	1	6	4	0.0240964	0.211528	0.0175107	0.153716	175.107	1537.16	11.3542	99.672	25.8823	100	Confident
655	0	Related Proteins	A0A5K1VW95	Malate dehydrogenase (A0A5K1VW95_HUMAN)	A0A5K1VW95,B9A041,C9JF79,C9JRL4,P40925	A0A5K1VW95_HUMAN Malate dehydrogenase OS=Homo sapiens OX=9606 GN=MDH1 PE=1 SV=1,B9A041_HUMAN Malate dehydrogenase, cytoplasmic OS=Homo sapiens OX=9606 GN=MDH1 PE=1 SV=1,C9JF79_HUMAN Malate dehydrogenase (Fragment) OS=Homo sapiens OX=9606 GN=MDH1 PE=1 SV=1,C9JRL4_HUMAN Cytosolic malate dehydrogenase (Fragment) OS=Homo sapiens OX=9606 GN=MDH1 PE=1 SV=8,MDHC_HUMAN Malate dehydrogenase, cytoplasmic O…	B9A041,C9JF79,C9JRL4,P40925	2	7.08	7.08	7.08	60.06	2	2	2	2	6	5	0.021097	0.102943	0.0153311	0.0748081	153.311	748.081	9.94095	48.507	38.593	100	Confident
656	0	Single Protein	P55957	BH3-interacting domain death agonist (BID_HUMAN)	P55957	BID_HUMAN BH3-interacting domain death agonist OS=Homo sapiens OX=9606 GN=BID PE=1 SV=1		22	12.31	12.31	12.31	74.87	2	2	2	2	6	6	0.0346821	0.221677	0.0252032	0.161091	252.032	1610.91	16.3422	104.455	21.981	100	Confident
657	0	Related Proteins	E9PJF4	Chloride channel, nucleotide sensitive 1A (E9PJF4_HUMAN)	E9PJF4,E9PMI6,J3KN38,P54105	E9PJF4_HUMAN Chloride channel, nucleotide sensitive 1A OS=Homo sapiens OX=9606 GN=CLNS1A PE=1 SV=1,E9PMI6_HUMAN Chloride channel, nucleotide sensitive 1A OS=Homo sapiens OX=9606 GN=CLNS1A PE=1 SV=1,J3KN38_HUMAN Chloride channel, nucleotide sensitive 1A OS=Homo sapiens OX=9606 GN=CLNS1A PE=1 SV=1,ICLN_HUMAN Methylosome subunit pICln OS=Homo sapiens OX=9606 GN=CLNS1A PE=1 SV=1	E9PMI6,J3KN38,P54105	11	7.26	7.26	13.97	47.49	2	1	1	1	6	5	0.0458716	0.232847	0.0333345	0.169208	333.345	1692.08	21.6147	109.718	19.7309	100	Doubtful
658	0	Related Proteins	A0A7I2V440	Cathepsin B (A0A7I2V440_HUMAN)	A0A7I2V440,A0A7I2V668,A0A7I2YQK9,A0A7P0NGZ6,E9PHZ5,E9PQM1,E9PR21,P07858	A0A7I2V440_HUMAN Cathepsin B OS=Homo sapiens OX=9606 GN=CTSB PE=1 SV=1,A0A7I2V668_HUMAN Cathepsin B OS=Homo sapiens OX=9606 GN=CTSB PE=1 SV=1,A0A7I2YQK9_HUMAN Cathepsin B OS=Homo sapiens OX=9606 GN=CTSB PE=1 SV=1,A0A7P0NGZ6_HUMAN Cathepsin B OS=Homo sapiens OX=9606 GN=CTSB PE=1 SV=1,E9PHZ5_HUMAN Cathepsin B OS=Homo sapiens OX=9606 GN=CTSB PE=1 SV=9,E9PQM1_HUMAN Cathepsin B OS=Homo sapiens OX=9606…	A0A7I2V668,A0A7I2YQK9,A0A7P0NGZ6,E9PHZ5,E9PQM1,E9PR21,P07858	8	6.18	6.18	6.18	60.96	2	2	1	1	5	2	0.00813008	0.178769	0.00590807	0.12991	59.0807	1299.1	3.8309	84.2359	39.6758	100	Confident
659	0	Single Protein	O60701	UDP-glucose 6-dehydrogenase (UGDH_HUMAN)	O60701	UGDH_HUMAN UDP-glucose 6-dehydrogenase OS=Homo sapiens OX=9606 GN=UGDH PE=1 SV=1		4	2.63	2.63	5.06	71.86	2	1	2	1	5	2	0.0045977	0.0391223	0.00334111	0.0284299	33.4111	284.299	2.16644	18.4345	54.9892	100	Doubtful
660	0	Related Proteins	A0A087WZE9	High mobility group nucleosome-binding domain-containing protein 3 (A0A087WZE9_HUMAN)	A0A087WZE9,Q15651	A0A087WZE9_HUMAN High mobility group nucleosome-binding domain-containing protein 3 OS=Homo sapiens OX=9606 GN=HMGN3 PE=1 SV=1,HMGN3_HUMAN High mobility group nucleosome-binding domain-containing protein 3 OS=Homo sapiens OX=9606 GN=HMGN3 PE=1 SV=2	Q15651	6	11.54	11.54	11.54	80	2	2	1	1	5	5	0.0336538	0.185971	0.024456	0.135144	244.56	1351.44	15.8577	87.6297	13.9483	100	Confident
661	0	Single Protein	Q9Y2Z0	Protein SGT1 homolog (SGT1_HUMAN)	Q9Y2Z0	SGT1_HUMAN Protein SGT1 homolog OS=Homo sapiens OX=9606 GN=SUGT1 PE=1 SV=3		13	6.3	6.3	6.3	79.18	2	2	2	2	5	4	0.0138408	0.115884	0.010058	0.084212	100.58	842.12	6.52181	54.6046	40.9985	100	Confident
662	0	Related Proteins	A0A087X090	Farnesyl diphosphate synthase (Farnesyl pyrophosphate synthetase, dimethylallyltranstransferase, geranyltranstransferase), isoform CRA_a (A0A087X090_HUMAN)	A0A087X090,P14324	A0A087X090_HUMAN Farnesyl diphosphate synthase (Farnesyl pyrophosphate synthetase, dimethylallyltranstransferase, geranyltranstransferase), isoform CRA_a OS=Homo sapiens OX=9606 GN=FDPS PE=1 SV=1,FPPS_HUMAN Farnesyl pyrophosphate synthase OS=Homo sapiens OX=9606 GN=FDPS PE=1 SV=4	P14324	1	7.66	7.66	7.66	35.08	2	2	2	2	5	5	0.0357143	0.178769	0.0259533	0.12991	259.533	1299.1	16.8286	84.2359	28.5757	100	Confident
663	0	Related Proteins	B1AJU4	Interferon regulatory factor 6 (Fragment) (B1AJU4_HUMAN)	B1AJU4,O14896	B1AJU4_HUMAN Interferon regulatory factor 6 (Fragment) OS=Homo sapiens OX=9606 GN=IRF6 PE=1 SV=1,IRF6_HUMAN Interferon regulatory factor 6 OS=Homo sapiens OX=9606 GN=IRF6 PE=1 SV=1	O14896	1	9.06	2.9	9.06	40.22	2	2	1	1	5	4	0.0246914	0.202264	0.017943	0.146984	179.43	1469.84	11.6346	95.3072	31.3362	100	Doubtful
664	0	Related Proteins	B4DKY1	Cysteinyl-tRNA synthetase (B4DKY1_HUMAN)	B4DKY1,P49589	B4DKY1_HUMAN Cysteinyl-tRNA synthetase OS=Homo sapiens OX=9606 GN=CARS1 PE=1 SV=1,SYCC_HUMAN Cysteine--tRNA ligase, cytoplasmic OS=Homo sapiens OX=9606 GN=CARS1 PE=1 SV=3	P49589	11	1.35	1.35	2.44	77.54	2	1	2	1	5	3	0.0052356	0.023531	0.00380467	0.0170998	38.0467	170.998	2.46702	11.0878	84.2246	100	Doubtful
665	0	Related Proteins	E9PC52	Histone-binding protein RBBP7 (E9PC52_HUMAN)	E9PC52,Q16576,Q5JP01	E9PC52_HUMAN Histone-binding protein RBBP7 OS=Homo sapiens OX=9606 GN=RBBP7 PE=1 SV=1,RBBP7_HUMAN Histone-binding protein RBBP7 OS=Homo sapiens OX=9606 GN=RBBP7 PE=1 SV=1,Q5JP01_HUMAN Histone-binding protein RBBP7 (Fragment) OS=Homo sapiens OX=9606 GN=RBBP7 PE=1 SV=1	Q16576,Q5JP01	X	6.97	3.85	6.97	37.02	2	2	1	1	5	3	0.00985222	0.154782	0.00715953	0.112479	71.5953	1124.79	4.64237	72.9334	46.9088	100	Doubtful
666	0	Single Protein	P30084	Enoyl-CoA hydratase, mitochondrial (ECHM_HUMAN)	P30084	ECHM_HUMAN Enoyl-CoA hydratase, mitochondrial OS=Homo sapiens OX=9606 GN=ECHS1 PE=1 SV=4		10	4.48	4.48	8.62	78.97	2	1	2	1	5	4	0.0155039	0.0722672	0.0112665	0.052516	112.665	525.16	7.30544	34.0524	31.3671	100	Doubtful
667	0	Related Proteins	G3V1B3	60S ribosomal protein L21 (G3V1B3_HUMAN)	G3V1B3,M0R181,P46778	G3V1B3_HUMAN 60S ribosomal protein L21 OS=Homo sapiens OX=9606 GN=RPL21 PE=1 SV=1,M0R181_HUMAN 60S ribosomal protein L21 (Fragment) OS=Homo sapiens OX=9606 GN=RPL21 PE=1 SV=1,RL21_HUMAN 60S ribosomal protein L21 OS=Homo sapiens OX=9606 GN=RPL21 PE=1 SV=2	M0R181,P46778	13	12.64	12.64	29.89	81.61	2	1	2	1	5	4	0.056338	0.145048	0.0409404	0.105405	409.404	1054.05	26.5465	68.3465	9.88007	100	Doubtful
668	0	Single Protein	Q96TA1	Protein Niban 2 (NIBA2_HUMAN)	Q96TA1	NIBA2_HUMAN Protein Niban 2 OS=Homo sapiens OX=9606 GN=NIBAN2 PE=1 SV=3		9	1.74	1.74	3.89	61.66	2	1	2	1	5	4	0.0077821	0.0288349	0.00565519	0.0209541	56.5519	209.541	3.66693	13.587	84.0847	100	Doubtful
669	0	Single Protein	Q9BW04	Specifically androgen-regulated gene protein (SARG_HUMAN)	Q9BW04	SARG_HUMAN Specifically androgen-regulated gene protein OS=Homo sapiens OX=9606 GN=SARG PE=1 SV=2			2.83	2.83	4.99	63.73	2	1	2	1	5	4	0.00790514	0.0366329	0.0057446	0.0266209	57.446	266.209	3.72491	17.2615	63.9254	100	Doubtful
670	0	Related Proteins	C9JHK9	ATP-binding cassette sub-family F member 2 (Fragment) (C9JHK9_HUMAN)	C9JHK9,C9JZV3,Q9UG63	C9JHK9_HUMAN ATP-binding cassette sub-family F member 2 (Fragment) OS=Homo sapiens OX=9606 GN=ABCF2 PE=1 SV=1,C9JZV3_HUMAN ATP-binding cassette sub-family F member 2 (Fragment) OS=Homo sapiens OX=9606 GN=ABCF2 PE=1 SV=8,ABCF2_HUMAN ATP-binding cassette sub-family F member 2 OS=Homo sapiens OX=9606 GN=ABCF2 PE=1 SV=2	C9JZV3,Q9UG63	7	7.5	7.5	15	70.42	2	1	2	1	5	1	0.00591716	0.0608184	0.00429995	0.0441962	42.9995	441.962	2.78817	28.6577	26.9129	100	Doubtful
671	0	Single Protein	O15212	Prefoldin subunit 6 (PFD6_HUMAN)	O15212	PFD6_HUMAN Prefoldin subunit 6 OS=Homo sapiens OX=9606 GN=PFDN6 PE=1 SV=1		6	17.05	17.05	17.05	83.72	2	2	2	2	5	5	0.0462963	0.232847	0.0336432	0.169208	336.432	1692.08	21.8149	109.718	14.5738	100	Confident
672	0	Related Proteins	A0A1W2PS52	Cystatin-B (A0A1W2PS52_HUMAN)	A0A1W2PS52,P04080	A0A1W2PS52_HUMAN Cystatin-B OS=Homo sapiens OX=9606 GN=CSTB PE=1 SV=1,CYTB_HUMAN Cystatin-B OS=Homo sapiens OX=9606 GN=CSTB PE=1 SV=2	P04080	21	28.92	28.92	43.37	60.24	2	1	2	1	5	3	0.0410959	0.232847	0.0298641	0.169208	298.641	1692.08	19.3644	109.718	9.01258	100	Doubtful
673	0	Single Protein	P31689	DnaJ homolog subfamily A member 1 (DNJA1_HUMAN)	P31689	DNJA1_HUMAN DnaJ homolog subfamily A member 1 OS=Homo sapiens OX=9606 GN=DNAJA1 PE=1 SV=2		9	7.05	7.05	7.05	60.45	2	2	2	2	5	5	0.0147493	0.0811808	0.0107182	0.0589934	107.182	589.934	6.94986	38.2524	44.8395	100	Confident
674	0	Related Proteins	C9J7B7	26S proteasome non-ATPase regulatory subunit 6 (Fragment) (C9J7B7_HUMAN)	C9J7B7,Q15008	C9J7B7_HUMAN 26S proteasome non-ATPase regulatory subunit 6 (Fragment) OS=Homo sapiens OX=9606 GN=PSMD6 PE=1 SV=1,PSMD6_HUMAN 26S proteasome non-ATPase regulatory subunit 6 OS=Homo sapiens OX=9606 GN=PSMD6 PE=1 SV=1	Q15008	3	19.44	7.64	19.44	86.11	2	2	1	1	5	4	0.0322581	0.245197	0.0234417	0.178183	234.417	1781.83	15.2	115.537	16.5541	100	Doubtful
675	0	Related Proteins	A0A7I2V2F9	Integrin beta (A0A7I2V2F9_HUMAN)	A0A7I2V2F9,A0A7I2V348,C9JPK5,E7EUI6,H7C4K3,P05556	A0A7I2V2F9_HUMAN Integrin beta OS=Homo sapiens OX=9606 GN=ITGB1 PE=1 SV=1,A0A7I2V348_HUMAN Integrin beta OS=Homo sapiens OX=9606 GN=ITGB1 PE=1 SV=1,C9JPK5_HUMAN Integrin beta OS=Homo sapiens OX=9606 GN=ITGB1 PE=1 SV=2,E7EUI6_HUMAN Integrin beta OS=Homo sapiens OX=9606 GN=ITGB1 PE=1 SV=2,H7C4K3_HUMAN Integrin beta OS=Homo sapiens OX=9606 GN=ITGB1 PE=1 SV=2,ITB1_HUMAN Integrin beta-1 OS=Homo sapien…	A0A7I2V348,C9JPK5,E7EUI6,H7C4K3,P05556	10	2.02	2.02	3.15	56.17	2	1	1	1	4	3	0.00382409	0.0277909	0.00277894	0.0201954	27.7894	201.954	1.80192	13.0951	87.8678	100	Doubtful
676	0	Related Proteins	A0A087WX29	TAR DNA-binding protein 43 (Fragment) (A0A087WX29_HUMAN)	A0A087WX29,Q13148	A0A087WX29_HUMAN TAR DNA-binding protein 43 (Fragment) OS=Homo sapiens OX=9606 GN=TARDBP PE=1 SV=1,TADBP_HUMAN TAR DNA-binding protein 43 OS=Homo sapiens OX=9606 GN=TARDBP PE=1 SV=1	Q13148	1	12.35	12.35	12.35	63.37	2	2	1	1	4	4	0.0225989	0.154782	0.0164224	0.112479	164.224	1124.79	10.6486	72.9334	26.7264	100	Confident
677	0	Related Proteins	F8W726	Ubiquitin-associated protein 2-like (F8W726_HUMAN)	F8W726,Q14157,Q5VU77,Q5VU78,Q5VU79,Q5VU80,Q5VU81	F8W726_HUMAN Ubiquitin-associated protein 2-like OS=Homo sapiens OX=9606 GN=UBAP2L PE=1 SV=2,UBP2L_HUMAN Ubiquitin-associated protein 2-like OS=Homo sapiens OX=9606 GN=UBAP2L PE=1 SV=2,Q5VU77_HUMAN Ubiquitin-associated protein 2-like (Fragment) OS=Homo sapiens OX=9606 GN=UBAP2L PE=1 SV=1,Q5VU78_HUMAN Ubiquitin-associated protein 2-like (Fragment) OS=Homo sapiens OX=9606 GN=UBAP2L PE=1 SV=1,Q5VU79…	Q14157,Q5VU77,Q5VU78,Q5VU79,Q5VU80,Q5VU81	1	1.02	1.02	1.02	31.14	2	1	2	1	4	4	0.00652174	0.0324972	0.0047393	0.0236155	47.393	236.155	3.07305	15.3127	113.559	100	Doubtful
678	0	Related Proteins	G3V438	Activator of 90 kDa heat shock protein ATPase homolog 1 (Fragment) (G3V438_HUMAN)	G3V438,H0YJU2,O95433	G3V438_HUMAN Activator of 90 kDa heat shock protein ATPase homolog 1 (Fragment) OS=Homo sapiens OX=9606 GN=AHSA1 PE=1 SV=1,H0YJU2_HUMAN Activator of 90 kDa heat shock protein ATPase homolog 1 (Fragment) OS=Homo sapiens OX=9606 GN=AHSA1 PE=1 SV=1,AHSA1_HUMAN Activator of 90 kDa heat shock protein ATPase homolog 1 OS=Homo sapiens OX=9606 GN=AHSA1 PE=1 SV=1	H0YJU2,O95433	14	9.85	4.43	9.85	75.37	2	2	1	1	4	4	0.0224719	0.193777	0.0163302	0.140816	163.302	1408.16	10.5888	91.3077	22.9637	100	Doubtful
679	0	Single Protein	P53999	Activated RNA polymerase II transcriptional coactivator p15 (TCP4_HUMAN)	P53999	TCP4_HUMAN Activated RNA polymerase II transcriptional coactivator p15 OS=Homo sapiens OX=9606 GN=SUB1 PE=1 SV=3		5	20.47	20.47	20.47	80.31	2	2	2	2	4	4	0.0392157	0.193777	0.0284977	0.140816	284.977	1408.16	18.4785	91.3077	14.3864	100	Confident
680	0	Related Proteins	K7EKP8	Cytosolic acyl coenzyme A thioester hydrolase (Fragment) (K7EKP8_HUMAN)	K7EKP8,O00154	K7EKP8_HUMAN Cytosolic acyl coenzyme A thioester hydrolase (Fragment) OS=Homo sapiens OX=9606 GN=ACOT7 PE=1 SV=8,BACH_HUMAN Cytosolic acyl coenzyme A thioester hydrolase OS=Homo sapiens OX=9606 GN=ACOT7 PE=1 SV=3	O00154	1	8.24	8.24	8.24	65.23	2	2	2	2	4	4	0.0195122	0.160155	0.0141794	0.116384	141.794	1163.84	9.19416	75.4653	30.7726	100	Confident
681	0	Single Protein	Q5RKV6	Exosome complex component MTR3 (EXOS6_HUMAN)	Q5RKV6	EXOS6_HUMAN Exosome complex component MTR3 OS=Homo sapiens OX=9606 GN=EXOSC6 PE=1 SV=1		16	5.88	5.88	9.56	54.41	2	1	2	1	4	3	0.0202703	0.0771051	0.0147302	0.0560316	147.302	560.316	9.55137	36.332	28.2177	100	Doubtful
682	0	Related Proteins	A0A7I2V5M7	Ras GTPase-activating protein-binding protein 1 (A0A7I2V5M7_HUMAN)	A0A7I2V5M7,A0A7I2YQF2,A0A7I2YQH0,Q13283	A0A7I2V5M7_HUMAN Ras GTPase-activating protein-binding protein 1 OS=Homo sapiens OX=9606 GN=G3BP1 PE=1 SV=1,A0A7I2YQF2_HUMAN Ras GTPase-activating protein-binding protein 1 (Fragment) OS=Homo sapiens OX=9606 GN=G3BP1 PE=1 SV=1,A0A7I2YQH0_HUMAN Ras GTPase-activating protein-binding protein 1 OS=Homo sapiens OX=9606 GN=G3BP1 PE=1 SV=1,G3BP1_HUMAN Ras GTPase-activating protein-binding protein 1 OS=H…	A0A7I2YQF2,A0A7I2YQH0,Q13283	5	5.67	5.67	5.67	59.45	2	2	1	1	4	4	0.0111111	0.100694	0.00807436	0.0731737	80.7436	731.737	5.23556	47.4472	53.2967	100	Confident
683	0	Single Protein	Q9UL25	Ras-related protein Rab-21 (RAB21_HUMAN)	Q9UL25	RAB21_HUMAN Ras-related protein Rab-21 OS=Homo sapiens OX=9606 GN=RAB21 PE=1 SV=3		12	4.44	4.44	9.78	87.11	2	1	2	1	4	3	0.0153061	0.0797752	0.0111228	0.057972	111.228	579.72	7.21226	37.5901	24.3323	100	Doubtful
684	0	Related Proteins	A0A087X1K9	Acyl-protein thioesterase 1 (A0A087X1K9_HUMAN)	A0A087X1K9,E5RGR0,O75608	A0A087X1K9_HUMAN Acyl-protein thioesterase 1 OS=Homo sapiens OX=9606 GN=LYPLA1 PE=1 SV=1,E5RGR0_HUMAN Acyl-protein thioesterase 1 (Fragment) OS=Homo sapiens OX=9606 GN=LYPLA1 PE=1 SV=1,LYPA1_HUMAN Acyl-protein thioesterase 1 OS=Homo sapiens OX=9606 GN=LYPLA1 PE=1 SV=1	E5RGR0,O75608	8	14.46	14.46	14.46	62.65	2	2	1	1	4	4	0.025974	0.425103	0.0188751	0.308919	188.751	3089.19	12.239	200.309	17.9691	100	Confident
685	0	Single Protein	O75436	Vacuolar protein sorting-associated protein 26A (VP26A_HUMAN)	O75436	VP26A_HUMAN Vacuolar protein sorting-associated protein 26A OS=Homo sapiens OX=9606 GN=VPS26A PE=1 SV=2		10	9.17	9.17	9.17	79.2	2	2	2	2	4	4	0.0141844	0.105295	0.0103077	0.0765172	103.077	765.172	6.6837	49.6152	38.1457	100	Confident
686	0	Related Proteins	A0A087WYB4	Stomatin-like protein 2, mitochondrial (A0A087WYB4_HUMAN)	A0A087WYB4,Q9UJZ1	A0A087WYB4_HUMAN Stomatin-like protein 2, mitochondrial OS=Homo sapiens OX=9606 GN=STOML2 PE=1 SV=1,STML2_HUMAN Stomatin-like protein 2, mitochondrial OS=Homo sapiens OX=9606 GN=STOML2 PE=1 SV=1	Q9UJZ1	9	5.16	5.16	8.06	61.29	2	1	2	1	4	2	0.00729927	0.0642092	0.00530432	0.0466604	53.0432	466.604	3.43942	30.2554	33.3884	100	Doubtful
687	0	Related Proteins	A0A087X2I4	Proteasome subunit beta (A0A087X2I4_HUMAN)	A0A087X2I4,I3L3X7,P28072	A0A087X2I4_HUMAN Proteasome subunit beta OS=Homo sapiens OX=9606 GN=PSMB6 PE=1 SV=1,I3L3X7_HUMAN Proteasome subunit beta type-6 (Fragment) OS=Homo sapiens OX=9606 GN=PSMB6 PE=1 SV=1,PSB6_HUMAN Proteasome subunit beta type-6 OS=Homo sapiens OX=9606 GN=PSMB6 PE=1 SV=4	I3L3X7,P28072	17	9.86	9.86	9.86	37.09	2	2	2	2	4	4	0.030303	0.389495	0.022021	0.283043	220.21	2830.43	14.2788	183.531	23.085	100	Confident
688	0	Single Protein	P17174	Aspartate aminotransferase, cytoplasmic (AATC_HUMAN)	P17174	AATC_HUMAN Aspartate aminotransferase, cytoplasmic OS=Homo sapiens OX=9606 GN=GOT1 PE=1 SV=3		10	6.3	6.3	6.3	74.58	2	2	2	2	4	4	0.0120846	0.110336	0.00878178	0.0801805	87.8178	801.805	5.69427	51.9906	46.2185	100	Confident
689	0	Single Protein	Q13151	Heterogeneous nuclear ribonucleoprotein A0 (ROA0_HUMAN)	Q13151	ROA0_HUMAN Heterogeneous nuclear ribonucleoprotein A0 OS=Homo sapiens OX=9606 GN=HNRNPA0 PE=1 SV=1		5	8.2	8.2	8.2	60.33	2	2	1	1	4	3	0.0119565	0.145048	0.00868871	0.105405	86.8871	1054.05	5.63392	68.3465	30.8218	100	Confident
690	0	Single Protein	Q01581	Hydroxymethylglutaryl-CoA synthase, cytoplasmic (HMCS1_HUMAN)	Q01581	HMCS1_HUMAN Hydroxymethylglutaryl-CoA synthase, cytoplasmic OS=Homo sapiens OX=9606 GN=HMGCS1 PE=1 SV=2		5	8.27	2.5	8.27	52.88	2	2	2	2	4	4	0.0112994	0.100694	0.00821121	0.0731737	82.1121	731.737	5.3243	47.4472	57.2574	100	Doubtful
691	0	Single Protein	O75531	Barrier-to-autointegration factor (BAF_HUMAN)	O75531	BAF_HUMAN Barrier-to-autointegration factor OS=Homo sapiens OX=9606 GN=BANF1 PE=1 SV=1		11	40.45	40.45	40.45	59.55	2	2	2	2	4	4	0.0526316	0.389495	0.038247	0.283043	382.47	2830.43	24.8	183.531	10.052	100	Confident
692	0	Related Proteins	E9PP73	Coatomer subunit beta (Fragment) (E9PP73_HUMAN)	E9PP73,P53618	E9PP73_HUMAN Coatomer subunit beta (Fragment) OS=Homo sapiens OX=9606 GN=COPB1 PE=1 SV=8,COPB_HUMAN Coatomer subunit beta OS=Homo sapiens OX=9606 GN=COPB1 PE=1 SV=3	P53618	11	2.89	2.89	8.25	70.1	2	1	2	1	4	2	0.00507614	0.0384688	0.00368879	0.027955	36.8879	279.55	2.39188	18.1265	55.4033	100	Doubtful
693	0	Single Protein	P00505	Aspartate aminotransferase, mitochondrial (AATM_HUMAN)	P00505	AATM_HUMAN Aspartate aminotransferase, mitochondrial OS=Homo sapiens OX=9606 GN=GOT2 PE=1 SV=3		16	4.88	2.79	4.88	71.4	2	2	2	2	4	3	0.0078125	0.102943	0.00567728	0.0748081	56.7728	748.081	3.68126	48.507	47.4873	100	Doubtful
694	0	Single Protein	Q9Y3I0	RNA-splicing ligase RtcB homolog (RTCB_HUMAN)	Q9Y3I0	RTCB_HUMAN RNA-splicing ligase RtcB homolog OS=Homo sapiens OX=9606 GN=RTCB PE=1 SV=1		22	4.36	4.36	4.36	64.16	2	2	2	2	4	4	0.0113314	0.0826367	0.00823447	0.0600515	82.3447	600.515	5.33939	38.9385	55.1749	100	Confident
695	0	Single Protein	O75489	NADH dehydrogenase [ubiquinone] iron-sulfur protein 3, mitochondrial (NDUS3_HUMAN)	O75489	NDUS3_HUMAN NADH dehydrogenase [ubiquinone] iron-sulfur protein 3, mitochondrial OS=Homo sapiens OX=9606 GN=NDUFS3 PE=1 SV=1		11	9.85	9.85	9.85	77.65	2	2	1	1	3	3	0.0128205	0.160155	0.00931657	0.116384	93.1657	1163.84	6.04104	75.4653	30.2227	100	Confident
696	0	Related Proteins	A0A494C028	Protein DEK (A0A494C028_HUMAN)	A0A494C028,B4DFG0,D6RDA2,H0Y8X0,H0Y993,P35659	A0A494C028_HUMAN Protein DEK OS=Homo sapiens OX=9606 GN=DEK PE=1 SV=1,B4DFG0_HUMAN Protein DEK OS=Homo sapiens OX=9606 GN=DEK PE=1 SV=1,D6RDA2_HUMAN Protein DEK (Fragment) OS=Homo sapiens OX=9606 GN=DEK PE=1 SV=1,H0Y8X0_HUMAN Protein DEK OS=Homo sapiens OX=9606 GN=DEK PE=1 SV=2,H0Y993_HUMAN DEK oncogene (DNA binding), isoform CRA_b OS=Homo sapiens OX=9606 GN=DEK PE=1 SV=2,DEK_HUMAN Protein DEK OS…	B4DFG0,D6RDA2,H0Y8X0,H0Y993,P35659	6	5.79	5.79	5.79	73.16	2	2	2	2	3	2	0.00660066	0.0608184	0.00479665	0.0441962	47.9665	441.962	3.11024	28.6577	43.2302	100	Confident
697	0	Related Proteins	F5H1Y3	Flap endonuclease 1 (Fragment) (F5H1Y3_HUMAN)	F5H1Y3,P39748	F5H1Y3_HUMAN Flap endonuclease 1 (Fragment) OS=Homo sapiens OX=9606 GN=FEN1 PE=1 SV=1,FEN1_HUMAN Flap endonuclease 1 OS=Homo sapiens OX=9606 GN=FEN1 PE=1 SV=1	P39748	11	16.36	16.36	16.36	87.88	2	2	2	2	3	2	0.0137931	0.245197	0.0100233	0.178183	100.233	1781.83	6.49932	115.537	18.2633	100	Confident
698	0	Related Proteins	K7EQD0	Vasodilator-stimulated phosphoprotein (Fragment) (K7EQD0_HUMAN)	K7EQD0,P50552	K7EQD0_HUMAN Vasodilator-stimulated phosphoprotein (Fragment) OS=Homo sapiens OX=9606 GN=VASP PE=1 SV=8,VASP_HUMAN Vasodilator-stimulated phosphoprotein OS=Homo sapiens OX=9606 GN=VASP PE=1 SV=3	P50552	19	31.43	31.43	31.43	91.43	2	2	2	2	3	3	0.09375	2.16228	0.0681274	1.57131	681.274	15713.1	44.1751	1018.87	3.48875	100	Confident
699	0	Single Protein	Q96CX2	BTB/POZ domain-containing protein KCTD12 (KCD12_HUMAN)	Q96CX2	KCD12_HUMAN BTB/POZ domain-containing protein KCTD12 OS=Homo sapiens OX=9606 GN=KCTD12 PE=1 SV=1		13	8.31	3.69	8.31	57.54	2	2	2	2	3	3	0.0139535	0.132541	0.0101399	0.0963167	101.399	963.167	6.57489	62.4536	35.6787	100	Doubtful
700	0	Single Protein	O76003	Glutaredoxin-3 (GLRX3_HUMAN)	O76003	GLRX3_HUMAN Glutaredoxin-3 OS=Homo sapiens OX=9606 GN=GLRX3 PE=1 SV=2		10	7.76	7.76	10.15	58.81	2	1	2	1	3	2	0.00673401	0.0608184	0.00489355	0.0441962	48.9355	441.962	3.17307	28.6577	37.4082	100	Doubtful
701	0	Single Protein	Q99714	3-hydroxyacyl-CoA dehydrogenase type-2 (HCD2_HUMAN)	Q99714	HCD2_HUMAN 3-hydroxyacyl-CoA dehydrogenase type-2 OS=Homo sapiens OX=9606 GN=HSD17B10 PE=1 SV=3		X	18.77	9.96	18.77	72.8	2	2	1	1	3	3	0.0125523	0.221677	0.00912166	0.161091	91.2166	1610.91	5.91465	104.455	26.9061	100	Doubtful
702	0	Related Proteins	K7EIU0	Hsp90 co-chaperone Cdc37 (Fragment) (K7EIU0_HUMAN)	K7EIU0,K7EL68,K7EQA9,Q16543	K7EIU0_HUMAN Hsp90 co-chaperone Cdc37 (Fragment) OS=Homo sapiens OX=9606 GN=CDC37 PE=1 SV=1,K7EL68_HUMAN Hsp90 co-chaperone Cdc37 (Fragment) OS=Homo sapiens OX=9606 GN=CDC37 PE=1 SV=1,K7EQA9_HUMAN Hsp90 chaperone protein kinase-targeting subunit (Fragment) OS=Homo sapiens OX=9606 GN=CDC37 PE=1 SV=1,CDC37_HUMAN Hsp90 co-chaperone Cdc37 OS=Homo sapiens OX=9606 GN=CDC37 PE=1 SV=1	K7EL68,K7EQA9,Q16543	19	20.19	20.19	20.19	83.65	2	2	1	1	3	3	0.0287356	0.29155	0.020882	0.211867	208.82	2118.67	13.5403	137.378	11.6478	100	Confident
703	0	Related Proteins	A0A0U1RRM2	Septin-7 (Fragment) (A0A0U1RRM2_HUMAN)	A0A0U1RRM2,E7EPK1,E7ES33,G3V1Q4,Q16181,Q5JXL7	A0A0U1RRM2_HUMAN Septin-7 (Fragment) OS=Homo sapiens OX=9606 GN=SEPTIN7 PE=1 SV=1,E7EPK1_HUMAN Septin OS=Homo sapiens OX=9606 GN=SEPTIN7 PE=1 SV=2,E7ES33_HUMAN Septin OS=Homo sapiens OX=9606 GN=SEPTIN7 PE=1 SV=3,G3V1Q4_HUMAN Septin OS=Homo sapiens OX=9606 GN=SEPTIN7 PE=1 SV=2,SEPT7_HUMAN Septin-7 OS=Homo sapiens OX=9606 GN=SEPTIN7 PE=1 SV=2,Q5JXL7_HUMAN Septin-7 OS=Homo sapiens OX=9606 GN=SEPTIN7…	E7EPK1,E7ES33,G3V1Q4,Q16181,Q5JXL7	7	9.01	9.01	21.62	78.38	2	1	2	1	3	2	0.0229885	0.0964782	0.0167056	0.07011	167.056	701.1	10.8322	45.4606	13.5429	100	Doubtful
704	0	Related Proteins	A0A5F9ZGX4	Aldehyde dehydrogenase family 3 member A2 (Fragment) (A0A5F9ZGX4_HUMAN)	A0A5F9ZGX4,A0A5F9ZHI5,A0A5F9ZHN9,A0A5F9ZI12,A0A5K1VW72,I3L1M4,J3QRD1,J3QS00,P51648	A0A5F9ZGX4_HUMAN Aldehyde dehydrogenase family 3 member A2 (Fragment) OS=Homo sapiens OX=9606 GN=ALDH3A2 PE=1 SV=1,A0A5F9ZHI5_HUMAN Aldehyde dehydrogenase OS=Homo sapiens OX=9606 GN=ALDH3A2 PE=1 SV=1,A0A5F9ZHN9_HUMAN Aldehyde dehydrogenase OS=Homo sapiens OX=9606 GN=ALDH3A2 PE=1 SV=1,A0A5F9ZI12_HUMAN Aldehyde dehydrogenase family 3 member A2 (Fragment) OS=Homo sapiens OX=9606 GN=ALDH3A2 PE=1 SV=1…	A0A5F9ZHI5,A0A5F9ZHN9,A0A5F9ZI12,A0A5K1VW72,I3L1M4,J3QRD1,J3QS00,P51648	17	4.57	4.57	4.57	49.35	2	2	2	2	3	3	0.0107914	0.0907767	0.007842	0.0659667	78.42	659.667	5.0849	42.7741	51.8975	100	Confident
705	0	Related Proteins	K7ER14	Septin-9 (Fragment) (K7ER14_HUMAN)	K7ER14,Q9UHD8	K7ER14_HUMAN Septin-9 (Fragment) OS=Homo sapiens OX=9606 GN=SEPTIN9 PE=1 SV=1,SEPT9_HUMAN Septin-9 OS=Homo sapiens OX=9606 GN=SEPTIN9 PE=1 SV=2	Q9UHD8	17	22.01	22.01	22.01	69.18	2	2	1	1	3	3	0.0227273	0.258925	0.0165157	0.188159	165.157	1881.59	10.7091	122.006	17.1388	100	Confident
706	0	Single Protein	Q9NRN7	L-aminoadipate-semialdehyde dehydrogenase-phosphopantetheinyl transferase (ADPPT_HUMAN)	Q9NRN7	ADPPT_HUMAN L-aminoadipate-semialdehyde dehydrogenase-phosphopantetheinyl transferase OS=Homo sapiens OX=9606 GN=AASDHPPT PE=1 SV=2		11	7.44	7.44	7.44	64.72	2	2	2	2	3	3	0.015	0.125336	0.0109004	0.0910804	109.004	910.804	7.06801	59.0582	35.7531	100	Confident
707	0	Single Protein	Q5TFE4	5'-nucleotidase domain-containing protein 1 (NT5D1_HUMAN)	Q5TFE4	NT5D1_HUMAN 5'-nucleotidase domain-containing protein 1 OS=Homo sapiens OX=9606 GN=NT5DC1 PE=1 SV=1		6	2.86	2.86	2.86	69.23	2	2	2	2	3	2	0.00588235	0.102943	0.00427466	0.0748081	42.7466	748.081	2.77177	48.507	51.8119	100	Confident
708	0	Single Protein	Q96E11	Ribosome-recycling factor, mitochondrial (RRFM_HUMAN)	Q96E11	RRFM_HUMAN Ribosome-recycling factor, mitochondrial OS=Homo sapiens OX=9606 GN=MRRF PE=1 SV=1		9	10.31	10.31	10.31	84.35	2	2	2	2	3	3	0.0135747	0.115884	0.0098646	0.084212	98.646	842.12	6.39639	54.6046	29.2586	100	Confident
709	0	Single Protein	Q15427	Splicing factor 3B subunit 4 (SF3B4_HUMAN)	Q15427	SF3B4_HUMAN Splicing factor 3B subunit 4 OS=Homo sapiens OX=9606 GN=SF3B4 PE=1 SV=1		1	3.3	3.3	5.42	37.5	2	1	2	1	3	2	0.0097561	0.100694	0.00708968	0.0731737	70.8968	731.737	4.59708	47.4472	44.3571	100	Doubtful
710	0	Single Protein	Q15428	Splicing factor 3A subunit 2 (SF3A2_HUMAN)	Q15428	SF3A2_HUMAN Splicing factor 3A subunit 2 OS=Homo sapiens OX=9606 GN=SF3A2 PE=1 SV=2		19	5.39	5.39	5.39	36.85	2	2	1	1	3	2	0.0102564	0.132541	0.00745325	0.0963167	74.5325	963.167	4.83283	62.4536	49.2243	100	Confident
711	0	Related Proteins	A0A0C4DGB5	Calpain inhibitor (A0A0C4DGB5_HUMAN)	A0A0C4DGB5,A0A6Q8PFE5,A0A6Q8PFF6,A0A6Q8PG72,A0A6Q8PGG5,A0A6Q8PGN6,A0A6Q8PH20,B7Z574,E7ES10,E7EVY3,E9PCH5,E9PDE4,F8W7E0,H0Y7F0,H0Y9H6,H0YA91,P20810	A0A0C4DGB5_HUMAN Calpain inhibitor OS=Homo sapiens OX=9606 GN=CAST PE=1 SV=2,A0A6Q8PFE5_HUMAN Calpain inhibitor OS=Homo sapiens OX=9606 GN=CAST PE=1 SV=1,A0A6Q8PFF6_HUMAN Calpain inhibitor OS=Homo sapiens OX=9606 GN=CAST PE=1 SV=1,A0A6Q8PG72_HUMAN Calpain inhibitor OS=Homo sapiens OX=9606 GN=CAST PE=1 SV=1,A0A6Q8PGG5_HUMAN Calpain inhibitor OS=Homo sapiens OX=9606 GN=CAST PE=1 SV=1,A0A6Q8PGN6_HUM…	A0A6Q8PFE5,A0A6Q8PFF6,A0A6Q8PG72,A0A6Q8PGG5,A0A6Q8PGN6,A0A6Q8PH20,B7Z574,E7ES10,E7EVY3,E9PCH5,E9PDE4,F8W7E0,H0Y7F0,H0Y9H6,H0YA91,P20810	5	1.62	1.62	1.62	61.94	2	1	2	1	3	2	0.00353982	0.0228311	0.00257236	0.0165912	25.7236	165.912	1.66797	10.758	79.6826	100	Doubtful
712	0	Related Proteins	A0A7I2V2V1	Ras GTPase-activating protein-binding protein 1 (Fragment) (A0A7I2V2V1_HUMAN)	A0A7I2V2V1,A0A7I2V5M7,A0A7I2V651,A0A7I2YQN9,A0A7I2YQU8,A0A7P0P2U7,Q13283	A0A7I2V2V1_HUMAN Ras GTPase-activating protein-binding protein 1 (Fragment) OS=Homo sapiens OX=9606 GN=G3BP1 PE=1 SV=1,A0A7I2V5M7_HUMAN Ras GTPase-activating protein-binding protein 1 OS=Homo sapiens OX=9606 GN=G3BP1 PE=1 SV=1,A0A7I2V651_HUMAN Ras GTPase-activating protein-binding protein 1 OS=Homo sapiens OX=9606 GN=G3BP1 PE=1 SV=1,A0A7I2YQN9_HUMAN Ras GTPase-activating protein-binding protein 1…	A0A7I2V5M7,A0A7I2V651,A0A7I2YQN9,A0A7I2YQU8,A0A7P0P2U7,Q13283	5	16.56	16.56	16.56	33.11	2	2	2	2	3	3	0.0394737	0.930698	0.0286852	0.676331	286.852	6763.31	18.6	438.546	17.0099	100	Confident
713	0	Related Proteins	A0A0C4DFS8	Nicotinamide phosphoribosyltransferase (A0A0C4DFS8_HUMAN)	A0A0C4DFS8,A0A7P0T862,A0A7P0T895,A0A7P0T8D2,A0A7P0T8L3,A0A7P0T931,A0A7P0T973,A0A7P0T9I9,A0A7P0TAS5,P43490	A0A0C4DFS8_HUMAN Nicotinamide phosphoribosyltransferase OS=Homo sapiens OX=9606 GN=NAMPT PE=1 SV=1,A0A7P0T862_HUMAN Nicotinamide phosphoribosyltransferase OS=Homo sapiens OX=9606 GN=NAMPT PE=1 SV=1,A0A7P0T895_HUMAN Nicotinamide phosphoribosyltransferase OS=Homo sapiens OX=9606 GN=NAMPT PE=1 SV=1,A0A7P0T8D2_HUMAN Nicotinamide phosphoribosyltransferase OS=Homo sapiens OX=9606 GN=NAMPT PE=1 SV=1,A0A…	A0A7P0T862,A0A7P0T895,A0A7P0T8D2,A0A7P0T8L3,A0A7P0T931,A0A7P0T973,A0A7P0T9I9,A0A7P0TAS5,P43490	7	8.15	8.15	8.15	70.38	2	2	1	1	3	3	0.0104167	0.113042	0.00756971	0.0821469	75.6971	821.469	4.90834	53.2656	41.8385	100	Confident
714	0	Single Protein	O15355	Protein phosphatase 1G (PPM1G_HUMAN)	O15355	PPM1G_HUMAN Protein phosphatase 1G OS=Homo sapiens OX=9606 GN=PPM1G PE=1 SV=1		2	2.2	2.2	5.49	45.42	2	1	2	1	3	2	0.00306748	0.0461834	0.00222912	0.0335612	22.2912	335.612	1.4454	21.7617	59.2347	100	Doubtful
715	0	Related Proteins	F8WJN3	Cleavage and polyadenylation specificity factor subunit 6 (F8WJN3_HUMAN)	F8WJN3,Q16630	F8WJN3_HUMAN Cleavage and polyadenylation specificity factor subunit 6 OS=Homo sapiens OX=9606 GN=CPSF6 PE=1 SV=1,CPSF6_HUMAN Cleavage and polyadenylation specificity factor subunit 6 OS=Homo sapiens OX=9606 GN=CPSF6 PE=1 SV=2	Q16630	12	3.14	3.14	5.02	44.14	2	1	2	1	3	2	0.00851064	0.0412233	0.00618461	0.0299566	61.8461	299.566	4.01022	19.4244	52.2378	100	Doubtful
716	0	Single Protein	Q9NQR4	Omega-amidase NIT2 (NIT2_HUMAN)	Q9NQR4	NIT2_HUMAN Omega-amidase NIT2 OS=Homo sapiens OX=9606 GN=NIT2 PE=1 SV=1		3	9.42	9.42	9.42	80.43	2	2	1	1	3	3	0.0121951	0.160155	0.0088621	0.116384	88.621	1163.84	5.74635	75.4653	30.5886	100	Confident
717	0	Related Proteins	A0A087WUC6	Signal peptidase complex subunit 2 (A0A087WUC6_HUMAN)	A0A087WUC6,E9PI68,E9PL01,Q15005	A0A087WUC6_HUMAN Signal peptidase complex subunit 2 OS=Homo sapiens OX=9606 GN=SPCS2 PE=1 SV=1,E9PI68_HUMAN Signal peptidase complex subunit 2 OS=Homo sapiens OX=9606 GN=SPCS2 PE=1 SV=1,E9PL01_HUMAN Signal peptidase complex subunit 2 OS=Homo sapiens OX=9606 GN=SPCS2 PE=1 SV=1,SPCS2_HUMAN Signal peptidase complex subunit 2 OS=Homo sapiens OX=9606 GN=SPCS2 PE=1 SV=3	E9PI68,E9PL01,Q15005	11	13.66	13.66	13.66	65.2	2	2	1	1	3	3	0.0202703	0.172102	0.0147302	0.125065	147.302	1250.65	9.55137	81.0947	25.0738	100	Confident
718	0	Single Protein	Q96PK6	RNA-binding protein 14 (RBM14_HUMAN)	Q96PK6	RBM14_HUMAN RNA-binding protein 14 OS=Homo sapiens OX=9606 GN=RBM14 PE=1 SV=2		11	1.35	1.35	3.14	38.42	2	1	2	1	3	1	0.00357143	0.0412233	0.00259533	0.0299566	25.9533	299.566	1.68286	19.4244	69.4489	100	Doubtful
719	0	Related Proteins	A0A804HIB8	Tetratricopeptide repeat protein 1 (A0A804HIB8_HUMAN)	A0A804HIB8,A0A804HKC5,H0YB37,Q99614	A0A804HIB8_HUMAN Tetratricopeptide repeat protein 1 OS=Homo sapiens OX=9606 GN=TTC1 PE=1 SV=1,A0A804HKC5_HUMAN Tetratricopeptide repeat protein 1 OS=Homo sapiens OX=9606 GN=TTC1 PE=1 SV=1,H0YB37_HUMAN Tetratricopeptide repeat protein 1 (Fragment) OS=Homo sapiens OX=9606 GN=TTC1 PE=1 SV=1,TTC1_HUMAN Tetratricopeptide repeat protein 1 OS=Homo sapiens OX=9606 GN=TTC1 PE=1 SV=1	A0A804HKC5,H0YB37,Q99614	5	12.17	12.17	12.17	82.54	2	2	2	2	2	2	0.0128205	0.145048	0.00931657	0.105405	93.1657	1054.05	6.04104	68.3465	22.0671	100	Confident
720	0	Single Protein	O14929	Histone acetyltransferase type B catalytic subunit (HAT1_HUMAN)	O14929	HAT1_HUMAN Histone acetyltransferase type B catalytic subunit OS=Homo sapiens OX=9606 GN=HAT1 PE=1 SV=2		2	3.1	3.1	9.31	66.59	2	1	2	1	2	1	0.00330033	0.0444026	0.00239832	0.032267	23.9832	322.67	1.55512	20.9225	49.5088	100	Doubtful
721	0	Single Protein	P27694	Replication protein A 70 kDa DNA-binding subunit (RFA1_HUMAN)	P27694	RFA1_HUMAN Replication protein A 70 kDa DNA-binding subunit OS=Homo sapiens OX=9606 GN=RPA1 PE=1 SV=2		17	4.22	4.22	4.22	60.06	2	2	2	2	2	2	0.00507614	0.0711511	0.00368879	0.051705	36.8879	517.05	2.39188	33.5265	68.0953	100	Confident
722	0	Related Proteins	A0A1W2PQY5	Golgin subfamily A member 2 (A0A1W2PQY5_HUMAN)	A0A1W2PQY5,A0A6Q8KRG2,Q08379	A0A1W2PQY5_HUMAN Golgin subfamily A member 2 OS=Homo sapiens OX=9606 GN=GOLGA2 PE=1 SV=1,A0A6Q8KRG2_HUMAN Golgin subfamily A member 2 OS=Homo sapiens OX=9606 GN=GOLGA2 PE=1 SV=1,GOGA2_HUMAN Golgin subfamily A member 2 OS=Homo sapiens OX=9606 GN=GOLGA2 PE=1 SV=3	A0A6Q8KRG2,Q08379	9	3.47	3.47	6.94	73.7	2	1	1	1	2	1	0.00324675	0.0608184	0.00235939	0.0441962	23.5939	441.962	1.52987	28.6577	38.9655	100	Doubtful
723	0	Related Proteins	H7C3P7	Small monomeric GTPase (Fragment) (H7C3P7_HUMAN)	H7C3P7,P11233	H7C3P7_HUMAN Small monomeric GTPase (Fragment) OS=Homo sapiens OX=9606 GN=RALA PE=1 SV=1,RALA_HUMAN Ras-related protein Ral-A OS=Homo sapiens OX=9606 GN=RALA PE=1 SV=1	P11233	7	8.54	8.54	17.68	59.15	2	1	2	1	2	1	0.00694444	0.115884	0.00504647	0.084212	50.4647	842.12	3.27223	54.6046	18.359	100	Doubtful
724	0	Single Protein	O15258	Protein RER1 (RER1_HUMAN)	O15258	RER1_HUMAN Protein RER1 OS=Homo sapiens OX=9606 GN=RER1 PE=1 SV=1		1	4.08	4.08	9.18	56.63	2	1	2	1	2	1	0.00719424	0.105295	0.005228	0.0765172	52.28	765.172	3.38993	49.6152	22.9429	100	Doubtful
725	0	Related Proteins	M0R117	60S ribosomal protein L18a (M0R117_HUMAN)	M0R117,Q02543	M0R117_HUMAN 60S ribosomal protein L18a OS=Homo sapiens OX=9606 GN=RPL18A PE=1 SV=1,RL18A_HUMAN 60S ribosomal protein L18a OS=Homo sapiens OX=9606 GN=RPL18A PE=1 SV=2	Q02543	19	13.64	13.64	13.64	81.17	2	2	1	1	2	2	0.016	0.165914	0.0116271	0.120569	116.271	1205.69	7.53921	78.179	18.0673	100	Confident
726	0	Related Proteins	J3KNQ2	Fibronectin type III domain-containing protein 1 (Fragment) (J3KNQ2_HUMAN)	J3KNQ2,Q4ZHG4	J3KNQ2_HUMAN Fibronectin type III domain-containing protein 1 (Fragment) OS=Homo sapiens OX=9606 GN=FNDC1 PE=1 SV=1,FNDC1_HUMAN Fibronectin type III domain-containing protein 1 OS=Homo sapiens OX=9606 GN=FNDC1 PE=2 SV=4	Q4ZHG4	6	0.61	0	1.23	65.2	2	1	2	1	2	1	0.00077101	0.0119397	0.000560287	0.0086765	5.60287	86.765	0.363301	5.626	194.423	100	Doubtful
727	0	Related Proteins	B3KXD6	Pescadillo homolog (B3KXD6_HUMAN)	B3KXD6,B5MCF9,O00541	B3KXD6_HUMAN Pescadillo homolog OS=Homo sapiens OX=9606 GN=PES1 PE=1 SV=1,B5MCF9_HUMAN Pescadillo homolog OS=Homo sapiens OX=9606 GN=PES1 PE=1 SV=1,PESC_HUMAN Pescadillo homolog OS=Homo sapiens OX=9606 GN=PES1 PE=1 SV=1	B5MCF9,O00541	22	2.23	2.23	4.45	58.8	2	1	2	1	2	1	0.0031746	0.0378367	0.00230696	0.0274957	23.0696	274.957	1.49588	17.8287	51.4319	100	Doubtful
728	0	Related Proteins	F8W930	Insulin-like growth factor 2 mRNA-binding protein 2 (F8W930_HUMAN)	F8W930,Q9Y6M1	F8W930_HUMAN Insulin-like growth factor 2 mRNA-binding protein 2 OS=Homo sapiens OX=9606 GN=IGF2BP2 PE=1 SV=1,IF2B2_HUMAN Insulin-like growth factor 2 mRNA-binding protein 2 OS=Homo sapiens OX=9606 GN=IGF2BP2 PE=1 SV=2	Q9Y6M1	3	1.98	1.98	4.13	60.83	2	1	1	1	2	2	0.00255754	0.0334411	0.00185855	0.0243014	18.5855	243.014	1.20512	15.7575	66.745	100	Doubtful
729	0	Related Proteins	D3DQV9	Eukaryotic translation initiation factor 4 gamma 2 (Fragment) (D3DQV9_HUMAN)	D3DQV9,H0Y3P2,P78344	D3DQV9_HUMAN Eukaryotic translation initiation factor 4 gamma 2 (Fragment) OS=Homo sapiens OX=9606 GN=EIF4G2 PE=1 SV=1,H0Y3P2_HUMAN Eukaryotic translation initiation factor 4 gamma 2 OS=Homo sapiens OX=9606 GN=EIF4G2 PE=1 SV=1,IF4G2_HUMAN Eukaryotic translation initiation factor 4 gamma 2 OS=Homo sapiens OX=9606 GN=EIF4G2 PE=1 SV=1	H0Y3P2,P78344	11	2.43	2.43	2.43	66.81	2	2	1	1	2	2	0.00273224	0.0423607	0.0019855	0.0307832	19.855	307.832	1.28743	19.9604	102.265	100	Confident
730	0	Related Proteins	D3DPS3	Arginine/proline rich coiled-coil 1, isoform CRA_b (D3DPS3_HUMAN)	D3DPS3,Q3KQU3	D3DPS3_HUMAN Arginine/proline rich coiled-coil 1, isoform CRA_b OS=Homo sapiens OX=9606 GN=MAP7D1 PE=1 SV=1,MA7D1_HUMAN MAP7 domain-containing protein 1 OS=Homo sapiens OX=9606 GN=MAP7D1 PE=1 SV=1	Q3KQU3	1	1.55	1.55	2.98	62.62	2	1	2	1	2	1	0.00171233	0.0150642	0.00124434	0.010947	12.4434	109.47	0.806851	7.09826	92.636	100	Doubtful
731	0	Related Proteins	A0A7P0T870	DNA damage-binding protein 1 (A0A7P0T870_HUMAN)	A0A7P0T870,A0A7P0T965,A0A7P0TAK7,A0A7P0TB30,A0A7P0Z3Z5,A0A7P0Z4B9,F5GY55,Q16531	A0A7P0T870_HUMAN DNA damage-binding protein 1 OS=Homo sapiens OX=9606 GN=DDB1 PE=1 SV=1,A0A7P0T965_HUMAN DNA damage-binding protein 1 OS=Homo sapiens OX=9606 GN=DDB1 PE=1 SV=1,A0A7P0TAK7_HUMAN DNA damage-binding protein 1 OS=Homo sapiens OX=9606 GN=DDB1 PE=1 SV=1,A0A7P0TB30_HUMAN DNA damage-binding protein 1 OS=Homo sapiens OX=9606 GN=DDB1 PE=1 SV=1,A0A7P0Z3Z5_HUMAN DNA damage-binding protein 1 O…	A0A7P0T965,A0A7P0TAK7,A0A7P0TB30,A0A7P0Z3Z5,A0A7P0Z4B9,F5GY55,Q16531	11	0.84	0.84	1.69	49.34	2	1	1	1	2	2	0.00172414	0.0271359	0.00125292	0.0197194	12.5292	197.194	0.812415	12.7865	118.371	100	Doubtful
732	0	Related Proteins	A0A1W2PPZ5	Transcription elongation factor (A0A1W2PPZ5_HUMAN)	A0A1W2PPZ5,E5RIS7,E5RJ93,P23193	A0A1W2PPZ5_HUMAN Transcription elongation factor OS=Homo sapiens OX=9606 GN=TCEA1 PE=1 SV=1,E5RIS7_HUMAN Transcription elongation factor A protein 1 OS=Homo sapiens OX=9606 GN=TCEA1 PE=1 SV=1,E5RJ93_HUMAN Transcription elongation factor A protein 1 OS=Homo sapiens OX=9606 GN=TCEA1 PE=1 SV=1,TCEA1_HUMAN Transcription elongation factor A protein 1 OS=Homo sapiens OX=9606 GN=TCEA1 PE=1 SV=2	E5RIS7,E5RJ93,P23193	8	7.31	7.31	7.31	73.75	2	2	1	1	2	2	0.00803213	0.0907767	0.00583689	0.0659667	58.3689	659.667	3.78475	42.7741	33.914	100	Confident
733	0	Single Protein	O75348	V-type proton ATPase subunit G 1 (VATG1_HUMAN)	O75348	VATG1_HUMAN V-type proton ATPase subunit G 1 OS=Homo sapiens OX=9606 GN=ATP6V1G1 PE=1 SV=3		9	21.19	21.19	21.19	81.36	2	2	1	1	2	2	0.0208333	0.221677	0.0151394	0.161091	151.394	1610.91	9.81668	104.455	13.7491	100	Confident
734	0	Single Protein	Q8N1G4	Leucine-rich repeat-containing protein 47 (LRC47_HUMAN)	Q8N1G4	LRC47_HUMAN Leucine-rich repeat-containing protein 47 OS=Homo sapiens OX=9606 GN=LRRC47 PE=1 SV=1		1	1.89	1.89	3.95	63.98	2	1	2	1	2	1	0.0025	0.0295756	0.00181673	0.0214923	18.1673	214.923	1.178	13.936	63.4337	100	Doubtful
735	0	Related Proteins	C9IZ80	Basic leucine zipper and W2 domain-containing protein 1 (Fragment) (C9IZ80_HUMAN)	C9IZ80,Q7L1Q6	C9IZ80_HUMAN Basic leucine zipper and W2 domain-containing protein 1 (Fragment) OS=Homo sapiens OX=9606 GN=BZW1 PE=1 SV=1,5MP2_HUMAN eIF5-mimic protein 2 OS=Homo sapiens OX=9606 GN=BZW1 PE=1 SV=1	Q7L1Q6	2	2.72	0	5.78	51.02	2	1	2	1	2	1	0.00396825	0.0550081	0.0028837	0.039974	28.837	399.74	1.86984	25.9199	33.4333	100	Doubtful
736	0	Related Proteins	E9PLT0	Cold shock domain-containing protein E1 (E9PLT0_HUMAN)	E9PLT0,O75534	E9PLT0_HUMAN Cold shock domain-containing protein E1 OS=Homo sapiens OX=9606 GN=CSDE1 PE=1 SV=1,CSDE1_HUMAN Cold shock domain-containing protein E1 OS=Homo sapiens OX=9606 GN=CSDE1 PE=1 SV=2	O75534	1	1.8	1.8	2.99	74.55	2	1	2	1	2	1	0.00181488	0.0271359	0.00131886	0.0197194	13.1886	197.194	0.855174	12.7865	74.5368	100	Doubtful
737	0	Single Protein	P28074	Proteasome subunit beta type-5 (PSB5_HUMAN)	P28074	PSB5_HUMAN Proteasome subunit beta type-5 OS=Homo sapiens OX=9606 GN=PSMB5 PE=1 SV=3		14	9.89	9.89	9.89	66.16	2	2	2	2	2	2	0.0101523	0.193777	0.00737759	0.140816	73.7759	1408.16	4.78376	91.3077	28.4622	100	Confident
738	0	Single Protein	P80723	Brain acid soluble protein 1 (BASP1_HUMAN)	P80723	BASP1_HUMAN Brain acid soluble protein 1 OS=Homo sapiens OX=9606 GN=BASP1 PE=1 SV=2		5	15.42	15.42	15.42	75.33	2	2	2	2	2	2	0.010101	0.165914	0.00734033	0.120569	73.4033	1205.69	4.7596	78.179	22.68	100	Confident
739	0	Single Protein	Q8IVT2	Mitotic interactor and substrate of PLK1 (MISP_HUMAN)	Q8IVT2	MISP_HUMAN Mitotic interactor and substrate of PLK1 OS=Homo sapiens OX=9606 GN=MISP PE=1 SV=1		19	3.09	3.09	3.09	63.77	2	2	2	2	2	2	0.00414079	0.0600258	0.00300908	0.0436203	30.0908	436.203	1.95114	28.2842	75.311	100	Confident
740	0	Related Proteins	A0A3B3ITZ9	Thyroid hormone receptor-associated protein 3 (A0A3B3ITZ9_HUMAN)	A0A3B3ITZ9,Q9Y2W1	A0A3B3ITZ9_HUMAN Thyroid hormone receptor-associated protein 3 OS=Homo sapiens OX=9606 GN=THRAP3 PE=1 SV=1,TR150_HUMAN Thyroid hormone receptor-associated protein 3 OS=Homo sapiens OX=9606 GN=THRAP3 PE=1 SV=2	Q9Y2W1	1	2.97	2.97	2.97	73.19	2	2	2	2	2	2	0.003003	0.023774	0.00218226	0.0172764	21.8226	172.764	1.41502	11.2023	103.462	100	Confident
741	0	Related Proteins	A0A2R8Y6I8	Alpha-enolase (Fragment) (A0A2R8Y6I8_HUMAN)	A0A2R8Y6I8,A0A2R8Y879,A0A2R8YEM5,K7EM90,K7ERS8,P06733	A0A2R8Y6I8_HUMAN Alpha-enolase (Fragment) OS=Homo sapiens OX=9606 GN=ENO1 PE=1 SV=1,A0A2R8Y879_HUMAN Alpha-enolase (Fragment) OS=Homo sapiens OX=9606 GN=ENO1 PE=1 SV=1,A0A2R8YEM5_HUMAN 2-phospho-D-glycerate hydro-lyase (Fragment) OS=Homo sapiens OX=9606 GN=ENO1 PE=1 SV=1,K7EM90_HUMAN 2-phospho-D-glycerate hydro-lyase (Fragment) OS=Homo sapiens OX=9606 GN=ENO1 PE=1 SV=1,K7ERS8_HUMAN Alpha-enolase …	A0A2R8Y879,A0A2R8YEM5,K7EM90,K7ERS8,P06733	1	27.27	27.27	27.27	81.82	1	1	1	1	28	26	0.962963	0.389495	0.699778	0.283043	6997.78	2830.43	453.749	183.531	3.56001	100	Doubtful
742	0	Related Proteins	B0AZS6	14-3-3 protein zeta/delta (B0AZS6_HUMAN)	B0AZS6,E7ESK7,E7EX29,P63104	B0AZS6_HUMAN 14-3-3 protein zeta/delta OS=Homo sapiens OX=9606 GN=YWHAZ PE=1 SV=1,E7ESK7_HUMAN 14-3-3 protein zeta/delta (Fragment) OS=Homo sapiens OX=9606 GN=YWHAZ PE=1 SV=1,E7EX29_HUMAN 14-3-3 protein zeta/delta (Fragment) OS=Homo sapiens OX=9606 GN=YWHAZ PE=1 SV=1,1433Z_HUMAN 14-3-3 protein zeta/delta OS=Homo sapiens OX=9606 GN=YWHAZ PE=1 SV=1	E7ESK7,E7EX29,P63104	8	7.14	7.14	7.14	89.29	1	1	1	1	27	27	0.18	0.128838	0.130805	0.0936255	1308.05	936.255	84.8161	60.7085	19.0604	100	Doubtful
743	0	Single Protein	P00441	Superoxide dismutase [Cu-Zn] (SODC_HUMAN)	P00441	SODC_HUMAN Superoxide dismutase [Cu-Zn] OS=Homo sapiens OX=9606 GN=SOD1 PE=1 SV=2		21	9.09	9.09	9.09	54.55	1	1	1	1	22	22	0.205607	0.154782	0.149413	0.112479	1494.13	1124.79	96.8824	72.9334	15.9259	100	Doubtful
744	0	Related Proteins	A0A3B3ITT5	60S ribosomal protein L29 (A0A3B3ITT5_HUMAN)	A0A3B3ITT5,P47914	A0A3B3ITT5_HUMAN 60S ribosomal protein L29 OS=Homo sapiens OX=9606 GN=RPL29 PE=1 SV=1,RL29_HUMAN 60S ribosomal protein L29 OS=Homo sapiens OX=9606 GN=RPL29 PE=1 SV=2	P47914	3	8.98	8.98	8.98	74.25	1	1	1	1	21	20	0.16129	0.053725	0.117208	0.0390415	1172.08	390.415	76.0001	25.3153	18.5004	100	Doubtful
745	0	Related Proteins	I3L2R6	Thioredoxin domain-containing protein 17 (I3L2R6_HUMAN)	I3L2R6,Q9BRA2	I3L2R6_HUMAN Thioredoxin domain-containing protein 17 OS=Homo sapiens OX=9606 GN=TXNDC17 PE=1 SV=1,TXD17_HUMAN Thioredoxin domain-containing protein 17 OS=Homo sapiens OX=9606 GN=TXNDC17 PE=1 SV=1	Q9BRA2	17	9.18	9.18	9.18	89.8	1	1	1	1	20	17	0.193182	0.232847	0.140384	0.169208	1403.84	1692.08	91.0274	109.718	11.2846	100	Doubtful
746	0	Related Proteins	A0A590UJL8	Histone HIST2H3PS2 (Fragment) (A0A590UJL8_HUMAN)	A0A590UJL8,Q5TEC6	A0A590UJL8_HUMAN Histone HIST2H3PS2 (Fragment) OS=Homo sapiens OX=9606 GN=H3-2 PE=1 SV=1,H37_HUMAN Histone H3-7 OS=Homo sapiens OX=9606 GN=H3-7 PE=1 SV=1	Q5TEC6	1	13.92	13.92	13.92	82.28	1	1	1	1	18	14	0.215385	0.165914	0.156518	0.120569	1565.18	1205.69	101.489	78.179	9.14792	100	Doubtful
747	0	Related Proteins	C9J5W6	Transgelin (C9J5W6_HUMAN)	C9J5W6,P37802,Q9UI15	C9J5W6_HUMAN Transgelin OS=Homo sapiens OX=9606 GN=TAGLN3 PE=1 SV=1,TAGL2_HUMAN Transgelin-2 OS=Homo sapiens OX=9606 GN=TAGLN2 PE=1 SV=3,TAGL3_HUMAN Transgelin-3 OS=Homo sapiens OX=9606 GN=TAGLN3 PE=1 SV=2	P37802,Q9UI15	3	12.17	12.17	12.17	87.83	1	1	1	1	15	15	0.148515	0.165914	0.107925	0.120569	1079.25	1205.69	69.9803	78.179	12.8773	100	Doubtful
748	0	Related Proteins	A0A2R2Y2Q3	Tropomyosin 3 nu (A0A2R2Y2Q3_HUMAN)	A0A2R2Y2Q3,A0A494C034,J3KN67,P06753	A0A2R2Y2Q3_HUMAN Tropomyosin 3 nu OS=Homo sapiens OX=9606 GN=TPM3 PE=1 SV=1,A0A494C034_HUMAN Tropomyosin alpha-3 chain (Fragment) OS=Homo sapiens OX=9606 GN=TPM3 PE=1 SV=1,J3KN67_HUMAN Tropomyosin alpha-3 chain OS=Homo sapiens OX=9606 GN=TPM3 PE=1 SV=1,TPM3_HUMAN Tropomyosin alpha-3 chain OS=Homo sapiens OX=9606 GN=TPM3 PE=1 SV=2	A0A494C034,J3KN67,P06753	1	4.56	4.56	4.56	81.4	1	1	1	1	14	13	0.0560345	0.0435626	0.0407198	0.0316566	407.198	316.566	26.4035	20.5267	33.0918	100	Doubtful
749	0	Related Proteins	A0A1W2PP35	Heterogeneous nuclear ribonucleoprotein U (Fragment) (A0A1W2PP35_HUMAN)	A0A1W2PP35,A0A1W2PPS1,A0A1W2PRI6,Q00839,Q5RI18	A0A1W2PP35_HUMAN Heterogeneous nuclear ribonucleoprotein U (Fragment) OS=Homo sapiens OX=9606 GN=HNRNPU PE=1 SV=1,A0A1W2PPS1_HUMAN Heterogeneous nuclear ribonucleoprotein U OS=Homo sapiens OX=9606 GN=HNRNPU PE=1 SV=1,A0A1W2PRI6_HUMAN Heterogeneous nuclear ribonucleoprotein U (Fragment) OS=Homo sapiens OX=9606 GN=HNRNPU PE=1 SV=1,HNRPU_HUMAN Heterogeneous nuclear ribonucleoprotein U OS=Homo sapien…	A0A1W2PPS1,A0A1W2PRI6,Q00839,Q5RI18	1	1.79	1.79	1.79	55.22	1	1	1	1	14	13	0.0244821	0.0247981	0.017791	0.0180206	177.91	180.206	11.536	11.6849	80.5989	100	Doubtful
750	0	Single Protein	P00403	Cytochrome c oxidase subunit 2 (COX2_HUMAN)	P00403	COX2_HUMAN Cytochrome c oxidase subunit 2 OS=Homo sapiens OX=9606 GN=MT-CO2 PE=1 SV=1		MT	4.41	4.41	4.41	28.63	1	1	1	1	13	13	0.2	0.258925	0.145338	0.188159	1453.38	1881.59	94.2402	122.006	25.5482	100	Doubtful
751	0	Related Proteins	A0A087X0W0	GTP-binding nuclear protein Ran (A0A087X0W0_HUMAN)	A0A087X0W0,B5MDF5,P62826	A0A087X0W0_HUMAN GTP-binding nuclear protein Ran OS=Homo sapiens OX=9606 GN=RAN PE=1 SV=1,B5MDF5_HUMAN GTP-binding nuclear protein Ran OS=Homo sapiens OX=9606 GN=RAN PE=1 SV=1,RAN_HUMAN GTP-binding nuclear protein Ran OS=Homo sapiens OX=9606 GN=RAN PE=1 SV=3	B5MDF5,P62826	12	20.75	20.75	20.75	26.42	1	1	1	1	12	12	0.857143	2.16228	0.622879	1.57131	6228.79	15713.1	403.886	1018.87	5.89195	100	Doubtful
752	0	Related Proteins	Q15843	NEDD8 (NEDD8_HUMAN)	E9PL57,E9PS38,F8VSA6,Q15843,S4R3E9	E9PL57_HUMAN NEDD8-MDP1 readthrough (Fragment) OS=Homo sapiens OX=9606 GN=NEDD8-MDP1 PE=4 SV=1,E9PS38_HUMAN NEDD8-MDP1 readthrough OS=Homo sapiens OX=9606 GN=NEDD8-MDP1 PE=4 SV=2,F8VSA6_HUMAN NEDD8 OS=Homo sapiens OX=9606 GN=NEDD8 PE=4 SV=1,NEDD8_HUMAN NEDD8 OS=Homo sapiens OX=9606 GN=NEDD8 PE=1 SV=1,S4R3E9_HUMAN NEDD8 OS=Homo sapiens OX=9606 GN=NEDD8-MDP1 PE=3 SV=1	E9PL57,E9PS38,F8VSA6,S4R3E9	14	17.28	17.28	17.28	82.72	1	1	1	1	12	11	0.164179	0.165914	0.119308	0.120569	1193.08	1205.69	77.3613	78.179	9.06595	100	Doubtful
753	0	Related Proteins	D6R9D3	Heterogeneous nuclear ribonucleoprotein H (D6R9D3_HUMAN)	D6R9D3,D6R9T0,D6RAM1,D6RBM0,D6RDL0,D6RDU3,D6RF17,D6RFM3,D6RIH9,D6RIT2,D6RIU0,D6RJ04,E5RGV0,E7EN40,E7EQJ0,E9PCY7,G8JLB6,P31943	D6R9D3_HUMAN Heterogeneous nuclear ribonucleoprotein H OS=Homo sapiens OX=9606 GN=HNRNPH1 PE=1 SV=1,D6R9T0_HUMAN Heterogeneous nuclear ribonucleoprotein H (Fragment) OS=Homo sapiens OX=9606 GN=HNRNPH1 PE=1 SV=8,D6RAM1_HUMAN Heterogeneous nuclear ribonucleoprotein H (Fragment) OS=Homo sapiens OX=9606 GN=HNRNPH1 PE=1 SV=1,D6RBM0_HUMAN Heterogeneous nuclear ribonucleoprotein H (Fragment) OS=Homo sap…	D6R9T0,D6RAM1,D6RBM0,D6RDL0,D6RDU3,D6RF17,D6RFM3,D6RIH9,D6RIT2,D6RIU0,D6RJ04,E5RGV0,E7EN40,E7EQJ0,E9PCY7,G8JLB6,P31943	5	32.5	32.5	32.5	92.5	1	1	1	1	11	11	0.297297	0.778279	0.216044	0.56557	2160.44	5655.7	140.087	366.726	4.3471	100	Doubtful
754	0	Related Proteins	F8VRH0	Poly(rC)-binding protein 2 (Fragment) (F8VRH0_HUMAN)	F8VRH0,F8VZX2,H3BRU6,H3BSS4,Q15366	F8VRH0_HUMAN Poly(rC)-binding protein 2 (Fragment) OS=Homo sapiens OX=9606 GN=PCBP2 PE=1 SV=2,F8VZX2_HUMAN Poly(rC)-binding protein 2 OS=Homo sapiens OX=9606 GN=PCBP2 PE=1 SV=1,H3BRU6_HUMAN Poly(rC)-binding protein 2 (Fragment) OS=Homo sapiens OX=9606 GN=PCBP2 PE=1 SV=1,H3BSS4_HUMAN Poly(rC)-binding protein 2 (Fragment) OS=Homo sapiens OX=9606 GN=PCBP2 PE=1 SV=1,PCBP2_HUMAN Poly(rC)-binding prote…	F8VZX2,H3BRU6,H3BSS4,Q15366	12	3.55	3.55	3.55	30.65	1	1	1	1	10	9	0.0725806	0.154782	0.0527438	0.112479	527.438	1124.79	34.2001	72.9334	32.0154	100	Doubtful
755	0	Related Proteins	A0A7I2V2F1	Heterogeneous nuclear ribonucleoprotein A1 (Fragment) (A0A7I2V2F1_HUMAN)	A0A7I2V2F1,A0A7I2V2M7,A0A7I2V2Q7,A0A7I2V2R4,A0A7I2V2X1,A0A7I2V334,A0A7I2V360,A0A7I2V3K5,A0A7I2V3R8,A0A7I2V3U8,A0A7I2V3W0,A0A7I2V453,A0A7I2V459,A0A7I2V497,A0A7I2V4E2,A0A7I2V4F8,A0A7I2V4P7,A0A7I2V520,A0A7I2V5N7,A0A7I2V5P1,A0A7I2V661,A0A7I2V666,A0A7I2YQX9,A0A7I2YQY2,F8W6I7,H0YH80,P09651	A0A7I2V2F1_HUMAN Heterogeneous nuclear ribonucleoprotein A1 (Fragment) OS=Homo sapiens OX=9606 GN=HNRNPA1 PE=1 SV=1,A0A7I2V2M7_HUMAN Heterogeneous nuclear ribonucleoprotein A1 (Fragment) OS=Homo sapiens OX=9606 GN=HNRNPA1 PE=1 SV=1,A0A7I2V2Q7_HUMAN Heterogeneous nuclear ribonucleoprotein A1 (Fragment) OS=Homo sapiens OX=9606 GN=HNRNPA1 PE=1 SV=1,A0A7I2V2R4_HUMAN Heterogeneous nuclear ribonucleopr…	A0A7I2V2M7,A0A7I2V2Q7,A0A7I2V2R4,A0A7I2V2X1,A0A7I2V334,A0A7I2V360,A0A7I2V3K5,A0A7I2V3R8,A0A7I2V3U8,A0A7I2V3W0,A0A7I2V453,A0A7I2V459,A0A7I2V497,A0A7I2V4E2,A0A7I2V4F8,A0A7I2V4P7,A0A7I2V520,A0A7I2V5N7,A0A7I2V5P1,A0A7I2V661,A0A7I2V666,A0A7I2YQX9,A0A7I2YQY2,F8W6I7,H0YH80,P09651	12	29.09	29.09	29.09	90.91	1	1	1	1	10	10	0.2	0.467799	0.145338	0.339946	1453.38	3399.46	94.2402	220.427	5.57942	100	Doubtful
756	0	Related Proteins	F8VSD4	Ubiquitin-conjugating enzyme E2 N (F8VSD4_HUMAN)	F8VSD4,F8VV71,F8VZ29,P61088,Q5JXB2	F8VSD4_HUMAN Ubiquitin-conjugating enzyme E2 N OS=Homo sapiens OX=9606 GN=UBE2N PE=1 SV=1,F8VV71_HUMAN Ubiquitin-conjugating enzyme E2 N OS=Homo sapiens OX=9606 GN=UBE2N PE=1 SV=1,F8VZ29_HUMAN Ubiquitin-conjugating enzyme E2 N OS=Homo sapiens OX=9606 GN=UBE2N PE=1 SV=1,UBE2N_HUMAN Ubiquitin-conjugating enzyme E2 N OS=Homo sapiens OX=9606 GN=UBE2N PE=1 SV=1,UE2NL_HUMAN Putative ubiquitin-conjugati…	F8VV71,F8VZ29,P61088,Q5JXB2	12	9.52	9.52	9.52	85.71	1	1	1	1	10	7	0.0777778	0.154782	0.0565205	0.112479	565.205	1124.79	36.649	72.9334	11.9753	100	Doubtful
757	0	Related Proteins	D6RAC2	Guanine nucleotide-binding protein subunit beta-2-like 1 (D6RAC2_HUMAN)	D6RAC2,D6RF23,D6RHH4,D6RHJ5,H0Y8R5,H0YAF8,J3KPE3,P63244	D6RAC2_HUMAN Guanine nucleotide-binding protein subunit beta-2-like 1 OS=Homo sapiens OX=9606 GN=RACK1 PE=1 SV=1,D6RF23_HUMAN Guanine nucleotide-binding protein subunit beta-2-like 1 OS=Homo sapiens OX=9606 GN=RACK1 PE=1 SV=1,D6RHH4_HUMAN Guanine nucleotide-binding protein subunit beta-2-like 1 OS=Homo sapiens OX=9606 GN=RACK1 PE=1 SV=1,D6RHJ5_HUMAN Guanine nucleotide-binding protein subunit beta…	D6RF23,D6RHH4,D6RHJ5,H0Y8R5,H0YAF8,J3KPE3,P63244	5	3.35	3.35	3.35	53.53	1	1	1	1	10	8	0.0323887	0.105295	0.0235366	0.0765172	235.366	765.172	15.2616	49.6152	29.7318	100	Doubtful
758	0	Related Proteins	I3L3E9	Flap endonuclease 1 (Fragment) (I3L3E9_HUMAN)	I3L3E9,P39748	I3L3E9_HUMAN Flap endonuclease 1 (Fragment) OS=Homo sapiens OX=9606 GN=FEN1 PE=1 SV=1,FEN1_HUMAN Flap endonuclease 1 OS=Homo sapiens OX=9606 GN=FEN1 PE=1 SV=1	P39748	11	7.14	7.14	7.14	67.53	1	1	1	1	10	5	0.0381679	0.100694	0.0277363	0.0731737	277.363	731.737	17.9848	47.4472	17.8983	100	Doubtful
759	0	Single Protein	P13473	Lysosome-associated membrane glycoprotein 2 (LAMP2_HUMAN)	P13473	LAMP2_HUMAN Lysosome-associated membrane glycoprotein 2 OS=Homo sapiens OX=9606 GN=LAMP2 PE=1 SV=2		X	1.95	1.95	1.95	48.54	1	1	1	1	10	10	0.0358423	0.089023	0.0260463	0.0646923	260.463	646.923	16.8889	41.9477	44.9323	100	Doubtful
760	0	Related Proteins	B7Z1G8	Surfeit locus protein 4 (B7Z1G8_HUMAN)	B7Z1G8,O15260,Q5T8U5	B7Z1G8_HUMAN Surfeit locus protein 4 OS=Homo sapiens OX=9606 GN=SURF4 PE=1 SV=1,SURF4_HUMAN Surfeit locus protein 4 OS=Homo sapiens OX=9606 GN=SURF4 PE=1 SV=3,Q5T8U5_HUMAN Surfeit locus protein 4 OS=Homo sapiens OX=9606 GN=SURF4 PE=1 SV=1	O15260,Q5T8U5	9	4.42	4.42	4.42	23.01	1	1	1	1	9	9	0.0841121	0.154782	0.0611236	0.112479	611.236	1124.79	39.6337	72.9334	25.4803	100	Doubtful
761	0	Related Proteins	A0A0C4DGI3	Citrate synthase (A0A0C4DGI3_HUMAN)	A0A0C4DGI3,B4DJV2,F8VPA1,F8VPF9,F8VRP1,F8VTT8,F8VX07,F8VX68,F8VZK9,F8W1S4,F8W4S1,F8W642,H0YH82,O75390	A0A0C4DGI3_HUMAN Citrate synthase OS=Homo sapiens OX=9606 GN=CS PE=1 SV=1,B4DJV2_HUMAN Citrate synthase OS=Homo sapiens OX=9606 GN=CS PE=1 SV=1,F8VPA1_HUMAN Citrate synthase, mitochondrial (Fragment) OS=Homo sapiens OX=9606 GN=CS PE=1 SV=1,F8VPF9_HUMAN Citrate synthase, mitochondrial (Fragment) OS=Homo sapiens OX=9606 GN=CS PE=1 SV=8,F8VRP1_HUMAN Citrate synthase, mitochondrial (Fragment) OS=Homo…	B4DJV2,F8VPA1,F8VPF9,F8VRP1,F8VTT8,F8VX07,F8VX68,F8VZK9,F8W1S4,F8W4S1,F8W642,H0YH82,O75390	12	4	4	4	42.75	1	1	1	1	9	9	0.045	0.0624678	0.0327012	0.0453949	327.012	453.949	21.204	29.4349	44.6746	100	Doubtful
762	0	Single Protein	P46109	Crk-like protein (CRKL_HUMAN)	P46109	CRKL_HUMAN Crk-like protein OS=Homo sapiens OX=9606 GN=CRKL PE=1 SV=1		22	3.63	3.63	3.63	66.34	1	1	1	1	9	8	0.0355556	0.0746078	0.0258379	0.0542169	258.379	542.169	16.7538	35.1553	33.7559	100	Doubtful
763	0	Related Proteins	H3BPS8	Fructose-bisphosphate aldolase (Fragment) (H3BPS8_HUMAN)	H3BPS8,H3BQN4,P04075,P09972	H3BPS8_HUMAN Fructose-bisphosphate aldolase (Fragment) OS=Homo sapiens OX=9606 GN=ALDOA PE=1 SV=1,H3BQN4_HUMAN Fructose-bisphosphate aldolase OS=Homo sapiens OX=9606 GN=ALDOA PE=1 SV=1,ALDOA_HUMAN Fructose-bisphosphate aldolase A OS=Homo sapiens OX=9606 GN=ALDOA PE=1 SV=2,ALDOC_HUMAN Fructose-bisphosphate aldolase C OS=Homo sapiens OX=9606 GN=ALDOC PE=1 SV=2	H3BQN4,P04075,P09972	16	10.07	10.07	10.07	65.11	1	1	1	1	9	8	0.0386473	0.0797752	0.0280847	0.057972	280.847	579.72	18.2107	37.5901	30.4076	100	Doubtful
764	0	Related Proteins	F8VRV5	Dynein light chain (F8VRV5_HUMAN)	F8VRV5,F8VXI7,F8VXL2,P63167	F8VRV5_HUMAN Dynein light chain OS=Homo sapiens OX=9606 GN=DYNLL1 PE=1 SV=1,F8VXI7_HUMAN Dynein light chain (Fragment) OS=Homo sapiens OX=9606 GN=DYNLL1 PE=1 SV=1,F8VXL2_HUMAN Dynein light chain OS=Homo sapiens OX=9606 GN=DYNLL1 PE=1 SV=1,DYL1_HUMAN Dynein light chain 1, cytoplasmic OS=Homo sapiens OX=9606 GN=DYNLL1 PE=1 SV=1	F8VXI7,F8VXL2,P63167	12	32.84	32.84	32.84	88.06	1	1	1	1	8	7	0.118644	0.29155	0.0862177	0.211867	862.177	2118.67	55.9052	137.378	7.20452	100	Doubtful
765	0	Related Proteins	P62891	60S ribosomal protein L39 (RL39_HUMAN)	P62891,Q59GN2	RL39_HUMAN 60S ribosomal protein L39 OS=Homo sapiens OX=9606 GN=RPL39 PE=1 SV=2,R39L5_HUMAN Putative 60S ribosomal protein L39-like 5 OS=Homo sapiens OX=9606 GN=RPL39P5 PE=5 SV=2	Q59GN2	X	19.61	19.61	19.61	66.67	1	1	1	1	8	8	0.235294	0.136464	0.170986	0.0991671	1709.86	991.671	110.871	64.3018	6.40265	100	Doubtful
766	0	Related Proteins	E9PKH2	Collagen-binding protein (E9PKH2_HUMAN)	E9PKH2,H0YEP8,P50454	E9PKH2_HUMAN Collagen-binding protein OS=Homo sapiens OX=9606 GN=SERPINH1 PE=1 SV=1,H0YEP8_HUMAN Collagen-binding protein (Fragment) OS=Homo sapiens OX=9606 GN=SERPINH1 PE=1 SV=1,SERPH_HUMAN Serpin H1 OS=Homo sapiens OX=9606 GN=SERPINH1 PE=1 SV=2	H0YEP8,P50454	11	5.97	5.97	5.97	72.14	1	1	1	1	7	6	0.0346821	0.0826367	0.0252032	0.0600515	252.032	600.515	16.3422	38.9385	23.077	100	Doubtful
767	0	Related Proteins	J3KTJ3	60S ribosomal protein L23 (J3KTJ3_HUMAN)	J3KTJ3,P62829	J3KTJ3_HUMAN 60S ribosomal protein L23 OS=Homo sapiens OX=9606 GN=RPL23 PE=1 SV=1,RL23_HUMAN 60S ribosomal protein L23 OS=Homo sapiens OX=9606 GN=RPL23 PE=1 SV=1	P62829	17	9.88	9.88	9.88	81.48	1	1	1	1	7	6	0.0909091	0.154782	0.0660629	0.112479	660.629	1124.79	42.8364	72.9334	8.89379	100	Doubtful
768	0	Related Proteins	D3YTI2	Acid phosphatase (D3YTI2_HUMAN)	D3YTI2,F2Z2Q9,G5E9R5,P24666	D3YTI2_HUMAN Acid phosphatase OS=Homo sapiens OX=9606 GN=ACP1 PE=1 SV=1,F2Z2Q9_HUMAN Low molecular weight phosphotyrosine protein phosphatase OS=Homo sapiens OX=9606 GN=ACP1 PE=1 SV=1,G5E9R5_HUMAN Acid phosphatase OS=Homo sapiens OX=9606 GN=ACP1 PE=1 SV=1,PPAC_HUMAN Low molecular weight phosphotyrosine protein phosphatase OS=Homo sapiens OX=9606 GN=ACP1 PE=1 SV=3	F2Z2Q9,G5E9R5,P24666	2	10.59	10.59	10.59	60	1	1	1	1	7	7	0.0933333	0.232847	0.0678246	0.169208	678.246	1692.08	43.9787	109.718	9.44482	100	Doubtful
769	0	Related Proteins	I3L1P8	Mitochondrial 2-oxoglutarate/malate carrier protein (Fragment) (I3L1P8_HUMAN)	I3L1P8,Q02978	I3L1P8_HUMAN Mitochondrial 2-oxoglutarate/malate carrier protein (Fragment) OS=Homo sapiens OX=9606 GN=SLC25A11 PE=1 SV=1,M2OM_HUMAN Mitochondrial 2-oxoglutarate/malate carrier protein OS=Homo sapiens OX=9606 GN=SLC25A11 PE=1 SV=3	Q02978	17	5.41	5.41	5.41	68.92	1	1	1	1	7	7	0.030837	0.0722672	0.022409	0.052516	224.09	525.16	14.5304	34.0524	32.1618	100	Doubtful
770	0	Single Protein	Q9H773	dCTP pyrophosphatase 1 (DCTP1_HUMAN)	Q9H773	DCTP1_HUMAN dCTP pyrophosphatase 1 OS=Homo sapiens OX=9606 GN=DCTPP1 PE=1 SV=1		16	7.65	7.65	7.65	71.76	1	1	1	1	7	7	0.0460526	0.128838	0.0334661	0.0936255	334.661	936.255	21.7	60.7085	18.6694	100	Doubtful
771	0	Single Protein	Q9BVC6	Transmembrane protein 109 (TM109_HUMAN)	Q9BVC6	TM109_HUMAN Transmembrane protein 109 OS=Homo sapiens OX=9606 GN=TMEM109 PE=1 SV=1		11	4.94	4.94	4.94	51.44	1	1	1	1	7	7	0.056	0.0964782	0.0406948	0.07011	406.948	701.1	26.3872	45.4606	26.1936	100	Doubtful
772	0	Related Proteins	A0A7I2V2L6	Helix-destabilizing protein (A0A7I2V2L6_HUMAN)	A0A2R8Y4L2,A0A7I2V2L6,A0A7I2V334,A0A7I2V3R8,A0A7I2V3W0,A0A7I2V5H0,A0A7I2V5T1,A0A7I2YQX9,F8VTQ5,F8VZ49,F8W6I7,H0YH80,P09651	RA1L3_HUMAN Heterogeneous nuclear ribonucleoprotein A1-like 3 OS=Homo sapiens OX=9606 GN=HNRNPA1L3 PE=4 SV=1,A0A7I2V2L6_HUMAN Helix-destabilizing protein OS=Homo sapiens OX=9606 GN=HNRNPA1 PE=1 SV=1,A0A7I2V334_HUMAN Heterogeneous nuclear ribonucleoprotein A1 (Fragment) OS=Homo sapiens OX=9606 GN=HNRNPA1 PE=1 SV=1,A0A7I2V3R8_HUMAN Helix-destabilizing protein OS=Homo sapiens OX=9606 GN=HNRNPA1 PE=1…	A0A2R8Y4L2,A0A7I2V334,A0A7I2V3R8,A0A7I2V3W0,A0A7I2V5H0,A0A7I2V5T1,A0A7I2YQX9,F8VTQ5,F8VZ49,F8W6I7,H0YH80,P09651	12	4.96	4.96	4.96	86.36	1	1	1	1	7	6	0.0287081	0.070069	0.020862	0.0509186	208.62	509.186	13.5273	33.0165	26.6821	100	Doubtful
773	0	Single Protein	P30520	Adenylosuccinate synthetase isozyme 2 (PURA2_HUMAN)	P30520	PURA2_HUMAN Adenylosuccinate synthetase isozyme 2 OS=Homo sapiens OX=9606 GN=ADSS2 PE=1 SV=3		1	2.85	2.85	2.85	67.54	1	1	1	1	6	5	0.0162338	0.0491397	0.011797	0.0357095	117.97	357.095	7.64936	23.1547	50.0658	100	Doubtful
774	0	Related Proteins	B4DR61	Protein transport protein Sec61 subunit alpha isoform 1 (B4DR61_HUMAN)	B4DR61,P61619	B4DR61_HUMAN Protein transport protein Sec61 subunit alpha isoform 1 OS=Homo sapiens OX=9606 GN=SEC61A1 PE=1 SV=1,S61A1_HUMAN Protein transport protein Sec61 subunit alpha isoform 1 OS=Homo sapiens OX=9606 GN=SEC61A1 PE=1 SV=2	P61619	3	2.07	2.07	2.07	40.25	1	1	1	1	6	5	0.0184502	0.0660505	0.0134076	0.0479984	134.076	479.984	8.69374	31.123	52.9149	100	Doubtful
775	0	Related Proteins	C9JL85	Myotrophin (C9JL85_HUMAN)	C9JL85,P58546	C9JL85_HUMAN Myotrophin OS=Homo sapiens OX=9606 GN=MTPN PE=1 SV=1,MTPN_HUMAN Myotrophin OS=Homo sapiens OX=9606 GN=MTPN PE=1 SV=2	P58546	7	32.69	32.69	32.69	86.54	1	1	1	1	6	5	0.111111	0.333521	0.0807436	0.242367	807.436	2423.67	52.3556	157.156	5.70082	100	Doubtful
776	0	Related Proteins	E9PMM9	40S ribosomal protein S2 (Fragment) (E9PMM9_HUMAN)	E9PMM9,E9PPT0,E9PQD7,P15880	E9PMM9_HUMAN 40S ribosomal protein S2 (Fragment) OS=Homo sapiens OX=9606 GN=RPS2 PE=1 SV=1,E9PPT0_HUMAN 40S ribosomal protein S2 OS=Homo sapiens OX=9606 GN=RPS2 PE=1 SV=1,E9PQD7_HUMAN 40S ribosomal protein S2 OS=Homo sapiens OX=9606 GN=RPS2 PE=1 SV=1,RS2_HUMAN 40S ribosomal protein S2 OS=Homo sapiens OX=9606 GN=RPS2 PE=1 SV=2	E9PPT0,E9PQD7,P15880	16	5.05	5.05	5.05	82.11	1	1	1	1	6	4	0.0223464	0.0592537	0.0162389	0.0430592	162.389	430.592	10.5296	27.9204	22.9605	100	Doubtful
777	0	Single Protein	P63173	60S ribosomal protein L38 (RL38_HUMAN)	P63173	RL38_HUMAN 60S ribosomal protein L38 OS=Homo sapiens OX=9606 GN=RPL38 PE=1 SV=2		17	14.29	14.29	14.29	71.43	1	1	1	1	6	4	0.08	0.115884	0.0581354	0.084212	581.354	842.12	37.6961	54.6046	8.21273	100	Doubtful
778	0	Related Proteins	G3V448	Thioredoxin-related transmembrane protein 1 (G3V448_HUMAN)	G3V448,Q9H3N1	G3V448_HUMAN Thioredoxin-related transmembrane protein 1 OS=Homo sapiens OX=9606 GN=TMX1 PE=1 SV=1,TMX1_HUMAN Thioredoxin-related transmembrane protein 1 OS=Homo sapiens OX=9606 GN=TMX1 PE=1 SV=1	Q9H3N1	14	11.43	11.43	11.43	30.48	1	1	1	1	6	6	0.103448	0.389495	0.0751751	0.283043	751.751	2830.43	48.7449	183.531	11.904	100	Doubtful
779	0	Related Proteins	F6TLX2	Glyoxalase domain-containing protein 4 (F6TLX2_HUMAN)	F6TLX2,I3L1I0,Q9HC38	F6TLX2_HUMAN Glyoxalase domain-containing protein 4 OS=Homo sapiens OX=9606 GN=GLOD4 PE=1 SV=1,I3L1I0_HUMAN Glyoxalase domain-containing protein 4 (Fragment) OS=Homo sapiens OX=9606 GN=GLOD4 PE=1 SV=1,GLOD4_HUMAN Glyoxalase domain-containing protein 4 OS=Homo sapiens OX=9606 GN=GLOD4 PE=1 SV=1	I3L1I0,Q9HC38	17	2.59	2.59	2.59	73.9	1	1	1	1	6	6	0.0135135	0.0397984	0.00982017	0.0289212	98.2017	289.212	6.36758	18.753	54.6847	100	Doubtful
780	0	Related Proteins	A0A2R8Y484	Integrin-associated protein (Fragment) (A0A2R8Y484_HUMAN)	A0A2R8Y484,Q08722	A0A2R8Y484_HUMAN Integrin-associated protein (Fragment) OS=Homo sapiens OX=9606 GN=CD47 PE=1 SV=1,CD47_HUMAN Leukocyte surface antigen CD47 OS=Homo sapiens OX=9606 GN=CD47 PE=1 SV=1	Q08722	3	6.01	6.01	6.01	58.47	1	1	1	1	6	5	0.0367647	0.136464	0.0267166	0.0991671	267.166	991.671	17.3236	64.3018	20.3008	100	Doubtful
781	0	Related Proteins	A0A2R8Y7Y9	Flavin reductase (NADPH) (A0A2R8Y7Y9_HUMAN)	A0A2R8Y7Y9,M0QZL1,M0R192,P30043	A0A2R8Y7Y9_HUMAN Flavin reductase (NADPH) OS=Homo sapiens OX=9606 GN=BLVRB PE=1 SV=1,M0QZL1_HUMAN Flavin reductase (NADPH) OS=Homo sapiens OX=9606 GN=BLVRB PE=1 SV=1,M0R192_HUMAN Flavin reductase (NADPH) OS=Homo sapiens OX=9606 GN=BLVRB PE=1 SV=1,BLVRB_HUMAN Flavin reductase (NADPH) OS=Homo sapiens OX=9606 GN=BLVRB PE=1 SV=3	M0QZL1,M0R192,P30043	19	11.57	11.57	11.57	47.93	1	1	1	1	6	6	0.0545455	0.211528	0.0396378	0.153716	396.378	1537.16	25.7019	99.672	12.5265	100	Doubtful
782	0	Related Proteins	A0A2R8Y851	40S ribosomal protein S29 (A0A2R8Y851_HUMAN)	A0A2R8Y851,P62273	A0A2R8Y851_HUMAN 40S ribosomal protein S29 OS=Homo sapiens OX=9606 GN=RPS29 PE=1 SV=1,RS29_HUMAN 40S ribosomal protein S29 OS=Homo sapiens OX=9606 GN=RPS29 PE=1 SV=2	P62273	14	12.64	12.64	12.64	80.46	1	1	1	1	6	6	0.0857143	0.136464	0.0622879	0.0991671	622.879	991.671	40.3886	64.3018	10.249	100	Doubtful
783	0	Related Proteins	A0A087WX59	Proteasomal ubiquitin receptor ADRM1 (A0A087WX59_HUMAN)	A0A087WX59,Q16186	A0A087WX59_HUMAN Proteasomal ubiquitin receptor ADRM1 OS=Homo sapiens OX=9606 GN=ADRM1 PE=1 SV=1,ADRM1_HUMAN Proteasomal ubiquitin receptor ADRM1 OS=Homo sapiens OX=9606 GN=ADRM1 PE=1 SV=2	Q16186	20	4.35	4.35	4.35	31.79	1	1	1	1	6	6	0.0512821	0.105295	0.0372663	0.0765172	372.663	765.172	24.1641	49.6152	37.4814	100	Doubtful
784	0	Related Proteins	A0A0C4DGS1	Dolichyl-diphosphooligosaccharide--protein glycosyltransferase 48 kDa subunit (A0A0C4DGS1_HUMAN)	A0A0C4DGS1,P39656,U3KQ84	A0A0C4DGS1_HUMAN Dolichyl-diphosphooligosaccharide--protein glycosyltransferase 48 kDa subunit OS=Homo sapiens OX=9606 GN=DDOST PE=1 SV=1,OST48_HUMAN Dolichyl-diphosphooligosaccharide--protein glycosyltransferase 48 kDa subunit OS=Homo sapiens OX=9606 GN=DDOST PE=1 SV=4,U3KQ84_HUMAN Dolichyl-diphosphooligosaccharide--protein glycosyltransferase 48 kDa subunit (Fragment) OS=Homo sapiens OX=9606 GN…	P39656,U3KQ84	1	2.05	2.05	2.05	46.7	1	1	1	1	6	5	0.0159744	0.0642092	0.0116085	0.0466604	116.085	466.604	7.52717	30.2554	48.7689	100	Doubtful
785	0	Related Proteins	A0A7I2V3U3	Eukaryotic translation initiation factor 3 subunit I (A0A7I2V3U3_HUMAN)	A0A7I2V3U3,A0A7I2V4C2,A0A7I2V5V8,A0A7I2YQC8,A0A7I2YQF8,A0A7I2YQT9,A0A7I2YQU2,Q13347	A0A7I2V3U3_HUMAN Eukaryotic translation initiation factor 3 subunit I OS=Homo sapiens OX=9606 GN=EIF3I PE=1 SV=1,A0A7I2V4C2_HUMAN Eukaryotic translation initiation factor 3 subunit I OS=Homo sapiens OX=9606 GN=EIF3I PE=1 SV=1,A0A7I2V5V8_HUMAN Eukaryotic translation initiation factor 3 subunit I OS=Homo sapiens OX=9606 GN=EIF3I PE=1 SV=1,A0A7I2YQC8_HUMAN Eukaryotic translation initiation factor 3 …	A0A7I2V4C2,A0A7I2V5V8,A0A7I2YQC8,A0A7I2YQF8,A0A7I2YQT9,A0A7I2YQU2,Q13347	1	3.7	3.7	3.7	72.53	1	1	1	1	6	6	0.0229008	0.0797752	0.0166418	0.057972	166.418	579.72	10.7909	37.5901	36.3505	100	Doubtful
786	0	Related Proteins	A0A7I2V3R8	Helix-destabilizing protein (A0A7I2V3R8_HUMAN)	A0A2R8Y4L2,A0A7I2V3R8,A0A7I2YQX9,A0A7I2YQY2,F8W6I7,H0YH80,P09651	RA1L3_HUMAN Heterogeneous nuclear ribonucleoprotein A1-like 3 OS=Homo sapiens OX=9606 GN=HNRNPA1L3 PE=4 SV=1,A0A7I2V3R8_HUMAN Helix-destabilizing protein OS=Homo sapiens OX=9606 GN=HNRNPA1 PE=1 SV=1,A0A7I2YQX9_HUMAN Heterogeneous nuclear ribonucleoprotein A1 OS=Homo sapiens OX=9606 GN=HNRNPA1 PE=1 SV=1,A0A7I2YQY2_HUMAN Heterogeneous nuclear ribonucleoprotein A1 OS=Homo sapiens OX=9606 GN=HNRNPA1 …	A0A2R8Y4L2,A0A7I2YQX9,A0A7I2YQY2,F8W6I7,H0YH80,P09651	12	5.64	5.64	5.64	73.98	1	1	1	1	5	5	0.0211864	0.0592537	0.015396	0.0430592	153.96	430.592	9.98307	27.9204	34.1182	100	Doubtful
787	0	Related Proteins	A0A087X271	Calponin (Fragment) (A0A087X271_HUMAN)	A0A087X271,B4DDF4,B4DUT8,H3BVI6,K7ES69,Q99439	A0A087X271_HUMAN Calponin (Fragment) OS=Homo sapiens OX=9606 GN=CNN2 PE=1 SV=1,B4DDF4_HUMAN Calponin OS=Homo sapiens OX=9606 GN=CNN2 PE=1 SV=1,B4DUT8_HUMAN Calponin OS=Homo sapiens OX=9606 GN=CNN2 PE=1 SV=1,H3BVI6_HUMAN Calponin OS=Homo sapiens OX=9606 GN=CNN2 PE=1 SV=2,K7ES69_HUMAN Calponin-2 OS=Homo sapiens OX=9606 GN=CNN2 PE=1 SV=1,CNN2_HUMAN Calponin-2 OS=Homo sapiens OX=9606 GN=CNN2 PE=1 SV=4	B4DDF4,B4DUT8,H3BVI6,K7ES69,Q99439	19	5.59	5.59	5.59	72.63	1	1	1	1	5	4	0.0251572	0.115884	0.0182816	0.084212	182.816	842.12	11.8541	54.6046	19.7448	100	Doubtful
788	0	Related Proteins	A0A7I2V2X7	Ras GTPase-activating protein-binding protein 1 (Fragment) (A0A7I2V2X7_HUMAN)	A0A7I2V2X7,A0A7I2V496,A0A7I2V548,A0A7I2V5M7,A0A7I2YQN9,A0A7P0P2U7,Q13283	A0A7I2V2X7_HUMAN Ras GTPase-activating protein-binding protein 1 (Fragment) OS=Homo sapiens OX=9606 GN=G3BP1 PE=1 SV=1,A0A7I2V496_HUMAN Ras GTPase-activating protein-binding protein 1 (Fragment) OS=Homo sapiens OX=9606 GN=G3BP1 PE=1 SV=1,A0A7I2V548_HUMAN Ras GTPase-activating protein-binding protein 1 (Fragment) OS=Homo sapiens OX=9606 GN=G3BP1 PE=1 SV=1,A0A7I2V5M7_HUMAN Ras GTPase-activating pro…	A0A7I2V496,A0A7I2V548,A0A7I2V5M7,A0A7I2YQN9,A0A7P0P2U7,Q13283	5	22.45	22.45	22.45	85.71	1	1	1	1	5	5	0.119048	0.333521	0.086511	0.242367	865.11	2423.67	56.0953	157.156	5.82484	100	Doubtful
789	0	Related Proteins	A0A075B6Q0	Ras-related protein Rap-1A (Fragment) (A0A075B6Q0_HUMAN)	A0A075B6Q0,E7ESV4,F5GWU8,F5GX62,F5GYB5,F5GYH7,F5H004,F5H077,F5H0B7,F5H491,F5H4H0,F5H500,F5H6R7,F5H7Y6,F8WBC0,P61224,P62834	A0A075B6Q0_HUMAN Ras-related protein Rap-1A (Fragment) OS=Homo sapiens OX=9606 GN=RAP1A PE=1 SV=1,E7ESV4_HUMAN Ras-related protein Rap-1b (Fragment) OS=Homo sapiens OX=9606 GN=RAP1B PE=1 SV=1,F5GWU8_HUMAN Ras-related protein Rap-1b (Fragment) OS=Homo sapiens OX=9606 GN=RAP1B PE=1 SV=1,F5GX62_HUMAN Ras-related protein Rap-1b (Fragment) OS=Homo sapiens OX=9606 GN=RAP1B PE=1 SV=1,F5GYB5_HUMAN Ras-re…	E7ESV4,F5GWU8,F5GX62,F5GYB5,F5GYH7,F5H004,F5H077,F5H0B7,F5H491,F5H4H0,F5H500,F5H6R7,F5H7Y6,F8WBC0,P61224,P62834	1	8.53	8.53	8.53	51.94	1	1	1	1	5	5	0.0434783	0.165914	0.0315953	0.120569	315.953	1205.69	20.487	78.179	14.5873	100	Doubtful
790	0	Related Proteins	A0A075B7C0	Calcium-activated neutral proteinase small subunit (Fragment) (A0A075B7C0_HUMAN)	A0A075B7C0,A0A0C4DGQ5,K7EIV0,K7ELJ7,K7EM73,P04632,U3KQE2	A0A075B7C0_HUMAN Calcium-activated neutral proteinase small subunit (Fragment) OS=Homo sapiens OX=9606 GN=CAPNS1 PE=1 SV=1,A0A0C4DGQ5_HUMAN Calcium-activated neutral proteinase small subunit OS=Homo sapiens OX=9606 GN=CAPNS1 PE=1 SV=1,K7EIV0_HUMAN Calcium-activated neutral proteinase small subunit (Fragment) OS=Homo sapiens OX=9606 GN=CAPNS1 PE=1 SV=2,K7ELJ7_HUMAN Calcium-activated neutral protei…	A0A0C4DGQ5,K7EIV0,K7ELJ7,K7EM73,P04632,U3KQE2	19	7.61	7.61	7.61	49.75	1	1	1	1	5	4	0.0222222	0.136464	0.0161487	0.0991671	161.487	991.671	10.4711	64.3018	21.8976	100	Doubtful
791	0	Related Proteins	A0A087X1B7	Chromatin target of PRMT1 protein (A0A087X1B7_HUMAN)	A0A087X1B7,Q9Y3Y2,X6R700	A0A087X1B7_HUMAN Chromatin target of PRMT1 protein OS=Homo sapiens OX=9606 GN=CHTOP PE=1 SV=1,CHTOP_HUMAN Chromatin target of PRMT1 protein OS=Homo sapiens OX=9606 GN=CHTOP PE=1 SV=2,X6R700_HUMAN Chromatin target of PRMT1 protein OS=Homo sapiens OX=9606 GN=CHTOP PE=1 SV=1	Q9Y3Y2,X6R700	1	17.11	17.11	17.11	84.21	1	1	1	1	5	5	0.078125	0.193777	0.0567728	0.140816	567.728	1408.16	36.8126	91.3077	8.51457	100	Doubtful
792	0	Single Protein	Q9H9B4	Sideroflexin-1 (SFXN1_HUMAN)	Q9H9B4	SFXN1_HUMAN Sideroflexin-1 OS=Homo sapiens OX=9606 GN=SFXN1 PE=1 SV=4		5	3.73	3.73	3.73	63.98	1	1	1	1	5	5	0.0218341	0.0771051	0.0158666	0.0560316	158.666	560.316	10.2882	36.332	35.5963	100	Doubtful
793	0	Single Protein	P28070	Proteasome subunit beta type-4 (PSB4_HUMAN)	P28070	PSB4_HUMAN Proteasome subunit beta type-4 OS=Homo sapiens OX=9606 GN=PSMB4 PE=1 SV=4		1	3.79	3.79	3.79	63.64	1	1	1	1	5	5	0.0260417	0.0964782	0.0189243	0.07011	189.243	701.1	12.2709	45.4606	29.1855	100	Doubtful
794	0	Related Proteins	P29034	Protein S100-A2 (S10A2_HUMAN)	P29034,Q5RHS7	S10A2_HUMAN Protein S100-A2 OS=Homo sapiens OX=9606 GN=S100A2 PE=1 SV=3,Q5RHS7_HUMAN Protein S100-A2 OS=Homo sapiens OX=9606 GN=S100A2 PE=1 SV=3	Q5RHS7	1	10.2	10.2	10.2	50	1	1	1	1	5	4	0.0816327	0.258925	0.0593218	0.188159	593.218	1881.59	38.4654	122.006	11.1094	100	Doubtful
795	0	Single Protein	P62633	CCHC-type zinc finger nucleic acid binding protein (CNBP_HUMAN)	P62633	CNBP_HUMAN CCHC-type zinc finger nucleic acid binding protein OS=Homo sapiens OX=9606 GN=CNBP PE=1 SV=1		3	8.47	8.47	8.47	85.31	1	1	1	1	5	5	0.0331126	0.089023	0.0240627	0.0646923	240.627	646.923	15.6027	41.9477	19.4496	100	Doubtful
796	0	Related Proteins	D6R909	Guanine nucleotide-binding protein subunit beta-2-like 1 (D6R909_HUMAN)	D6R909,D6R9L0,D6R9Z1,D6RAC2,D6RAU2,D6RBD0,D6REE5,D6RFX4,D6RFZ9,D6RGK8,D6RHH4,E9PD14,P63244	D6R909_HUMAN Guanine nucleotide-binding protein subunit beta-2-like 1 OS=Homo sapiens OX=9606 GN=RACK1 PE=1 SV=1,D6R9L0_HUMAN Guanine nucleotide-binding protein subunit beta-2-like 1 (Fragment) OS=Homo sapiens OX=9606 GN=RACK1 PE=1 SV=1,D6R9Z1_HUMAN Guanine nucleotide-binding protein subunit beta-2-like 1 (Fragment) OS=Homo sapiens OX=9606 GN=RACK1 PE=1 SV=8,D6RAC2_HUMAN Guanine nucleotide-bindin…	D6R9L0,D6R9Z1,D6RAC2,D6RAU2,D6RBD0,D6REE5,D6RFX4,D6RFZ9,D6RGK8,D6RHH4,E9PD14,P63244	5	11.21	11.21	11.21	25	1	1	1	1	5	3	0.0280374	0.258925	0.0203745	0.188159	203.745	1881.59	13.2112	122.006	12.9043	100	Doubtful
797	0	Single Protein	P62306	Small nuclear ribonucleoprotein F (RUXF_HUMAN)	P62306	RUXF_HUMAN Small nuclear ribonucleoprotein F OS=Homo sapiens OX=9606 GN=SNRPF PE=1 SV=1		12	15.12	15.12	15.12	53.49	1	1	1	1	5	5	0.108696	0.389495	0.0789883	0.283043	789.883	2830.43	51.2175	183.531	9.71878	100	Doubtful
798	0	Single Protein	Q9NS69	Mitochondrial import receptor subunit TOM22 homolog (TOM22_HUMAN)	Q9NS69	TOM22_HUMAN Mitochondrial import receptor subunit TOM22 homolog OS=Homo sapiens OX=9606 GN=TOMM22 PE=1 SV=3		22	8.45	8.45	8.45	59.86	1	1	1	1	5	5	0.0378788	0.232847	0.0275262	0.169208	275.262	1692.08	17.8485	109.718	15.5118	100	Doubtful
799	0	Related Proteins	A0A7I2V4D8	Ras GTPase-activating protein-binding protein 1 (Fragment) (A0A7I2V4D8_HUMAN)	A0A7I2V4D8,A0A7I2V5M7,A0A7I2V651,A0A7I2YQM1,A0A7I2YQN9,A0A7I2YQU8,A0A7P0P2U7,Q13283	A0A7I2V4D8_HUMAN Ras GTPase-activating protein-binding protein 1 (Fragment) OS=Homo sapiens OX=9606 GN=G3BP1 PE=1 SV=1,A0A7I2V5M7_HUMAN Ras GTPase-activating protein-binding protein 1 OS=Homo sapiens OX=9606 GN=G3BP1 PE=1 SV=1,A0A7I2V651_HUMAN Ras GTPase-activating protein-binding protein 1 OS=Homo sapiens OX=9606 GN=G3BP1 PE=1 SV=1,A0A7I2YQM1_HUMAN Ras GTPase-activating protein-binding protein 1…	A0A7I2V5M7,A0A7I2V651,A0A7I2YQM1,A0A7I2YQN9,A0A7I2YQU8,A0A7P0P2U7,Q13283	5	20.41	20.41	20.41	91.84	1	1	1	1	4	3	0.0666667	0.584893	0.0484461	0.425037	484.461	4250.37	31.4134	275.602	5.1928	100	Doubtful
800	0	Related Proteins	K7EKG2	Thioredoxin-like protein 1 (Fragment) (K7EKG2_HUMAN)	K7EKG2,K7EPB7,O43396	K7EKG2_HUMAN Thioredoxin-like protein 1 (Fragment) OS=Homo sapiens OX=9606 GN=TXNL1 PE=1 SV=1,K7EPB7_HUMAN Thioredoxin-like protein 1 OS=Homo sapiens OX=9606 GN=TXNL1 PE=1 SV=1,TXNL1_HUMAN Thioredoxin-like protein 1 OS=Homo sapiens OX=9606 GN=TXNL1 PE=1 SV=3	K7EPB7,O43396	18	81.48	81.48	81.48	96.3	1	1	1	1	4	4	0.153846	2.16228	0.111799	1.57131	1117.99	15713.1	72.4924	1018.87	2.7114	100	Doubtful
801	0	Related Proteins	H0YKT8	Proteasome subunit beta (Fragment) (H0YKT8_HUMAN)	H0YKT8,H0YL69,H0YLC2,H0YLS6,H0YMA1,H0YMI6,H0YMZ1,H0YN18,P25789	H0YKT8_HUMAN Proteasome subunit beta (Fragment) OS=Homo sapiens OX=9606 GN=PSMA4 PE=1 SV=8,H0YL69_HUMAN Proteasome subunit alpha type (Fragment) OS=Homo sapiens OX=9606 GN=PSMA4 PE=1 SV=1,H0YLC2_HUMAN Proteasome subunit alpha type OS=Homo sapiens OX=9606 GN=PSMA4 PE=1 SV=1,H0YLS6_HUMAN Proteasome subunit alpha type OS=Homo sapiens OX=9606 GN=PSMA4 PE=1 SV=1,H0YMA1_HUMAN Proteasome subunit alpha t…	H0YL69,H0YLC2,H0YLS6,H0YMA1,H0YMI6,H0YMZ1,H0YN18,P25789	15	5.52	5.52	5.52	65.19	1	1	1	1	4	4	0.0242424	0.145048	0.0176168	0.105405	176.168	1054.05	11.423	68.3465	19.9491	100	Doubtful
802	0	Related Proteins	J3QLI9	Small nuclear ribonucleoprotein Sm D1 (J3QLI9_HUMAN)	J3QLI9,P62314	J3QLI9_HUMAN Small nuclear ribonucleoprotein Sm D1 OS=Homo sapiens OX=9606 GN=SNRPD1 PE=1 SV=1,SMD1_HUMAN Small nuclear ribonucleoprotein Sm D1 OS=Homo sapiens OX=9606 GN=SNRPD1 PE=1 SV=1	P62314	18	17.33	17.33	17.33	74.67	1	1	1	1	4	4	0.0714286	0.122018	0.0519066	0.0886699	519.066	886.699	33.6572	57.4952	8.38771	100	Doubtful
803	0	Related Proteins	F5H6I0	Beta-2-microglobulin (F5H6I0_HUMAN)	F5H6I0,H0YLF3,P61769	F5H6I0_HUMAN Beta-2-microglobulin OS=Homo sapiens OX=9606 GN=B2M PE=1 SV=2,H0YLF3_HUMAN Beta-2-microglobulin (Fragment) OS=Homo sapiens OX=9606 GN=B2M PE=1 SV=1,B2MG_HUMAN Beta-2-microglobulin OS=Homo sapiens OX=9606 GN=B2M PE=1 SV=1	H0YLF3,P61769	15	9.9	9.9	9.9	87.13	1	1	1	1	4	4	0.0454545	0.178769	0.0330315	0.12991	330.315	1299.1	21.4182	84.2359	11.725	100	Doubtful
804	0	Related Proteins	H0Y3M2	BUB3-interacting and GLEBS motif-containing protein ZNF207 (Fragment) (H0Y3M2_HUMAN)	H0Y3M2,J3KRB6,J3KRW6,J3KTL1,J3QRS9,J3QS27,O43670,X6R4W8	H0Y3M2_HUMAN BUB3-interacting and GLEBS motif-containing protein ZNF207 (Fragment) OS=Homo sapiens OX=9606 GN=ZNF207 PE=1 SV=2,J3KRB6_HUMAN BUB3-interacting and GLEBS motif-containing protein ZNF207 (Fragment) OS=Homo sapiens OX=9606 GN=ZNF207 PE=1 SV=1,J3KRW6_HUMAN BUB3-interacting and GLEBS motif-containing protein ZNF207 (Fragment) OS=Homo sapiens OX=9606 GN=ZNF207 PE=1 SV=8,J3KTL1_HUMAN BUB3-…	J3KRB6,J3KRW6,J3KTL1,J3QRS9,J3QS27,O43670,X6R4W8	17	6.57	6.57	6.57	22.22	1	1	1	1	4	2	0.0454545	0.193777	0.0330315	0.140816	330.315	1408.16	21.4182	91.3077	21.2814	100	Doubtful
805	0	Related Proteins	H0Y2Y8	Zyxin (Fragment) (H0Y2Y8_HUMAN)	H0Y2Y8,H7C3D3,Q15942	H0Y2Y8_HUMAN Zyxin (Fragment) OS=Homo sapiens OX=9606 GN=ZYX PE=1 SV=1,H7C3D3_HUMAN Zyxin (Fragment) OS=Homo sapiens OX=9606 GN=ZYX PE=1 SV=1,ZYX_HUMAN Zyxin OS=Homo sapiens OX=9606 GN=ZYX PE=1 SV=1	H7C3D3,Q15942	7	2.96	2.96	2.96	42.96	1	1	1	1	4	3	0.0106383	0.0660505	0.00773077	0.0479984	77.3077	479.984	5.01277	31.123	57.6063	100	Doubtful
806	0	Related Proteins	A0A804HIV7	Emerin (A0A804HIV7_HUMAN)	A0A804HIV7,P50402,Q5HY57	A0A804HIV7_HUMAN Emerin OS=Homo sapiens OX=9606 GN=EMD PE=1 SV=1,EMD_HUMAN Emerin OS=Homo sapiens OX=9606 GN=EMD PE=1 SV=1,Q5HY57_HUMAN Emerin OS=Homo sapiens OX=9606 GN=EMD PE=1 SV=1	P50402,Q5HY57	X	5.58	5.58	5.58	58.14	1	1	1	1	4	4	0.025974	0.115884	0.0188751	0.084212	188.751	842.12	12.239	54.6046	24.3676	100	Doubtful
807	0	Related Proteins	A0A161SXE1	Eukaryotic translation initiation factor 3 subunit E (A0A161SXE1_HUMAN)	A0A161SXE1,A0A7I2V2H9,A0A7I2V2Q9,A0A7I2V2W0,A0A7I2V3I0,A0A7I2V3I2,A0A7I2V3S3,A0A7I2V3W9,A0A7I2V429,A0A7I2V4B4,A0A7I2V4G3,A0A7I2V570,A0A7I2V5K7,A0A7I2V5Z6,B3KW56,E5RGA2,H0YBP5,H0YBR5,P60228	A0A161SXE1_HUMAN Eukaryotic translation initiation factor 3 subunit E OS=Homo sapiens OX=9606 GN=EIF3E PE=1 SV=1,A0A7I2V2H9_HUMAN Eukaryotic translation initiation factor 3 subunit E OS=Homo sapiens OX=9606 GN=EIF3E PE=1 SV=1,A0A7I2V2Q9_HUMAN Eukaryotic translation initiation factor 3 subunit E OS=Homo sapiens OX=9606 GN=EIF3E PE=1 SV=1,A0A7I2V2W0_HUMAN Eukaryotic translation initiation factor 3 …	A0A7I2V2H9,A0A7I2V2Q9,A0A7I2V2W0,A0A7I2V3I0,A0A7I2V3I2,A0A7I2V3S3,A0A7I2V3W9,A0A7I2V429,A0A7I2V4B4,A0A7I2V4G3,A0A7I2V570,A0A7I2V5K7,A0A7I2V5Z6,B3KW56,E5RGA2,H0YBP5,H0YBR5,P60228	8	5.23	5.23	5.23	88.37	1	1	1	1	4	4	0.0263158	0.115884	0.0191235	0.084212	191.235	842.12	12.4	54.6046	20.3351	100	Doubtful
808	0	Single Protein	Q9H307	Pinin (PININ_HUMAN)	Q9H307	PININ_HUMAN Pinin OS=Homo sapiens OX=9606 GN=PNN PE=1 SV=5		14	1.53	1.53	1.53	65.83	1	1	1	1	4	4	0.00764818	0.0174634	0.00555788	0.0126905	55.5788	126.905	3.60383	8.22877	81.579	100	Doubtful
809	0	Related Proteins	F8VVL1	Density-regulated protein (F8VVL1_HUMAN)	F8VVL1,O43583	F8VVL1_HUMAN Density-regulated protein OS=Homo sapiens OX=9606 GN=DENR PE=1 SV=1,DENR_HUMAN Density-regulated protein OS=Homo sapiens OX=9606 GN=DENR PE=1 SV=2	O43583	12	5	5	5	81.88	1	1	1	1	4	3	0.0229008	0.0797752	0.0166418	0.057972	166.418	579.72	10.7909	37.5901	17.759	100	Doubtful
810	0	Unrelated Proteins	A0A0U1RQV5	Uncharacterized protein (Fragment) (A0A0U1RQV5_HUMAN)	A0A0U1RQV5,P56537	A0A0U1RQV5_HUMAN Uncharacterized protein (Fragment) OS=Homo sapiens OX=9606 PE=1 SV=1,IF6_HUMAN Eukaryotic translation initiation factor 6 OS=Homo sapiens OX=9606 GN=EIF6 PE=1 SV=1	P56537		12.73	12.73	12.73	41.82	1	1	1	1	4	4	0.057971	0.333521	0.0421271	0.242367	421.271	2423.67	27.316	157.156	11.8249	100	Doubtful
811	0	Single Protein	Q969L2	Protein MAL2 (MAL2_HUMAN)	Q969L2	MAL2_HUMAN Protein MAL2 OS=Homo sapiens OX=9606 GN=MAL2 PE=1 SV=1		8	6.25	6.25	6.25	19.32	1	1	1	1	4	4	0.117647	0.584893	0.0854932	0.425037	854.932	4250.37	55.4354	275.602	19.1127	100	Doubtful
812	0	Related Proteins	H7C125	Ras-related protein Rab-2A (Fragment) (H7C125_HUMAN)	H7C125,P61019	H7C125_HUMAN Ras-related protein Rab-2A (Fragment) OS=Homo sapiens OX=9606 GN=RAB2A PE=1 SV=1,RAB2A_HUMAN Ras-related protein Rab-2A OS=Homo sapiens OX=9606 GN=RAB2A PE=1 SV=1	P61019	8	13.46	13.46	13.46	87.5	1	1	1	1	4	4	0.043956	0.178769	0.0319425	0.12991	319.425	1299.1	20.7121	84.2359	12.1409	100	Doubtful
813	0	Related Proteins	A6NJH9	Eukaryotic translation initiation factor 4C (A6NJH9_HUMAN)	A6NJH9,O14602,P47813,X6RAC9	A6NJH9_HUMAN Eukaryotic translation initiation factor 4C OS=Homo sapiens OX=9606 GN=EIF1AY PE=1 SV=1,IF1AY_HUMAN Eukaryotic translation initiation factor 1A, Y-chromosomal OS=Homo sapiens OX=9606 GN=EIF1AY PE=1 SV=4,IF1AX_HUMAN Eukaryotic translation initiation factor 1A, X-chromosomal OS=Homo sapiens OX=9606 GN=EIF1AX PE=1 SV=2,X6RAC9_HUMAN Eukaryotic translation initiation factor 4C OS=Homo sap…	O14602,P47813,X6RAC9	Y	7.87	7.87	7.87	56.69	1	1	1	1	4	3	0.0294118	0.0926009	0.0213733	0.0672923	213.733	672.923	13.8588	43.6336	14.4462	100	Doubtful
814	0	Single Protein	P00846	ATP synthase subunit a (ATP6_HUMAN)	P00846	ATP6_HUMAN ATP synthase subunit a OS=Homo sapiens OX=9606 GN=MT-ATP6 PE=1 SV=1		MT	4.42	4.42	4.42	12.39	1	1	1	1	4	2	0.0714286	0.232847	0.0519066	0.169208	519.066	1692.08	33.6572	109.718	24.8009	100	Doubtful
815	0	Related Proteins	A0A0U1RQH7	RNA-binding protein 39 (Fragment) (A0A0U1RQH7_HUMAN)	A0A0U1RQH7,G3XAC6,H0Y4X3,Q14498,Q5QP23	A0A0U1RQH7_HUMAN RNA-binding protein 39 (Fragment) OS=Homo sapiens OX=9606 GN=RBM39 PE=1 SV=1,G3XAC6_HUMAN RNA-binding protein 39 OS=Homo sapiens OX=9606 GN=RBM39 PE=1 SV=1,H0Y4X3_HUMAN RNA-binding protein 39 (Fragment) OS=Homo sapiens OX=9606 GN=RBM39 PE=1 SV=8,RBM39_HUMAN RNA-binding protein 39 OS=Homo sapiens OX=9606 GN=RBM39 PE=1 SV=2,Q5QP23_HUMAN RNA-binding protein 39 (Fragment) OS=Homo sap…	G3XAC6,H0Y4X3,Q14498,Q5QP23	20	6.12	6.12	6.12	75.1	1	1	1	1	4	4	0.0217391	0.0926009	0.0157977	0.0672923	157.977	672.923	10.2435	43.6336	26.6816	100	Doubtful
816	0	Related Proteins	D6R9L0	Guanine nucleotide-binding protein subunit beta-2-like 1 (Fragment) (D6R9L0_HUMAN)	D6R9L0,D6R9Z1,D6RAC2,D6REE5,D6RFX4,H0Y8R5,H0Y8W2,H0YAF8,H0YAM7,J3KPE3,P63244	D6R9L0_HUMAN Guanine nucleotide-binding protein subunit beta-2-like 1 (Fragment) OS=Homo sapiens OX=9606 GN=RACK1 PE=1 SV=1,D6R9Z1_HUMAN Guanine nucleotide-binding protein subunit beta-2-like 1 (Fragment) OS=Homo sapiens OX=9606 GN=RACK1 PE=1 SV=8,D6RAC2_HUMAN Guanine nucleotide-binding protein subunit beta-2-like 1 OS=Homo sapiens OX=9606 GN=RACK1 PE=1 SV=1,D6REE5_HUMAN Guanine nucleotide-bindin…	D6R9Z1,D6RAC2,D6REE5,D6RFX4,H0Y8R5,H0Y8W2,H0YAF8,H0YAM7,J3KPE3,P63244	5	4.33	4.33	4.33	71.33	1	1	1	1	4	3	0.011236	0.070069	0.00816508	0.0509186	81.6508	509.186	5.29439	33.0165	32.5532	100	Doubtful
817	0	Related and Unrelated Proteins	C9J719	3-beta-hydroxysteroid-Delta(8),Delta(7)-isomerase (Fragment) (C9J719_HUMAN)	A0A494C0F3,C9J719,C9JJ78,Q15125	A0A494C0F3_HUMAN EXPERA domain-containing protein OS=Homo sapiens OX=9606 PE=3 SV=1,C9J719_HUMAN 3-beta-hydroxysteroid-Delta(8),Delta(7)-isomerase (Fragment) OS=Homo sapiens OX=9606 GN=EBP PE=1 SV=8,C9JJ78_HUMAN 3-beta-hydroxysteroid-Delta(8),Delta(7)-isomerase (Fragment) OS=Homo sapiens OX=9606 GN=EBP PE=1 SV=1,EBP_HUMAN 3-beta-hydroxysteroid-Delta(8),Delta(7)-isomerase OS=Homo sapiens OX=9606 G…	A0A494C0F3,C9JJ78,Q15125	X	11.03	11.03	11.03	23.45	1	1	1	1	4	4	0.117647	0.29155	0.0854932	0.211867	854.932	2118.67	55.4354	137.378	16.5975	100	Doubtful
818	0	Related Proteins	F8WEU3	Putative RNA-binding protein Luc7-like 2 (F8WEU3_HUMAN)	F8WEU3,Q9Y383,V9GZ75	F8WEU3_HUMAN Putative RNA-binding protein Luc7-like 2 OS=Homo sapiens OX=9606 GN=LUC7L2 PE=1 SV=1,LC7L2_HUMAN Putative RNA-binding protein Luc7-like 2 OS=Homo sapiens OX=9606 GN=LUC7L2 PE=1 SV=2,V9GZ75_HUMAN Putative RNA-binding protein Luc7-like 2 OS=Homo sapiens OX=9606 GN=LUC7L2 PE=1 SV=1	Q9Y383,V9GZ75	7	13.25	13.25	13.25	92.77	1	1	1	1	4	4	0.0519481	0.389495	0.0377502	0.283043	377.502	2830.43	24.478	183.531	9.43162	100	Doubtful
819	0	Related Proteins	A0A7I2V382	Ras GTPase-activating protein-binding protein 2 (Fragment) (A0A7I2V382_HUMAN)	A0A7I2V382,A0A7I2V3E2,A0A7I2V3P9,A0A7I2V3Z6,A0A7I2V547,A0A7I2V647,A0A7I2YQD9,Q9UN86	A0A7I2V382_HUMAN Ras GTPase-activating protein-binding protein 2 (Fragment) OS=Homo sapiens OX=9606 GN=G3BP2 PE=1 SV=1,A0A7I2V3E2_HUMAN Ras GTPase-activating protein-binding protein 2 OS=Homo sapiens OX=9606 GN=G3BP2 PE=1 SV=1,A0A7I2V3P9_HUMAN Ras GTPase-activating protein-binding protein 2 OS=Homo sapiens OX=9606 GN=G3BP2 PE=1 SV=1,A0A7I2V3Z6_HUMAN Ras GTPase-activating protein-binding protein 2…	A0A7I2V3E2,A0A7I2V3P9,A0A7I2V3Z6,A0A7I2V547,A0A7I2V647,A0A7I2YQD9,Q9UN86	4	17.57	17.57	17.57	87.84	1	1	1	1	4	4	0.0615385	0.258925	0.0447195	0.188159	447.195	1881.59	28.997	122.006	8.29353	100	Doubtful
820	0	Related Proteins	E7EMB3	Calmodulin-2 (E7EMB3_HUMAN)	E7EMB3,F8WBR5,G3V479,M0QZ52,P0DP23,P0DP24,P0DP25	E7EMB3_HUMAN Calmodulin-2 OS=Homo sapiens OX=9606 GN=CALM2 PE=1 SV=1,F8WBR5_HUMAN Calmodulin-2 OS=Homo sapiens OX=9606 GN=CALM2 PE=1 SV=1,G3V479_HUMAN Calmodulin-1 OS=Homo sapiens OX=9606 GN=CALM1 PE=1 SV=1,M0QZ52_HUMAN Calmodulin 3 (Phosphorylase kinase, delta), isoform CRA_d OS=Homo sapiens OX=9606 GN=CALM1 PE=1 SV=1,CALM1_HUMAN Calmodulin-1 OS=Homo sapiens OX=9606 GN=CALM1 PE=1 SV=1,CALM2_HUMA…	F8WBR5,G3V479,M0QZ52,P0DP23,P0DP24,P0DP25	2	8.67	8.67	8.67	44.39	1	1	1	1	4	3	0.0265487	0.165914	0.0192927	0.120569	192.927	1205.69	12.5098	78.179	21.6752	100	Doubtful
821	0	Related Proteins	H0Y5B4	60S ribosomal protein L36a (H0Y5B4_HUMAN)	H0Y5B4,H7BZ11,J3KQN4,P83881,Q969Q0	H0Y5B4_HUMAN 60S ribosomal protein L36a OS=Homo sapiens OX=9606 GN=RPL36A PE=1 SV=2,H7BZ11_HUMAN RPL36A-HNRNPH2 readthrough OS=Homo sapiens OX=9606 GN=RPL36A-HNRNPH2 PE=3 SV=2,J3KQN4_HUMAN 60S ribosomal protein L36a OS=Homo sapiens OX=9606 GN=RPL36A PE=1 SV=1,RL36A_HUMAN 60S ribosomal protein L36a OS=Homo sapiens OX=9606 GN=RPL36A PE=1 SV=2,RL36L_HUMAN 60S ribosomal protein L36a-like OS=Homo sapi…	H7BZ11,J3KQN4,P83881,Q969Q0	X	8.04	8.04	8.04	70.54	1	1	1	1	4	3	0.0379747	0.070069	0.0275959	0.0509186	275.959	509.186	17.8937	33.0165	13.2191	100	Doubtful
822	0	Related Proteins	A0A0U1RQT9	Synaptophysin-like protein 1 (Fragment) (A0A0U1RQT9_HUMAN)	A0A0U1RQT9,C9JYN0,Q16563	A0A0U1RQT9_HUMAN Synaptophysin-like protein 1 (Fragment) OS=Homo sapiens OX=9606 GN=SYPL1 PE=1 SV=1,C9JYN0_HUMAN Synaptophysin-like protein 1 OS=Homo sapiens OX=9606 GN=SYPL1 PE=1 SV=1,SYPL1_HUMAN Synaptophysin-like protein 1 OS=Homo sapiens OX=9606 GN=SYPL1 PE=1 SV=1	C9JYN0,Q16563	7	8.15	8.15	8.15	43.7	1	1	1	1	4	4	0.0465116	0.389495	0.0337996	0.283043	337.996	2830.43	21.9163	183.531	14.9573	100	Doubtful
823	0	Related Proteins	E5RI99	60S ribosomal protein L30 (Fragment) (E5RI99_HUMAN)	E5RI99,E5RJH3,P62888	E5RI99_HUMAN 60S ribosomal protein L30 (Fragment) OS=Homo sapiens OX=9606 GN=RPL30 PE=1 SV=1,E5RJH3_HUMAN 60S ribosomal protein L30 OS=Homo sapiens OX=9606 GN=RPL30 PE=1 SV=1,RL30_HUMAN 60S ribosomal protein L30 OS=Homo sapiens OX=9606 GN=RPL30 PE=1 SV=2	E5RJH3,P62888	8	10.53	10.53	10.53	84.21	1	1	1	1	4	2	0.0208333	0.128838	0.0151394	0.0936255	151.394	936.255	9.81668	60.7085	12.6476	100	Doubtful
824	0	Related Proteins	H3BNW0	THUMP domain-containing protein 1 (H3BNW0_HUMAN)	H3BNW0,Q9NXG2	H3BNW0_HUMAN THUMP domain-containing protein 1 OS=Homo sapiens OX=9606 GN=THUMPD1 PE=1 SV=1,THUM1_HUMAN THUMP domain-containing protein 1 OS=Homo sapiens OX=9606 GN=THUMPD1 PE=1 SV=2	Q9NXG2	16	10.34	10.34	10.34	85.52	1	1	1	1	3	3	0.0241935	0.110336	0.0175813	0.0801805	175.813	801.805	11.4	51.9906	15.7518	100	Doubtful
825	0	Related Proteins	H0Y8K3	Protein CDV3 homolog (Fragment) (H0Y8K3_HUMAN)	H0Y8K3,Q9UKY7	H0Y8K3_HUMAN Protein CDV3 homolog (Fragment) OS=Homo sapiens OX=9606 GN=CDV3 PE=1 SV=1,CDV3_HUMAN Protein CDV3 homolog OS=Homo sapiens OX=9606 GN=CDV3 PE=1 SV=1	Q9UKY7	3	4.26	4.26	4.26	65.96	1	1	1	1	3	3	0.0241935	0.070069	0.0175813	0.0509186	175.813	509.186	11.4	33.0165	20.9724	100	Doubtful
826	0	Single Protein	Q9BVK6	Transmembrane emp24 domain-containing protein 9 (TMED9_HUMAN)	Q9BVK6	TMED9_HUMAN Transmembrane emp24 domain-containing protein 9 OS=Homo sapiens OX=9606 GN=TMED9 PE=1 SV=2		5	4.68	4.68	4.68	88.09	1	1	1	1	3	2	0.00966184	0.0826367	0.00702118	0.0600515	70.2118	600.515	4.55266	38.9385	27.2602	100	Doubtful
827	0	Related Proteins	F8WDT8	ATP-dependent RNA helicase DDX54 (F8WDT8_HUMAN)	F8WDT8,G3V0G3,H7C3E9,Q9NY93	F8WDT8_HUMAN ATP-dependent RNA helicase DDX54 OS=Homo sapiens OX=9606 GN=DDX56 PE=1 SV=1,G3V0G3_HUMAN RNA helicase OS=Homo sapiens OX=9606 GN=DDX56 PE=1 SV=1,H7C3E9_HUMAN Probable ATP-dependent RNA helicase DDX56 (Fragment) OS=Homo sapiens OX=9606 GN=DDX56 PE=1 SV=1,DDX56_HUMAN Probable ATP-dependent RNA helicase DDX56 OS=Homo sapiens OX=9606 GN=DDX56 PE=1 SV=1	G3V0G3,H7C3E9,Q9NY93	7	7.57	7.57	7.57	77.84	1	1	1	1	3	3	0.0179641	0.128838	0.0130544	0.0936255	130.544	936.255	8.46469	60.7085	20.3298	100	Doubtful
828	0	Related Proteins	C9JFR7	Cytochrome c (Fragment) (C9JFR7_HUMAN)	C9JFR7,P99999	C9JFR7_HUMAN Cytochrome c (Fragment) OS=Homo sapiens OX=9606 GN=CYCS PE=1 SV=1,CYC_HUMAN Cytochrome c OS=Homo sapiens OX=9606 GN=CYCS PE=1 SV=2	P99999	7	13.86	13.86	13.86	81.19	1	1	1	1	3	3	0.0365854	0.122018	0.0265863	0.0886699	265.863	886.699	17.2391	57.4952	11.326	100	Doubtful
829	0	Related Proteins	P59998	Actin-related protein 2/3 complex subunit 4 (ARPC4_HUMAN)	F8WCF6,H7C0A3,P59998,R4GN08	F8WCF6_HUMAN Actin-related protein 2/3 complex subunit 4 OS=Homo sapiens OX=9606 GN=ARPC4-TTLL3 PE=3 SV=1,H7C0A3_HUMAN ARPC4-TTLL3 readthrough (Fragment) OS=Homo sapiens OX=9606 GN=ARPC4-TTLL3 PE=3 SV=1,ARPC4_HUMAN Actin-related protein 2/3 complex subunit 4 OS=Homo sapiens OX=9606 GN=ARPC4 PE=1 SV=3,R4GN08_HUMAN Actin-related protein 2/3 complex subunit 4 (Fragment) OS=Homo sapiens OX=9606 GN=AR…	F8WCF6,H7C0A3,R4GN08	3	4.76	4.76	4.76	86.9	1	1	1	1	3	1	0.00684932	0.105295	0.00497734	0.0765172	49.7734	765.172	3.2274	49.6152	19.6543	100	Doubtful
830	0	Related Proteins	J3KRP2	26S proteasome regulatory subunit 8 (Fragment) (J3KRP2_HUMAN)	J3KRP2,J3QLH6,J3QQM1,J3QRW1,J3QSA9,J3QSE0,P62195	J3KRP2_HUMAN 26S proteasome regulatory subunit 8 (Fragment) OS=Homo sapiens OX=9606 GN=PSMC5 PE=1 SV=1,J3QLH6_HUMAN 26S proteasome regulatory subunit 8 (Fragment) OS=Homo sapiens OX=9606 GN=PSMC5 PE=1 SV=1,J3QQM1_HUMAN 26S proteasome regulatory subunit 8 (Fragment) OS=Homo sapiens OX=9606 GN=PSMC5 PE=1 SV=1,J3QRW1_HUMAN 26S proteasome regulatory subunit 8 (Fragment) OS=Homo sapiens OX=9606 GN=PSM…	J3QLH6,J3QQM1,J3QRW1,J3QSA9,J3QSE0,P62195	17	5.81	5.81	5.81	85.89	1	1	1	1	3	2	0.00966184	0.0680004	0.00702118	0.0494154	70.2118	494.154	4.55266	32.0419	27.1775	100	Doubtful
831	0	Single Protein	Q5VW32	BRO1 domain-containing protein BROX (BROX_HUMAN)	Q5VW32	BROX_HUMAN BRO1 domain-containing protein BROX OS=Homo sapiens OX=9606 GN=BROX PE=1 SV=1		1	2.68	2.68	2.68	67.64	1	1	1	1	3	2	0.00662252	0.0502111	0.00481253	0.036488	48.1253	364.88	3.12054	23.6595	46.4467	100	Doubtful
832	0	Single Protein	P51665	26S proteasome non-ATPase regulatory subunit 7 (PSMD7_HUMAN)	P51665	PSMD7_HUMAN 26S proteasome non-ATPase regulatory subunit 7 OS=Homo sapiens OX=9606 GN=PSMD7 PE=1 SV=2		16	4.01	4.01	4.01	62.65	1	1	1	1	3	3	0.0108696	0.0481131	0.00789883	0.0349634	78.9883	349.634	5.12175	22.6709	37.0025	100	Doubtful
833	0	Related Proteins	H7C0R7	Cytochrome-b5 reductase (Fragment) (H7C0R7_HUMAN)	H7C0R7,Q9UHQ9	H7C0R7_HUMAN Cytochrome-b5 reductase (Fragment) OS=Homo sapiens OX=9606 GN=CYB5R1 PE=1 SV=1,NB5R1_HUMAN NADH-cytochrome b5 reductase 1 OS=Homo sapiens OX=9606 GN=CYB5R1 PE=1 SV=1	Q9UHQ9	1	3.54	3.54	3.54	64.6	1	1	1	1	3	3	0.0148515	0.0964782	0.0107925	0.07011	107.925	701.1	6.99803	45.4606	24.8881	100	Doubtful
834	0	Single Protein	P61970	Nuclear transport factor 2 (NTF2_HUMAN)	P61970	NTF2_HUMAN Nuclear transport factor 2 OS=Homo sapiens OX=9606 GN=NUTF2 PE=1 SV=1		16	11.02	0	11.02	54.33	1	1	1	1	3	2	0.0166667	0.333521	0.0121115	0.242367	121.115	2423.67	7.85335	157.156	14.469	100	Doubtful
835	0	Single Protein	P25788	Proteasome subunit alpha type-3 (PSA3_HUMAN)	P25788	PSA3_HUMAN Proteasome subunit alpha type-3 OS=Homo sapiens OX=9606 GN=PSMA3 PE=1 SV=2		14	5.49	5.49	5.49	67.84	1	1	1	1	3	3	0.017341	0.0771051	0.0126016	0.0560316	126.016	560.316	8.17111	36.332	28.4151	100	Doubtful
836	0	Single Protein	Q9BZQ8	Protein Niban 1 (NIBA1_HUMAN)	Q9BZQ8	NIBA1_HUMAN Protein Niban 1 OS=Homo sapiens OX=9606 GN=NIBAN1 PE=1 SV=1		1	1.51	1.51	1.51	45.37	1	1	1	1	3	2	0.00363636	0.0271359	0.00264252	0.0197194	26.4252	197.194	1.71346	12.7865	103.07	100	Doubtful
837	0	Single Protein	Q8WW12	PEST proteolytic signal-containing nuclear protein (PCNP_HUMAN)	Q8WW12	PCNP_HUMAN PEST proteolytic signal-containing nuclear protein OS=Homo sapiens OX=9606 GN=PCNP PE=1 SV=2		3	8.99	8.99	8.99	73.6	1	1	1	1	3	2	0.012987	0.0964782	0.00943756	0.07011	94.3756	701.1	6.11949	45.4606	18.9134	100	Doubtful
838	0	Single Protein	O15511	Actin-related protein 2/3 complex subunit 5 (ARPC5_HUMAN)	O15511	ARPC5_HUMAN Actin-related protein 2/3 complex subunit 5 OS=Homo sapiens OX=9606 GN=ARPC5 PE=1 SV=3		1	7.95	7.95	7.95	71.52	1	1	1	1	3	3	0.0229008	0.115884	0.0166418	0.084212	166.418	842.12	10.7909	54.6046	16.3103	100	Doubtful
839	0	Related Proteins	H0YFA4	Cysteine-rich protein 2 (Fragment) (H0YFA4_HUMAN)	H0YFA4,H0YHD8,P52943	H0YFA4_HUMAN Cysteine-rich protein 2 (Fragment) OS=Homo sapiens OX=9606 GN=CRIP2 PE=1 SV=1,H0YHD8_HUMAN Cysteine-rich protein 2 (Fragment) OS=Homo sapiens OX=9606 GN=CRIP2 PE=1 SV=1,CRIP2_HUMAN Cysteine-rich protein 2 OS=Homo sapiens OX=9606 GN=CRIP2 PE=1 SV=1	H0YHD8,P52943	14	9.9	9.9	9.9	39.58	1	1	1	1	3	3	0.0291262	0.105295	0.0211658	0.0765172	211.658	765.172	13.7243	49.6152	20.6971	100	Doubtful
840	0	Related Proteins	P63167	Dynein light chain 1, cytoplasmic (DYL1_HUMAN)	P63167,Q96FJ2	DYL1_HUMAN Dynein light chain 1, cytoplasmic OS=Homo sapiens OX=9606 GN=DYNLL1 PE=1 SV=1,DYL2_HUMAN Dynein light chain 2, cytoplasmic OS=Homo sapiens OX=9606 GN=DYNLL2 PE=1 SV=1	Q96FJ2	12	12.36	12.36	12.36	86.52	1	1	1	1	3	3	0.038961	0.193777	0.0283127	0.140816	283.127	1408.16	18.3585	91.3077	10.3591	100	Doubtful
841	0	Related Proteins	E7EQ72	Transmembrane emp24 domain-containing protein 2 (Fragment) (E7EQ72_HUMAN)	E7EQ72,F5GX39,Q15363	E7EQ72_HUMAN Transmembrane emp24 domain-containing protein 2 (Fragment) OS=Homo sapiens OX=9606 GN=TMED2 PE=1 SV=2,F5GX39_HUMAN Transmembrane emp24 domain-containing protein 2 OS=Homo sapiens OX=9606 GN=TMED2 PE=1 SV=1,TMED2_HUMAN Transmembrane emp24 domain-containing protein 2 OS=Homo sapiens OX=9606 GN=TMED2 PE=1 SV=1	F5GX39,Q15363	12	5.42	5.42	5.42	56.02	1	1	1	1	3	3	0.025641	0.165914	0.0186331	0.120569	186.331	1205.69	12.0821	78.179	18.4759	100	Doubtful
842	0	Related Proteins	H7C2Q2	H/ACA ribonucleoprotein complex subunit DKC1 (Fragment) (H7C2Q2_HUMAN)	H7C2Q2,O60832	H7C2Q2_HUMAN H/ACA ribonucleoprotein complex subunit DKC1 (Fragment) OS=Homo sapiens OX=9606 GN=DKC1 PE=1 SV=2,DKC1_HUMAN H/ACA ribonucleoprotein complex subunit DKC1 OS=Homo sapiens OX=9606 GN=DKC1 PE=1 SV=3	O60832	X	6.28	6.28	6.28	74.4	1	1	1	1	3	3	0.0167598	0.0826367	0.0121792	0.0600515	121.792	600.515	7.89722	38.9385	23.4751	100	Doubtful
843	0	Single Protein	Q9Y678	Coatomer subunit gamma-1 (COPG1_HUMAN)	Q9Y678	COPG1_HUMAN Coatomer subunit gamma-1 OS=Homo sapiens OX=9606 GN=COPG1 PE=1 SV=1		3	1.49	1.49	1.49	75.06	1	1	1	1	3	3	0.00424328	0.025068	0.00308356	0.0182167	30.8356	182.167	1.99944	11.8121	97.6555	100	Doubtful
844	0	Single Protein	Q9ULZ3	Apoptosis-associated speck-like protein containing a CARD (ASC_HUMAN)	Q9ULZ3	ASC_HUMAN Apoptosis-associated speck-like protein containing a CARD OS=Homo sapiens OX=9606 GN=PYCARD PE=1 SV=2		16	5.64	5.64	5.64	66.67	1	1	1	1	3	3	0.0230769	0.110336	0.0167698	0.0801805	167.698	801.805	10.8739	51.9906	21.6133	100	Doubtful
845	0	Unrelated Proteins	P51148	Ras-related protein Rab-5C (RAB5C_HUMAN)	K7EIP6,P51148	K7EIP6_HUMAN Uncharacterized protein (Fragment) OS=Homo sapiens OX=9606 PE=4 SV=1,RAB5C_HUMAN Ras-related protein Rab-5C OS=Homo sapiens OX=9606 GN=RAB5C PE=1 SV=2	K7EIP6	17	5.56	5.56	5.56	66.2	1	1	1	1	3	3	0.015544	0.100694	0.0112957	0.0731737	112.957	731.737	7.32436	47.4472	23.4678	100	Doubtful
846	0	Related Proteins	K7EIT2	Mitochondrial import inner membrane translocase subunit (K7EIT2_HUMAN)	K7EIT2,Q9Y5L4	K7EIT2_HUMAN Mitochondrial import inner membrane translocase subunit OS=Homo sapiens OX=9606 GN=TIMM13 PE=1 SV=1,TIM13_HUMAN Mitochondrial import inner membrane translocase subunit Tim13 OS=Homo sapiens OX=9606 GN=TIMM13 PE=1 SV=1	Q9Y5L4	19	12.5	12.5	12.5	86.25	1	1	1	1	3	3	0.0434783	0.211528	0.0315953	0.153716	315.953	1537.16	20.487	99.672	8.88807	100	Doubtful
847	0	Related Proteins	A0A0G2JJA7	Proteasome subunit beta (A0A0G2JJA7_HUMAN)	A0A0G2JJA7,A0A0G2JJQ0,A2ACR0,A2ACR1,P28065	A0A0G2JJA7_HUMAN Proteasome subunit beta OS=Homo sapiens OX=9606 GN=PSMB9 PE=1 SV=1,A0A0G2JJQ0_HUMAN Low molecular mass protein 2 (Fragment) OS=Homo sapiens OX=9606 GN=PSMB9 PE=1 SV=1,A2ACR0_HUMAN Low molecular mass protein 2 (Fragment) OS=Homo sapiens OX=9606 GN=PSMB9 PE=1 SV=1,A2ACR1_HUMAN Proteasome subunit beta OS=Homo sapiens OX=9606 GN=PSMB9 PE=1 SV=1,PSB9_HUMAN Proteasome subunit beta type…	A0A0G2JJQ0,A2ACR0,A2ACR1,P28065	6	5.1	5.1	5.1	52.55	1	1	1	1	3	3	0.0291262	0.178769	0.0211658	0.12991	211.658	1299.1	13.7243	84.2359	20.9283	100	Doubtful
848	0	Related Proteins	B5MCE7	Basic leucine zipper and W2 domain-containing protein 2 (B5MCE7_HUMAN)	B5MCE7,B5MCH7,E7ETZ4,E9PFD4,Q75MG1,Q9Y6E2	B5MCE7_HUMAN Basic leucine zipper and W2 domain-containing protein 2 OS=Homo sapiens OX=9606 GN=BZW2 PE=1 SV=1,B5MCH7_HUMAN Basic leucine zipper and W2 domain-containing protein 2 OS=Homo sapiens OX=9606 GN=BZW2 PE=1 SV=1,E7ETZ4_HUMAN Basic leucine zipper and W2 domain-containing protein 2 (Fragment) OS=Homo sapiens OX=9606 GN=BZW2 PE=1 SV=1,E9PFD4_HUMAN BZW2 protein OS=Homo sapiens OX=9606 GN=BZ…	B5MCH7,E7ETZ4,E9PFD4,Q75MG1,Q9Y6E2	7	4	4	4	76	1	1	1	1	3	3	0.0154639	0.0746078	0.0112375	0.0542169	112.375	542.169	7.28661	35.1553	26.1655	100	Doubtful
849	0	Related Proteins	C9JRZ8	Aldo-keto reductase family 1 member B15 (AK1BF_HUMAN)	C9JRZ8,P15121	AK1BF_HUMAN Aldo-keto reductase family 1 member B15 OS=Homo sapiens OX=9606 GN=AKR1B15 PE=1 SV=2,ALDR_HUMAN Aldo-keto reductase family 1 member B1 OS=Homo sapiens OX=9606 GN=AKR1B1 PE=1 SV=3	P15121	7	2.53	2.53	2.53	79.11	1	1	1	1	2	2	0.00716846	0.0624678	0.00520926	0.0453949	52.0926	453.949	3.37778	29.4349	36.5138	100	Doubtful
850	0	Single Protein	O95400	CD2 antigen cytoplasmic tail-binding protein 2 (CD2B2_HUMAN)	O95400	CD2B2_HUMAN CD2 antigen cytoplasmic tail-binding protein 2 OS=Homo sapiens OX=9606 GN=CD2BP2 PE=1 SV=1		16	4.11	4.11	4.11	45.75	1	1	1	1	2	2	0.00985222	0.0624678	0.00715953	0.0453949	71.5953	453.949	4.64237	29.4349	37.6232	100	Doubtful
851	0	Related Proteins	D6R9L0	Guanine nucleotide-binding protein subunit beta-2-like 1 (Fragment) (D6R9L0_HUMAN)	D6R9L0,D6R9Z1,D6RBD0,D6RFX4,D6RFZ9,D6RHH4,H0Y8W2,H0YAF8,H0YAM7,J3KPE3,P63244	D6R9L0_HUMAN Guanine nucleotide-binding protein subunit beta-2-like 1 (Fragment) OS=Homo sapiens OX=9606 GN=RACK1 PE=1 SV=1,D6R9Z1_HUMAN Guanine nucleotide-binding protein subunit beta-2-like 1 (Fragment) OS=Homo sapiens OX=9606 GN=RACK1 PE=1 SV=8,D6RBD0_HUMAN Guanine nucleotide-binding protein subunit beta-2-like 1 (Fragment) OS=Homo sapiens OX=9606 GN=RACK1 PE=1 SV=1,D6RFX4_HUMAN Guanine nucleo…	D6R9Z1,D6RBD0,D6RFX4,D6RFZ9,D6RHH4,H0Y8W2,H0YAF8,H0YAM7,J3KPE3,P63244	5	5.33	5.33	5.33	71.33	1	1	1	1	2	1	0.00374532	0.070069	0.00272169	0.0509186	27.2169	509.186	1.7648	33.0165	32.5532	100	Doubtful
852	0	Related Proteins	A8MYB8	Aldehyde dehydrogenase, dimeric NADP-preferring (A8MYB8_HUMAN)	A8MYB8,C9JKT2,C9JMC5,E9PNN6,I3L1H6,I3L3W9,I3L4E5,P30838	A8MYB8_HUMAN Aldehyde dehydrogenase, dimeric NADP-preferring OS=Homo sapiens OX=9606 GN=ALDH3A1 PE=1 SV=1,C9JKT2_HUMAN Aldehyde dehydrogenase, dimeric NADP-preferring (Fragment) OS=Homo sapiens OX=9606 GN=ALDH3A1 PE=1 SV=2,C9JMC5_HUMAN Aldehyde dehydrogenase, dimeric NADP-preferring (Fragment) OS=Homo sapiens OX=9606 GN=ALDH3A1 PE=1 SV=1,E9PNN6_HUMAN Aldehyde dehydrogenase, dimeric NADP-preferrin…	C9JKT2,C9JMC5,E9PNN6,I3L1H6,I3L3W9,I3L4E5,P30838	17	2.31	2.31	2.31	56.04	1	1	1	1	2	2	0.00819672	0.0642092	0.00595649	0.0466604	59.5649	466.604	3.8623	30.2554	43.2793	100	Doubtful
853	0	Related Proteins	A0A7P0T862	Nicotinamide phosphoribosyltransferase (A0A7P0T862_HUMAN)	A0A7P0T862,A0A7P0T895,A0A7P0T931,A0A7P0T973,A0A7P0T9I9,A0A7P0Z437,P43490	A0A7P0T862_HUMAN Nicotinamide phosphoribosyltransferase OS=Homo sapiens OX=9606 GN=NAMPT PE=1 SV=1,A0A7P0T895_HUMAN Nicotinamide phosphoribosyltransferase OS=Homo sapiens OX=9606 GN=NAMPT PE=1 SV=1,A0A7P0T931_HUMAN Nicotinamide phosphoribosyltransferase OS=Homo sapiens OX=9606 GN=NAMPT PE=1 SV=1,A0A7P0T973_HUMAN Nicotinamide phosphoribosyltransferase OS=Homo sapiens OX=9606 GN=NAMPT PE=1 SV=1,A0A…	A0A7P0T895,A0A7P0T931,A0A7P0T973,A0A7P0T9I9,A0A7P0Z437,P43490	7	2.23	2.23	2.23	72.77	1	1	1	1	2	2	0.00619195	0.053725	0.00449964	0.0390415	44.9964	390.415	2.91765	25.3153	44.8531	100	Doubtful
854	0	Related Proteins	A0A0U1RQF8	Succinate--CoA ligase [ADP-forming] subunit beta, mitochondrial (A0A0U1RQF8_HUMAN)	A0A0U1RQF8,A0A2R8Y5P6,A0A2R8Y6E6,A0A2R8Y6Y7,A0A2R8YDQ9,Q5T9Q5,Q9P2R7	A0A0U1RQF8_HUMAN Succinate--CoA ligase [ADP-forming] subunit beta, mitochondrial OS=Homo sapiens OX=9606 GN=SUCLA2 PE=1 SV=1,A0A2R8Y5P6_HUMAN Succinate--CoA ligase [ADP-forming] subunit beta, mitochondrial OS=Homo sapiens OX=9606 GN=SUCLA2 PE=1 SV=1,A0A2R8Y6E6_HUMAN Succinate--CoA ligase [ADP-forming] subunit beta, mitochondrial OS=Homo sapiens OX=9606 GN=SUCLA2 PE=1 SV=1,A0A2R8Y6Y7_HUMAN Succina…	A0A2R8Y5P6,A0A2R8Y6E6,A0A2R8Y6Y7,A0A2R8YDQ9,Q5T9Q5,Q9P2R7	13	5.24	5.24	5.24	73.3	1	1	1	1	2	1	0.00609756	0.0857111	0.00443105	0.0622856	44.3105	622.856	2.87318	40.3871	21.091	100	Doubtful
855	0	Related Proteins	F6T7Q3	Peptidylprolyl isomerase (F6T7Q3_HUMAN)	F6T7Q3,P62942,Q1JUQ5	F6T7Q3_HUMAN Peptidylprolyl isomerase OS=Homo sapiens OX=9606 GN=FKBP1A PE=1 SV=1,FKB1A_HUMAN Peptidyl-prolyl cis-trans isomerase FKBP1A OS=Homo sapiens OX=9606 GN=FKBP1A PE=1 SV=2,Q1JUQ5_HUMAN Peptidylprolyl isomerase OS=Homo sapiens OX=9606 GN=FKBP1A PE=1 SV=1	P62942,Q1JUQ5	20	13.59	13.59	13.59	57.28	1	1	1	1	2	2	0.0338983	0.178769	0.0246336	0.12991	246.336	1299.1	15.9729	84.2359	11.4168	100	Doubtful
856	0	Related Proteins	A0A0D9SFR4	PDZ and LIM domain protein 5 (Fragment) (A0A0D9SFR4_HUMAN)	A0A0D9SFR4,H0Y929,H0YBI4,Q96HC4	A0A0D9SFR4_HUMAN PDZ and LIM domain protein 5 (Fragment) OS=Homo sapiens OX=9606 GN=PDLIM5 PE=1 SV=4,H0Y929_HUMAN PDZ and LIM domain protein 5 (Fragment) OS=Homo sapiens OX=9606 GN=PDLIM5 PE=1 SV=1,H0YBI4_HUMAN PDZ and LIM domain protein 5 (Fragment) OS=Homo sapiens OX=9606 GN=PDLIM5 PE=1 SV=1,PDLI5_HUMAN PDZ and LIM domain protein 5 OS=Homo sapiens OX=9606 GN=PDLIM5 PE=1 SV=5	H0Y929,H0YBI4,Q96HC4	4	7.95	7.95	7.95	46.59	1	1	1	1	2	2	0.0190476	0.178769	0.0138418	0.12991	138.418	1299.1	8.97525	84.2359	17.7813	100	Doubtful
857	0	Related Proteins	M0QYE0	Endophilin-A2 (Fragment) (M0QYE0_HUMAN)	M0QYE0,M0R0I3,Q99961,Q99962	M0QYE0_HUMAN Endophilin-A2 (Fragment) OS=Homo sapiens OX=9606 GN=SH3GL1 PE=1 SV=8,M0R0I3_HUMAN Endophilin-A2 (Fragment) OS=Homo sapiens OX=9606 GN=SH3GL1 PE=1 SV=1,SH3G1_HUMAN Endophilin-A2 OS=Homo sapiens OX=9606 GN=SH3GL1 PE=1 SV=1,SH3G2_HUMAN Endophilin-A1 OS=Homo sapiens OX=9606 GN=SH3GL2 PE=1 SV=1	M0R0I3,Q99961,Q99962	19	9.38	9.38	9.38	85.16	1	1	1	1	2	2	0.0183486	0.122018	0.0133338	0.0886699	133.338	886.699	8.64589	57.4952	14.2364	100	Doubtful
858	0	Single Protein	P98179	RNA-binding protein 3 (RBM3_HUMAN)	P98179	RBM3_HUMAN RNA-binding protein 3 OS=Homo sapiens OX=9606 GN=RBM3 PE=1 SV=1		X	11.46	11.46	11.46	67.52	1	1	1	1	2	2	0.0188679	0.115884	0.0137112	0.084212	137.112	842.12	8.89058	54.6046	17.16	100	Doubtful
859	0	Single Protein	Q12874	Splicing factor 3A subunit 3 (SF3A3_HUMAN)	Q12874	SF3A3_HUMAN Splicing factor 3A subunit 3 OS=Homo sapiens OX=9606 GN=SF3A3 PE=1 SV=1		1	3.99	0	3.99	70.46	1	1	1	1	2	2	0.00498753	0.0329624	0.0036244	0.0239535	36.244	239.535	2.35013	15.5319	58.8123	100	Doubtful
860	0	Related Proteins	A0A0A0MSK5	Torsin-1A-interacting protein 1 (A0A0A0MSK5_HUMAN)	A0A0A0MSK5,H0YD16,J3KN66,Q5JTV8	A0A0A0MSK5_HUMAN Torsin-1A-interacting protein 1 OS=Homo sapiens OX=9606 GN=TOR1AIP1 PE=1 SV=1,H0YD16_HUMAN Torsin-1A-interacting protein 1 (Fragment) OS=Homo sapiens OX=9606 GN=TOR1AIP1 PE=1 SV=1,J3KN66_HUMAN Torsin-1A-interacting protein 1 OS=Homo sapiens OX=9606 GN=TOR1AIP1 PE=1 SV=1,TOIP1_HUMAN Torsin-1A-interacting protein 1 OS=Homo sapiens OX=9606 GN=TOR1AIP1 PE=1 SV=2	H0YD16,J3KN66,Q5JTV8	1	2.81	2.81	2.81	74.24	1	1	1	1	2	2	0.00544959	0.0404983	0.00396018	0.0294298	39.6018	294.298	2.56785	19.0828	52.3743	100	Doubtful
861	0	Related Proteins	F8WBE5	Transferrin receptor protein 1 (F8WBE5_HUMAN)	F8WBE5,P02786	F8WBE5_HUMAN Transferrin receptor protein 1 OS=Homo sapiens OX=9606 GN=TFRC PE=1 SV=1,TFR1_HUMAN Transferrin receptor protein 1 OS=Homo sapiens OX=9606 GN=TFRC PE=1 SV=2	P02786	3	17.28	17.28	17.28	91.36	1	1	1	1	2	1	0.0135135	0.333521	0.00982017	0.242367	98.2017	2423.67	6.36758	157.156	8.87527	100	Doubtful
862	0	Related Proteins	A0A087WU68	Polypyrimidine tract-binding protein 1 (Fragment) (A0A087WU68_HUMAN)	A0A087WU68,A0A0U1RRM4,A0A6Q8PEX4,A0A7I2V4H6,A0A7I2V621,A6NLN1,K7EK45,K7EKJ7,P26599	A0A087WU68_HUMAN Polypyrimidine tract-binding protein 1 (Fragment) OS=Homo sapiens OX=9606 GN=PTBP1 PE=1 SV=1,A0A0U1RRM4_HUMAN Polypyrimidine tract-binding protein 1 OS=Homo sapiens OX=9606 GN=PTBP1 PE=1 SV=1,A0A6Q8PEX4_HUMAN Polypyrimidine tract-binding protein 1 OS=Homo sapiens OX=9606 GN=PTBP1 PE=1 SV=1,A0A7I2V4H6_HUMAN Polypyrimidine tract-binding protein 1 OS=Homo sapiens OX=9606 GN=PTBP1 PE…	A0A0U1RRM4,A0A6Q8PEX4,A0A7I2V4H6,A0A7I2V621,A6NLN1,K7EK45,K7EKJ7,P26599	19	9.25	9.25	9.25	40.97	1	1	1	1	2	2	0.0162602	0.154782	0.0118161	0.112479	118.161	1124.79	7.6618	72.9334	23.6201	100	Doubtful
863	0	Related Proteins	A0A0D9SG25	Importin-5 (A0A0D9SG25_HUMAN)	A0A0D9SG25,C9J583,C9J875,C9JQT6,C9JXE0,C9JZ53,C9JZD8,E7EQT5,E7ESZ1,E7ETV3,E7ETV8,E7EV12,E7EWK4,E7EX05,F8WF30,O00410	A0A0D9SG25_HUMAN Importin-5 OS=Homo sapiens OX=9606 GN=IPO5 PE=1 SV=1,C9J583_HUMAN Importin-5 (Fragment) OS=Homo sapiens OX=9606 GN=IPO5 PE=1 SV=2,C9J875_HUMAN Importin-5 (Fragment) OS=Homo sapiens OX=9606 GN=IPO5 PE=1 SV=2,C9JQT6_HUMAN Importin-5 (Fragment) OS=Homo sapiens OX=9606 GN=IPO5 PE=1 SV=2,C9JXE0_HUMAN Importin-5 (Fragment) OS=Homo sapiens OX=9606 GN=IPO5 PE=1 SV=2,C9JZ53_HUMAN Importin…	C9J583,C9J875,C9JQT6,C9JXE0,C9JZ53,C9JZD8,E7EQT5,E7ESZ1,E7ETV3,E7ETV8,E7EV12,E7EWK4,E7EX05,F8WF30,O00410	13	39.68	39.68	39.68	38.1	1	1	1	1	2	2	0.0833333	0.584893	0.0605577	0.425037	605.577	4250.37	39.2667	275.602	6.98143	100	Doubtful
864	0	Related Proteins	A0A7I2V2S5	Ras GTPase-activating protein-binding protein 1 (A0A7I2V2S5_HUMAN)	A0A7I2V2S5,A0A7I2V3C4,A0A7I2V4Y8,A0A7I2V651,A0A7I2YQN9,A0A7I2YQU8,A0A7P0P2U7,E5RH00,E5RH42,E5RIF8,E5RJU8,Q13283	A0A7I2V2S5_HUMAN Ras GTPase-activating protein-binding protein 1 OS=Homo sapiens OX=9606 GN=G3BP1 PE=1 SV=1,A0A7I2V3C4_HUMAN Ras GTPase-activating protein-binding protein 1 OS=Homo sapiens OX=9606 GN=G3BP1 PE=1 SV=1,A0A7I2V4Y8_HUMAN Ras GTPase-activating protein-binding protein 1 OS=Homo sapiens OX=9606 GN=G3BP1 PE=1 SV=1,A0A7I2V651_HUMAN Ras GTPase-activating protein-binding protein 1 OS=Homo sa…	A0A7I2V3C4,A0A7I2V4Y8,A0A7I2V651,A0A7I2YQN9,A0A7I2YQU8,A0A7P0P2U7,E5RH00,E5RH42,E5RIF8,E5RJU8,Q13283	5	8.82	8.82	8.82	75.29	1	1	1	1	2	2	0.0129032	0.154782	0.00937667	0.112479	93.7667	1124.79	6.08001	72.9334	19.5759	100	Doubtful
865	0	Single Protein	Q9UI30	Multifunctional methyltransferase subunit TRM112-like protein (TR112_HUMAN)	Q9UI30	TR112_HUMAN Multifunctional methyltransferase subunit TRM112-like protein OS=Homo sapiens OX=9606 GN=TRMT112 PE=1 SV=1		11	9.6	9.6	9.6	90.4	1	1	1	1	2	2	0.0176991	0.193777	0.0128618	0.140816	128.618	1408.16	8.33984	91.3077	14.1903	100	Doubtful
866	0	Related Proteins	P08559	Pyruvate dehydrogenase E1 component subunit alpha, somatic form, mitochondrial (ODPA_HUMAN)	P08559,P29803,Q5JPT9,Q5JPU0,Q5JPU1,Q5JPU2	ODPA_HUMAN Pyruvate dehydrogenase E1 component subunit alpha, somatic form, mitochondrial OS=Homo sapiens OX=9606 GN=PDHA1 PE=1 SV=3,ODPAT_HUMAN Pyruvate dehydrogenase E1 component subunit alpha, testis-specific form, mitochondrial OS=Homo sapiens OX=9606 GN=PDHA2 PE=1 SV=1,Q5JPT9_HUMAN Pyruvate dehydrogenase E1 component subunit alpha, somatic form, mitochondrial (Fragment) OS=Homo sapiens OX=96…	P29803,Q5JPT9,Q5JPU0,Q5JPU1,Q5JPU2	X	3.33	3.33	3.33	57.95	1	1	1	1	2	2	0.00722022	0.0461834	0.00524688	0.0335612	52.4688	335.612	3.40217	21.7617	43.2676	100	Doubtful
867	0	Related Proteins	B8ZZJ0	Small ubiquitin-related modifier 1 (B8ZZJ0_HUMAN)	B8ZZJ0,B8ZZN6,B9A032,G2XKQ0,P63165	B8ZZJ0_HUMAN Small ubiquitin-related modifier 1 OS=Homo sapiens OX=9606 GN=SUMO1 PE=1 SV=1,B8ZZN6_HUMAN Small ubiquitin-related modifier 1 OS=Homo sapiens OX=9606 GN=SUMO1 PE=1 SV=1,B9A032_HUMAN Small ubiquitin-related modifier 1 OS=Homo sapiens OX=9606 GN=SUMO1 PE=1 SV=1,SUMO5_HUMAN Small ubiquitin-related modifier 5 OS=Homo sapiens OX=9606 GN=SUMO1P1 PE=1 SV=2,SUMO1_HUMAN Small ubiquitin-relate…	B8ZZN6,B9A032,G2XKQ0,P63165	2	20.69	0	20.69	82.76	1	1	1	1	2	1	0.0208333	0.232847	0.0151394	0.169208	151.394	1692.08	9.81668	109.718	6.68043	100	Doubtful
868	0	Related Proteins	H0Y2P0	CD44 antigen (Fragment) (H0Y2P0_HUMAN)	H0Y2P0,H0Y5E4,H0YCV9,H0YD13,H0YD17,H0YDW7,H0YDX6,P16070	H0Y2P0_HUMAN CD44 antigen (Fragment) OS=Homo sapiens OX=9606 GN=CD44 PE=1 SV=1,H0Y5E4_HUMAN CD44 antigen (Fragment) OS=Homo sapiens OX=9606 GN=CD44 PE=1 SV=1,H0YCV9_HUMAN CD44 antigen (Fragment) OS=Homo sapiens OX=9606 GN=CD44 PE=1 SV=2,H0YD13_HUMAN CD44 antigen OS=Homo sapiens OX=9606 GN=CD44 PE=1 SV=2,H0YD17_HUMAN CD44 antigen (Fragment) OS=Homo sapiens OX=9606 GN=CD44 PE=1 SV=8,H0YDW7_HUMAN CD…	H0Y5E4,H0YCV9,H0YD13,H0YD17,H0YDW7,H0YDX6,P16070	11	4.18	4.18	4.18	38.33	1	1	1	1	2	2	0.0123457	0.105295	0.00897151	0.0765172	89.7151	765.172	5.81729	49.6152	30.9329	100	Doubtful
869	0	Related Proteins	A0A7I2V385	Eukaryotic translation initiation factor 4H (A0A7I2V385_HUMAN)	A0A7I2V385,A0A7I2V4E4,Q15056	A0A7I2V385_HUMAN Eukaryotic translation initiation factor 4H OS=Homo sapiens OX=9606 GN=EIF4H PE=1 SV=1,A0A7I2V4E4_HUMAN Eukaryotic translation initiation factor 4H OS=Homo sapiens OX=9606 GN=EIF4H PE=1 SV=1,IF4H_HUMAN Eukaryotic translation initiation factor 4H OS=Homo sapiens OX=9606 GN=EIF4H PE=1 SV=5	A0A7I2V4E4,Q15056	7	6.6	6.6	6.6	71.07	1	1	1	1	2	2	0.0119048	0.0797752	0.0086511	0.057972	86.511	579.72	5.60953	37.5901	21.3514	100	Doubtful
870	0	Single Protein	Q9NX14	NADH dehydrogenase [ubiquinone] 1 beta subcomplex subunit 11, mitochondrial (NDUBB_HUMAN)	Q9NX14	NDUBB_HUMAN NADH dehydrogenase [ubiquinone] 1 beta subcomplex subunit 11, mitochondrial OS=Homo sapiens OX=9606 GN=NDUFB11 PE=1 SV=1		X	7.19	7.19	7.19	72.55	1	1	1	1	2	2	0.0148148	0.128838	0.0107658	0.0936255	107.658	936.255	6.98075	60.7085	17.3057	100	Doubtful
871	0	Single Protein	Q9UQ35	Serine/arginine repetitive matrix protein 2 (SRRM2_HUMAN)	Q9UQ35	SRRM2_HUMAN Serine/arginine repetitive matrix protein 2 OS=Homo sapiens OX=9606 GN=SRRM2 PE=1 SV=2		16	0.51	0.51	0.51	67.22	1	1	1	1	2	2	0.00102354	0.00401252	0.0007438	0.00291587	7.438	29.1587	0.482294	1.8907	299.438	100	Doubtful
872	0	Related Proteins	H0YNA5	Endopeptidase SP18 (Fragment) (H0YNA5_HUMAN)	H0YNA5,H0YNG3,H0YNX5,P67812	H0YNA5_HUMAN Endopeptidase SP18 (Fragment) OS=Homo sapiens OX=9606 GN=SEC11A PE=1 SV=1,H0YNG3_HUMAN Signal peptidase complex catalytic subunit SEC11 OS=Homo sapiens OX=9606 GN=SEC11A PE=1 SV=1,H0YNX5_HUMAN Signal peptidase complex catalytic subunit SEC11 (Fragment) OS=Homo sapiens OX=9606 GN=SEC11A PE=1 SV=1,SC11A_HUMAN Signal peptidase complex catalytic subunit SEC11A OS=Homo sapiens OX=9606 GN=…	H0YNG3,H0YNX5,P67812	15	5.93	5.93	5.93	69.63	1	1	1	1	2	2	0.0168067	0.145048	0.0122133	0.105405	122.133	1054.05	7.91934	68.3465	15.6385	100	Doubtful
873	0	Single Protein	Q96AG4	Leucine-rich repeat-containing protein 59 (LRC59_HUMAN)	Q96AG4	LRC59_HUMAN Leucine-rich repeat-containing protein 59 OS=Homo sapiens OX=9606 GN=LRRC59 PE=1 SV=1		17	4.23	4.23	4.23	73.62	1	1	1	1	2	1	0.004	0.0404983	0.00290677	0.0294298	29.0677	294.298	1.8848	19.0828	34.9089	100	Doubtful
874	0	Related Proteins	A0A0A0MSV9	Tapasin (A0A0A0MSV9_HUMAN)	A0A0A0MSV9,A0A0G2JH37,A0A0G2JKZ1,A2AB90,C9JA35,O15533,Q6P1N7	A0A0A0MSV9_HUMAN Tapasin OS=Homo sapiens OX=9606 GN=TAPBP PE=1 SV=1,A0A0G2JH37_HUMAN Tapasin OS=Homo sapiens OX=9606 GN=TAPBP PE=1 SV=1,A0A0G2JKZ1_HUMAN Tapasin OS=Homo sapiens OX=9606 GN=TAPBP PE=1 SV=1,A2AB90_HUMAN Tapasin OS=Homo sapiens OX=9606 GN=TAPBP PE=1 SV=1,C9JA35_HUMAN Tapasin (Fragment) OS=Homo sapiens OX=9606 GN=TAPBP PE=1 SV=1,TPSN_HUMAN Tapasin OS=Homo sapiens OX=9606 GN=TAPBP PE=1…	A0A0G2JH37,A0A0G2JKZ1,A2AB90,C9JA35,O15533,Q6P1N7	6	1.79	1.79	1.79	25.2	1	1	1	1	2	2	0.0110497	0.0746078	0.00802975	0.0542169	80.2975	542.169	5.20664	35.1553	53.8538	100	Doubtful
875	0	Related Proteins	B7Z7P8	Eukaryotic peptide chain release factor subunit 1 (B7Z7P8_HUMAN)	B7Z7P8,D6RCB3,D6RJE8,I3L492,P62495	B7Z7P8_HUMAN Eukaryotic peptide chain release factor subunit 1 OS=Homo sapiens OX=9606 GN=ETF1 PE=1 SV=1,D6RCB3_HUMAN Eukaryotic peptide chain release factor subunit 1 OS=Homo sapiens OX=9606 GN=ETF1 PE=1 SV=1,D6RJE8_HUMAN Eukaryotic peptide chain release factor subunit 1 (Fragment) OS=Homo sapiens OX=9606 GN=ETF1 PE=1 SV=8,I3L492_HUMAN Eukaryotic peptide chain release factor subunit 1 (Fragment)…	D6RCB3,D6RJE8,I3L492,P62495	5	3.07	3.07	3.07	76.36	1	1	1	1	2	2	0.00534759	0.0471285	0.00388605	0.034248	38.8605	342.48	2.51979	22.207	47.4462	100	Doubtful
876	0	Single Protein	P43686	26S proteasome regulatory subunit 6B (PRS6B_HUMAN)	P43686	PRS6B_HUMAN 26S proteasome regulatory subunit 6B OS=Homo sapiens OX=9606 GN=PSMC4 PE=1 SV=2		19	2.87	2.87	2.87	64.11	1	1	1	1	2	2	0.00746269	0.0491397	0.00542308	0.0357095	54.2308	357.095	3.51642	23.1547	47.3365	100	Doubtful
877	0	Related Proteins	H0Y4Q3	Ran GTPase-activating protein 1 (Fragment) (H0Y4Q3_HUMAN)	H0Y4Q3,P46060	H0Y4Q3_HUMAN Ran GTPase-activating protein 1 (Fragment) OS=Homo sapiens OX=9606 GN=RANGAP1 PE=1 SV=1,RAGP1_HUMAN Ran GTPase-activating protein 1 OS=Homo sapiens OX=9606 GN=RANGAP1 PE=1 SV=1	P46060	22	3.95	3.95	3.95	49.41	1	1	1	1	2	2	0.013245	0.089023	0.00962506	0.0646923	96.2506	646.923	6.24107	41.9477	26.89	100	Doubtful
878	0	Related Proteins	A0A2R8YFH5	Protein transport protein SEC23 (A0A2R8YFH5_HUMAN)	A0A2R8YFH5,Q15437,Q5QPE2	A0A2R8YFH5_HUMAN Protein transport protein SEC23 OS=Homo sapiens OX=9606 GN=SEC23B PE=1 SV=1,SC23B_HUMAN Protein transport protein Sec23B OS=Homo sapiens OX=9606 GN=SEC23B PE=1 SV=2,Q5QPE2_HUMAN Protein transport protein SEC23 (Fragment) OS=Homo sapiens OX=9606 GN=SEC23B PE=1 SV=1	Q15437,Q5QPE2	20	1.74	1.74	1.74	65.55	1	1	1	1	2	1	0.00184502	0.0344414	0.00134076	0.0250283	13.4076	250.283	0.869374	16.2288	84.4185	100	Doubtful
879	0	Related Proteins	A0A7I2V2L6	Helix-destabilizing protein (A0A7I2V2L6_HUMAN)	A0A2R8Y4L2,A0A7I2V2L6,A0A7I2V2Z4,A0A7I2V3C7,A0A7I2V3R8,A0A7I2V3W0,A0A7I2V3W4,A0A7I2V4M0,A0A7I2YQV3,A0A7I2YQX9,F8VYN5,F8VZ49,F8W646,F8W6I7,P09651	RA1L3_HUMAN Heterogeneous nuclear ribonucleoprotein A1-like 3 OS=Homo sapiens OX=9606 GN=HNRNPA1L3 PE=4 SV=1,A0A7I2V2L6_HUMAN Helix-destabilizing protein OS=Homo sapiens OX=9606 GN=HNRNPA1 PE=1 SV=1,A0A7I2V2Z4_HUMAN Heterogeneous nuclear ribonucleoprotein A1 (Fragment) OS=Homo sapiens OX=9606 GN=HNRNPA1 PE=1 SV=1,A0A7I2V3C7_HUMAN Heterogeneous nuclear ribonucleoprotein A1 (Fragment) OS=Homo sapie…	A0A2R8Y4L2,A0A7I2V2Z4,A0A7I2V3C7,A0A7I2V3R8,A0A7I2V3W0,A0A7I2V3W4,A0A7I2V4M0,A0A7I2YQV3,A0A7I2YQX9,F8VYN5,F8VZ49,F8W646,F8W6I7,P09651	12	9.5	9.5	9.5	86.36	1	1	1	1	2	2	0.00956938	0.070069	0.00695399	0.0509186	69.5399	509.186	4.5091	33.0165	26.6821	100	Doubtful
880	0	Single Protein	Q9BW60	Elongation of very long chain fatty acids protein 1 (ELOV1_HUMAN)	Q9BW60	ELOV1_HUMAN Elongation of very long chain fatty acids protein 1 OS=Homo sapiens OX=9606 GN=ELOVL1 PE=1 SV=1		1	4.66	4.66	4.66	27.6	1	1	1	1	2	2	0.0155039	0.110336	0.0112665	0.0801805	112.665	801.805	7.30544	51.9906	32.6408	100	Doubtful
881	0	Related Proteins	A0A2R8Y3N3	Histidine--tRNA ligase (A0A2R8Y3N3_HUMAN)	A0A2R8Y3N3,A0A2R8Y5P7,A0A2R8Y6I1,A0A6Q8PF07,A0A6Q8PF47,A0A6Q8PFF2,A0A6Q8PHA5,A0A6Q8PHE3,B4DDD8,B4DQ67,B4E1C5,D6RB22,D6RJE6,E7ETE2,P12081,P49590	A0A2R8Y3N3_HUMAN Histidine--tRNA ligase OS=Homo sapiens OX=9606 GN=HARS2 PE=1 SV=1,A0A2R8Y5P7_HUMAN Histidine--tRNA ligase OS=Homo sapiens OX=9606 GN=HARS2 PE=1 SV=1,A0A2R8Y6I1_HUMAN Histidine--tRNA ligase OS=Homo sapiens OX=9606 GN=HARS2 PE=1 SV=1,A0A6Q8PF07_HUMAN Histidine--tRNA ligase OS=Homo sapiens OX=9606 GN=HARS1 PE=1 SV=1,A0A6Q8PF47_HUMAN Histidine--tRNA ligase, cytoplasmic OS=Homo sapien…	A0A2R8Y5P7,A0A2R8Y6I1,A0A6Q8PF07,A0A6Q8PF47,A0A6Q8PFF2,A0A6Q8PHA5,A0A6Q8PHE3,B4DDD8,B4DQ67,B4E1C5,D6RB22,D6RJE6,E7ETE2,P12081,P49590	5	1.9	1.9	1.9	69.56	1	1	1	1	1	1	0.00265957	0.0372251	0.00193269	0.0270512	19.3269	270.512	1.25319	17.5405	53.2018	100	Doubtful
882	0	Related Proteins	H7BYK1	Testin (Fragment) (H7BYK1_HUMAN)	H7BYK1,Q9UGI8	H7BYK1_HUMAN Testin (Fragment) OS=Homo sapiens OX=9606 GN=TES PE=1 SV=1,TES_HUMAN Testin OS=Homo sapiens OX=9606 GN=TES PE=1 SV=1	Q9UGI8	7	6.25	6.25	6.25	50	1	1	1	1	1	1	0.00704225	0.115884	0.00511755	0.084212	51.1755	842.12	3.31832	54.6046	21.9736	100	Doubtful
883	0	Related Proteins	C9JQV0	Uncharacterized protein C7orf50 (Fragment) (C9JQV0_HUMAN)	C9JQV0,H7C0T1,H7C2R9,Q9BRJ6	C9JQV0_HUMAN Uncharacterized protein C7orf50 (Fragment) OS=Homo sapiens OX=9606 GN=C7orf50 PE=1 SV=1,H7C0T1_HUMAN Uncharacterized protein C7orf50 (Fragment) OS=Homo sapiens OX=9606 GN=C7orf50 PE=1 SV=1,H7C2R9_HUMAN Uncharacterized protein C7orf50 (Fragment) OS=Homo sapiens OX=9606 GN=C7orf50 PE=1 SV=1,CG050_HUMAN Uncharacterized protein C7orf50 OS=Homo sapiens OX=9606 GN=C7orf50 PE=1 SV=1	H7C0T1,H7C2R9,Q9BRJ6	7	6.25	6.25	6.25	80.21	1	1	1	1	1	1	0.00649351	0.0608184	0.00471878	0.0441962	47.1878	441.962	3.05975	28.6577	21.8697	100	Doubtful
884	0	Single Protein	Q9Y2S6	Translation machinery-associated protein 7 (TMA7_HUMAN)	Q9Y2S6	TMA7_HUMAN Translation machinery-associated protein 7 OS=Homo sapiens OX=9606 GN=TMA7 PE=1 SV=1		3	15.63	15.63	15.63	70.31	1	1	1	1	1	1	0.0222222	0.122018	0.0161487	0.0886699	161.487	886.699	10.4711	57.4952	7.06193	100	Doubtful
885	0	Related Proteins	C9IZ41	Zyxin (Fragment) (C9IZ41_HUMAN)	C9IZ41,H0Y2Y8,Q15942	C9IZ41_HUMAN Zyxin (Fragment) OS=Homo sapiens OX=9606 GN=ZYX PE=1 SV=1,H0Y2Y8_HUMAN Zyxin (Fragment) OS=Homo sapiens OX=9606 GN=ZYX PE=1 SV=1,ZYX_HUMAN Zyxin OS=Homo sapiens OX=9606 GN=ZYX PE=1 SV=1	H0Y2Y8,Q15942	7	11.59	0	11.59	33.54	1	1	1	1	1	1	0.0128205	0.29155	0.00931657	0.211867	93.1657	2118.67	6.04104	137.378	17.0435	100	Doubtful
[truncated: 6,534 more rows]
