# Supplementary material for: Comparative proteoinformatics revealed the essentials of SDS impact on HaCaT keratinocytes
Source: Sci Rep. 2022 Dec 12;12:21437. doi: 10.1038/s41598-022-25934-4 (PMC9744838; doi:10.1038/s41598-022-25934-4)
Supplement: Supplementary file 5 — Supplementary Information 5. [file 41598_2022_25934_MOESM5_ESM.xlsx]

## Sheet: Osmotic-shock-SDS
Supplementary Table S4. The list of proteins identified using SearchGUI in SDS-exposed HaCaT keratinocytes processed by Protocol 2 (H2O-based osmotic shock). Corresponds to the data available via ProteomeXchange with identifier PXD035202.
##	Starred	Protein Inference	Main Accession	Description	Protein Group	Descriptions	Secondary Accessions	Chromosome	Validated Coverage [%]	Confident Coverage [%]	All Coverage [%]	Possible Coverage [%]	#Peptides	#Validated Peptides	#Unique Peptides	#Validated Unique Peptides	#PSMs	#Validated PSMs	Spectrum Counting NSAF	Spectrum Counting emPAI	Spectrum Counting NSAF [%]	Spectrum Counting emPAI [%]	Spectrum Counting NSAF [ppm]	Spectrum Counting emPAI [ppm]	Spectrum Counting NSAF [fmol]	Spectrum Counting emPAI [fmol]	MW [kDa]	Confidence [%]	Validation
1	0	Single Protein	Q09666	Neuroblast differentiation-associated protein AHNAK (AHNK_HUMAN)	Q09666	AHNK_HUMAN Neuroblast differentiation-associated protein AHNAK OS=Homo sapiens OX=9606 GN=AHNAK PE=1 SV=2		11	56.47	55.35	59.66	82.6	192	173	190	172	1356	1243	0.191036	0.586586	0.0833313	0.255873	833.313	2558.73	51.0697	156.812	628.699	100	Confident
2	0	Single Protein	Q15149	Plectin (PLEC_HUMAN)	Q15149	PLEC_HUMAN Plectin OS=Homo sapiens OX=9606 GN=PLEC PE=1 SV=3		8	22.59	19.66	26.94	79.68	105	85	29	24	455	402	0.09594	0.328517	0.0418497	0.143302	418.497	1433.02	25.6477	87.8226	531.466	100	Confident
3	0	Single Protein	P35579	Myosin-9 (MYH9_HUMAN)	P35579	MYH9_HUMAN Myosin-9 OS=Homo sapiens OX=9606 GN=MYH9 PE=1 SV=4		22	45.92	44.9	51.68	79.64	95	75	68	54	594	542	0.328849	0.695734	0.143446	0.303484	1434.46	3034.84	87.9113	185.991	226.392	100	Confident
4	0	Single Protein	P15924	Desmoplakin (DESP_HUMAN)	P15924	DESP_HUMAN Desmoplakin OS=Homo sapiens OX=9606 GN=DSP PE=1 SV=3		6	28.98	27.93	37.55	79.83	83	64	82	63	355	305	0.130547	0.387466	0.0569456	0.169015	569.456	1690.15	34.8992	103.581	331.569	100	Confident
5	0	Related Proteins	A0A804HK76	Filamin-B (A0A804HK76_HUMAN)	A0A804HK76,E7EN95,O75369	A0A804HK76_HUMAN Filamin-B OS=Homo sapiens OX=9606 GN=FLNB PE=1 SV=1,E7EN95_HUMAN Filamin-B OS=Homo sapiens OX=9606 GN=FLNB PE=1 SV=1,FLNB_HUMAN Filamin-B OS=Homo sapiens OX=9606 GN=FLNB PE=1 SV=2	E7EN95,O75369	3	26.39	23.38	32.79	70.73	58	45	10	6	325	280	0.136694	0.53174	0.059627	0.231949	596.27	2319.49	36.5425	142.15	273.854	100	Confident
6	0	Single Protein	P13647	Keratin, type II cytoskeletal 5 (K2C5_HUMAN)	P13647	K2C5_HUMAN Keratin, type II cytoskeletal 5 OS=Homo sapiens OX=9606 GN=KRT5 PE=1 SV=3		12	60	60	64.07	58.31	55	53	2	2	1261	1224	2.73874	5.1808	1.19466	2.2599	11946.6	22599	732.147	1384.98	62.34	100	Confident
7	0	Related Proteins	A0A6Q8PFJ0	Prelamin-A/C (A0A6Q8PFJ0_HUMAN)	A0A6Q8PFJ0,P02545	A0A6Q8PFJ0_HUMAN Prelamin-A/C OS=Homo sapiens OX=9606 GN=LMNA PE=1 SV=1,LMNA_HUMAN Prelamin-A/C OS=Homo sapiens OX=9606 GN=LMNA PE=1 SV=1	P02545	1	58.44	58.44	59.67	75.72	54	52	3	3	935	895	1.04369	1.80722	0.455263	0.78832	4552.63	7883.2	279.008	483.123	80.8542	100	Confident
8	0	Single Protein	P08729	Keratin, type II cytoskeletal 7 (K2C7_HUMAN)	P08729	K2C7_HUMAN Keratin, type II cytoskeletal 7 OS=Homo sapiens OX=9606 GN=KRT7 PE=1 SV=5		12	65.03	65.03	65.25	71.22	53	51	31	31	1175	1106	2.21898	6.07946	0.967935	2.6519	9679.35	26519	593.201	1625.22	51.3543	100	Confident
9	0	Single Protein	Q9NZM1	Myoferlin (MYOF_HUMAN)	Q9NZM1	MYOF_HUMAN Myoferlin OS=Homo sapiens OX=9606 GN=MYOF PE=1 SV=1		10	29.31	28.53	32.95	74.67	53	44	22	19	265	241	0.14849	0.502128	0.0647726	0.219032	647.726	2190.32	39.696	134.234	234.561	100	Confident
10	0	Related Proteins	P21333	Filamin-A (FLNA_HUMAN)	P21333,Q60FE5	FLNA_HUMAN Filamin-A OS=Homo sapiens OX=9606 GN=FLNA PE=1 SV=4,Q60FE5_HUMAN Filamin-A OS=Homo sapiens OX=9606 GN=FLNA PE=1 SV=1	Q60FE5	X	21.23	20.7	27.16	64.79	51	38	15	11	263	235	0.100192	0.437727	0.0437045	0.190939	437.045	1909.39	26.7844	117.018	280.564	100	Confident
11	0	Single Protein	P02538	Keratin, type II cytoskeletal 6A (K2C6A_HUMAN)	P02538	K2C6A_HUMAN Keratin, type II cytoskeletal 6A OS=Homo sapiens OX=9606 GN=KRT6A PE=1 SV=3		12	60.64	55.85	63.65	60.99	49	43	8	7	824	793	1.51441	3.3832	0.660598	1.47577	6605.98	14757.7	404.849	904.431	60.0083	100	Confident
12	0	Single Protein	P05787	Keratin, type II cytoskeletal 8 (K2C8_HUMAN)	P05787	K2C8_HUMAN Keratin, type II cytoskeletal 8 OS=Homo sapiens OX=9606 GN=KRT8 PE=1 SV=7		12	63.98	63.98	65.63	70.6	46	42	20	20	1048	980	1.94526	3.53158	0.848536	1.5405	8485.36	15405	520.026	944.099	53.6711	100	Confident
13	0	Single Protein	P02533	Keratin, type I cytoskeletal 14 (K1C14_HUMAN)	P02533	K1C14_HUMAN Keratin, type I cytoskeletal 14 OS=Homo sapiens OX=9606 GN=KRT14 PE=1 SV=4		17	54.45	54.45	63.14	76.06	44	38	19	14	930	865	1.56588	3.90805	0.683047	1.70472	6830.47	17047.2	418.606	1044.74	51.5294	100	Confident
14	0	Single Protein	P13639	Elongation factor 2 (EF2_HUMAN)	P13639	EF2_HUMAN Elongation factor 2 OS=Homo sapiens OX=9606 GN=EEF2 PE=1 SV=4		19	53.61	53.61	57.11	71.91	42	38	41	37	343	313	0.46503	1.30094	0.202849	0.567478	2028.49	5674.78	124.316	347.78	95.2769	100	Confident
15	0	Single Protein	O43707	Alpha-actinin-4 (ACTN4_HUMAN)	O43707	ACTN4_HUMAN Alpha-actinin-4 OS=Homo sapiens OX=9606 GN=ACTN4 PE=1 SV=2		19	53.02	53.02	55.65	77.39	41	36	1	1	248	218	0.249089	1.21898	0.108654	0.531729	1086.54	5317.29	66.5891	325.871	104.788	100	Confident
16	0	Related Proteins	A0A0G2JIW1	Heat shock 70 kDa protein 1B (A0A0G2JIW1_HUMAN)	A0A0G2JIW1,P0DMV8,P0DMV9	A0A0G2JIW1_HUMAN Heat shock 70 kDa protein 1B OS=Homo sapiens OX=9606 GN=HSPA1B PE=1 SV=1,HS71A_HUMAN Heat shock 70 kDa protein 1A OS=Homo sapiens OX=9606 GN=HSPA1A PE=1 SV=1,HS71B_HUMAN Heat shock 70 kDa protein 1B OS=Homo sapiens OX=9606 GN=HSPA1B PE=1 SV=1	P0DMV8,P0DMV9	6	65.89	54.52	70.56	66.04	40	37	8	8	644	602	1.08732	1.86279	0.474295	0.812564	4742.95	8125.64	290.673	497.981	70.0661	100	Confident
17	0	Single Protein	P19013	Keratin, type II cytoskeletal 4 (K2C4_HUMAN)	P19013	K2C4_HUMAN Keratin, type II cytoskeletal 4 OS=Homo sapiens OX=9606 GN=KRT4 PE=1 SV=5		12	61.35	61.35	61.35	60.38	37	36	24	24	889	833	1.56011	2.89192	0.680531	1.26148	6805.31	12614.8	417.064	773.097	56.1093	100	Confident
18	0	Related Proteins	B4DNK4	Pyruvate kinase (B4DNK4_HUMAN)	B4DNK4,P14618	B4DNK4_HUMAN Pyruvate kinase OS=Homo sapiens OX=9606 GN=PKM PE=1 SV=1,KPYM_HUMAN Pyruvate kinase PKM OS=Homo sapiens OX=9606 GN=PKM PE=1 SV=4	P14618	15	67.61	67.61	73.3	81.62	37	30	5	3	853	818	2.04826	2.59381	0.893464	1.13144	8934.64	11314.4	547.561	693.405	49.8659	100	Confident
19	0	Related Proteins	A0A7P0TB36	78 kDa glucose-regulated protein (A0A7P0TB36_HUMAN)	A0A7P0TB36,P11021	A0A7P0TB36_HUMAN 78 kDa glucose-regulated protein OS=Homo sapiens OX=9606 GN=HSPA5 PE=1 SV=1,BIP_HUMAN Endoplasmic reticulum chaperone BiP OS=Homo sapiens OX=9606 GN=HSPA5 PE=1 SV=2	P11021	9	56.02	56.02	56.02	72.07	37	36	6	6	743	715	0.89755	1.65173	0.391518	0.720496	3915.18	7204.96	239.942	441.557	68.9687	100	Confident
20	0	Related Proteins	A0A2R8Y6G6	2-phospho-D-glycerate hydro-lyase (A0A2R8Y6G6_HUMAN)	A0A2R8Y6G6,P06733	A0A2R8Y6G6_HUMAN 2-phospho-D-glycerate hydro-lyase OS=Homo sapiens OX=9606 GN=ENO1 PE=1 SV=1,ENOA_HUMAN Alpha-enolase OS=Homo sapiens OX=9606 GN=ENO1 PE=1 SV=2	P06733	1	76.04	76.04	76.04	81.34	37	35	17	17	678	640	1.67277	3.57486	0.729676	1.55938	7296.76	15593.8	447.183	955.667	47.2973	100	Confident
21	0	Single Protein	P49327	Fatty acid synthase (FAS_HUMAN)	P49327	FAS_HUMAN Fatty acid synthase OS=Homo sapiens OX=9606 GN=FASN PE=1 SV=3		17	14.46	14.46	19.47	66.31	37	27	1	1	131	108	0.0578919	0.340783	0.0252528	0.148652	252.528	1486.52	15.4762	91.1016	273.254	100	Confident
22	0	Single Protein	P08238	Heat shock protein HSP 90-beta (HS90B_HUMAN)	P08238	HS90B_HUMAN Heat shock protein HSP 90-beta OS=Homo sapiens OX=9606 GN=HSP90AB1 PE=1 SV=4		6	45.44	45.44	48.9	68.37	36	31	10	8	460	427	0.510077	0.960888	0.222499	0.419146	2224.99	4191.46	136.359	256.874	83.2121	100	Confident
23	0	Single Protein	P13646	Keratin, type I cytoskeletal 13 (K1C13_HUMAN)	P13646	K1C13_HUMAN Keratin, type I cytoskeletal 13 OS=Homo sapiens OX=9606 GN=KRT13 PE=1 SV=4		17	66.38	66.38	66.38	74.67	35	35	1	1	1260	1194	2.15473	4.36002	0.939907	1.90187	9399.07	19018.7	576.023	1165.57	49.5574	100	Confident
24	0	Related Proteins	Q3BDU5	Prelamin-A/C (Q3BDU5_HUMAN)	Q3BDU5,Q5TCI8	Q3BDU5_HUMAN Prelamin-A/C OS=Homo sapiens OX=9606 GN=LMNA PE=1 SV=1,Q5TCI8_HUMAN Prelamin-A/C OS=Homo sapiens OX=9606 GN=LMNA PE=1 SV=1	Q5TCI8	1	53.18	53.18	53.18	82.14	35	34	1	1	619	585	0.735625	1.43424	0.320885	0.625626	3208.85	6256.26	196.655	383.416	55.6048	100	Confident
25	0	Single Protein	P07900	Heat shock protein HSP 90-alpha (HS90A_HUMAN)	P07900	HS90A_HUMAN Heat shock protein HSP 90-alpha OS=Homo sapiens OX=9606 GN=HSP90AA1 PE=1 SV=5		14	47.27	44.4	47.81	67.62	34	33	12	12	516	483	0.690019	1.00795	0.300991	0.439674	3009.91	4396.74	184.463	269.455	84.6067	100	Confident
26	0	Single Protein	Q01082	Spectrin beta chain, non-erythrocytic 1 (SPTB2_HUMAN)	Q01082	SPTB2_HUMAN Spectrin beta chain, non-erythrocytic 1 OS=Homo sapiens OX=9606 GN=SPTBN1 PE=1 SV=2		2	11.29	11.29	19.67	82.45	34	20	2	2	66	48	0.0229541	0.150736	0.0100127	0.065752	100.127	657.52	6.13632	40.2962	274.439	100	Confident
27	0	Single Protein	P19012	Keratin, type I cytoskeletal 15 (K1C15_HUMAN)	P19012	K1C15_HUMAN Keratin, type I cytoskeletal 15 OS=Homo sapiens OX=9606 GN=KRT15 PE=1 SV=3		17	62.06	62.06	71.49	75	33	28	5	4	734	684	0.886298	3.06159	0.38661	1.33549	3866.1	13354.9	236.934	818.454	49.1811	100	Confident
28	0	Related Proteins	A0A7P0TAI0	78 kDa glucose-regulated protein (A0A7P0TAI0_HUMAN)	A0A7P0TAI0,P11021	A0A7P0TAI0_HUMAN 78 kDa glucose-regulated protein OS=Homo sapiens OX=9606 GN=HSPA5 PE=1 SV=1,BIP_HUMAN Endoplasmic reticulum chaperone BiP OS=Homo sapiens OX=9606 GN=HSPA5 PE=1 SV=2	P11021	9	55.52	55.52	55.52	72.4	33	32	2	2	665	640	0.735426	1.48349	0.320798	0.647107	3207.98	6471.07	196.602	396.581	68.0501	100	Confident
29	0	Single Protein	P22314	Ubiquitin-like modifier-activating enzyme 1 (UBA1_HUMAN)	P22314	UBA1_HUMAN Ubiquitin-like modifier-activating enzyme 1 OS=Homo sapiens OX=9606 GN=UBA1 PE=1 SV=3		X	33.74	31.47	47.45	69.75	33	24	15	10	176	148	0.178832	0.757511	0.0780078	0.330431	780.078	3304.31	47.8072	202.505	117.774	100	Confident
30	0	Single Protein	P08727	Keratin, type I cytoskeletal 19 (K1C19_HUMAN)	P08727	K1C19_HUMAN Keratin, type I cytoskeletal 19 OS=Homo sapiens OX=9606 GN=KRT19 PE=1 SV=4		17	75.25	70	75.25	81.5	32	32	5	5	1134	1091	2.31638	3.96195	1.01042	1.72823	10104.2	17282.3	619.239	1059.15	44.0791	100	Confident
31	0	Related Proteins	A0A087WT78	Endoplasmin (A0A087WT78_HUMAN)	A0A087WT78,A0A7P0T917,A0A7P0TAE1,A0A7P0TAT8,H0YIV0,P14625	A0A087WT78_HUMAN Endoplasmin OS=Homo sapiens OX=9606 GN=HSP90B1 PE=1 SV=1,A0A7P0T917_HUMAN Endoplasmin OS=Homo sapiens OX=9606 GN=HSP90B1 PE=1 SV=1,A0A7P0TAE1_HUMAN Endoplasmin OS=Homo sapiens OX=9606 GN=HSP90B1 PE=1 SV=1,A0A7P0TAT8_HUMAN Endoplasmin OS=Homo sapiens OX=9606 GN=HSP90B1 PE=1 SV=1,H0YIV0_HUMAN Endoplasmin OS=Homo sapiens OX=9606 GN=HSP90B1 PE=1 SV=2,ENPL_HUMAN Endoplasmin OS=Homo sa…	A0A7P0T917,A0A7P0TAE1,A0A7P0TAT8,H0YIV0,P14625	12	46.47	46.47	49.53	76.7	32	28	1	1	245	229	0.177807	0.826763	0.0775605	0.36064	775.605	3606.4	47.5331	221.019	86.5363	100	Confident
32	0	Single Protein	P30101	Protein disulfide-isomerase A3 (PDIA3_HUMAN)	P30101	PDIA3_HUMAN Protein disulfide-isomerase A3 OS=Homo sapiens OX=9606 GN=PDIA3 PE=1 SV=4		15	62.97	62.97	66.34	80.4	31	28	22	20	399	371	0.913793	1.51189	0.398603	0.659495	3986.03	6594.95	244.284	404.173	56.7467	100	Confident
33	0	Related Proteins	A0A087WVQ6	Clathrin heavy chain (A0A087WVQ6_HUMAN)	A0A087WVQ6,Q00610	A0A087WVQ6_HUMAN Clathrin heavy chain OS=Homo sapiens OX=9606 GN=CLTC PE=1 SV=1,CLH1_HUMAN Clathrin heavy chain 1 OS=Homo sapiens OX=9606 GN=CLTC PE=1 SV=5	Q00610	17	23.29	23.29	26.15	72.42	31	27	16	13	163	145	0.102345	0.435413	0.0446438	0.18993	446.438	1899.3	27.36	116.399	191.936	100	Confident
34	0	Single Protein	P68371	Tubulin beta-4B chain (TBB4B_HUMAN)	P68371	TBB4B_HUMAN Tubulin beta-4B chain OS=Homo sapiens OX=9606 GN=TUBB4B PE=1 SV=1		9	66.97	66.97	66.97	58.65	30	30	1	1	726	690	1.49477	5.46861	0.652031	2.38544	6520.31	23854.4	399.598	1461.92	49.799	100	Confident
35	0	Single Protein	P14923	Junction plakoglobin (PLAK_HUMAN)	P14923	PLAK_HUMAN Junction plakoglobin OS=Homo sapiens OX=9606 GN=JUP PE=1 SV=3		17	48.59	48.59	54.36	66.98	30	27	25	22	370	339	0.511339	1.60246	0.22305	0.699006	2230.5	6990.06	136.696	428.387	81.6927	100	Confident
36	0	Single Protein	P16144	Integrin beta-4 (ITB4_HUMAN)	P16144	ITB4_HUMAN Integrin beta-4 OS=Homo sapiens OX=9606 GN=ITGB4 PE=1 SV=5		17	18.5	18.5	22.5	65.37	30	24	25	19	154	135	0.0997001	0.376348	0.0434899	0.164166	434.899	1641.66	26.6529	100.609	202.039	100	Confident
37	0	Related Proteins	A0A7I2V2X6	60 kDa chaperonin (A0A7I2V2X6_HUMAN)	A0A7I2V2X6,A0A7I2V599,A0A7I2YQK6,P10809	A0A7I2V2X6_HUMAN 60 kDa chaperonin OS=Homo sapiens OX=9606 GN=HSPD1 PE=1 SV=1,A0A7I2V599_HUMAN 60 kDa chaperonin OS=Homo sapiens OX=9606 GN=HSPD1 PE=1 SV=1,A0A7I2YQK6_HUMAN 60 kDa chaperonin OS=Homo sapiens OX=9606 GN=HSPD1 PE=1 SV=1,CH60_HUMAN 60 kDa heat shock protein, mitochondrial OS=Homo sapiens OX=9606 GN=HSPD1 PE=1 SV=2	A0A7I2V599,A0A7I2YQK6,P10809	2	58.96	53.42	58.96	82.44	28	28	18	18	548	498	0.921053	1.61764	0.40177	0.705627	4017.7	7056.27	246.225	432.445	57.7225	100	Confident
38	0	Related Proteins	A0A2R8Y793	Actin, cytoplasmic 1 (Fragment) (A0A2R8Y793_HUMAN)	A0A2R8Y793,A0A6Q8PFE4,A0A804GS07,E7EVS6,I3L4N8,P60709,P63261	A0A2R8Y793_HUMAN Actin, cytoplasmic 1 (Fragment) OS=Homo sapiens OX=9606 GN=ACTB PE=1 SV=1,A0A6Q8PFE4_HUMAN Actin, cytoplasmic 1 OS=Homo sapiens OX=9606 GN=ACTB PE=1 SV=1,A0A804GS07_HUMAN Actin, cytoplasmic 2 OS=Homo sapiens OX=9606 GN=ACTG1 PE=1 SV=1,E7EVS6_HUMAN Actin, cytoplasmic 1 OS=Homo sapiens OX=9606 GN=ACTB PE=1 SV=9,I3L4N8_HUMAN Actin, cytoplasmic 2 OS=Homo sapiens OX=9606 GN=ACTG1 PE=1…	A0A6Q8PFE4,A0A804GS07,E7EVS6,I3L4N8,P60709,P63261	7	65.37	60.19	65.37	72.49	27	25	7	7	931	886	2.64226	5.81292	1.15257	2.53564	11525.7	25356.4	706.356	1553.97	34.1198	100	Confident
39	0	Related Proteins	P07437	Tubulin beta chain (TBB5_HUMAN)	P07437,Q5JP53	TBB5_HUMAN Tubulin beta chain OS=Homo sapiens OX=9606 GN=TUBB PE=1 SV=2,Q5JP53_HUMAN Tubulin beta chain OS=Homo sapiens OX=9606 GN=TUBB PE=1 SV=1	Q5JP53	6	62.84	62.84	62.84	58.78	27	27	2	2	670	642	1.32753	4.36698	0.579076	1.90491	5790.76	19049.1	354.888	1167.42	49.639	100	Confident
40	0	Related Proteins	E7EQR4	Ezrin (E7EQR4_HUMAN)	E7EQR4,P15311	E7EQR4_HUMAN Ezrin OS=Homo sapiens OX=9606 GN=EZR PE=1 SV=3,EZRI_HUMAN Ezrin OS=Homo sapiens OX=9606 GN=EZR PE=1 SV=4	P15311	6	38.74	38.74	43	74.91	27	24	18	16	141	129	0.223235	0.737801	0.0973765	0.321834	973.765	3218.34	59.6773	197.236	69.3287	100	Confident
41	0	Single Protein	P04406	Glyceraldehyde-3-phosphate dehydrogenase (G3P_HUMAN)	P04406	G3P_HUMAN Glyceraldehyde-3-phosphate dehydrogenase OS=Homo sapiens OX=9606 GN=GAPDH PE=1 SV=3		12	59.1	59.1	59.1	70.45	26	25	4	4	580	549	2.08365	3.94817	0.908903	1.72222	9089.03	17222.2	557.022	1055.46	36.0304	100	Confident
42	0	Single Protein	P61978	Heterogeneous nuclear ribonucleoprotein K (HNRPK_HUMAN)	P61978	HNRPK_HUMAN Heterogeneous nuclear ribonucleoprotein K OS=Homo sapiens OX=9606 GN=HNRNPK PE=1 SV=1		9	45.79	45.79	56.16	71.49	26	22	1	1	324	272	0.821752	1.5551	0.358454	0.678344	3584.54	6783.44	219.679	415.724	50.9444	100	Confident
43	0	Single Protein	P00338	L-lactate dehydrogenase A chain (LDHA_HUMAN)	P00338	LDHA_HUMAN L-lactate dehydrogenase A chain OS=Homo sapiens OX=9606 GN=LDHA PE=1 SV=2		11	56.02	56.02	65.06	78.01	26	22	12	9	276	244	0.861004	2.54813	0.375576	1.11151	3755.76	11115.1	230.172	681.193	36.6654	100	Confident
44	0	Single Protein	P00558	Phosphoglycerate kinase 1 (PGK1_HUMAN)	P00558	PGK1_HUMAN Phosphoglycerate kinase 1 OS=Homo sapiens OX=9606 GN=PGK1 PE=1 SV=3		X	71.94	71.94	79.86	87.77	26	24	21	20	201	183	0.497268	1.89427	0.216912	0.826292	2169.12	8262.92	132.935	506.394	44.5861	100	Confident
45	0	Single Protein	P20700	Lamin-B1 (LMNB1_HUMAN)	P20700	LMNB1_HUMAN Lamin-B1 OS=Homo sapiens OX=9606 GN=LMNB1 PE=1 SV=2		5	49.32	48.81	51.71	74.57	26	25	3	3	159	149	0.282725	0.923494	0.123327	0.402835	1233.27	4028.35	75.581	246.878	66.3676	100	Confident
46	0	Single Protein	Q12906	Interleukin enhancer-binding factor 3 (ILF3_HUMAN)	Q12906	ILF3_HUMAN Interleukin enhancer-binding factor 3 OS=Homo sapiens OX=9606 GN=ILF3 PE=1 SV=3		19	27.96	27.96	34	55.15	26	19	12	10	146	134	0.256262	0.584893	0.111783	0.255135	1117.83	2551.35	68.5066	156.36	95.2791	100	Confident
47	0	Related Proteins	A0A0J9YXZ5	Ras GTPase-activating-like protein IQGAP1 (A0A0J9YXZ5_HUMAN)	A0A0J9YXZ5,P46940	A0A0J9YXZ5_HUMAN Ras GTPase-activating-like protein IQGAP1 OS=Homo sapiens OX=9606 GN=IQGAP1 PE=1 SV=1,IQGA1_HUMAN Ras GTPase-activating-like protein IQGAP1 OS=Homo sapiens OX=9606 GN=IQGAP1 PE=1 SV=1	P46940	15	21.07	18.3	28.38	77.83	26	18	10	7	104	85	0.0667686	0.320704	0.0291249	0.139893	291.249	1398.93	17.8493	85.7337	135.919	100	Confident
48	0	Related Proteins	A0A087WY61	Nuclear mitotic apparatus protein 1 (A0A087WY61_HUMAN)	A0A087WY61,Q14980	A0A087WY61_HUMAN Nuclear mitotic apparatus protein 1 OS=Homo sapiens OX=9606 GN=NUMA1 PE=1 SV=1,NUMA1_HUMAN Nuclear mitotic apparatus protein 1 OS=Homo sapiens OX=9606 GN=NUMA1 PE=1 SV=2	Q14980	11	9.96	9.15	16.2	79.99	26	17	6	3	52	42	0.017559	0.137904	0.00765936	0.0601547	76.5936	601.547	4.69405	36.8659	236.019	100	Confident
49	0	Single Protein	P06576	ATP synthase subunit beta, mitochondrial (ATPB_HUMAN)	P06576	ATPB_HUMAN ATP synthase subunit beta, mitochondrial OS=Homo sapiens OX=9606 GN=ATP5F1B PE=1 SV=3		12	61.44	61.44	66.54	68.43	25	23	4	4	456	426	0.957303	1.88403	0.417582	0.821828	4175.82	8218.28	255.916	503.658	56.5246	100	Confident
50	0	Single Protein	P05023	Sodium/potassium-transporting ATPase subunit alpha-1 (AT1A1_HUMAN)	P05023	AT1A1_HUMAN Sodium/potassium-transporting ATPase subunit alpha-1 OS=Homo sapiens OX=9606 GN=ATP1A1 PE=1 SV=1		1	24.93	24.93	31.38	57.97	25	20	13	10	156	144	0.221362	0.577683	0.0965598	0.251989	965.598	2519.89	59.1768	154.432	112.824	100	Confident
51	0	Single Protein	Q08211	ATP-dependent RNA helicase A (DHX9_HUMAN)	Q08211	DHX9_HUMAN ATP-dependent RNA helicase A OS=Homo sapiens OX=9606 GN=DHX9 PE=1 SV=4		1	17.17	17.17	24.41	66.93	25	18	25	18	103	90	0.098234	0.356291	0.0428504	0.155417	428.504	1554.17	26.2609	95.2474	140.869	100	Confident
52	0	Related Proteins	H0YLE8	Ras GTPase-activating-like protein IQGAP1 (H0YLE8_HUMAN)	H0YLE8,P46940	H0YLE8_HUMAN Ras GTPase-activating-like protein IQGAP1 OS=Homo sapiens OX=9606 GN=IQGAP1 PE=1 SV=1,IQGA1_HUMAN Ras GTPase-activating-like protein IQGAP1 OS=Homo sapiens OX=9606 GN=IQGAP1 PE=1 SV=1	P46940	15	23.23	17.88	28.39	70.88	25	19	9	8	96	79	0.0722965	0.31673	0.0315362	0.13816	315.362	1381.6	19.327	84.6716	124.715	100	Confident
53	0	Single Protein	P78527	DNA-dependent protein kinase catalytic subunit (PRKDC_HUMAN)	P78527	PRKDC_HUMAN DNA-dependent protein kinase catalytic subunit OS=Homo sapiens OX=9606 GN=PRKDC PE=1 SV=3		8	4.09	4.09	7.15	70.91	25	16	25	16	64	50	0.0161184	0.0797752	0.00703097	0.0347985	70.3097	347.985	4.30894	21.3263	468.788	100	Confident
54	0	Single Protein	P68366	Tubulin alpha-4A chain (TBA4A_HUMAN)	P68366	TBA4A_HUMAN Tubulin alpha-4A chain OS=Homo sapiens OX=9606 GN=TUBA4A PE=1 SV=1		2	60.04	60.04	65.4	65.63	24	22	1	1	452	410	1.39456	2.54813	0.608316	1.11151	6083.16	11115.1	372.807	681.193	49.8924	100	Confident
55	0	Single Protein	P04083	Annexin A1 (ANXA1_HUMAN)	P04083	ANXA1_HUMAN Annexin A1 OS=Homo sapiens OX=9606 GN=ANXA1 PE=1 SV=2		9	74.57	74.57	74.57	85.84	24	24	11	11	394	353	1.18855	2.01995	0.518455	0.881117	5184.55	8811.17	317.736	539.994	38.69	100	Confident
56	0	Single Protein	P25705	ATP synthase subunit alpha, mitochondrial (ATPA_HUMAN)	P25705	ATPA_HUMAN ATP synthase subunit alpha, mitochondrial OS=Homo sapiens OX=9606 GN=ATP5F1A PE=1 SV=1		18	46.11	46.11	47.56	74.14	24	23	11	10	365	349	0.85122	1.20437	0.371308	0.525353	3713.08	5253.53	227.557	321.963	59.7136	100	Confident
57	0	Single Protein	P49411	Elongation factor Tu, mitochondrial (EFTU_HUMAN)	P49411	EFTU_HUMAN Elongation factor Tu, mitochondrial OS=Homo sapiens OX=9606 GN=TUFM PE=1 SV=2		16	54.42	48.45	56.64	82.74	24	21	22	19	204	183	0.4575	1.49016	0.199565	0.650016	1995.65	6500.16	122.304	398.363	49.5102	100	Confident
58	0	Single Protein	P62805	Histone H4 (H4_HUMAN)	P62805	H4_HUMAN Histone H4 OS=Homo sapiens OX=9606 GN=H4C1 PE=1 SV=2		6	59.22	59.22	59.22	76.7	23	22	23	22	672	647	8.18987	6.58578	3.57248	2.87276	35724.8	28727.6	2189.4	1760.58	11.3604	100	Confident
59	0	Related Proteins	A0A087X0X3	Heterogeneous nuclear ribonucleoprotein M (A0A087X0X3_HUMAN)	A0A087X0X3,P52272	A0A087X0X3_HUMAN Heterogeneous nuclear ribonucleoprotein M OS=Homo sapiens OX=9606 GN=HNRNPM PE=1 SV=1,HNRPM_HUMAN Heterogeneous nuclear ribonucleoprotein M OS=Homo sapiens OX=9606 GN=HNRNPM PE=1 SV=3	P52272	19	33.84	33.84	38.49	72.74	23	19	2	1	215	203	0.266008	0.617302	0.116034	0.269272	1160.34	2692.72	71.1118	165.024	77.5184	100	Confident
60	0	Related Proteins	A0A7I2V4Y4	Alpha-actinin-1 (A0A7I2V4Y4_HUMAN)	A0A7I2V4Y4,A0A804HII9,A0A804HIN7,A0A804HJU8,A0A804HK61,A0A804HKE2,A0A804HL31,A0A804HLD0,A0A804HLF4,H9KV75,P12814	A0A7I2V4Y4_HUMAN Alpha-actinin-1 OS=Homo sapiens OX=9606 GN=ACTN1 PE=1 SV=1,A0A804HII9_HUMAN Alpha-actinin-1 OS=Homo sapiens OX=9606 GN=ACTN1 PE=1 SV=1,A0A804HIN7_HUMAN Alpha-actinin-1 OS=Homo sapiens OX=9606 GN=ACTN1 PE=1 SV=1,A0A804HJU8_HUMAN Alpha-actinin-1 OS=Homo sapiens OX=9606 GN=ACTN1 PE=1 SV=1,A0A804HK61_HUMAN Alpha-actinin-1 OS=Homo sapiens OX=9606 GN=ACTN1 PE=1 SV=1,A0A804HKE2_HUMAN Al…	A0A804HII9,A0A804HIN7,A0A804HJU8,A0A804HK61,A0A804HKE2,A0A804HL31,A0A804HLD0,A0A804HLF4,H9KV75,P12814	14	25.25	23.46	33.63	81.01	23	17	2	1	108	92	0.071397	0.451793	0.0311439	0.197075	311.439	1970.75	19.0866	120.778	103.541	100	Confident
61	0	Single Protein	Q03252	Lamin-B2 (LMNB2_HUMAN)	Q03252	LMNB2_HUMAN Lamin-B2 OS=Homo sapiens OX=9606 GN=LMNB2 PE=1 SV=4		19	29.68	29.68	35.32	72.42	23	20	19	16	94	87	0.144737	0.577683	0.0631352	0.251989	631.352	2519.89	38.6925	154.432	69.9057	100	Confident
62	0	Single Protein	P62937	Peptidyl-prolyl cis-trans isomerase A (PPIA_HUMAN)	P62937	PPIA_HUMAN Peptidyl-prolyl cis-trans isomerase A OS=Homo sapiens OX=9606 GN=PPIA PE=1 SV=2		7	75.15	75.15	75.15	72.12	22	22	6	6	456	412	2.84138	10.1588	1.23943	4.43136	12394.3	44313.6	759.586	2715.76	18.0009	100	Confident
63	0	Related Proteins	A0A087WVQ9	Elongation factor 1-alpha (A0A087WVQ9_HUMAN)	A0A087WVQ9,A0A7I2V659,P68104,Q5VTE0	A0A087WVQ9_HUMAN Elongation factor 1-alpha OS=Homo sapiens OX=9606 GN=EEF1A1 PE=1 SV=2,A0A7I2V659_HUMAN Elongation factor 1-alpha OS=Homo sapiens OX=9606 GN=EEF1A1 PE=1 SV=1,EF1A1_HUMAN Elongation factor 1-alpha 1 OS=Homo sapiens OX=9606 GN=EEF1A1 PE=1 SV=1,EF1A3_HUMAN Putative elongation factor 1-alpha-like 3 OS=Homo sapiens OX=9606 GN=EEF1A1P5 PE=5 SV=1	A0A7I2V659,P68104,Q5VTE0	6	46.19	46.19	48.8	53.81	22	20	2	2	341	324	0.676292	1.15443	0.295003	0.503573	2950.03	5035.73	180.793	308.615	49.838	100	Confident
64	0	Single Protein	P60174	Triosephosphate isomerase (TPIS_HUMAN)	P60174	TPIS_HUMAN Triosephosphate isomerase OS=Homo sapiens OX=9606 GN=TPI1 PE=1 SV=4		12	87.95	87.95	87.95	77.91	22	21	12	12	303	289	1.2973	4.62341	0.56589	2.01677	5658.9	20167.7	346.807	1235.98	26.6527	100	Confident
65	0	Related Proteins	A0A7I2V2G2	75 kDa glucose-regulated protein (A0A7I2V2G2_HUMAN)	A0A7I2V2G2,A0A7I2V2S7,A0A7I2YQB2,D6RCD7,P38646	A0A7I2V2G2_HUMAN 75 kDa glucose-regulated protein OS=Homo sapiens OX=9606 GN=HSPA9 PE=1 SV=1,A0A7I2V2S7_HUMAN 75 kDa glucose-regulated protein OS=Homo sapiens OX=9606 GN=HSPA9 PE=1 SV=1,A0A7I2YQB2_HUMAN 75 kDa glucose-regulated protein OS=Homo sapiens OX=9606 GN=HSPA9 PE=1 SV=1,D6RCD7_HUMAN 75 kDa glucose-regulated protein OS=Homo sapiens OX=9606 GN=HSPA9 PE=1 SV=2,GRP75_HUMAN Stress-70 protein, …	A0A7I2V2S7,A0A7I2YQB2,D6RCD7,P38646	5	39.51	39.51	39.67	79.34	22	21	1	1	191	183	0.230716	0.8166	0.10064	0.356207	1006.4	3562.07	61.6774	218.302	66.5601	100	Confident
66	0	Single Protein	Q14697	Neutral alpha-glucosidase AB (GANAB_HUMAN)	Q14697	GANAB_HUMAN Neutral alpha-glucosidase AB OS=Homo sapiens OX=9606 GN=GANAB PE=1 SV=3		11	28.6	21.29	31.46	63.98	22	19	2	2	121	104	0.165079	0.673129	0.0720088	0.293624	720.088	2936.24	44.1307	179.948	106.807	100	Confident
67	0	Related Proteins	A0A075B730	Epiplakin (A0A075B730_HUMAN)	A0A075B730,P58107	A0A075B730_HUMAN Epiplakin OS=Homo sapiens OX=9606 GN=EPPK1 PE=1 SV=2,EPIPL_HUMAN Epiplakin OS=Homo sapiens OX=9606 GN=EPPK1 PE=1 SV=3	P58107	8	27.24	24.16	29.75	80.21	22	17	18	13	106	81	0.00528657	0.0763534	0.00230604	0.0333059	23.0604	333.059	1.41326	20.4116	552.791	100	Confident
68	0	Related Proteins	A0A804HHY9	Leucine-rich PPR motif-containing protein, mitochondrial (A0A804HHY9_HUMAN)	A0A804HHY9,A0A804HI14,A0A804HIG4,A0A804HIN4,A0A804HJZ1,A0A804HK30,A0A804HKI2,A0A804HKJ0,A0A804HKR3,A0A804HL40,A0A804HLG8,P42704	A0A804HHY9_HUMAN Leucine-rich PPR motif-containing protein, mitochondrial OS=Homo sapiens OX=9606 GN=LRPPRC PE=1 SV=1,A0A804HI14_HUMAN Leucine-rich PPR motif-containing protein, mitochondrial OS=Homo sapiens OX=9606 GN=LRPPRC PE=1 SV=1,A0A804HIG4_HUMAN Leucine-rich PPR motif-containing protein, mitochondrial OS=Homo sapiens OX=9606 GN=LRPPRC PE=1 SV=1,A0A804HIN4_HUMAN Leucine-rich PPR motif-conta…	A0A804HI14,A0A804HIG4,A0A804HIN4,A0A804HJZ1,A0A804HK30,A0A804HKI2,A0A804HKJ0,A0A804HKR3,A0A804HL40,A0A804HLG8,P42704	2	19.14	17.98	26.3	81.71	22	17	2	2	70	58	0.0379189	0.293725	0.0165405	0.128125	165.405	1281.25	10.1369	78.5216	145.285	100	Confident
69	0	Related Proteins	K7EKI8	Periplakin (K7EKI8_HUMAN)	K7EKI8,O60437	K7EKI8_HUMAN Periplakin OS=Homo sapiens OX=9606 GN=PPL PE=1 SV=1,PEPL_HUMAN Periplakin OS=Homo sapiens OX=9606 GN=PPL PE=1 SV=4	O60437	16	13	10.32	16.08	77.59	22	16	7	5	47	42	0.0272109	0.137995	0.0118696	0.0601944	118.696	601.944	7.27429	36.8902	204.366	100	Confident
70	0	Related Proteins	H0YL33	Annexin (H0YL33_HUMAN)	H0YL33,H0YM50,H0YMW4,P07355	H0YL33_HUMAN Annexin OS=Homo sapiens OX=9606 GN=ANXA2 PE=1 SV=2,H0YM50_HUMAN Annexin (Fragment) OS=Homo sapiens OX=9606 GN=ANXA2 PE=1 SV=1,H0YMW4_HUMAN Annexin OS=Homo sapiens OX=9606 GN=ANXA2 PE=1 SV=2,ANXA2_HUMAN Annexin A2 OS=Homo sapiens OX=9606 GN=ANXA2 PE=1 SV=2	H0YM50,H0YMW4,P07355	15	58.11	58.11	59.01	82.88	21	20	2	2	547	536	1.85054	2.25702	0.80722	0.984528	8072.2	9845.28	494.706	603.37	25.8552	100	Confident
71	0	Related Proteins	A0A087WUI2	Heterogeneous nuclear ribonucleoproteins A2/B1 (A0A087WUI2_HUMAN)	A0A087WUI2,A0A7I2V4I6,P22626	A0A087WUI2_HUMAN Heterogeneous nuclear ribonucleoproteins A2/B1 OS=Homo sapiens OX=9606 GN=HNRNPA2B1 PE=1 SV=1,A0A7I2V4I6_HUMAN Heterogeneous nuclear ribonucleoproteins A2/B1 OS=Homo sapiens OX=9606 GN=HNRNPA2B1 PE=1 SV=1,ROA2_HUMAN Heterogeneous nuclear ribonucleoproteins A2/B1 OS=Homo sapiens OX=9606 GN=HNRNPA2B1 PE=1 SV=2	A0A7I2V4I6,P22626	7	59.77	59.77	59.77	50.57	21	20	1	1	380	351	1.31013	2.87468	0.571486	1.25395	5714.86	12539.5	350.236	768.487	29.817	100	Confident
72	0	Single Protein	P10412	Histone H1.4 (H14_HUMAN)	P10412	H14_HUMAN Histone H1.4 OS=Homo sapiens OX=9606 GN=H1-4 PE=1 SV=2		6	33.79	33.79	33.79	74.43	21	21	5	5	378	368	0.94908	1.33572	0.413995	0.582651	4139.95	5826.51	253.718	357.079	21.852	100	Confident
73	0	Single Protein	P23246	Splicing factor, proline- and glutamine-rich (SFPQ_HUMAN)	P23246	SFPQ_HUMAN Splicing factor, proline- and glutamine-rich OS=Homo sapiens OX=9606 GN=SFPQ PE=1 SV=2		1	29.28	26.45	32.81	57.28	21	19	12	11	150	143	0.353086	0.663145	0.154019	0.289269	1540.19	2892.69	94.3906	177.279	76.1016	100	Confident
74	0	Single Protein	P26038	Moesin (MOES_HUMAN)	P26038	MOES_HUMAN Moesin OS=Homo sapiens OX=9606 GN=MSN PE=1 SV=3		X	29.81	29.81	33.1	77.3	21	19	12	11	116	112	0.183857	0.535587	0.0801995	0.233627	801.995	2336.27	49.1504	143.179	67.7778	100	Confident
75	0	Single Protein	P35221	Catenin alpha-1 (CTNA1_HUMAN)	P35221	CTNA1_HUMAN Catenin alpha-1 OS=Homo sapiens OX=9606 GN=CTNNA1 PE=1 SV=1		5	29.69	29.69	31.46	73.29	21	19	1	1	103	91	0.121821	0.439903	0.053139	0.191889	531.39	1918.89	32.5663	117.599	100.009	100	Confident
76	0	Single Protein	P06737	Glycogen phosphorylase, liver form (PYGL_HUMAN)	P06737	PYGL_HUMAN Glycogen phosphorylase, liver form OS=Homo sapiens OX=9606 GN=PYGL PE=1 SV=4		14	19.24	19.24	28.34	71.55	21	14	3	1	69	55	0.0671406	0.347813	0.0292872	0.151718	292.872	1517.18	17.9487	92.9809	97.087	100	Confident
77	0	Single Protein	P31947	14-3-3 protein sigma (1433S_HUMAN)	P31947	1433S_HUMAN 14-3-3 protein sigma OS=Homo sapiens OX=9606 GN=SFN PE=1 SV=1		1	79.44	79.44	79.44	87.9	20	20	17	17	509	442	1.78139	3.41734	0.777054	1.49067	7770.54	14906.7	476.219	913.559	27.7567	100	Confident
78	0	Single Protein	P16403	Histone H1.2 (H12_HUMAN)	P16403	H12_HUMAN Histone H1.2 OS=Homo sapiens OX=9606 GN=H1-2 PE=1 SV=2		6	34.74	34.74	34.74	75.59	20	20	4	4	385	375	1.00435	1.38429	0.438104	0.603836	4381.04	6038.36	268.492	370.062	21.3517	100	Confident
79	0	Single Protein	P60842	Eukaryotic initiation factor 4A-I (IF4A1_HUMAN)	P60842	IF4A1_HUMAN Eukaryotic initiation factor 4A-I OS=Homo sapiens OX=9606 GN=EIF4A1 PE=1 SV=1		17	39.41	39.41	53.2	79.8	20	15	3	2	182	173	0.533951	1.02359	0.232913	0.446497	2329.13	4464.97	142.741	273.636	46.1246	100	Confident
80	0	Single Protein	P13010	X-ray repair cross-complementing protein 5 (XRCC5_HUMAN)	P13010	XRCC5_HUMAN X-ray repair cross-complementing protein 5 OS=Homo sapiens OX=9606 GN=XRCC5 PE=1 SV=3		2	32.51	32.51	38.25	68.72	20	17	16	13	108	95	0.153344	0.544859	0.0668898	0.237671	668.898	2376.71	40.9935	145.657	82.6523	100	Confident
81	0	Single Protein	Q14134	Tripartite motif-containing protein 29 (TRI29_HUMAN)	Q14134	TRI29_HUMAN Tripartite motif-containing protein 29 OS=Homo sapiens OX=9606 GN=TRIM29 PE=1 SV=2		11	31.97	31.97	37.24	74.83	20	17	8	7	106	93	0.199571	0.685259	0.0870542	0.298915	870.542	2989.15	53.3513	183.19	65.7933	100	Confident
82	0	Related Proteins	A0A669KB05	Catenin delta-1 (A0A669KB05_HUMAN)	A0A669KB05,A0A669KB62,C9JZR2,H0YC95,O60716	A0A669KB05_HUMAN Catenin delta-1 OS=Homo sapiens OX=9606 GN=CTNND1 PE=1 SV=1,A0A669KB62_HUMAN Catenin delta-1 OS=Homo sapiens OX=9606 GN=CTNND1 PE=1 SV=1,C9JZR2_HUMAN Catenin delta-1 OS=Homo sapiens OX=9606 GN=CTNND1 PE=1 SV=2,H0YC95_HUMAN Catenin delta-1 OS=Homo sapiens OX=9606 GN=CTNND1 PE=1 SV=2,CTND1_HUMAN Catenin delta-1 OS=Homo sapiens OX=9606 GN=CTNND1 PE=1 SV=1	A0A669KB62,C9JZR2,H0YC95,O60716	11	24.59	24.59	28.52	76.5	20	18	7	7	88	80	0.108516	0.416643	0.0473357	0.181743	473.357	1817.43	29.0097	111.381	102.227	100	Confident
83	0	Related Proteins	Q16777	Histone H2A type 2-C (H2A2C_HUMAN)	Q16777,Q6FI13	H2A2C_HUMAN Histone H2A type 2-C OS=Homo sapiens OX=9606 GN=H2AC20 PE=1 SV=4,H2A2A_HUMAN Histone H2A type 2-A OS=Homo sapiens OX=9606 GN=H2AC18 PE=1 SV=3	Q6FI13	1	60.47	58.14	60.47	58.91	19	14	1	1	575	408	2.12981	2.45511	0.929037	1.07094	9290.37	10709.4	569.362	656.324	13.9798	100	Confident
84	0	Related Proteins	A0A024RA28	Heterogeneous nuclear ribonucleoprotein A2/B1, isoform CRA_d (A0A024RA28_HUMAN)	A0A024RA28,A0A7I2V323,A0A7I2V3P1,A0A7I2V4I6,A0A7I2V4N1,P22626	A0A024RA28_HUMAN Heterogeneous nuclear ribonucleoprotein A2/B1, isoform CRA_d OS=Homo sapiens OX=9606 GN=HNRNPA2B1 PE=1 SV=1,A0A7I2V323_HUMAN Heterogeneous nuclear ribonucleoproteins A2/B1 OS=Homo sapiens OX=9606 GN=HNRNPA2B1 PE=1 SV=1,A0A7I2V3P1_HUMAN Heterogeneous nuclear ribonucleoproteins A2/B1 OS=Homo sapiens OX=9606 GN=HNRNPA2B1 PE=1 SV=1,A0A7I2V4I6_HUMAN Heterogeneous nuclear ribonucleopro…	A0A7I2V323,A0A7I2V3P1,A0A7I2V4I6,A0A7I2V4N1,P22626	7	55.81	55.81	55.81	55.15	19	18	1	1	346	327	0.630898	2.51119	0.275202	1.0954	2752.02	10954	168.658	671.317	31.1435	100	Confident
85	0	Single Protein	P36952	Serpin B5 (SPB5_HUMAN)	P36952	SPB5_HUMAN Serpin B5 OS=Homo sapiens OX=9606 GN=SERPINB5 PE=1 SV=2		18	62.93	62.93	62.93	88.8	19	19	12	12	329	311	0.933934	1.76605	0.407389	0.770365	4073.89	7703.65	249.669	472.119	42.0734	100	Confident
86	0	Related Proteins	A0A024RA28	Heterogeneous nuclear ribonucleoprotein A2/B1, isoform CRA_d (A0A024RA28_HUMAN)	A0A024RA28,A0A7I2V323,A0A7I2V3P7,P22626	A0A024RA28_HUMAN Heterogeneous nuclear ribonucleoprotein A2/B1, isoform CRA_d OS=Homo sapiens OX=9606 GN=HNRNPA2B1 PE=1 SV=1,A0A7I2V323_HUMAN Heterogeneous nuclear ribonucleoproteins A2/B1 OS=Homo sapiens OX=9606 GN=HNRNPA2B1 PE=1 SV=1,A0A7I2V3P7_HUMAN Heterogeneous nuclear ribonucleoproteins A2/B1 OS=Homo sapiens OX=9606 GN=HNRNPA2B1 PE=1 SV=1,ROA2_HUMAN Heterogeneous nuclear ribonucleoproteins …	A0A7I2V323,A0A7I2V3P7,P22626	7	56.81	56.81	56.81	55.15	19	18	1	1	327	307	0.539574	2.51119	0.235366	1.0954	2353.66	10954	144.244	671.317	31.1435	100	Confident
87	0	Related Proteins	P09429	High mobility group protein B1 (HMGB1_HUMAN)	P09429,Q5T7C4	HMGB1_HUMAN High mobility group protein B1 OS=Homo sapiens OX=9606 GN=HMGB1 PE=1 SV=3,Q5T7C4_HUMAN High mobility group protein B1 OS=Homo sapiens OX=9606 GN=HMGB1 PE=1 SV=1	Q5T7C4	13	51.63	49.77	51.63	64.19	19	17	13	12	229	209	1.125	1.2603	0.490733	0.549753	4907.33	5497.53	300.746	336.917	24.8782	100	Confident
88	0	Related Proteins	A0A7I2V2U7	Nucleolin (A0A7I2V2U7_HUMAN)	A0A7I2V2U7,A0A7I2V349,A0A7I2V428,A0A7I2V506,A0A7I2V5M5,C9JLB1,H7BY16,P19338	A0A7I2V2U7_HUMAN Nucleolin OS=Homo sapiens OX=9606 GN=NCL PE=1 SV=1,A0A7I2V349_HUMAN Nucleolin OS=Homo sapiens OX=9606 GN=NCL PE=1 SV=1,A0A7I2V428_HUMAN Nucleolin OS=Homo sapiens OX=9606 GN=NCL PE=1 SV=1,A0A7I2V506_HUMAN Nucleolin OS=Homo sapiens OX=9606 GN=NCL PE=1 SV=1,A0A7I2V5M5_HUMAN Nucleolin OS=Homo sapiens OX=9606 GN=NCL PE=1 SV=1,C9JLB1_HUMAN Nucleolin OS=Homo sapiens OX=9606 GN=NCL PE=1 …	A0A7I2V349,A0A7I2V428,A0A7I2V506,A0A7I2V5M5,C9JLB1,H7BY16,P19338	2	26.2	26.2	27.48	61.02	19	16	1	1	202	176	0.30122	0.440177	0.131394	0.192008	1313.94	1920.08	80.5251	117.673	68.5515	100	Confident
89	0	Related Proteins	A0A1W2PPS1	Heterogeneous nuclear ribonucleoprotein U (A0A1W2PPS1_HUMAN)	A0A1W2PPS1,A0A1X7SBS1,Q00839	A0A1W2PPS1_HUMAN Heterogeneous nuclear ribonucleoprotein U OS=Homo sapiens OX=9606 GN=HNRNPU PE=1 SV=1,A0A1X7SBS1_HUMAN Heterogeneous nuclear ribonucleoprotein U OS=Homo sapiens OX=9606 GN=HNRNPU PE=1 SV=1,HNRPU_HUMAN Heterogeneous nuclear ribonucleoprotein U OS=Homo sapiens OX=9606 GN=HNRNPU PE=1 SV=6	A0A1X7SBS1,Q00839	1	24.5	22.64	28.73	65.8	19	17	3	3	175	166	0.297491	0.432067	0.129768	0.188471	1297.68	1884.71	79.5283	115.504	88.263	100	Confident
90	0	Single Protein	P31948	Stress-induced-phosphoprotein 1 (STIP1_HUMAN)	P31948	STIP1_HUMAN Stress-induced-phosphoprotein 1 OS=Homo sapiens OX=9606 GN=STIP1 PE=1 SV=1		11	39.23	39.23	41.8	78.45	19	16	6	4	114	101	0.237089	0.527243	0.10342	0.229987	1034.2	2299.87	63.3811	140.948	62.5994	100	Confident
91	0	Related Proteins	A0A1X7SBZ2	RNA helicase (A0A1X7SBZ2_HUMAN)	A0A1X7SBZ2,A0A5H1ZRQ2,Q92841	A0A1X7SBZ2_HUMAN RNA helicase OS=Homo sapiens OX=9606 GN=DDX17 PE=1 SV=1,A0A5H1ZRQ2_HUMAN RNA helicase OS=Homo sapiens OX=9606 GN=DDX17 PE=1 SV=2,DDX17_HUMAN Probable ATP-dependent RNA helicase DDX17 OS=Homo sapiens OX=9606 GN=DDX17 PE=1 SV=2	A0A5H1ZRQ2,Q92841	22	22.09	22.09	30.04	59.4	19	13	10	8	112	98	0.15873	0.41067	0.0692392	0.179137	692.392	1791.37	42.4334	109.784	80.2041	100	Confident
92	0	Single Protein	P07814	Bifunctional glutamate/proline--tRNA ligase (SYEP_HUMAN)	P07814	SYEP_HUMAN Bifunctional glutamate/proline--tRNA ligase OS=Homo sapiens OX=9606 GN=EPRS1 PE=1 SV=5		1	9.19	8.86	17.2	73.28	19	11	10	5	46	31	0.0248996	0.137202	0.0108614	0.0598484	108.614	598.484	6.65641	36.6782	170.483	100	Confident
93	0	Related Proteins	P04908	Histone H2A type 1-B/E (H2A1B_HUMAN)	P04908,Q7L7L0,Q93077	H2A1B_HUMAN Histone H2A type 1-B/E OS=Homo sapiens OX=9606 GN=H2AC4 PE=1 SV=2,H2A3_HUMAN Histone H2A type 3 OS=Homo sapiens OX=9606 GN=H2AW PE=1 SV=3,H2A1C_HUMAN Histone H2A type 1-C OS=Homo sapiens OX=9606 GN=H2AC6 PE=1 SV=3	Q7L7L0,Q93077	6	50.77	50.77	53.85	59.23	18	12	4	3	528	350	1.5619	1.89427	0.681314	0.826292	6813.14	8262.92	417.544	506.394	14.1269	100	Confident
94	0	Related Proteins	H0YL33	Annexin (H0YL33_HUMAN)	A6NMY6,H0YL33,H0YMW4,P07355	AXA2L_HUMAN Putative annexin A2-like protein OS=Homo sapiens OX=9606 GN=ANXA2P2 PE=5 SV=2,H0YL33_HUMAN Annexin OS=Homo sapiens OX=9606 GN=ANXA2 PE=1 SV=2,H0YMW4_HUMAN Annexin OS=Homo sapiens OX=9606 GN=ANXA2 PE=1 SV=2,ANXA2_HUMAN Annexin A2 OS=Homo sapiens OX=9606 GN=ANXA2 PE=1 SV=2	A6NMY6,H0YMW4,P07355	15	49.55	49.55	54.5	82.88	18	16	4	3	480	460	1.4375	1.57191	0.627048	0.68568	6270.48	6856.8	384.287	420.22	25.8552	100	Confident
95	0	Single Protein	P16401	Histone H1.5 (H15_HUMAN)	P16401	H15_HUMAN Histone H1.5 OS=Homo sapiens OX=9606 GN=H1-5 PE=1 SV=3		6	32.74	32.74	32.74	74.34	18	18	16	16	346	330	1.9506	1.01876	0.850863	0.44439	8508.63	4443.9	521.453	272.345	22.5665	100	Confident
96	0	Single Protein	P16402	Histone H1.3 (H13_HUMAN)	P16402	H13_HUMAN Histone H1.3 OS=Homo sapiens OX=9606 GN=H1-3 PE=1 SV=2		6	31.22	31.22	33.48	74.66	18	17	2	1	329	318	0.634545	0.987218	0.276793	0.430632	2767.93	4306.32	169.633	263.913	22.3363	100	Confident
97	0	Related Proteins	A0A804HJD7	Glutamate dehydrogenase (A0A804HJD7_HUMAN)	A0A804HJD7,P00367	A0A804HJD7_HUMAN Glutamate dehydrogenase OS=Homo sapiens OX=9606 GN=GLUD1 PE=1 SV=1,DHE3_HUMAN Glutamate dehydrogenase 1, mitochondrial OS=Homo sapiens OX=9606 GN=GLUD1 PE=1 SV=2	P00367	10	45.11	38.16	47.18	76.88	18	17	1	1	208	196	0.449541	0.899715	0.196093	0.392462	1960.93	3924.62	120.176	240.521	58.4186	100	Confident
98	0	Single Protein	Q13835	Plakophilin-1 (PKP1_HUMAN)	Q13835	PKP1_HUMAN Plakophilin-1 OS=Homo sapiens OX=9606 GN=PKP1 PE=1 SV=2		1	26.1	19.81	33.33	87.82	18	14	18	14	78	71	0.108232	0.419626	0.0472114	0.183044	472.114	1830.44	28.9336	112.179	82.8078	100	Confident
99	0	Related Proteins	A0A7I2V3F3	Nucleolin (A0A7I2V3F3_HUMAN)	A0A7I2V3F3,A0A7I2V428,A0A7I2V699,C9JLB1,H7BY16,P19338	A0A7I2V3F3_HUMAN Nucleolin OS=Homo sapiens OX=9606 GN=NCL PE=1 SV=1,A0A7I2V428_HUMAN Nucleolin OS=Homo sapiens OX=9606 GN=NCL PE=1 SV=1,A0A7I2V699_HUMAN Nucleolin OS=Homo sapiens OX=9606 GN=NCL PE=1 SV=1,C9JLB1_HUMAN Nucleolin OS=Homo sapiens OX=9606 GN=NCL PE=1 SV=2,H7BY16_HUMAN Nucleolin OS=Homo sapiens OX=9606 GN=NCL PE=1 SV=9,NUCL_HUMAN Nucleolin OS=Homo sapiens OX=9606 GN=NCL PE=1 SV=3	A0A7I2V428,A0A7I2V699,C9JLB1,H7BY16,P19338	2	24.03	24.03	24.03	63.6	17	14	1	1	214	190	0.294681	0.340518	0.128542	0.148536	1285.42	1485.36	78.7771	91.0308	74.7994	100	Confident
100	0	Single Protein	P05141	ADP/ATP translocase 2 (ADT2_HUMAN)	P05141	ADT2_HUMAN ADP/ATP translocase 2 OS=Homo sapiens OX=9606 GN=SLC25A5 PE=1 SV=7		X	50.34	50.34	53.02	66.78	17	16	5	5	203	192	0.614537	1.45609	0.268066	0.635156	2680.66	6351.56	164.284	389.256	32.8312	100	Confident
101	0	Related Proteins	A0A0A0MSI0	Peroxiredoxin-1 (Fragment) (A0A0A0MSI0_HUMAN)	A0A0A0MSI0,Q06830	A0A0A0MSI0_HUMAN Peroxiredoxin-1 (Fragment) OS=Homo sapiens OX=9606 GN=PRDX1 PE=1 SV=1,PRDX1_HUMAN Peroxiredoxin-1 OS=Homo sapiens OX=9606 GN=PRDX1 PE=1 SV=1	Q06830	1	57.89	57.89	57.89	88.89	17	17	11	11	157	140	0.657895	6.07946	0.286978	2.6519	2869.78	26519	175.875	1625.22	18.9637	100	Confident
102	0	Related Proteins	A0A7I2V2G2	75 kDa glucose-regulated protein (A0A7I2V2G2_HUMAN)	A0A7I2V2G2,A0A7I2V3F7,A0A7I2YQB2,D6RCD7,H0Y8K0,P38646	A0A7I2V2G2_HUMAN 75 kDa glucose-regulated protein OS=Homo sapiens OX=9606 GN=HSPA9 PE=1 SV=1,A0A7I2V3F7_HUMAN Stress-70 protein, mitochondrial OS=Homo sapiens OX=9606 GN=HSPA9 PE=1 SV=1,A0A7I2YQB2_HUMAN 75 kDa glucose-regulated protein OS=Homo sapiens OX=9606 GN=HSPA9 PE=1 SV=1,D6RCD7_HUMAN 75 kDa glucose-regulated protein OS=Homo sapiens OX=9606 GN=HSPA9 PE=1 SV=2,H0Y8K0_HUMAN Heat shock 70kDa p…	A0A7I2V3F7,A0A7I2YQB2,D6RCD7,H0Y8K0,P38646	5	29.67	29.67	29.84	79.34	17	16	1	1	139	131	0.123278	0.575908	0.0537748	0.251215	537.748	2512.15	32.956	153.958	66.5601	100	Confident
103	0	Single Protein	P00966	Argininosuccinate synthase (ASSY_HUMAN)	P00966	ASSY_HUMAN Argininosuccinate synthase OS=Homo sapiens OX=9606 GN=ASS1 PE=1 SV=2		9	41.75	41.75	42.96	79.37	17	16	8	8	130	122	0.366972	1.03092	0.160076	0.449693	1600.76	4496.93	98.1028	275.595	46.501	100	Confident
104	0	Single Protein	P04843	Dolichyl-diphosphooligosaccharide--protein glycosyltransferase subunit 1 (RPN1_HUMAN)	P04843	RPN1_HUMAN Dolichyl-diphosphooligosaccharide--protein glycosyltransferase subunit 1 OS=Homo sapiens OX=9606 GN=RPN1 PE=1 SV=1		3	26.03	26.03	32.45	83.03	17	14	2	1	102	96	0.188492	0.606506	0.0822216	0.264562	822.216	2645.62	50.3896	162.137	68.5268	100	Confident
105	0	Related Proteins	A0A2R8Y543	Catenin beta-1 (A0A2R8Y543_HUMAN)	A0A2R8Y543,A0A2R8Y5A3,A0A2R8Y750,A0A2R8Y7Z0,A0A2R8Y804,A0A2R8YCH5,P35222	A0A2R8Y543_HUMAN Catenin beta-1 OS=Homo sapiens OX=9606 GN=CTNNB1 PE=1 SV=1,A0A2R8Y5A3_HUMAN Catenin beta-1 OS=Homo sapiens OX=9606 GN=CTNNB1 PE=1 SV=1,A0A2R8Y750_HUMAN Catenin beta-1 OS=Homo sapiens OX=9606 GN=CTNNB1 PE=1 SV=1,A0A2R8Y7Z0_HUMAN Catenin beta-1 OS=Homo sapiens OX=9606 GN=CTNNB1 PE=1 SV=1,A0A2R8Y804_HUMAN Catenin beta-1 OS=Homo sapiens OX=9606 GN=CTNNB1 PE=1 SV=1,A0A2R8YCH5_HUMAN Ca…	A0A2R8Y5A3,A0A2R8Y750,A0A2R8Y7Z0,A0A2R8Y804,A0A2R8YCH5,P35222	3	30.63	30.63	34.55	64.48	17	15	1	1	94	81	0.0600917	0.730196	0.0262124	0.318516	262.124	3185.16	16.0643	195.203	78.3551	100	Confident
106	0	Single Protein	Q07065	Cytoskeleton-associated protein 4 (CKAP4_HUMAN)	Q07065	CKAP4_HUMAN Cytoskeleton-associated protein 4 OS=Homo sapiens OX=9606 GN=CKAP4 PE=1 SV=2		12	34.55	34.55	37.87	77.24	17	15	17	15	93	83	0.178495	0.575319	0.0778606	0.250958	778.606	2509.58	47.717	153.8	65.9827	100	Confident
107	0	Single Protein	Q16658	Fascin (FSCN1_HUMAN)	Q16658	FSCN1_HUMAN Fascin OS=Homo sapiens OX=9606 GN=FSCN1 PE=1 SV=3		7	35.29	35.29	40.97	82.56	17	15	14	13	84	74	0.170115	0.795714	0.0742053	0.347096	742.053	3470.96	45.4768	212.718	54.4961	100	Confident
108	0	Single Protein	P13667	Protein disulfide-isomerase A4 (PDIA4_HUMAN)	P13667	PDIA4_HUMAN Protein disulfide-isomerase A4 OS=Homo sapiens OX=9606 GN=PDIA4 PE=1 SV=2		7	27.91	25.43	33.33	82.64	17	14	1	1	70	63	0.110517	0.461187	0.0482083	0.201173	482.083	2011.73	29.5445	123.289	72.887	100	Confident
109	0	Single Protein	P78371	T-complex protein 1 subunit beta (TCPB_HUMAN)	P78371	TCPB_HUMAN T-complex protein 1 subunit beta OS=Homo sapiens OX=9606 GN=CCT2 PE=1 SV=4		12	42.99	42.99	50.09	82.99	17	15	2	1	60	47	0.0995763	0.715438	0.0434359	0.312079	434.359	3120.79	26.6197	191.258	57.4521	100	Confident
110	0	Related Proteins	E9PFD7	Receptor protein-tyrosine kinase (E9PFD7_HUMAN)	E9PFD7,P00533	E9PFD7_HUMAN Receptor protein-tyrosine kinase OS=Homo sapiens OX=9606 GN=EGFR PE=1 SV=3,EGFR_HUMAN Epidermal growth factor receptor OS=Homo sapiens OX=9606 GN=EGFR PE=1 SV=2	P00533	7	6.7	6.7	21.37	68.5	17	7	1	1	32	19	0.0194064	0.143756	0.0084652	0.0627073	84.652	627.073	5.18791	38.4303	129.085	100	Confident
111	0	Related Proteins	A0A804HKV3	Actin, alpha skeletal muscle (A0A804HKV3_HUMAN)	A0A804HKV3,A6NL76,P68032,P68133	A0A804HKV3_HUMAN Actin, alpha skeletal muscle OS=Homo sapiens OX=9606 GN=ACTA1 PE=1 SV=1,A6NL76_HUMAN Actin, alpha skeletal muscle OS=Homo sapiens OX=9606 GN=ACTA1 PE=1 SV=4,ACTC_HUMAN Actin, alpha cardiac muscle 1 OS=Homo sapiens OX=9606 GN=ACTC1 PE=1 SV=1,ACTS_HUMAN Actin, alpha skeletal muscle OS=Homo sapiens OX=9606 GN=ACTA1 PE=1 SV=1	A6NL76,P68032,P68133	1	25	25	32.83	64.76	16	13	1	1	492	458	1.03958	1.41186	0.45347	0.615865	4534.7	6158.65	277.91	377.434	37.3847	100	Confident
112	0	Single Protein	P62258	14-3-3 protein epsilon (1433E_HUMAN)	P62258	1433E_HUMAN 14-3-3 protein epsilon OS=Homo sapiens OX=9606 GN=YWHAE PE=1 SV=1		17	61.96	55.29	73.73	87.45	16	15	2	1	202	191	0.637412	1.84804	0.278044	0.806126	2780.44	8061.26	170.399	494.036	29.1554	100	Confident
113	0	Related Proteins	A0A286YF22	D-3-phosphoglycerate dehydrogenase (A0A286YF22_HUMAN)	A0A286YF22,A0A2C9F2M7,O43175	A0A286YF22_HUMAN D-3-phosphoglycerate dehydrogenase OS=Homo sapiens OX=9606 GN=PHGDH PE=1 SV=1,A0A2C9F2M7_HUMAN D-3-phosphoglycerate dehydrogenase OS=Homo sapiens OX=9606 GN=PHGDH PE=1 SV=1,SERA_HUMAN D-3-phosphoglycerate dehydrogenase OS=Homo sapiens OX=9606 GN=PHGDH PE=1 SV=4	A0A2C9F2M7,O43175	1	34.22	34.22	34.22	52.85	16	15	3	3	145	136	0.265574	1.11879	0.115845	0.488022	1158.45	4880.22	70.9959	299.085	55.903	100	Confident
114	0	Single Protein	P34897	Serine hydroxymethyltransferase, mitochondrial (GLYM_HUMAN)	P34897	GLYM_HUMAN Serine hydroxymethyltransferase, mitochondrial OS=Homo sapiens OX=9606 GN=SHMT2 PE=1 SV=3		12	35.52	33.73	40.28	80.75	16	14	1	1	102	86	0.211302	0.696322	0.0921715	0.30374	921.715	3037.4	56.4874	186.148	55.9577	100	Confident
115	0	Single Protein	P12532	Creatine kinase U-type, mitochondrial (KCRU_HUMAN)	P12532	KCRU_HUMAN Creatine kinase U-type, mitochondrial OS=Homo sapiens OX=9606 GN=CKMT1A PE=1 SV=1		15	44.84	44.84	45.8	78.66	16	14	3	2	100	86	0.262195	0.760411	0.114371	0.331697	1143.71	3316.97	70.0927	203.281	47.0072	100	Confident
116	0	Single Protein	P09874	Poly [ADP-ribose] polymerase 1 (PARP1_HUMAN)	P09874	PARP1_HUMAN Poly [ADP-ribose] polymerase 1 OS=Homo sapiens OX=9606 GN=PARP1 PE=1 SV=4		1	17.26	17.26	20.22	70.81	16	14	2	2	61	53	0.0696118	0.232847	0.0303651	0.101569	303.651	1015.69	18.6093	62.2469	113.012	100	Confident
117	0	Single Protein	O75874	Isocitrate dehydrogenase [NADP] cytoplasmic (IDHC_HUMAN)	O75874	IDHC_HUMAN Isocitrate dehydrogenase [NADP] cytoplasmic OS=Homo sapiens OX=9606 GN=IDH1 PE=1 SV=2		2	37.92	37.92	43.48	80.43	16	13	11	9	60	52	0.156156	0.778279	0.0681164	0.339491	681.164	3394.91	41.7452	208.058	46.6295	100	Confident
118	0	Single Protein	P04264	Keratin, type II cytoskeletal 1 (K2C1_HUMAN)	P04264	K2C1_HUMAN Keratin, type II cytoskeletal 1 OS=Homo sapiens OX=9606 GN=KRT1 PE=1 SV=6		12	16.77	15.37	20.03	59.78	15	12	8	6	349	339	0.232035	0.519911	0.101215	0.226789	1012.15	2267.89	62.0298	138.988	65.999	100	Confident
119	0	Related Proteins	A0A2U3TZH3	Elongation factor 1-alpha (A0A2U3TZH3_HUMAN)	A0A2U3TZH3,Q05639	A0A2U3TZH3_HUMAN Elongation factor 1-alpha OS=Homo sapiens OX=9606 GN=EEF1A2 PE=1 SV=1,EF1A2_HUMAN Elongation factor 1-alpha 2 OS=Homo sapiens OX=9606 GN=EEF1A2 PE=1 SV=1	Q05639	20	33.87	33.87	36.9	56.65	15	13	4	3	224	219	0.323691	0.608234	0.141196	0.265316	1411.96	2653.16	86.5325	162.599	54.3064	100	Confident
120	0	Related Proteins	A0A0B4J1R6	Transketolase (A0A0B4J1R6_HUMAN)	A0A0B4J1R6,P29401	A0A0B4J1R6_HUMAN Transketolase OS=Homo sapiens OX=9606 GN=TKT PE=1 SV=1,TKT_HUMAN Transketolase OS=Homo sapiens OX=9606 GN=TKT PE=1 SV=3	P29401	3	44.86	44.86	46.61	73.3	15	14	10	9	202	187	0.558209	0.858792	0.243495	0.374611	2434.95	3746.11	149.226	229.581	49.8789	100	Confident
121	0	Related Proteins	A0A087WWU8	Tropomyosin alpha-3 chain (A0A087WWU8_HUMAN)	A0A087WWU8,J3KN67	A0A087WWU8_HUMAN Tropomyosin alpha-3 chain OS=Homo sapiens OX=9606 GN=TPM3 PE=1 SV=1,J3KN67_HUMAN Tropomyosin alpha-3 chain OS=Homo sapiens OX=9606 GN=TPM3 PE=1 SV=1	J3KN67	1	51.98	47.14	51.98	81.94	15	14	2	2	193	178	0.555556	1.15443	0.242337	0.503573	2423.37	5035.73	148.517	308.615	26.4044	100	Confident
122	0	Single Protein	P09211	Glutathione S-transferase P (GSTP1_HUMAN)	P09211	GSTP1_HUMAN Glutathione S-transferase P OS=Homo sapiens OX=9606 GN=GSTP1 PE=1 SV=2		11	70.95	70.95	70.95	71.9	15	14	1	1	173	169	1.11258	4.45559	0.485316	1.94356	4853.16	19435.6	297.427	1191.11	23.341	100	Confident
123	0	Single Protein	P26641	Elongation factor 1-gamma (EF1G_HUMAN)	P26641	EF1G_HUMAN Elongation factor 1-gamma OS=Homo sapiens OX=9606 GN=EEF1G PE=1 SV=3		11	31.58	31.58	33.41	73	15	12	15	12	156	143	0.413295	0.684283	0.180282	0.298489	1802.82	2984.89	110.486	182.929	50.0871	100	Confident
124	0	Single Protein	Q02878	60S ribosomal protein L6 (RL6_HUMAN)	Q02878	RL6_HUMAN 60S ribosomal protein L6 OS=Homo sapiens OX=9606 GN=RPL6 PE=1 SV=3		12	41.67	41.67	42.71	76.74	15	14	12	11	150	132	0.597285	0.606506	0.26054	0.264562	2605.4	2645.62	159.672	162.137	32.7076	100	Confident
125	0	Related Proteins	A0A2R8Y4F5	Enoyl-CoA hydratase (A0A2R8Y4F5_HUMAN)	A0A2R8Y4F5,H0YFD6,P40939	A0A2R8Y4F5_HUMAN Enoyl-CoA hydratase OS=Homo sapiens OX=9606 GN=HADHA PE=1 SV=1,H0YFD6_HUMAN Enoyl-CoA hydratase OS=Homo sapiens OX=9606 GN=HADHA PE=1 SV=2,ECHA_HUMAN Trifunctional enzyme subunit alpha, mitochondrial OS=Homo sapiens OX=9606 GN=HADHA PE=1 SV=2	H0YFD6,P40939	2	21.02	21.02	24.59	70.19	15	12	9	7	89	78	0.116814	0.341713	0.0509552	0.149058	509.552	1490.58	31.2279	91.3501	79.4168	100	Confident
126	0	Single Protein	P49748	Very long-chain specific acyl-CoA dehydrogenase, mitochondrial (ACADV_HUMAN)	P49748	ACADV_HUMAN Very long-chain specific acyl-CoA dehydrogenase, mitochondrial OS=Homo sapiens OX=9606 GN=ACADVL PE=1 SV=1		17	29.01	29.01	33.44	84.12	15	13	5	5	59	56	0.101633	0.515499	0.0443332	0.224864	443.332	2248.64	27.1697	137.808	70.3454	100	Confident
127	0	Single Protein	Q9Y446	Plakophilin-3 (PKP3_HUMAN)	Q9Y446	PKP3_HUMAN Plakophilin-3 OS=Homo sapiens OX=9606 GN=PKP3 PE=1 SV=1		11	26.1	23.71	27.73	74.65	15	14	9	8	56	49	0.0785256	0.380384	0.0342534	0.165926	342.534	1659.26	20.9923	101.688	87.029	100	Confident
128	0	Related Proteins	A0A494C1T2	C-1-tetrahydrofolate synthase, cytoplasmic (Fragment) (A0A494C1T2_HUMAN)	A0A494C1T2,F5H2F4,P11586,V9GYY3,V9GZ78	A0A494C1T2_HUMAN C-1-tetrahydrofolate synthase, cytoplasmic (Fragment) OS=Homo sapiens OX=9606 GN=MTHFD1 PE=1 SV=1,F5H2F4_HUMAN C-1-tetrahydrofolate synthase, cytoplasmic OS=Homo sapiens OX=9606 GN=MTHFD1 PE=1 SV=2,C1TC_HUMAN C-1-tetrahydrofolate synthase, cytoplasmic OS=Homo sapiens OX=9606 GN=MTHFD1 PE=1 SV=4,V9GYY3_HUMAN C-1-tetrahydrofolate synthase, cytoplasmic OS=Homo sapiens OX=9606 GN=MTH…	F5H2F4,P11586,V9GYY3,V9GZ78	14	24.07	22.2	28.11	66.93	15	13	15	13	48	44	0.0938865	0.563255	0.0409539	0.245696	409.539	2456.96	25.0987	150.575	69.7705	100	Confident
129	0	Single Protein	Q14152	Eukaryotic translation initiation factor 3 subunit A (EIF3A_HUMAN)	Q14152	EIF3A_HUMAN Eukaryotic translation initiation factor 3 subunit A OS=Homo sapiens OX=9606 GN=EIF3A PE=1 SV=1		10	8.03	8.03	13.39	76.12	15	10	15	10	40	30	0.0275665	0.0806126	0.0120247	0.0351638	120.247	351.638	7.36937	21.5502	166.468	100	Confident
130	0	Related Proteins	A0A494C039	Hypoxia up-regulated protein 1 (A0A494C039_HUMAN)	A0A494C039,Q9Y4L1	A0A494C039_HUMAN Hypoxia up-regulated protein 1 OS=Homo sapiens OX=9606 GN=HYOU1 PE=1 SV=1,HYOU1_HUMAN Hypoxia up-regulated protein 1 OS=Homo sapiens OX=9606 GN=HYOU1 PE=1 SV=1	Q9Y4L1	11	15.5	11.1	23.1	76	15	9	1	1	30	20	0.0236967	0.180321	0.0103367	0.0786571	103.367	786.571	6.33484	48.2051	111.337	100	Confident
131	0	Single Protein	P40926	Malate dehydrogenase, mitochondrial (MDHM_HUMAN)	P40926	MDHM_HUMAN Malate dehydrogenase, mitochondrial OS=Homo sapiens OX=9606 GN=MDH2 PE=1 SV=3		7	52.66	47.63	52.66	76.92	14	14	4	4	222	198	0.761538	1.58086	0.332188	0.689583	3321.88	6895.83	203.582	422.612	35.4807	100	Confident
132	0	Related Proteins	P37802	Transgelin-2 (TAGL2_HUMAN)	P37802,X6RJP6	TAGL2_HUMAN Transgelin-2 OS=Homo sapiens OX=9606 GN=TAGLN2 PE=1 SV=3,X6RJP6_HUMAN Transgelin-2 (Fragment) OS=Homo sapiens OX=9606 GN=TAGLN2 PE=1 SV=1	X6RJP6	1	79.9	79.9	79.9	88.94	14	14	14	14	171	164	0.926554	3.06159	0.404169	1.33549	4041.69	13354.9	247.696	818.454	22.3772	100	Confident
133	0	Single Protein	O00151	PDZ and LIM domain protein 1 (PDLI1_HUMAN)	O00151	PDLI1_HUMAN PDZ and LIM domain protein 1 OS=Homo sapiens OX=9606 GN=PDLIM1 PE=1 SV=4		10	55.62	41.95	55.62	72.64	14	13	14	13	161	135	0.507519	1.41186	0.221383	0.615865	2213.83	6158.65	135.675	377.434	36.049	100	Confident
134	0	Single Protein	M0QZM1	Heterogeneous nuclear ribonucleoprotein M (Fragment) (M0QZM1_HUMAN)	M0QZM1	M0QZM1_HUMAN Heterogeneous nuclear ribonucleoprotein M (Fragment) OS=Homo sapiens OX=9606 GN=HNRNPM PE=1 SV=1		19	39.43	39.43	44.39	71.54	14	11	1	1	133	123	0.22354	0.827699	0.0975098	0.361048	975.098	3610.48	59.759	221.269	40.0163	100	Confident
135	0	Single Protein	P12236	ADP/ATP translocase 3 (ADT3_HUMAN)	P12236	ADT3_HUMAN ADP/ATP translocase 3 OS=Homo sapiens OX=9606 GN=SLC25A6 PE=1 SV=4		X	46.98	46.98	49.66	68.46	14	13	1	1	118	112	0.23062	1.07526	0.100598	0.469037	1005.98	4690.37	61.6517	287.45	32.8452	100	Confident
136	0	Related Proteins	A0A286YF22	D-3-phosphoglycerate dehydrogenase (A0A286YF22_HUMAN)	A0A286YF22,A0A286YFA2,O43175	A0A286YF22_HUMAN D-3-phosphoglycerate dehydrogenase OS=Homo sapiens OX=9606 GN=PHGDH PE=1 SV=1,A0A286YFA2_HUMAN D-3-phosphoglycerate dehydrogenase OS=Homo sapiens OX=9606 GN=PHGDH PE=1 SV=1,SERA_HUMAN D-3-phosphoglycerate dehydrogenase OS=Homo sapiens OX=9606 GN=PHGDH PE=1 SV=4	A0A286YFA2,O43175	1	30.99	30.99	30.99	52.85	14	13	1	1	117	111	0.183607	0.916941	0.0800905	0.399976	800.905	3999.76	49.0836	245.126	55.903	100	Confident
137	0	Related Proteins	A0A087WWY3	Filamin-A (A0A087WWY3_HUMAN)	A0A087WWY3,A0A7I2V3E6,A0A7P0NMY4,P21333	A0A087WWY3_HUMAN Filamin-A OS=Homo sapiens OX=9606 GN=FLNA PE=1 SV=2,A0A7I2V3E6_HUMAN Filamin-A OS=Homo sapiens OX=9606 GN=FLNA PE=1 SV=1,A0A7P0NMY4_HUMAN Filamin-A OS=Homo sapiens OX=9606 GN=FLNA PE=1 SV=1,FLNA_HUMAN Filamin-A OS=Homo sapiens OX=9606 GN=FLNA PE=1 SV=4	A0A7I2V3E6,A0A7P0NMY4,P21333	X	31.54	31.54	36.51	64.52	14	11	2	1	83	75	0.0892555	0.659587	0.0389339	0.287716	389.339	2877.16	23.8607	176.327	53.0559	100	Confident
138	0	Single Protein	C9JH19	Cathepsin D (C9JH19_HUMAN)	C9JH19	C9JH19_HUMAN Cathepsin D OS=Homo sapiens OX=9606 GN=CTSD PE=1 SV=2		11	29.27	29.27	37.69	67.63	14	10	2	1	74	65	0.192192	0.730196	0.0838356	0.318516	838.356	3185.16	51.3788	195.203	48.5828	100	Confident
139	0	Related Proteins	A0A2U3TZU2	Glucose-6-phosphate isomerase (A0A2U3TZU2_HUMAN)	A0A2U3TZU2,P06744	A0A2U3TZU2_HUMAN Glucose-6-phosphate isomerase OS=Homo sapiens OX=9606 GN=GPI PE=1 SV=1,G6PI_HUMAN Glucose-6-phosphate isomerase OS=Homo sapiens OX=9606 GN=GPI PE=1 SV=4	P06744	19	33.17	33.17	37.19	67.67	14	12	2	1	70	63	0.143187	0.510443	0.0624592	0.222659	624.592	2226.59	38.2782	136.457	67.2435	100	Confident
140	0	Related Proteins	A0A087WTP3	Far upstream element-binding protein 2 (A0A087WTP3_HUMAN)	A0A087WTP3,M0R0C6,Q92945	A0A087WTP3_HUMAN Far upstream element-binding protein 2 OS=Homo sapiens OX=9606 GN=KHSRP PE=1 SV=1,M0R0C6_HUMAN Far upstream element-binding protein 2 OS=Homo sapiens OX=9606 GN=KHSRP PE=1 SV=2,FUBP2_HUMAN Far upstream element-binding protein 2 OS=Homo sapiens OX=9606 GN=KHSRP PE=1 SV=4	M0R0C6,Q92945	19	19.97	17.02	26.02	53.16	14	10	4	3	69	64	0.142857	0.458594	0.0623153	0.200042	623.153	2000.42	38.19	122.596	72.9823	100	Confident
141	0	Single Protein	P00918	Carbonic anhydrase 2 (CAH2_HUMAN)	P00918	CAH2_HUMAN Carbonic anhydrase 2 OS=Homo sapiens OX=9606 GN=CA2 PE=1 SV=2		8	51.54	51.54	62.31	78.08	14	12	9	8	67	60	0.29064	1.6827	0.126779	0.734004	1267.79	7340.04	77.6969	449.835	29.2279	100	Confident
142	0	Single Protein	P07476	Involucrin (INVO_HUMAN)	P07476	INVO_HUMAN Involucrin OS=Homo sapiens OX=9606 GN=IVL PE=1 SV=2		1	34.02	34.02	34.02	71.79	14	14	14	14	64	53	0.11804	0.957342	0.0514899	0.417599	514.899	4175.99	31.5557	255.926	68.4372	100	Confident
143	0	Related Proteins	H0Y2X5	Aldehyde dehydrogenase 1 family, member A3, isoform CRA_b (H0Y2X5_HUMAN)	H0Y2X5,P47895	H0Y2X5_HUMAN Aldehyde dehydrogenase 1 family, member A3, isoform CRA_b OS=Homo sapiens OX=9606 GN=ALDH1A3 PE=1 SV=1,AL1A3_HUMAN Aldehyde dehydrogenase family 1 member A3 OS=Homo sapiens OX=9606 GN=ALDH1A3 PE=1 SV=2	P47895	15	31.85	31.85	42.96	64.69	14	10	6	5	45	39	0.107266	0.584893	0.0467904	0.255135	467.904	2551.35	28.6755	156.36	44.2287	100	Confident
144	0	Related Proteins	B9A067	MICOS complex subunit MIC60 (B9A067_HUMAN)	B9A067,C9J406,H7C463,Q16891	B9A067_HUMAN MICOS complex subunit MIC60 OS=Homo sapiens OX=9606 GN=IMMT PE=1 SV=2,C9J406_HUMAN MICOS complex subunit MIC60 OS=Homo sapiens OX=9606 GN=IMMT PE=1 SV=1,H7C463_HUMAN MICOS complex subunit MIC60 (Fragment) OS=Homo sapiens OX=9606 GN=IMMT PE=1 SV=1,MIC60_HUMAN MICOS complex subunit MIC60 OS=Homo sapiens OX=9606 GN=IMMT PE=1 SV=1	C9J406,H7C463,Q16891	2	20.25	20.25	27.29	78.34	14	10	12	8	24	17	0.0273973	0.284386	0.0119509	0.124051	119.509	1240.51	7.32411	76.025	78.925	100	Confident
145	0	Single Protein	P61981	14-3-3 protein gamma (1433G_HUMAN)	P61981	1433G_HUMAN 14-3-3 protein gamma OS=Homo sapiens OX=9606 GN=YWHAG PE=1 SV=2		7	49.39	49.39	49.39	87.85	13	13	8	8	133	120	0.264253	1.62636	0.115269	0.709431	1152.69	7094.31	70.6427	434.776	28.2849	100	Confident
146	0	Related Proteins	A0A7P0T861	Calreticulin (A0A7P0T861_HUMAN)	A0A7P0T861,K7EL50,P27797	A0A7P0T861_HUMAN Calreticulin OS=Homo sapiens OX=9606 GN=CALR PE=1 SV=1,K7EL50_HUMAN Calreticulin OS=Homo sapiens OX=9606 GN=CALR PE=1 SV=2,CALR_HUMAN Calreticulin OS=Homo sapiens OX=9606 GN=CALR PE=1 SV=1	K7EL50,P27797	19	51.4	51.4	51.4	71.63	13	13	3	3	102	93	0.247059	1.2457	0.107769	0.543382	1077.69	5433.82	66.0463	333.013	40.788	100	Confident
147	0	Single Protein	P23526	Adenosylhomocysteinase (SAHH_HUMAN)	P23526	SAHH_HUMAN Adenosylhomocysteinase OS=Homo sapiens OX=9606 GN=AHCY PE=1 SV=4		20	33.56	33.56	33.56	61.34	13	13	12	12	93	89	0.335849	0.974488	0.1465	0.425079	1465	4250.79	89.7826	260.51	47.6852	100	Confident
148	0	Single Protein	P26583	High mobility group protein B2 (HMGB2_HUMAN)	P26583	HMGB2_HUMAN High mobility group protein B2 OS=Homo sapiens OX=9606 GN=HMGB2 PE=1 SV=2		4	36.36	33.97	40.67	78.47	13	10	2	2	85	78	0.353659	0.649648	0.154268	0.283381	1542.68	2833.81	94.5436	173.671	24.0187	100	Confident
149	0	Related Proteins	H3BM89	60S ribosomal protein L4 (H3BM89_HUMAN)	H3BM89,P36578	H3BM89_HUMAN 60S ribosomal protein L4 OS=Homo sapiens OX=9606 GN=RPL4 PE=1 SV=1,RL4_HUMAN 60S ribosomal protein L4 OS=Homo sapiens OX=9606 GN=RPL4 PE=1 SV=5	P36578	15	38.44	38.44	42.94	76.28	13	12	8	7	80	72	0.283465	0.412538	0.123649	0.179952	1236.49	1799.52	75.7786	110.284	37.6332	100	Confident
150	0	Related Proteins	A0A7I2V2R3	Heterogeneous nuclear ribonucleoprotein A3 (A0A7I2V2R3_HUMAN)	A0A7I2V2R3,A0A7I2V402,A0A7I2V4J6,A0A7I2V5D8,P51991	A0A7I2V2R3_HUMAN Heterogeneous nuclear ribonucleoprotein A3 OS=Homo sapiens OX=9606 GN=HNRNPA3 PE=1 SV=1,A0A7I2V402_HUMAN Heterogeneous nuclear ribonucleoprotein A3 OS=Homo sapiens OX=9606 GN=HNRNPA3 PE=1 SV=1,A0A7I2V4J6_HUMAN Heterogeneous nuclear ribonucleoprotein A3 OS=Homo sapiens OX=9606 GN=HNRNPA3 PE=1 SV=1,A0A7I2V5D8_HUMAN Heterogeneous nuclear ribonucleoprotein A3 OS=Homo sapiens OX=9606 …	A0A7I2V402,A0A7I2V4J6,A0A7I2V5D8,P51991	2	33.53	33.53	34.74	73.72	13	12	4	4	74	65	0.163251	0.823348	0.0712114	0.35915	712.114	3591.5	43.642	220.106	35.3899	100	Confident
151	0	Single Protein	P18669	Phosphoglycerate mutase 1 (PGAM1_HUMAN)	P18669	PGAM1_HUMAN Phosphoglycerate mutase 1 OS=Homo sapiens OX=9606 GN=PGAM1 PE=1 SV=2		10	62.99	55.91	62.99	77.17	13	12	7	7	69	65	0.292793	1.31013	0.127718	0.571488	1277.18	5714.88	78.2723	350.237	28.7858	100	Confident
152	0	Related Proteins	A0A7I2V4J2	Non-POU domain-containing octamer-binding protein (A0A7I2V4J2_HUMAN)	A0A7I2V4J2,A0A7I2V4K9,A0A7I2V535,A0A7I2V5Y7,Q15233	A0A7I2V4J2_HUMAN Non-POU domain-containing octamer-binding protein OS=Homo sapiens OX=9606 GN=NONO PE=1 SV=1,A0A7I2V4K9_HUMAN Non-POU domain-containing octamer-binding protein OS=Homo sapiens OX=9606 GN=NONO PE=1 SV=1,A0A7I2V535_HUMAN Non-POU domain-containing octamer-binding protein OS=Homo sapiens OX=9606 GN=NONO PE=1 SV=1,A0A7I2V5Y7_HUMAN Non-POU domain-containing octamer-binding protein OS=Ho…	A0A7I2V4K9,A0A7I2V535,A0A7I2V5Y7,Q15233	X	27.14	27.14	31.41	62.61	13	11	3	3	61	57	0.194539	0.443512	0.0848594	0.193463	848.594	1934.63	52.0062	118.564	53.7841	100	Confident
153	0	Related Proteins	E9PEB5	Far upstream element-binding protein 1 (E9PEB5_HUMAN)	E9PEB5,Q96AE4	E9PEB5_HUMAN Far upstream element-binding protein 1 OS=Homo sapiens OX=9606 GN=FUBP1 PE=1 SV=1,FUBP1_HUMAN Far upstream element-binding protein 1 OS=Homo sapiens OX=9606 GN=FUBP1 PE=1 SV=3	Q96AE4	1	15.73	15.73	22.75	57.86	13	9	7	5	58	54	0.116359	0.457593	0.0507568	0.199605	507.568	1996.05	31.1064	122.328	68.8611	100	Confident
154	0	Related Proteins	M0QY43	Myosin-14 (Fragment) (M0QY43_HUMAN)	M0QY43,Q7Z406	M0QY43_HUMAN Myosin-14 (Fragment) OS=Homo sapiens OX=9606 GN=MYH14 PE=1 SV=8,MYH14_HUMAN Myosin-14 OS=Homo sapiens OX=9606 GN=MYH14 PE=1 SV=2	Q7Z406	19	12.48	12.48	18.26	79.84	13	9	6	5	42	32	0.029375	0.172818	0.0128136	0.0753846	128.136	753.846	7.85282	46.1996	113.712	100	Confident
155	0	Related Proteins	B3KQV6	Serine/threonine-protein phosphatase 2A 65 kDa regulatory subunit A alpha isoform (B3KQV6_HUMAN)	B3KQV6,P30153	B3KQV6_HUMAN Serine/threonine-protein phosphatase 2A 65 kDa regulatory subunit A alpha isoform OS=Homo sapiens OX=9606 GN=PPP2R1A PE=1 SV=1,2AAA_HUMAN Serine/threonine-protein phosphatase 2A 65 kDa regulatory subunit A alpha isoform OS=Homo sapiens OX=9606 GN=PPP2R1A PE=1 SV=4	P30153	19	31.95	31.95	40.98	83.17	13	10	3	2	31	28	0.0692935	0.708276	0.0302263	0.308955	302.263	3089.55	18.5242	189.344	45.5748	100	Confident
156	0	Related Proteins	H0YFY6	Nuclear mitotic apparatus protein 1 (Fragment) (H0YFY6_HUMAN)	H0YFY6,Q14980	H0YFY6_HUMAN Nuclear mitotic apparatus protein 1 (Fragment) OS=Homo sapiens OX=9606 GN=NUMA1 PE=1 SV=1,NUMA1_HUMAN Nuclear mitotic apparatus protein 1 OS=Homo sapiens OX=9606 GN=NUMA1 PE=1 SV=2	Q14980	11	12.14	10.37	18.98	81.74	13	9	1	1	24	22	0.0140931	0.149219	0.00614753	0.0650902	61.4753	650.902	3.76752	39.8907	107.345	100	Confident
157	0	Related Proteins	O60814	Histone H2B type 1-K (H2B1K_HUMAN)	O60814,P57053,P58876,P62807,Q5QNW6,Q93079,Q99877,Q99879,Q99880,U3KQK0	H2B1K_HUMAN Histone H2B type 1-K OS=Homo sapiens OX=9606 GN=H2BC12 PE=1 SV=3,H2BFS_HUMAN Histone H2B type F-S OS=Homo sapiens OX=9606 GN=H2BC12L PE=1 SV=2,H2B1D_HUMAN Histone H2B type 1-D OS=Homo sapiens OX=9606 GN=H2BC5 PE=1 SV=2,H2B1C_HUMAN Histone H2B type 1-C/E/F/G/I OS=Homo sapiens OX=9606 GN=H2BC4 PE=1 SV=4,H2B2F_HUMAN Histone H2B type 2-F OS=Homo sapiens OX=9606 GN=H2BC18 PE=1 SV=3,H2B1H_H…	P57053,P58876,P62807,Q5QNW6,Q93079,Q99877,Q99879,Q99880,U3KQK0	6	39.68	39.68	39.68	78.57	12	10	3	3	476	451	4.53535	1.27585	1.97835	0.556533	19783.5	5565.33	1212.44	341.072	13.8816	100	Confident
158	0	Related Proteins	A0A2R8Y5V9	Tropomyosin alpha-4 chain (A0A2R8Y5V9_HUMAN)	A0A2R8Y5V9,A0A2R8YGX3,A0A2R8YH90,P67936	A0A2R8Y5V9_HUMAN Tropomyosin alpha-4 chain OS=Homo sapiens OX=9606 GN=TPM4 PE=1 SV=1,A0A2R8YGX3_HUMAN Tropomyosin alpha-4 chain OS=Homo sapiens OX=9606 GN=TPM4 PE=1 SV=1,A0A2R8YH90_HUMAN Tropomyosin alpha-4 chain (Fragment) OS=Homo sapiens OX=9606 GN=TPM4 PE=1 SV=1,TPM4_HUMAN Tropomyosin alpha-4 chain OS=Homo sapiens OX=9606 GN=TPM4 PE=1 SV=3	A0A2R8YGX3,A0A2R8YH90,P67936	19	31.45	31.45	35.08	82.26	12	11	2	2	143	130	0.276144	0.755676	0.120456	0.329631	1204.56	3296.31	73.8216	202.015	28.5915	100	Confident
159	0	Single Protein	P30041	Peroxiredoxin-6 (PRDX6_HUMAN)	P30041	PRDX6_HUMAN Peroxiredoxin-6 OS=Homo sapiens OX=9606 GN=PRDX6 PE=1 SV=3		1	64.29	64.29	64.29	86.61	12	12	12	12	119	115	0.592784	1.43835	0.258576	0.62742	2585.76	6274.2	158.469	384.515	25.0192	100	Confident
160	0	Related Proteins	A0A1B0GVI3	Keratin, type I cytoskeletal 10 (A0A1B0GVI3_HUMAN)	A0A1B0GVI3,P13645	A0A1B0GVI3_HUMAN Keratin, type I cytoskeletal 10 OS=Homo sapiens OX=9606 GN=KRT10 PE=1 SV=2,K1C10_HUMAN Keratin, type I cytoskeletal 10 OS=Homo sapiens OX=9606 GN=KRT10 PE=1 SV=6	P13645	17	11.54	8.49	17.31	57.21	12	10	5	3	117	111	0.11467	0.53174	0.0500198	0.231949	500.198	2319.49	30.6547	142.15	63.308	100	Confident
161	0	Single Protein	P27348	14-3-3 protein theta (1433T_HUMAN)	P27348	1433T_HUMAN 14-3-3 protein theta OS=Homo sapiens OX=9606 GN=YWHAQ PE=1 SV=1		2	43.27	43.27	49.8	87.76	12	10	2	2	111	97	0.189192	1.10175	0.0825267	0.48059	825.267	4805.9	50.5766	294.53	27.7468	100	Confident
162	0	Single Protein	P18124	60S ribosomal protein L7 (RL7_HUMAN)	P18124	RL7_HUMAN 60S ribosomal protein L7 OS=Homo sapiens OX=9606 GN=RPL7 PE=1 SV=1		8	37.9	37.9	41.53	75.4	12	11	2	2	104	92	0.491979	0.504594	0.214605	0.220107	2146.05	2201.07	131.521	134.893	29.2072	100	Confident
163	0	Related Proteins	A0A0C4DG17	40S ribosomal protein SA (A0A0C4DG17_HUMAN)	A0A0C4DG17,C9J9K3,P08865	A0A0C4DG17_HUMAN 40S ribosomal protein SA OS=Homo sapiens OX=9606 GN=RPSA PE=1 SV=1,C9J9K3_HUMAN 40S ribosomal protein SA (Fragment) OS=Homo sapiens OX=9606 GN=RPSA PE=1 SV=8,RSSA_HUMAN 40S ribosomal protein SA OS=Homo sapiens OX=9606 GN=RPSA PE=1 SV=4	C9J9K3,P08865	3	49.67	46	53.33	59	12	10	7	6	95	83	0.408867	1.34623	0.178351	0.587234	1783.51	5872.34	109.302	359.888	33.2926	100	Confident
164	0	Related Proteins	A0A804HJC2	Filamin-B (A0A804HJC2_HUMAN)	A0A804HJC2,A0A804HK76,A0A804HL72,O75369	A0A804HJC2_HUMAN Filamin-B OS=Homo sapiens OX=9606 GN=FLNB PE=1 SV=1,A0A804HK76_HUMAN Filamin-B OS=Homo sapiens OX=9606 GN=FLNB PE=1 SV=1,A0A804HL72_HUMAN Filamin-B OS=Homo sapiens OX=9606 GN=FLNB PE=1 SV=1,FLNB_HUMAN Filamin-B OS=Homo sapiens OX=9606 GN=FLNB PE=1 SV=2	A0A804HK76,A0A804HL72,O75369	3	26.1	26.1	26.1	53.55	12	12	2	2	90	73	0.12996	0.719072	0.0566896	0.313664	566.896	3136.64	34.7423	192.23	57.4044	100	Confident
165	0	Single Protein	P30044	Peroxiredoxin-5, mitochondrial (PRDX5_HUMAN)	P30044	PRDX5_HUMAN Peroxiredoxin-5, mitochondrial OS=Homo sapiens OX=9606 GN=PRDX5 PE=1 SV=4		11	55.14	55.14	55.14	88.79	12	12	12	12	88	75	0.394737	2.01995	0.172187	0.881117	1721.87	8811.17	105.525	539.994	22.0725	100	Confident
166	0	Single Protein	Q06323	Proteasome activator complex subunit 1 (PSME1_HUMAN)	Q06323	PSME1_HUMAN Proteasome activator complex subunit 1 OS=Homo sapiens OX=9606 GN=PSME1 PE=1 SV=1		14	61.85	61.85	61.85	84.34	12	12	5	5	81	76	0.361905	0.995262	0.157865	0.43414	1578.65	4341.4	96.748	266.064	28.705	100	Confident
167	0	Related Proteins	H3BT57	Protein PML (H3BT57_HUMAN)	H3BT57,P29590	H3BT57_HUMAN Protein PML OS=Homo sapiens OX=9606 GN=PML PE=1 SV=1,PML_HUMAN Protein PML OS=Homo sapiens OX=9606 GN=PML PE=1 SV=3	P29590	15	16.2	16.2	24.47	74.65	12	8	6	3	51	41	0.0943396	0.316446	0.0411516	0.138036	411.516	1380.36	25.2198	84.5955	62.8732	100	Confident
168	0	Single Protein	P07954	Fumarate hydratase, mitochondrial (FUMH_HUMAN)	P07954	FUMH_HUMAN Fumarate hydratase, mitochondrial OS=Homo sapiens OX=9606 GN=FH PE=1 SV=3		1	29.22	29.22	38.04	66.27	12	8	3	2	46	37	0.0855107	0.467799	0.0373004	0.204057	373.004	2040.57	22.8596	125.057	54.6022	100	Confident
169	0	Related Proteins	B4DUR8	T-complex protein 1 subunit gamma (B4DUR8_HUMAN)	B4DUR8,P49368	B4DUR8_HUMAN T-complex protein 1 subunit gamma OS=Homo sapiens OX=9606 GN=CCT3 PE=1 SV=1,TCPG_HUMAN T-complex protein 1 subunit gamma OS=Homo sapiens OX=9606 GN=CCT3 PE=1 SV=4	P49368	1	27	27	39.4	74.2	12	9	8	5	46	42	0.105528	0.396887	0.0460319	0.173125	460.319	1731.25	28.2107	106.1	55.6387	100	Confident
170	0	Single Protein	P05120	Plasminogen activator inhibitor 2 (PAI2_HUMAN)	P05120	PAI2_HUMAN Plasminogen activator inhibitor 2 OS=Homo sapiens OX=9606 GN=SERPINB2 PE=1 SV=2		18	33.25	33.25	33.25	65.3	12	12	2	2	42	41	0.151292	0.901384	0.0659944	0.39319	659.944	3931.9	40.4448	240.967	46.5661	100	Confident
171	0	Single Protein	Q9C0C2	182 kDa tankyrase-1-binding protein (TB182_HUMAN)	Q9C0C2	TB182_HUMAN 182 kDa tankyrase-1-binding protein OS=Homo sapiens OX=9606 GN=TNKS1BP1 PE=1 SV=4		11	7.46	7.46	8.96	61.25	12	8	8	6	23	18	0.0149875	0.135462	0.00653766	0.0590893	65.3766	590.893	4.00661	36.2129	181.685	100	Confident
172	0	Single Protein	P12270	Nucleoprotein TPR (TPR_HUMAN)	P12270	TPR_HUMAN Nucleoprotein TPR OS=Homo sapiens OX=9606 GN=TPR PE=1 SV=3		1	2.54	2.54	7.15	66.36	12	5	12	5	22	12	0.00752351	0.0377128	0.00328181	0.0164506	32.8181	164.506	2.01126	10.0818	267.131	100	Confident
173	0	Single Protein	Q14764	Major vault protein (MVP_HUMAN)	Q14764	MVP_HUMAN Major vault protein OS=Homo sapiens OX=9606 GN=MVP PE=1 SV=4		16	15.12	15.12	20.83	66.18	12	9	8	6	21	18	0.027907	0.218188	0.0121732	0.0951751	121.732	951.751	7.46038	58.3282	99.2659	100	Confident
174	0	Single Protein	P26639	Threonine--tRNA ligase 1, cytoplasmic (SYTC_HUMAN)	P26639	SYTC_HUMAN Threonine--tRNA ligase 1, cytoplasmic OS=Homo sapiens OX=9606 GN=TARS1 PE=1 SV=3		5	12.17	12.17	20.75	81.6	12	7	8	3	21	15	0.0254237	0.184907	0.01109	0.0806577	110.9	806.577	6.79653	49.4312	83.3819	100	Confident
175	0	Related Proteins	F5H6E2	Unconventional myosin-Ic (F5H6E2_HUMAN)	F5H6E2,O00159	F5H6E2_HUMAN Unconventional myosin-Ic OS=Homo sapiens OX=9606 GN=MYO1C PE=1 SV=1,MYO1C_HUMAN Unconventional myosin-Ic OS=Homo sapiens OX=9606 GN=MYO1C PE=1 SV=4	O00159	17	5.97	5.97	11.26	78.54	12	6	11	5	16	10	0.0110294	0.0985411	0.00481111	0.0429843	48.1111	429.843	2.94849	26.343	118.92	100	Confident
176	0	Related Proteins	A8K7Q2	Heat shock cognate 71 kDa protein (A8K7Q2_HUMAN)	A8K7Q2,E9PKE3,E9PN89,P11142	A8K7Q2_HUMAN Heat shock cognate 71 kDa protein OS=Homo sapiens OX=9606 GN=HSPA8 PE=1 SV=1,E9PKE3_HUMAN Heat shock cognate 71 kDa protein OS=Homo sapiens OX=9606 GN=HSPA8 PE=1 SV=1,E9PN89_HUMAN Heat shock cognate 71 kDa protein (Fragment) OS=Homo sapiens OX=9606 GN=HSPA8 PE=1 SV=1,HSP7C_HUMAN Heat shock cognate 71 kDa protein OS=Homo sapiens OX=9606 GN=HSPA8 PE=1 SV=1	E9PKE3,E9PN89,P11142	11	21.46	14.88	22.2	63.41	11	10	2	2	234	207	0.723776	0.487352	0.315716	0.212586	3157.16	2125.86	193.487	130.284	45.3103	100	Confident
177	0	Related Proteins	A0A7I2V2X6	60 kDa chaperonin (A0A7I2V2X6_HUMAN)	A0A7I2V2X6,A0A7I2V369,A0A7I2V599,A0A7I2V5K3,A0A7I2V5M1,A0A7I2YQ71,E7ESH4,P10809	A0A7I2V2X6_HUMAN 60 kDa chaperonin OS=Homo sapiens OX=9606 GN=HSPD1 PE=1 SV=1,A0A7I2V369_HUMAN 60 kDa chaperonin OS=Homo sapiens OX=9606 GN=HSPD1 PE=1 SV=1,A0A7I2V599_HUMAN 60 kDa chaperonin OS=Homo sapiens OX=9606 GN=HSPD1 PE=1 SV=1,A0A7I2V5K3_HUMAN 60 kDa chaperonin OS=Homo sapiens OX=9606 GN=HSPD1 PE=1 SV=1,A0A7I2V5M1_HUMAN 60 kDa chaperonin OS=Homo sapiens OX=9606 GN=HSPD1 PE=1 SV=1,A0A7I2YQ7…	A0A7I2V369,A0A7I2V599,A0A7I2V5K3,A0A7I2V5M1,A0A7I2YQ71,E7ESH4,P10809	2	20.33	20.33	20.33	82.44	11	11	1	1	203	200	0.293684	0.459416	0.128107	0.2004	1281.07	2004	78.5106	122.816	57.7225	100	Confident
178	0	Related Proteins	A0A6Q8PFK8	Heat shock protein beta-1 (A0A6Q8PFK8_HUMAN)	A0A6Q8PFK8,A0A6Q8PHJ6,P04792	A0A6Q8PFK8_HUMAN Heat shock protein beta-1 OS=Homo sapiens OX=9606 GN=HSPB1 PE=1 SV=1,A0A6Q8PHJ6_HUMAN Heat shock protein beta-1 OS=Homo sapiens OX=9606 GN=HSPB1 PE=1 SV=1,HSPB1_HUMAN Heat shock protein beta-1 OS=Homo sapiens OX=9606 GN=HSPB1 PE=1 SV=2	A0A6Q8PHJ6,P04792	7	43.43	43.43	43.43	58.08	11	11	4	4	181	177	1.24648	2.54813	0.543723	1.11151	5437.23	11115.1	333.221	681.193	21.8691	100	Confident
179	0	Single Protein	Q02539	Histone H1.1 (H11_HUMAN)	Q02539	H11_HUMAN Histone H1.1 OS=Homo sapiens OX=9606 GN=H1-1 PE=1 SV=3		6	36.28	36.28	36.28	76.74	11	11	2	2	159	155	0.261818	0.643184	0.114207	0.280561	1142.07	2805.61	69.9919	171.943	21.8289	100	Confident
180	0	Single Protein	P31946	14-3-3 protein beta/alpha (1433B_HUMAN)	P31946	1433B_HUMAN 14-3-3 protein beta/alpha OS=Homo sapiens OX=9606 GN=YWHAB PE=1 SV=3		20	39.02	39.02	39.02	87.8	11	10	3	2	136	122	0.26239	1.10175	0.114456	0.48059	1144.56	4805.9	70.1447	294.53	28.0648	100	Confident
181	0	Related Proteins	A0A087WWU8	Tropomyosin alpha-3 chain (A0A087WWU8_HUMAN)	A0A087WWU8,A0A494C0G0,D6R904	A0A087WWU8_HUMAN Tropomyosin alpha-3 chain OS=Homo sapiens OX=9606 GN=TPM3 PE=1 SV=1,A0A494C0G0_HUMAN Tropomyosin alpha-3 chain (Fragment) OS=Homo sapiens OX=9606 GN=TPM3 PE=1 SV=1,D6R904_HUMAN Tropomyosin alpha-3 chain OS=Homo sapiens OX=9606 GN=TPM3 PE=1 SV=1	A0A494C0G0,D6R904	1	21.59	21.59	21.59	81.94	11	11	4	4	123	113	0.292115	0.827699	0.127422	0.361048	1274.22	3610.48	78.0911	221.269	26.4044	100	Confident
182	0	Single Protein	P09758	Tumor-associated calcium signal transducer 2 (TACD2_HUMAN)	P09758	TACD2_HUMAN Tumor-associated calcium signal transducer 2 OS=Homo sapiens OX=9606 GN=TACSTD2 PE=1 SV=3		1	42.72	42.72	42.72	69.66	11	11	11	11	122	116	0.417266	0.734325	0.182014	0.320318	1820.14	3203.18	111.548	196.307	35.6866	100	Confident
183	0	Single Protein	Q01105	Protein SET (SET_HUMAN)	Q01105	SET_HUMAN Protein SET OS=Homo sapiens OX=9606 GN=SET PE=1 SV=3		9	36.9	36.9	37.24	45.86	11	10	2	2	121	119	0.7375	1.05353	0.321703	0.459555	3217.03	4595.55	197.156	281.639	33.4687	100	Confident
184	0	Related Proteins	A0A7P0T9F7	4F2 cell-surface antigen heavy chain (A0A7P0T9F7_HUMAN)	A0A7P0T9F7,A0A7P0TAN7,A0A7P0TBF8,A0A7P0Z4A0,A0A7P0Z4P5,F5GZI0,F5GZS6,F5H056,J3KPF3,P08195	A0A7P0T9F7_HUMAN 4F2 cell-surface antigen heavy chain OS=Homo sapiens OX=9606 GN=SLC3A2 PE=1 SV=1,A0A7P0TAN7_HUMAN 4F2 cell-surface antigen heavy chain OS=Homo sapiens OX=9606 GN=SLC3A2 PE=1 SV=1,A0A7P0TBF8_HUMAN 4F2 cell-surface antigen heavy chain OS=Homo sapiens OX=9606 GN=SLC3A2 PE=1 SV=1,A0A7P0Z4A0_HUMAN 4F2 cell-surface antigen heavy chain OS=Homo sapiens OX=9606 GN=SLC3A2 PE=1 SV=1,A0A7P0Z…	A0A7P0TAN7,A0A7P0TBF8,A0A7P0Z4A0,A0A7P0Z4P5,F5GZI0,F5GZS6,F5H056,J3KPF3,P08195	11	20.73	20.73	28.86	69.32	11	9	5	4	118	112	0.247204	0.467799	0.107832	0.204057	1078.32	2040.57	66.085	125.057	65.2004	100	Confident
185	0	Related Proteins	K7ELL7	Glucosidase 2 subunit beta (K7ELL7_HUMAN)	K7ELL7,P14314	K7ELL7_HUMAN Glucosidase 2 subunit beta OS=Homo sapiens OX=9606 GN=PRKCSH PE=1 SV=1,GLU2B_HUMAN Glucosidase 2 subunit beta OS=Homo sapiens OX=9606 GN=PRKCSH PE=1 SV=2	P14314	19	18.88	18.88	34.39	49.35	11	8	3	3	94	86	0.290102	0.44544	0.126545	0.194304	1265.45	1943.04	77.5531	119.079	60.1542	100	Confident
186	0	Single Protein	P26373	60S ribosomal protein L13 (RL13_HUMAN)	P26373	RL13_HUMAN 60S ribosomal protein L13 OS=Homo sapiens OX=9606 GN=RPL13 PE=1 SV=4		16	45.97	45.97	46.45	75.83	11	10	2	2	87	83	0.51875	0.557068	0.226282	0.242997	2262.82	2429.97	138.678	148.921	24.2465	100	Confident
187	0	Single Protein	Q15084	Protein disulfide-isomerase A6 (PDIA6_HUMAN)	Q15084	PDIA6_HUMAN Protein disulfide-isomerase A6 OS=Homo sapiens OX=9606 GN=PDIA6 PE=1 SV=1		2	29.32	25.23	36.14	73.18	11	9	11	9	78	68	0.21118	0.526418	0.0921183	0.229627	921.183	2296.27	56.4548	140.727	48.0913	100	Confident
188	0	Single Protein	Q9UQ80	Proliferation-associated protein 2G4 (PA2G4_HUMAN)	Q9UQ80	PA2G4_HUMAN Proliferation-associated protein 2G4 OS=Homo sapiens OX=9606 GN=PA2G4 PE=1 SV=3		12	25.13	25.13	27.16	78.68	11	10	5	4	67	56	0.180645	0.519911	0.0787987	0.226789	787.987	2267.89	48.2919	138.988	43.7592	100	Confident
189	0	Related Proteins	K7EJB9	Calreticulin (K7EJB9_HUMAN)	K7EJB9,K7EL50,P27797	K7EJB9_HUMAN Calreticulin OS=Homo sapiens OX=9606 GN=CALR PE=1 SV=2,K7EL50_HUMAN Calreticulin OS=Homo sapiens OX=9606 GN=CALR PE=1 SV=2,CALR_HUMAN Calreticulin OS=Homo sapiens OX=9606 GN=CALR PE=1 SV=1	K7EL50,P27797	19	47.85	47.85	47.85	70.49	11	11	1	1	65	61	0.113139	0.854781	0.0493519	0.372862	493.519	3728.62	30.2454	228.509	40.5103	100	Confident
190	0	Related Proteins	A0A5F9ZHM4	L-lactate dehydrogenase (A0A5F9ZHM4_HUMAN)	A0A5F9ZHM4,P07195	A0A5F9ZHM4_HUMAN L-lactate dehydrogenase OS=Homo sapiens OX=9606 GN=LDHB PE=1 SV=1,LDHB_HUMAN L-lactate dehydrogenase B chain OS=Homo sapiens OX=9606 GN=LDHB PE=1 SV=2	P07195	12	24.93	24.93	29.62	74.78	11	9	8	6	64	59	0.14902	0.750827	0.0650034	0.327516	650.034	3275.16	39.8374	200.719	37.3805	100	Confident
191	0	Related Proteins	H3BRG4	Cytochrome b-c1 complex subunit 2, mitochondrial (H3BRG4_HUMAN)	H3BRG4,P22695	H3BRG4_HUMAN Cytochrome b-c1 complex subunit 2, mitochondrial OS=Homo sapiens OX=9606 GN=UQCRC2 PE=1 SV=1,QCR2_HUMAN Cytochrome b-c1 complex subunit 2, mitochondrial OS=Homo sapiens OX=9606 GN=UQCRC2 PE=1 SV=3	P22695	16	29.13	24.76	34.22	65.29	11	9	1	1	54	47	0.158249	0.678804	0.0690294	0.296099	690.294	2960.99	42.3048	181.465	44.607	100	Confident
192	0	Single Protein	P07384	Calpain-1 catalytic subunit (CAN1_HUMAN)	P07384	CAN1_HUMAN Calpain-1 catalytic subunit OS=Homo sapiens OX=9606 GN=CAPN1 PE=1 SV=1		11	16.67	16.67	19.61	66.53	11	8	8	5	41	36	0.0680529	0.229951	0.0296852	0.100306	296.852	1003.06	18.1926	61.4727	81.8382	100	Confident
193	0	Single Protein	Q14974	Importin subunit beta-1 (IMB1_HUMAN)	Q14974	IMB1_HUMAN Importin subunit beta-1 OS=Homo sapiens OX=9606 GN=KPNB1 PE=1 SV=2		17	14.61	14.61	15.53	58.22	11	10	1	1	39	34	0.0633147	0.396135	0.0276183	0.172797	276.183	1727.97	16.9259	105.899	97.108	100	Confident
194	0	Related Proteins	A0A087X1Z3	Proteasome activator complex subunit 2 (A0A087X1Z3_HUMAN)	A0A087X1Z3,Q9UL46	A0A087X1Z3_HUMAN Proteasome activator complex subunit 2 OS=Homo sapiens OX=9606 GN=PSME2 PE=1 SV=1,PSME2_HUMAN Proteasome activator complex subunit 2 OS=Homo sapiens OX=9606 GN=PSME2 PE=1 SV=4	Q9UL46	14	35.43	35.43	55.91	86.22	11	6	1	1	37	27	0.114155	0.467799	0.0497953	0.204057	497.953	2040.57	30.5171	125.057	29.1083	100	Confident
195	0	Single Protein	Q96KP4	Cytosolic non-specific dipeptidase (CNDP2_HUMAN)	Q96KP4	CNDP2_HUMAN Cytosolic non-specific dipeptidase OS=Homo sapiens OX=9606 GN=CNDP2 PE=1 SV=2		18	23.16	23.16	35.37	77.05	11	7	7	5	33	27	0.0617577	0.340518	0.0269392	0.148536	269.392	1485.36	16.5097	91.0308	52.8449	100	Confident
196	0	Single Protein	P55060	Exportin-2 (XPO2_HUMAN)	P55060	XPO2_HUMAN Exportin-2 OS=Homo sapiens OX=9606 GN=CSE1L PE=1 SV=3		20	9.47	9.47	15.86	72.3	11	7	11	7	26	19	0.0259918	0.201007	0.0113378	0.0876806	113.378	876.806	6.94839	53.7352	110.346	100	Confident
197	0	Related Proteins	A0A494C1T9	Protein FAM83H (A0A494C1T9_HUMAN)	A0A494C1T9,Q6ZRV2	A0A494C1T9_HUMAN Protein FAM83H OS=Homo sapiens OX=9606 GN=FAM83H PE=1 SV=1,FA83H_HUMAN Protein FAM83H OS=Homo sapiens OX=9606 GN=FAM83H PE=1 SV=3	Q6ZRV2	8	7.75	7.75	13.91	63.84	11	7	3	2	26	20	0.0220264	0.11344	0.00960808	0.0494832	96.0808	494.832	5.88833	30.3258	148.965	100	Confident
198	0	Single Protein	P50395	Rab GDP dissociation inhibitor beta (GDIB_HUMAN)	P50395	GDIB_HUMAN Rab GDP dissociation inhibitor beta OS=Homo sapiens OX=9606 GN=GDI2 PE=1 SV=2		10	30.79	30.79	39.78	81.12	11	8	3	2	26	23	0.0541237	0.373824	0.0236091	0.163065	236.091	1630.65	14.4689	99.9344	50.6309	100	Confident
199	0	Single Protein	Q6P2Q9	Pre-mRNA-processing-splicing factor 8 (PRP8_HUMAN)	Q6P2Q9	PRP8_HUMAN Pre-mRNA-processing-splicing factor 8 OS=Homo sapiens OX=9606 GN=PRPF8 PE=1 SV=2		17	4.71	4.71	6.21	72.16	11	8	7	4	24	16	0.00854245	0.0648876	0.00372627	0.0283044	37.2627	283.044	2.28365	17.3464	273.427	100	Confident
200	0	Related Proteins	K7EPJ9	Keratin, type I cytoskeletal 17 (Fragment) (K7EPJ9_HUMAN)	K7EPJ9,Q04695	K7EPJ9_HUMAN Keratin, type I cytoskeletal 17 (Fragment) OS=Homo sapiens OX=9606 GN=KRT17 PE=1 SV=1,K1C17_HUMAN Keratin, type I cytoskeletal 17 OS=Homo sapiens OX=9606 GN=KRT17 PE=1 SV=2	Q04695	17	34.63	34.63	34.63	71	10	10	3	3	197	188	0.590854	1.51189	0.257735	0.659495	2577.35	6594.95	157.953	404.173	24.8502	100	Confident
201	0	Related Proteins	P22392	Nucleoside diphosphate kinase B (NDKB_HUMAN)	P22392,Q32Q12	NDKB_HUMAN Nucleoside diphosphate kinase B OS=Homo sapiens OX=9606 GN=NME2 PE=1 SV=1,Q32Q12_HUMAN Nucleoside diphosphate kinase OS=Homo sapiens OX=9606 GN=NME1-NME2 PE=1 SV=1	Q32Q12	17	61.84	61.84	61.84	88.16	10	9	4	4	110	94	0.466418	1.97635	0.203455	0.862098	2034.55	8620.98	124.688	528.338	17.2869	100	Confident
202	0	Single Protein	P62269	40S ribosomal protein S18 (RS18_HUMAN)	P62269	RS18_HUMAN 40S ribosomal protein S18 OS=Homo sapiens OX=9606 GN=RPS18 PE=1 SV=3		6	47.37	47.37	48.68	76.97	10	8	4	3	99	96	0.820513	0.668101	0.357913	0.29143	3579.13	2914.3	219.348	178.603	17.7079	100	Confident
203	0	Single Protein	Q15365	Poly(rC)-binding protein 1 (PCBP1_HUMAN)	Q15365	PCBP1_HUMAN Poly(rC)-binding protein 1 OS=Homo sapiens OX=9606 GN=PCBP1 PE=1 SV=2		2	48.03	41.01	48.03	73.88	10	10	8	8	87	82	0.281787	1.15443	0.122917	0.503573	1229.17	5035.73	75.3301	308.615	37.4739	100	Confident
204	0	Related Proteins	A0A0G2JPD3	HLA class I histocompatibility antigen, A alpha chain (A0A0G2JPD3_HUMAN)	A0A0G2JPD3,A0A140T8W8,A0A140T8Y4,A0A140T975,A0A1W2PPF8,A0A1W2PR61,A0A1W2PS39,Q5RJ27,Q5SPM2,Q9GJ45	A0A0G2JPD3_HUMAN HLA class I histocompatibility antigen, A alpha chain OS=Homo sapiens OX=9606 GN=HLA-A PE=1 SV=1,A0A140T8W8_HUMAN HLA class I histocompatibility antigen, A alpha chain OS=Homo sapiens OX=9606 GN=HLA-A PE=1 SV=1,A0A140T8Y4_HUMAN HLA class I histocompatibility antigen, A alpha chain OS=Homo sapiens OX=9606 GN=HLA-A PE=1 SV=1,A0A140T975_HUMAN HLA class I histocompatibility antigen, …	A0A140T8W8,A0A140T8Y4,A0A140T975,A0A1W2PPF8,A0A1W2PR61,A0A1W2PS39,Q5RJ27,Q5SPM2,Q9GJ45	6	35.79	29.7	35.79	74.11	10	10	1	1	87	81	0.119048	0.832981	0.0519294	0.363352	519.294	3633.52	31.825	222.681	44.3975	100	Confident
205	0	Related Proteins	H3BQN4	Fructose-bisphosphate aldolase (H3BQN4_HUMAN)	H3BQN4,H3BU78,J3KPS3,P04075	H3BQN4_HUMAN Fructose-bisphosphate aldolase OS=Homo sapiens OX=9606 GN=ALDOA PE=1 SV=1,H3BU78_HUMAN Fructose-bisphosphate aldolase (Fragment) OS=Homo sapiens OX=9606 GN=ALDOA PE=1 SV=2,J3KPS3_HUMAN Fructose-bisphosphate aldolase OS=Homo sapiens OX=9606 GN=ALDOA PE=1 SV=1,ALDOA_HUMAN Fructose-bisphosphate aldolase A OS=Homo sapiens OX=9606 GN=ALDOA PE=1 SV=2	H3BU78,J3KPS3,P04075	16	32.69	32.69	37.67	65.93	10	9	1	1	87	80	0.2125	0.637894	0.092694	0.278254	926.94	2782.54	56.8077	170.528	39.3154	100	Confident
206	0	Related Proteins	A0A140T941	HLA class I histocompatibility antigen, A alpha chain (A0A140T941_HUMAN)	A0A140T941,A0A140T9Z6,A0A1W2PQS8,B0UXQ0	A0A140T941_HUMAN HLA class I histocompatibility antigen, A alpha chain OS=Homo sapiens OX=9606 GN=HLA-A PE=1 SV=1,A0A140T9Z6_HUMAN HLA class I histocompatibility antigen, A alpha chain OS=Homo sapiens OX=9606 GN=HLA-A PE=1 SV=1,A0A1W2PQS8_HUMAN HLA class I histocompatibility antigen, A alpha chain OS=Homo sapiens OX=9606 GN=HLA-A PE=1 SV=1,B0UXQ0_HUMAN HLA class I histocompatibility antigen, A al…	A0A140T9Z6,A0A1W2PQS8,B0UXQ0	6	44.48	36.45	44.48	89.97	10	10	1	1	84	77	0.133209	1.10175	0.0581069	0.48059	581.069	4805.9	35.6109	294.53	34.1247	100	Confident
207	0	Related Proteins	H3BR68	Fructose-bisphosphate aldolase (Fragment) (H3BR68_HUMAN)	H3BR68,J3KPS3,P04075	H3BR68_HUMAN Fructose-bisphosphate aldolase (Fragment) OS=Homo sapiens OX=9606 GN=ALDOA PE=1 SV=1,J3KPS3_HUMAN Fructose-bisphosphate aldolase OS=Homo sapiens OX=9606 GN=ALDOA PE=1 SV=1,ALDOA_HUMAN Fructose-bisphosphate aldolase A OS=Homo sapiens OX=9606 GN=ALDOA PE=1 SV=2	J3KPS3,P04075	16	62.31	62.31	85.38	68.46	10	9	3	3	70	64	0.440678	3.92388	0.192227	1.71163	1922.27	17116.3	117.806	1048.97	13.769	100	Confident
208	0	Related Proteins	F5GZQ3	Trifunctional enzyme subunit beta, mitochondrial (F5GZQ3_HUMAN)	F5GZQ3,P55084	F5GZQ3_HUMAN Trifunctional enzyme subunit beta, mitochondrial OS=Homo sapiens OX=9606 GN=HADHB PE=1 SV=1,ECHB_HUMAN Trifunctional enzyme subunit beta, mitochondrial OS=Homo sapiens OX=9606 GN=HADHB PE=1 SV=3	P55084	2	21.57	21.57	28.98	66.67	10	7	2	2	69	62	0.181682	0.389495	0.0792508	0.169901	792.508	1699.01	48.569	104.124	49.5656	100	Confident
209	0	Single Protein	O00299	Chloride intracellular channel protein 1 (CLIC1_HUMAN)	O00299	CLIC1_HUMAN Chloride intracellular channel protein 1 OS=Homo sapiens OX=9606 GN=CLIC1 PE=1 SV=4		6	51.04	39.83	55.19	78.42	10	8	9	7	67	56	0.253488	0.978319	0.110573	0.42675	1105.73	4267.5	67.7651	261.534	26.9057	100	Confident
210	0	Single Protein	P31930	Cytochrome b-c1 complex subunit 1, mitochondrial (QCR1_HUMAN)	P31930	QCR1_HUMAN Cytochrome b-c1 complex subunit 1, mitochondrial OS=Homo sapiens OX=9606 GN=UQCRC1 PE=1 SV=3		3	26.46	26.46	34.79	72.92	10	8	10	8	53	48	0.124339	0.492496	0.0542374	0.21483	542.374	2148.3	33.2395	131.659	52.6124	100	Confident
211	0	Related Proteins	H0YM31	Phosphoenolpyruvate carboxykinase (GTP) (H0YM31_HUMAN)	H0YM31,Q16822	H0YM31_HUMAN Phosphoenolpyruvate carboxykinase (GTP) OS=Homo sapiens OX=9606 GN=PCK2 PE=1 SV=2,PCKGM_HUMAN Phosphoenolpyruvate carboxykinase [GTP], mitochondrial OS=Homo sapiens OX=9606 GN=PCK2 PE=1 SV=4	Q16822	14	11	11	24.56	71.32	10	5	5	3	37	32	0.0853994	0.284386	0.0372518	0.124051	372.518	1240.51	22.8298	76.025	54.6093	100	Confident
212	0	Single Protein	Q03169	Tumor necrosis factor alpha-induced protein 2 (TNAP2_HUMAN)	Q03169	TNAP2_HUMAN Tumor necrosis factor alpha-induced protein 2 OS=Homo sapiens OX=9606 GN=TNFAIP2 PE=1 SV=2		14	21.87	21.87	24.92	76.61	10	9	7	6	34	31	0.0618762	0.328274	0.0269909	0.143195	269.909	1431.95	16.5414	87.7575	72.6161	100	Confident
213	0	Related Proteins	P23229	Integrin alpha-6 (ITA6_HUMAN)	A0A8C8KBL6,P23229	A0A8C8KBL6_HUMAN Integrin alpha-6 OS=Homo sapiens OX=9606 GN=ITGA6 PE=4 SV=1,ITA6_HUMAN Integrin alpha-6 OS=Homo sapiens OX=9606 GN=ITGA6 PE=1 SV=5	A0A8C8KBL6	2	9.38	9.38	12.12	73.63	10	8	7	5	28	24	0.0248027	0.154782	0.0108191	0.067517	108.191	675.17	6.63051	41.3779	126.526	100	Confident
214	0	Single Protein	P50995	Annexin A11 (ANX11_HUMAN)	P50995	ANX11_HUMAN Annexin A11 OS=Homo sapiens OX=9606 GN=ANXA11 PE=1 SV=1		10	16.44	16.44	24.55	52.48	10	6	6	4	28	22	0.0830189	0.304321	0.0362134	0.132747	362.134	1327.47	22.1934	81.3543	54.3551	100	Confident
215	0	Single Protein	Q9NSE4	Isoleucine--tRNA ligase, mitochondrial (SYIM_HUMAN)	Q9NSE4	SYIM_HUMAN Isoleucine--tRNA ligase, mitochondrial OS=Homo sapiens OX=9606 GN=IARS2 PE=1 SV=2		1	7.61	7.61	14.62	65.61	10	5	10	5	23	18	0.0240964	0.108263	0.010511	0.0472251	105.11	472.251	6.44169	28.942	113.719	100	Confident
216	0	Single Protein	P52209	6-phosphogluconate dehydrogenase, decarboxylating (6PGD_HUMAN)	P52209	6PGD_HUMAN 6-phosphogluconate dehydrogenase, decarboxylating OS=Homo sapiens OX=9606 GN=PGD PE=1 SV=3		1	14.91	14.91	23.4	74.74	10	6	2	1	22	16	0.0415512	0.29155	0.0181249	0.127176	181.249	1271.76	11.1079	77.94	53.106	100	Confident
217	0	Related Proteins	A0A0A0MSX9	Isoleucyl-tRNA synthetase (A0A0A0MSX9_HUMAN)	A0A0A0MSX9,A0A804HHW9,A0A804HIV9,A0A804HJ36,A0A804HJN6,A0A804HL54,J3KR24,P41252	A0A0A0MSX9_HUMAN Isoleucyl-tRNA synthetase OS=Homo sapiens OX=9606 GN=IARS1 PE=1 SV=1,A0A804HHW9_HUMAN Isoleucyl-tRNA synthetase OS=Homo sapiens OX=9606 GN=IARS1 PE=1 SV=1,A0A804HIV9_HUMAN Isoleucyl-tRNA synthetase OS=Homo sapiens OX=9606 GN=IARS1 PE=1 SV=1,A0A804HJ36_HUMAN Isoleucyl-tRNA synthetase OS=Homo sapiens OX=9606 GN=IARS1 PE=1 SV=1,A0A804HJN6_HUMAN Isoleucyl-tRNA synthetase OS=Homo sapi…	A0A804HHW9,A0A804HIV9,A0A804HJ36,A0A804HJN6,A0A804HL54,J3KR24,P41252	9	4.59	4.59	12.8	69.16	10	5	6	2	21	15	0.0169492	0.0844543	0.00739334	0.0368396	73.9334	368.396	4.53102	22.5772	142.198	100	Confident
218	0	Single Protein	Q96TA1	Protein Niban 2 (NIBA2_HUMAN)	Q96TA1	NIBA2_HUMAN Protein Niban 2 OS=Homo sapiens OX=9606 GN=NIBAN2 PE=1 SV=3		9	15.01	13.14	18.9	65.01	10	7	10	7	20	16	0.0311284	0.220168	0.0135784	0.096039	135.784	960.39	8.32156	58.8576	84.0847	100	Confident
219	0	Single Protein	Q8IVF2	Protein AHNAK2 (AHNK2_HUMAN)	Q8IVF2	AHNK2_HUMAN Protein AHNAK2 OS=Homo sapiens OX=9606 GN=AHNAK2 PE=1 SV=2		14	7.28	7.28	10.96	78.33	10	4	10	4	17	13	0.000342134	0.0127672	0.000149241	0.00556916	1.49241	55.6916	0.0914628	3.41307	616.242	100	Confident
220	0	Single Protein	Q86UP2	Kinectin (KTN1_HUMAN)	Q86UP2	KTN1_HUMAN Kinectin OS=Homo sapiens OX=9606 GN=KTN1 PE=1 SV=1		14	6.34	6.34	12.53	75.83	10	5	5	2	16	10	0.00900901	0.054231	0.00392979	0.0236559	39.2979	236.559	2.40838	14.4976	156.179	100	Confident
221	0	Related Proteins	E9PK54	Heat shock cognate 71 kDa protein (Fragment) (E9PK54_HUMAN)	E9PK54,E9PKE3,E9PLF4,E9PN25,E9PNE6,E9PPY6,E9PQK7,E9PQQ4,P11142	E9PK54_HUMAN Heat shock cognate 71 kDa protein (Fragment) OS=Homo sapiens OX=9606 GN=HSPA8 PE=1 SV=8,E9PKE3_HUMAN Heat shock cognate 71 kDa protein OS=Homo sapiens OX=9606 GN=HSPA8 PE=1 SV=1,E9PLF4_HUMAN Heat shock cognate 71 kDa protein (Fragment) OS=Homo sapiens OX=9606 GN=HSPA8 PE=1 SV=1,E9PN25_HUMAN Heat shock cognate 71 kDa protein (Fragment) OS=Homo sapiens OX=9606 GN=HSPA8 PE=1 SV=1,E9PNE6…	E9PKE3,E9PLF4,E9PN25,E9PNE6,E9PPY6,E9PQK7,E9PQQ4,P11142	11	48.09	48.09	48.09	89.62	9	9	2	2	188	180	0.82622	1.81838	0.360403	0.793191	3604.03	7931.91	220.873	486.109	19.9431	100	Confident
222	0	Single Protein	P10599	Thioredoxin (THIO_HUMAN)	P10599	THIO_HUMAN Thioredoxin OS=Homo sapiens OX=9606 GN=TXN PE=1 SV=3		9	88.57	88.57	89.52	89.52	9	8	9	8	167	152	1.61702	3.64159	0.705356	1.58849	7053.56	15884.9	432.279	973.506	11.7297	100	Confident
223	0	Related Proteins	E9PK25	Cofilin, non-muscle isoform (E9PK25_HUMAN)	E9PK25,G3V1A4,P23528	E9PK25_HUMAN Cofilin, non-muscle isoform OS=Homo sapiens OX=9606 GN=CFL1 PE=1 SV=1,G3V1A4_HUMAN Cofilin, non-muscle isoform OS=Homo sapiens OX=9606 GN=CFL1 PE=1 SV=1,COF1_HUMAN Cofilin-1 OS=Homo sapiens OX=9606 GN=CFL1 PE=1 SV=3	G3V1A4,P23528	11	54.9	54.9	54.9	84.31	9	9	1	1	143	111	0.56686	0.873817	0.247269	0.381165	2472.69	3811.65	151.539	233.598	22.7138	100	Confident
224	0	Related Proteins	C9JZ20	Prohibitin (C9JZ20_HUMAN)	C9JZ20,P35232	C9JZ20_HUMAN Prohibitin OS=Homo sapiens OX=9606 GN=PHB PE=1 SV=2,PHB1_HUMAN Prohibitin 1 OS=Homo sapiens OX=9606 GN=PHB1 PE=1 SV=1	P35232	17	44.95	44.95	44.95	77.52	9	8	1	1	128	118	0.385204	1.22754	0.168029	0.535463	1680.29	5354.63	102.977	328.159	23.7066	100	Confident
225	0	Related Proteins	K7EJ44	Profilin (K7EJ44_HUMAN)	K7EJ44,P07737	K7EJ44_HUMAN Profilin OS=Homo sapiens OX=9606 GN=PFN1 PE=1 SV=1,PROF1_HUMAN Profilin-1 OS=Homo sapiens OX=9606 GN=PFN1 PE=1 SV=2	P07737	17	67.31	67.31	71.15	87.5	9	7	8	6	119	115	1.09341	2.16228	0.476952	0.943201	4769.52	9432.01	292.301	578.042	11.3828	100	Confident
226	0	Related Proteins	B2R5W2	Heterogeneous nuclear ribonucleoproteins C1/C2 (B2R5W2_HUMAN)	B2R5W2,B4DY08,G3V2D6,G3V4W0,G3V5V7,P07910	B2R5W2_HUMAN Heterogeneous nuclear ribonucleoproteins C1/C2 OS=Homo sapiens OX=9606 GN=HNRNPC PE=1 SV=1,B4DY08_HUMAN Heterogeneous nuclear ribonucleoproteins C1/C2 OS=Homo sapiens OX=9606 GN=HNRNPC PE=1 SV=1,G3V2D6_HUMAN Heterogeneous nuclear ribonucleoproteins C1/C2 (Fragment) OS=Homo sapiens OX=9606 GN=HNRNPC PE=1 SV=1,G3V4W0_HUMAN Heterogeneous nuclear ribonucleoproteins C1/C2 (Fragment) OS=Ho…	B4DY08,G3V2D6,G3V4W0,G3V5V7,P07910	14	22.76	22.76	25.52	83.79	9	8	1	1	114	94	0.386831	0.467799	0.168739	0.204057	1687.39	2040.57	103.412	125.057	31.9288	100	Confident
227	0	Single Protein	Q96FQ6	Protein S100-A16 (S10AG_HUMAN)	Q96FQ6	S10AG_HUMAN Protein S100-A16 OS=Homo sapiens OX=9606 GN=S100A16 PE=1 SV=1		1	76.7	76.7	76.7	87.38	9	9	9	9	107	99	1.1	3.39397	0.479828	1.48047	4798.28	14804.7	294.063	907.311	11.794	100	Confident
228	0	Related Proteins	C9JW96	Prohibitin (Fragment) (C9JW96_HUMAN)	C9JW96,E7ESE2,E9PCW0,P35232	C9JW96_HUMAN Prohibitin (Fragment) OS=Homo sapiens OX=9606 GN=PHB PE=1 SV=2,E7ESE2_HUMAN Prohibitin (Fragment) OS=Homo sapiens OX=9606 GN=PHB PE=1 SV=2,E9PCW0_HUMAN Prohibitin (Fragment) OS=Homo sapiens OX=9606 GN=PHB PE=1 SV=2,PHB1_HUMAN Prohibitin 1 OS=Homo sapiens OX=9606 GN=PHB1 PE=1 SV=1	E7ESE2,E9PCW0,P35232	17	46.75	36.99	46.75	78.86	9	8	2	2	102	91	0.220455	0.978319	0.0961638	0.42675	961.638	4267.5	58.9341	261.534	26.8753	100	Confident
229	0	Related Proteins	B0AZS6	14-3-3 protein zeta/delta (B0AZS6_HUMAN)	B0AZS6,B7Z2E6,E7EX29,H0YB80,P63104	B0AZS6_HUMAN 14-3-3 protein zeta/delta OS=Homo sapiens OX=9606 GN=YWHAZ PE=1 SV=1,B7Z2E6_HUMAN 14-3-3 protein zeta/delta OS=Homo sapiens OX=9606 GN=YWHAZ PE=1 SV=1,E7EX29_HUMAN 14-3-3 protein zeta/delta (Fragment) OS=Homo sapiens OX=9606 GN=YWHAZ PE=1 SV=1,H0YB80_HUMAN 14-3-3 protein zeta/delta (Fragment) OS=Homo sapiens OX=9606 GN=YWHAZ PE=1 SV=1,1433Z_HUMAN 14-3-3 protein zeta/delta OS=Homo sap…	B7Z2E6,E7EX29,H0YB80,P63104	8	41.07	41.07	41.07	89.29	9	8	6	5	102	94	0.506032	1.63665	0.220735	0.713919	2207.35	7139.19	135.278	437.526	19.0604	100	Confident
230	0	Single Protein	P21796	Voltage-dependent anion-selective channel protein 1 (VDAC1_HUMAN)	P21796	VDAC1_HUMAN Voltage-dependent anion-selective channel protein 1 OS=Homo sapiens OX=9606 GN=VDAC1 PE=1 SV=2		5	30.04	30.04	40.64	89.05	9	7	3	1	101	80	0.244048	0.654817	0.106455	0.285636	1064.55	2856.36	65.2413	175.052	30.7536	100	Confident
231	0	Related Proteins	P62241	40S ribosomal protein S8 (RS8_HUMAN)	P62241,Q5JR95	RS8_HUMAN 40S ribosomal protein S8 OS=Homo sapiens OX=9606 GN=RPS8 PE=1 SV=2,Q5JR95_HUMAN 40S ribosomal protein S8 OS=Homo sapiens OX=9606 GN=RPS8 PE=1 SV=1	Q5JR95	1	35.58	35.58	38.46	75.96	9	8	9	8	93	85	0.537975	0.435036	0.234668	0.189766	2346.68	1897.66	143.817	116.298	24.1902	100	Confident
232	0	Related Proteins	J3KMX5	40S ribosomal protein S13 (J3KMX5_HUMAN)	J3KMX5,P62277	J3KMX5_HUMAN 40S ribosomal protein S13 OS=Homo sapiens OX=9606 GN=RPS13 PE=1 SV=1,RS13_HUMAN 40S ribosomal protein S13 OS=Homo sapiens OX=9606 GN=RPS13 PE=1 SV=2	P62277	11	34.46	34.46	46.62	61.49	9	6	4	4	84	64	0.692308	0.701254	0.301989	0.305892	3019.89	3058.92	185.075	187.466	16.7223	100	Confident
233	0	Related Proteins	D6RCF2	Histone H2A (D6RCF2_HUMAN)	D6RCF2,O75367	D6RCF2_HUMAN Histone H2A OS=Homo sapiens OX=9606 GN=MACROH2A1 PE=1 SV=1,H2AY_HUMAN Core histone macro-H2A.1 OS=Homo sapiens OX=9606 GN=MACROH2A1 PE=1 SV=4	O75367	5	52.73	48.48	52.73	61.82	9	9	3	3	83	76	0.429487	0.778279	0.187345	0.339491	1873.45	3394.91	114.815	208.058	17.5639	100	Confident
234	0	Single Protein	P48047	ATP synthase subunit O, mitochondrial (ATPO_HUMAN)	P48047	ATPO_HUMAN ATP synthase subunit O, mitochondrial OS=Homo sapiens OX=9606 GN=ATP5PO PE=1 SV=1		21	53.99	53.99	58.69	86.38	9	8	6	6	72	66	0.358696	0.84785	0.156466	0.369838	1564.66	3698.38	95.8902	226.656	23.2627	100	Confident
235	0	Single Protein	P51858	Hepatoma-derived growth factor (HDGF_HUMAN)	P51858	HDGF_HUMAN Hepatoma-derived growth factor OS=Homo sapiens OX=9606 GN=HDGF PE=1 SV=1		1	45.83	45.83	52.5	85.83	9	7	8	6	69	58	0.281553	0.584893	0.122816	0.255135	1228.16	2551.35	75.2677	156.36	26.7719	100	Confident
236	0	Related Proteins	A0A7P0T8C0	Protein disulfide-isomerase (A0A7P0T8C0_HUMAN)	A0A7P0T8C0,A0A7P0T8J3,A0A7P0T9K9,A0A7P0TA35,A0A7P0TA71,A0A7P0TB26,B3KTQ9,H0Y3Z3,H7BZ94,I3L0S0,I3L3P5,P07237	A0A7P0T8C0_HUMAN Protein disulfide-isomerase OS=Homo sapiens OX=9606 GN=P4HB PE=1 SV=1,A0A7P0T8J3_HUMAN Protein disulfide-isomerase OS=Homo sapiens OX=9606 GN=P4HB PE=1 SV=1,A0A7P0T9K9_HUMAN Protein disulfide-isomerase OS=Homo sapiens OX=9606 GN=P4HB PE=1 SV=1,A0A7P0TA35_HUMAN Protein disulfide-isomerase OS=Homo sapiens OX=9606 GN=P4HB PE=1 SV=1,A0A7P0TA71_HUMAN Protein disulfide-isomerase OS=Hom…	A0A7P0T8J3,A0A7P0T9K9,A0A7P0TA35,A0A7P0TA71,A0A7P0TB26,B3KTQ9,H0Y3Z3,H7BZ94,I3L0S0,I3L3P5,P07237	17	16.63	16.63	18.3	81.29	9	8	1	1	68	62	0.158568	0.373824	0.0691684	0.163065	691.684	1630.65	42.3899	99.9344	54.2762	100	Confident
237	0	Related Proteins	A0A5K1VW67	Nucleoside-diphosphate kinase (A0A5K1VW67_HUMAN)	A0A5K1VW67,F8VY04,F8W1A4,P54819	A0A5K1VW67_HUMAN Nucleoside-diphosphate kinase OS=Homo sapiens OX=9606 GN=AK2 PE=1 SV=1,F8VY04_HUMAN Nucleoside-diphosphate kinase OS=Homo sapiens OX=9606 GN=AK2 PE=1 SV=1,F8W1A4_HUMAN Adenylate kinase 2, mitochondrial OS=Homo sapiens OX=9606 GN=AK2 PE=1 SV=1,KAD2_HUMAN Adenylate kinase 2, mitochondrial OS=Homo sapiens OX=9606 GN=AK2 PE=1 SV=2	F8VY04,F8W1A4,P54819	1	43.15	43.15	56.35	85.79	9	7	2	2	61	54	0.199211	0.743329	0.0868973	0.324245	868.973	3242.45	53.2551	198.714	22.0755	100	Confident
238	0	Related Proteins	G5E9G0	60S ribosomal protein L3 (G5E9G0_HUMAN)	G5E9G0,P39023	G5E9G0_HUMAN 60S ribosomal protein L3 OS=Homo sapiens OX=9606 GN=RPL3 PE=1 SV=1,RL3_HUMAN 60S ribosomal protein L3 OS=Homo sapiens OX=9606 GN=RPL3 PE=1 SV=2	P39023	22	23.65	23.65	27.35	72.08	9	8	1	1	58	54	0.193548	0.287031	0.0844272	0.125205	844.272	1252.05	51.7413	76.7321	40.2416	100	Confident
239	0	Related Proteins	A0A7I2V3F1	Aconitate hydratase, mitochondrial (A0A7I2V3F1_HUMAN)	A0A7I2V3F1,A0A7I2V3U0,A0A7I2V586,A0A7I2V5T4,A0A7I2V614,A2A274,Q99798	A0A7I2V3F1_HUMAN Aconitate hydratase, mitochondrial OS=Homo sapiens OX=9606 GN=ACO2 PE=1 SV=1,A0A7I2V3U0_HUMAN Aconitate hydratase, mitochondrial OS=Homo sapiens OX=9606 GN=ACO2 PE=1 SV=1,A0A7I2V586_HUMAN Aconitate hydratase, mitochondrial OS=Homo sapiens OX=9606 GN=ACO2 PE=1 SV=1,A0A7I2V5T4_HUMAN Aconitate hydratase, mitochondrial OS=Homo sapiens OX=9606 GN=ACO2 PE=1 SV=1,A0A7I2V614_HUMAN Aconit…	A0A7I2V3U0,A0A7I2V586,A0A7I2V5T4,A0A7I2V614,A2A274,Q99798	22	12.69	12.69	15.99	66.75	9	7	3	1	57	52	0.053442	0.201007	0.0233118	0.0876806	233.118	876.806	14.2867	53.7352	86.0553	100	Confident
240	0	Single Protein	Q15181	Inorganic pyrophosphatase (IPYR_HUMAN)	Q15181	IPYR_HUMAN Inorganic pyrophosphatase OS=Homo sapiens OX=9606 GN=PPA1 PE=1 SV=2		10	41.52	41.52	50.52	87.89	9	7	4	3	49	48	0.185039	0.564748	0.0807155	0.246347	807.155	2463.47	49.4666	150.974	32.6392	100	Confident
241	0	Single Protein	P22087	rRNA 2'-O-methyltransferase fibrillarin (FBRL_HUMAN)	P22087	FBRL_HUMAN rRNA 2'-O-methyltransferase fibrillarin OS=Homo sapiens OX=9606 GN=FBL PE=1 SV=2		19	25.23	25.23	30.22	76.32	9	7	1	1	45	34	0.130612	0.430723	0.056974	0.187884	569.74	1878.84	34.9166	115.145	33.7634	100	Confident
242	0	Related Proteins	A0A0C4DG06	Leucine-rich PPR motif-containing protein, mitochondrial (A0A0C4DG06_HUMAN)	A0A0C4DG06,A0A804HHY9,A0A804HI40,A0A804HIG4,A0A804HIN4,A0A804HIQ7,A0A804HIV5,A0A804HJH8,A0A804HJZ1,A0A804HK02,A0A804HK30,A0A804HKI2,A0A804HKR3,A0A804HL40,A0A804HLG8,B8ZZ38,C9JCA9,P42704	A0A0C4DG06_HUMAN Leucine-rich PPR motif-containing protein, mitochondrial OS=Homo sapiens OX=9606 GN=LRPPRC PE=1 SV=1,A0A804HHY9_HUMAN Leucine-rich PPR motif-containing protein, mitochondrial OS=Homo sapiens OX=9606 GN=LRPPRC PE=1 SV=1,A0A804HI40_HUMAN Leucine-rich PPR motif-containing protein, mitochondrial OS=Homo sapiens OX=9606 GN=LRPPRC PE=1 SV=1,A0A804HIG4_HUMAN Leucine-rich PPR motif-conta…	A0A804HHY9,A0A804HI40,A0A804HIG4,A0A804HIN4,A0A804HIQ7,A0A804HIV5,A0A804HJH8,A0A804HJZ1,A0A804HK02,A0A804HK30,A0A804HKI2,A0A804HKR3,A0A804HL40,A0A804HLG8,B8ZZ38,C9JCA9,P42704	2	22.22	19.4	27.87	83.24	9	8	1	1	44	40	0.0585106	0.34596	0.0255228	0.15091	255.228	1509.1	15.6417	92.4856	59.2508	100	Confident
243	0	Single Protein	Q92688	Acidic leucine-rich nuclear phosphoprotein 32 family member B (AN32B_HUMAN)	Q92688	AN32B_HUMAN Acidic leucine-rich nuclear phosphoprotein 32 family member B OS=Homo sapiens OX=9606 GN=ANP32B PE=1 SV=1		9	29.08	29.08	29.08	44.22	9	9	5	5	40	32	0.179856	1.09618	0.0784545	0.478161	784.545	4781.61	48.081	293.042	28.7703	100	Confident
244	0	Related Proteins	P62424	60S ribosomal protein L7a (RL7A_HUMAN)	P62424,Q5T8U2	RL7A_HUMAN 60S ribosomal protein L7a OS=Homo sapiens OX=9606 GN=RPL7A PE=1 SV=2,Q5T8U2_HUMAN 60S ribosomal protein L7a OS=Homo sapiens OX=9606 GN=RPL7A PE=1 SV=1	Q5T8U2	9	27.07	27.07	27.44	77.82	9	7	6	4	36	30	0.125604	0.308177	0.0547893	0.134429	547.893	1344.29	33.5777	82.3851	29.977	100	Confident
245	0	Single Protein	P18206	Vinculin (VINC_HUMAN)	P18206	VINC_HUMAN Vinculin OS=Homo sapiens OX=9606 GN=VCL PE=1 SV=4		10	8.47	6	10.32	74.96	9	6	8	5	31	27	0.0290323	0.102183	0.0126641	0.0445727	126.641	445.727	7.7612	27.3165	123.722	100	Confident
246	0	Single Protein	P11216	Glycogen phosphorylase, brain form (PYGB_HUMAN)	P11216	PYGB_HUMAN Glycogen phosphorylase, brain form OS=Homo sapiens OX=9606 GN=PYGB PE=1 SV=5		20	9.61	9.61	11.03	78.17	9	8	4	4	31	28	0.0265554	0.185971	0.0115836	0.0811219	115.836	811.219	7.09905	49.7157	96.6345	100	Confident
247	0	Related Proteins	A0A7P0T8L6	Fatty acid CoA ligase Acsl3 (A0A7P0T8L6_HUMAN)	A0A7P0T8L6,A0A7P0TA76,A0A7P0TBB1,O95573	A0A7P0T8L6_HUMAN Fatty acid CoA ligase Acsl3 OS=Homo sapiens OX=9606 GN=ACSL3 PE=1 SV=1,A0A7P0TA76_HUMAN Fatty acid CoA ligase Acsl3 OS=Homo sapiens OX=9606 GN=ACSL3 PE=1 SV=1,A0A7P0TBB1_HUMAN Fatty acid CoA ligase Acsl3 OS=Homo sapiens OX=9606 GN=ACSL3 PE=1 SV=1,ACSL3_HUMAN Fatty acid CoA ligase Acsl3 OS=Homo sapiens OX=9606 GN=ACSL3 PE=1 SV=3	A0A7P0TA76,A0A7P0TBB1,O95573	2	20.95	15.67	27.99	60.21	9	6	2	1	25	21	0.0502513	0.258925	0.02192	0.112945	219.2	1129.45	13.4337	69.2186	62.7841	100	Confident
248	0	Related Proteins	E9PDI4	Ladinin-1 (E9PDI4_HUMAN)	E9PDI4,O00515	E9PDI4_HUMAN Ladinin-1 OS=Homo sapiens OX=9606 GN=LAD1 PE=1 SV=1,LAD1_HUMAN Ladinin-1 OS=Homo sapiens OX=9606 GN=LAD1 PE=1 SV=2	O00515	1	22.03	22.03	24.29	81.92	9	8	6	5	22	20	0.045977	0.209133	0.0200555	0.0912255	200.555	912.255	12.291	55.9077	58.6427	100	Confident
249	0	Single Protein	Q9Y5B9	FACT complex subunit SPT16 (SP16H_HUMAN)	Q9Y5B9	SP16H_HUMAN FACT complex subunit SPT16 OS=Homo sapiens OX=9606 GN=SUPT16H PE=1 SV=1		14	6.3	6.3	11.94	73.16	9	5	9	5	22	17	0.0214646	0.0781514	0.00936303	0.0340902	93.6303	340.902	5.73815	20.8922	119.838	100	Confident
250	0	Single Protein	P04040	Catalase (CATA_HUMAN)	P04040	CATA_HUMAN Catalase OS=Homo sapiens OX=9606 GN=CAT PE=1 SV=3		11	21.06	21.06	21.82	70.97	9	8	9	8	21	19	0.041958	0.373824	0.0183024	0.163065	183.024	1630.65	11.2166	99.9344	59.7188	100	Confident
251	0	Related Proteins	A0A7I2Y1C3	Eukaryotic translation initiation factor 4 gamma 1 (A0A7I2Y1C3_HUMAN)	A0A7I2Y1C3,E7EUU4,E7EX73,E9PGM1,Q04637	A0A7I2Y1C3_HUMAN Eukaryotic translation initiation factor 4 gamma 1 OS=Homo sapiens OX=9606 GN=EIF4G1 PE=1 SV=1,E7EUU4_HUMAN Eukaryotic translation initiation factor 4 gamma 1 OS=Homo sapiens OX=9606 GN=EIF4G1 PE=1 SV=1,E7EX73_HUMAN Eukaryotic translation initiation factor 4 gamma 1 OS=Homo sapiens OX=9606 GN=EIF4G1 PE=1 SV=1,E9PGM1_HUMAN Eukaryotic translation initiation factor 4 gamma 1 OS=Homo…	E7EUU4,E7EX73,E9PGM1,Q04637	3	3.74	3.74	7.93	52.89	9	5	3	1	20	13	0.0135135	0.0672068	0.00589469	0.0293161	58.9469	293.161	3.61257	17.9664	173	100	Confident
252	0	Related Proteins	A0A7I2V4P4	Annexin (A0A7I2V4P4_HUMAN)	A0A7I2V4P4,H0YKL9,H0YKS4,H0YKV8,H0YKX9,H0YKZ7,H0YLV6,H0YMD0,H0YMD9,H0YMM1,H0YMT9,H0YMU9,H0YMW4,H0YN42,H0YNB8,P07355	A0A7I2V4P4_HUMAN Annexin OS=Homo sapiens OX=9606 GN=ANXA2 PE=1 SV=1,H0YKL9_HUMAN Annexin (Fragment) OS=Homo sapiens OX=9606 GN=ANXA2 PE=1 SV=1,H0YKS4_HUMAN Annexin (Fragment) OS=Homo sapiens OX=9606 GN=ANXA2 PE=1 SV=1,H0YKV8_HUMAN Annexin A2 (Fragment) OS=Homo sapiens OX=9606 GN=ANXA2 PE=1 SV=1,H0YKX9_HUMAN Annexin (Fragment) OS=Homo sapiens OX=9606 GN=ANXA2 PE=1 SV=1,H0YKZ7_HUMAN Annexin (Fragme…	H0YKL9,H0YKS4,H0YKV8,H0YKX9,H0YKZ7,H0YLV6,H0YMD0,H0YMD9,H0YMM1,H0YMT9,H0YMU9,H0YMW4,H0YN42,H0YNB8,P07355	15	40	40	40	88.39	8	7	8	7	208	193	1.40876	1.33572	0.614511	0.582651	6145.11	5826.51	376.604	357.079	17.1698	100	Confident
253	0	Related Proteins	A0A804F6T5	Pyruvate kinase (A0A804F6T5_HUMAN)	A0A804F6T5,A0A804F729,H3BQ34,H3BT25,H3BTJ2,H3BTN5,H3BUW1,P14618	A0A804F6T5_HUMAN Pyruvate kinase OS=Homo sapiens OX=9606 GN=PKM PE=1 SV=1,A0A804F729_HUMAN Pyruvate kinase OS=Homo sapiens OX=9606 GN=PKM PE=1 SV=1,H3BQ34_HUMAN Pyruvate kinase OS=Homo sapiens OX=9606 GN=PKM PE=1 SV=1,H3BT25_HUMAN Pyruvate kinase (Fragment) OS=Homo sapiens OX=9606 GN=PKM PE=1 SV=1,H3BTJ2_HUMAN Pyruvate kinase (Fragment) OS=Homo sapiens OX=9606 GN=PKM PE=1 SV=1,H3BTN5_HUMAN Pyruva…	A0A804F729,H3BQ34,H3BT25,H3BTJ2,H3BTN5,H3BUW1,P14618	15	17.49	17.49	17.49	81.98	8	8	4	4	193	177	0.269397	0.32763	0.117513	0.142914	1175.13	1429.14	72.0178	87.5853	61.5546	100	Confident
254	0	Related Proteins	B7Z6Z4	Myosin light polypeptide 6 (B7Z6Z4_HUMAN)	B7Z6Z4,F8W1R7,G3V1V0,G3V1Y7,G8JLA2,J3KND3,P60660	B7Z6Z4_HUMAN Myosin light polypeptide 6 OS=Homo sapiens OX=9606 GN=MYL6 PE=1 SV=1,F8W1R7_HUMAN Myosin light polypeptide 6 OS=Homo sapiens OX=9606 GN=MYL6 PE=1 SV=1,G3V1V0_HUMAN Myosin light polypeptide 6 OS=Homo sapiens OX=9606 GN=MYL6 PE=1 SV=1,G3V1Y7_HUMAN Myosin light polypeptide 6 OS=Homo sapiens OX=9606 GN=MYL6 PE=1 SV=1,G8JLA2_HUMAN Myosin light polypeptide 6 OS=Homo sapiens OX=9606 GN=MYL6…	F8W1R7,G3V1V0,G3V1Y7,G8JLA2,J3KND3,P60660	12	31.93	31.93	31.93	76.47	8	7	2	2	133	124	0.596154	0.681924	0.260046	0.29746	2600.46	2974.6	159.37	182.299	26.69	100	Confident
255	0	Related Proteins	A0A0A0MR02	Outer mitochondrial membrane protein porin 2 (Fragment) (A0A0A0MR02_HUMAN)	A0A0A0MR02,P45880	A0A0A0MR02_HUMAN Outer mitochondrial membrane protein porin 2 (Fragment) OS=Homo sapiens OX=9606 GN=VDAC2 PE=1 SV=1,VDAC2_HUMAN Voltage-dependent anion-selective channel protein 2 OS=Homo sapiens OX=9606 GN=VDAC2 PE=1 SV=2	P45880	10	30.14	30.14	30.14	76.24	8	8	3	3	107	98	0.455814	0.930698	0.198829	0.405977	1988.29	4059.77	121.853	248.804	30.3289	100	Confident
256	0	Related Proteins	A0A3B3ITI4	Stress-70 protein, mitochondrial (A0A3B3ITI4_HUMAN)	A0A3B3ITI4,A0A7I2V2G2,A0A7I2V2S7,A0A7I2V3F7,D6RCD7,H0Y8K0,P38646	A0A3B3ITI4_HUMAN Stress-70 protein, mitochondrial OS=Homo sapiens OX=9606 GN=HSPA9 PE=1 SV=1,A0A7I2V2G2_HUMAN 75 kDa glucose-regulated protein OS=Homo sapiens OX=9606 GN=HSPA9 PE=1 SV=1,A0A7I2V2S7_HUMAN 75 kDa glucose-regulated protein OS=Homo sapiens OX=9606 GN=HSPA9 PE=1 SV=1,A0A7I2V3F7_HUMAN Stress-70 protein, mitochondrial OS=Homo sapiens OX=9606 GN=HSPA9 PE=1 SV=1,D6RCD7_HUMAN 75 kDa glucose…	A0A7I2V2G2,A0A7I2V2S7,A0A7I2V3F7,D6RCD7,H0Y8K0,P38646	5	42.78	42.78	42.78	86.11	8	8	2	2	92	88	0.331183	1.03092	0.144464	0.449693	1444.64	4496.93	88.5351	275.595	19.2859	100	Confident
257	0	Single Protein	Q6NZI2	Caveolae-associated protein 1 (CAVN1_HUMAN)	Q6NZI2	CAVN1_HUMAN Caveolae-associated protein 1 OS=Homo sapiens OX=9606 GN=CAVIN1 PE=1 SV=1		17	24.36	24.36	24.36	62.82	8	7	8	7	87	82	0.334694	0.271972	0.145996	0.118636	1459.96	1186.36	89.4738	72.7064	43.4498	100	Confident
258	0	Single Protein	Q7Z794	Keratin, type II cytoskeletal 1b (K2C1B_HUMAN)	Q7Z794	K2C1B_HUMAN Keratin, type II cytoskeletal 1b OS=Homo sapiens OX=9606 GN=KRT77 PE=1 SV=3		12	8.13	8.13	11.94	61.94	8	6	4	2	85	81	0.0458232	0.263848	0.0199884	0.115092	199.884	1150.92	12.2499	70.5346	61.8635	100	Confident
259	0	Related Proteins	J3KTL2	Serine/arginine-rich splicing factor 1 (J3KTL2_HUMAN)	J3KTL2,Q07955	J3KTL2_HUMAN Serine/arginine-rich splicing factor 1 OS=Homo sapiens OX=9606 GN=SRSF1 PE=1 SV=1,SRSF1_HUMAN Serine/arginine-rich splicing factor 1 OS=Homo sapiens OX=9606 GN=SRSF1 PE=1 SV=2	Q07955	17	41.11	41.11	41.11	80.24	8	8	2	2	85	82	0.403941	0.435036	0.176202	0.189766	1762.02	1897.66	107.986	116.298	28.312	100	Confident
260	0	Related Proteins	A0A2R8Y6J3	60S ribosomal protein L5 (Fragment) (A0A2R8Y6J3_HUMAN)	A0A2R8Y6J3,P46777	A0A2R8Y6J3_HUMAN 60S ribosomal protein L5 (Fragment) OS=Homo sapiens OX=9606 GN=RPL5 PE=1 SV=1,RL5_HUMAN 60S ribosomal protein L5 OS=Homo sapiens OX=9606 GN=RPL5 PE=1 SV=3	P46777	1	37.39	37.39	37.39	70.17	8	8	6	6	84	74	0.443114	0.623777	0.193289	0.272096	1932.89	2720.96	118.458	166.754	27.0277	100	Confident
261	0	Single Protein	P13073	Cytochrome c oxidase subunit 4 isoform 1, mitochondrial (COX41_HUMAN)	P13073	COX41_HUMAN Cytochrome c oxidase subunit 4 isoform 1, mitochondrial OS=Homo sapiens OX=9606 GN=COX4I1 PE=1 SV=1		16	38.46	38.46	42.6	84.02	8	7	2	2	78	67	0.471831	0.778279	0.205816	0.339491	2058.16	3394.91	126.135	208.058	19.564	100	Confident
262	0	Single Protein	Q9Y2Q3	Glutathione S-transferase kappa 1 (GSTK1_HUMAN)	Q9Y2Q3	GSTK1_HUMAN Glutathione S-transferase kappa 1 OS=Homo sapiens OX=9606 GN=GSTK1 PE=1 SV=3		7	40.71	40.71	40.71	89.82	8	8	2	2	78	70	0.344828	1.15443	0.150416	0.503573	1504.16	5035.73	92.1828	308.615	25.4803	100	Confident
263	0	Single Protein	P62906	60S ribosomal protein L10a (RL10A_HUMAN)	P62906	RL10A_HUMAN 60S ribosomal protein L10a OS=Homo sapiens OX=9606 GN=RPL10A PE=1 SV=2		6	27.65	27.65	36.41	81.57	8	6	8	6	73	65	0.367232	0.400688	0.160189	0.174783	1601.89	1747.83	98.1721	107.116	24.8155	100	Confident
264	0	Related Proteins	G8JLB6	Heterogeneous nuclear ribonucleoprotein H (G8JLB6_HUMAN)	G8JLB6,H0YB39,P31943	G8JLB6_HUMAN Heterogeneous nuclear ribonucleoprotein H OS=Homo sapiens OX=9606 GN=HNRNPH1 PE=1 SV=1,H0YB39_HUMAN Heterogeneous nuclear ribonucleoprotein H (Fragment) OS=Homo sapiens OX=9606 GN=HNRNPH1 PE=1 SV=1,HNRH1_HUMAN Heterogeneous nuclear ribonucleoprotein H OS=Homo sapiens OX=9606 GN=HNRNPH1 PE=1 SV=4	H0YB39,P31943	5	24.79	24.79	27.12	75	8	7	1	1	65	57	0.11629	0.419626	0.0507265	0.183044	507.265	1830.44	31.0878	112.179	51.1972	100	Confident
265	0	Single Protein	P62701	40S ribosomal protein S4, X isoform (RS4X_HUMAN)	P62701	RS4X_HUMAN 40S ribosomal protein S4, X isoform OS=Homo sapiens OX=9606 GN=RPS4X PE=1 SV=2		X	31.94	31.94	34.98	82.13	8	7	2	2	59	43	0.199074	0.39905	0.0868375	0.174069	868.375	1740.69	53.2185	106.678	29.5791	100	Confident
266	0	Single Protein	P37837	Transaldolase (TALDO_HUMAN)	P37837	TALDO_HUMAN Transaldolase OS=Homo sapiens OX=9606 GN=TALDO1 PE=1 SV=2		11	22.26	22.26	24.63	61.42	8	7	2	1	57	54	0.26087	0.442417	0.113793	0.192986	1137.93	1929.86	69.7383	118.271	37.5165	100	Confident
267	0	Single Protein	P52597	Heterogeneous nuclear ribonucleoprotein F (HNRPF_HUMAN)	P52597	HNRPF_HUMAN Heterogeneous nuclear ribonucleoprotein F OS=Homo sapiens OX=9606 GN=HNRNPF PE=1 SV=3		10	31.33	26.27	31.33	61.45	8	8	6	6	57	55	0.188889	0.623777	0.0823947	0.272096	823.947	2720.96	50.4957	166.754	45.6429	100	Confident
268	0	Single Protein	P32119	Peroxiredoxin-2 (PRDX2_HUMAN)	P32119	PRDX2_HUMAN Peroxiredoxin-2 OS=Homo sapiens OX=9606 GN=PRDX2 PE=1 SV=5		19	33.84	33.84	48.99	72.73	8	7	2	2	56	51	0.284722	1.08057	0.124198	0.471351	1241.98	4713.51	76.1148	288.868	21.8782	100	Confident
269	0	Single Protein	Q92522	Histone H1.10 (H1X_HUMAN)	Q92522	H1X_HUMAN Histone H1.10 OS=Homo sapiens OX=9606 GN=H1-10 PE=1 SV=1		3	31.92	31.92	31.92	76.53	8	7	8	7	55	50	0.306748	0.371687	0.133806	0.162132	1338.06	1621.32	82.0031	99.363	22.4735	100	Confident
270	0	Single Protein	O00148	ATP-dependent RNA helicase DDX39A (DX39A_HUMAN)	O00148	DX39A_HUMAN ATP-dependent RNA helicase DDX39A OS=Homo sapiens OX=9606 GN=DDX39A PE=1 SV=2		19	17.1	17.1	19.91	67.45	8	7	1	1	54	49	0.155556	0.363375	0.0678544	0.158507	678.544	1585.07	41.5847	97.1411	49.098	100	Confident
271	0	Related Proteins	M0QZC5	40S ribosomal protein S11 (M0QZC5_HUMAN)	M0QZC5,P62280	M0QZC5_HUMAN 40S ribosomal protein S11 OS=Homo sapiens OX=9606 GN=RPS11 PE=1 SV=1,RS11_HUMAN 40S ribosomal protein S11 OS=Homo sapiens OX=9606 GN=RPS11 PE=1 SV=3	P62280	19	55.08	55.08	55.08	77.97	8	8	4	4	54	40	0.391304	0.978319	0.17069	0.42675	1706.9	4267.5	104.607	261.534	13.9885	100	Confident
272	0	Related Proteins	A0A2R8Y543	Catenin beta-1 (A0A2R8Y543_HUMAN)	A0A2R8Y543,A0A2R8Y5A3,A0A2R8Y5C3,A0A2R8Y5Z1,A0A2R8Y6G0,A0A2R8Y750,A0A2R8Y804,A0A2R8YCH5,B4DGU4,P35222	A0A2R8Y543_HUMAN Catenin beta-1 OS=Homo sapiens OX=9606 GN=CTNNB1 PE=1 SV=1,A0A2R8Y5A3_HUMAN Catenin beta-1 OS=Homo sapiens OX=9606 GN=CTNNB1 PE=1 SV=1,A0A2R8Y5C3_HUMAN Catenin beta-1 OS=Homo sapiens OX=9606 GN=CTNNB1 PE=1 SV=1,A0A2R8Y5Z1_HUMAN Catenin beta-1 OS=Homo sapiens OX=9606 GN=CTNNB1 PE=1 SV=1,A0A2R8Y6G0_HUMAN Catenin beta-1 (Fragment) OS=Homo sapiens OX=9606 GN=CTNNB1 PE=1 SV=1,A0A2R8Y7…	A0A2R8Y5A3,A0A2R8Y5C3,A0A2R8Y5Z1,A0A2R8Y6G0,A0A2R8Y750,A0A2R8Y804,A0A2R8YCH5,B4DGU4,P35222	3	12.03	12.03	15.94	64.48	8	6	1	1	51	45	0.0304281	0.245197	0.013273	0.106957	132.73	1069.57	8.13436	65.5486	78.3551	100	Confident
273	0	Related Proteins	A0A7I2V3F1	Aconitate hydratase, mitochondrial (A0A7I2V3F1_HUMAN)	A0A7I2V3F1,A0A7I2V3U0,A0A7I2V586,A0A7I2V5A1,A0A7I2V5T4,A2A274,Q99798	A0A7I2V3F1_HUMAN Aconitate hydratase, mitochondrial OS=Homo sapiens OX=9606 GN=ACO2 PE=1 SV=1,A0A7I2V3U0_HUMAN Aconitate hydratase, mitochondrial OS=Homo sapiens OX=9606 GN=ACO2 PE=1 SV=1,A0A7I2V586_HUMAN Aconitate hydratase, mitochondrial OS=Homo sapiens OX=9606 GN=ACO2 PE=1 SV=1,A0A7I2V5A1_HUMAN Aconitate hydratase, mitochondrial OS=Homo sapiens OX=9606 GN=ACO2 PE=1 SV=1,A0A7I2V5T4_HUMAN Aconit…	A0A7I2V3U0,A0A7I2V586,A0A7I2V5A1,A0A7I2V5T4,A2A274,Q99798	22	14.34	14.34	14.34	66.75	8	8	2	2	51	49	0.0480072	0.232847	0.0209411	0.101569	209.411	1015.69	12.8338	62.2469	86.0553	100	Confident
274	0	Related Proteins	H3BTP7	60S ribosomal protein L4 (Fragment) (H3BTP7_HUMAN)	H3BTP7,H3BU31,P36578	H3BTP7_HUMAN 60S ribosomal protein L4 (Fragment) OS=Homo sapiens OX=9606 GN=RPL4 PE=1 SV=1,H3BU31_HUMAN 60S ribosomal protein L4 (Fragment) OS=Homo sapiens OX=9606 GN=RPL4 PE=1 SV=1,RL4_HUMAN 60S ribosomal protein L4 OS=Homo sapiens OX=9606 GN=RPL4 PE=1 SV=5	H3BU31,P36578	15	41.18	40.59	41.18	82.35	8	8	8	8	49	44	0.314286	0.811609	0.137094	0.35403	1370.94	3540.3	84.018	216.968	18.806	100	Confident
275	0	Related Proteins	A0A7P0T840	Calnexin (A0A7P0T840_HUMAN)	A0A7P0T840,A0A7P0T8G1,A0A7P0T937,A0A7P0T9L0,A0A7P0TAE9,A0A7P0TB65,A0A7P0Z4D6,D6RGY2,P27824	A0A7P0T840_HUMAN Calnexin OS=Homo sapiens OX=9606 GN=CANX PE=1 SV=1,A0A7P0T8G1_HUMAN Calnexin OS=Homo sapiens OX=9606 GN=CANX PE=1 SV=1,A0A7P0T937_HUMAN Calnexin OS=Homo sapiens OX=9606 GN=CANX PE=1 SV=1,A0A7P0T9L0_HUMAN Calnexin OS=Homo sapiens OX=9606 GN=CANX PE=1 SV=1,A0A7P0TAE9_HUMAN Calnexin OS=Homo sapiens OX=9606 GN=CANX PE=1 SV=1,A0A7P0TB65_HUMAN Calnexin OS=Homo sapiens OX=9606 GN=CANX P…	A0A7P0T8G1,A0A7P0T937,A0A7P0T9L0,A0A7P0TAE9,A0A7P0TB65,A0A7P0Z4D6,D6RGY2,P27824	5	18.17	18.17	18.67	49.5	8	7	3	3	48	43	0.112308	0.302429	0.0489894	0.131922	489.894	1319.22	30.0232	80.8484	68.2023	100	Confident
276	0	Single Protein	P25398	40S ribosomal protein S12 (RS12_HUMAN)	P25398	RS12_HUMAN 40S ribosomal protein S12 OS=Homo sapiens OX=9606 GN=RPS12 PE=1 SV=3		6	47.73	47.73	56.06	85.61	8	7	8	7	47	45	0.389381	1.23872	0.169851	0.540339	1698.51	5403.39	104.093	331.147	14.5055	100	Confident
277	0	Single Protein	P38117	Electron transfer flavoprotein subunit beta (ETFB_HUMAN)	P38117	ETFB_HUMAN Electron transfer flavoprotein subunit beta OS=Homo sapiens OX=9606 GN=ETFB PE=1 SV=3		19	30.98	30.98	34.9	71.76	8	7	5	5	47	33	0.180328	0.511775	0.0786603	0.22324	786.603	2232.4	48.2071	136.813	27.8262	100	Confident
278	0	Related Proteins	A1L2Z2	MYH14 protein (A1L2Z2_HUMAN)	A1L2Z2,Q7Z406	A1L2Z2_HUMAN MYH14 protein OS=Homo sapiens OX=9606 GN=MYH14 PE=1 SV=1,MYH14_HUMAN Myosin-14 OS=Homo sapiens OX=9606 GN=MYH14 PE=1 SV=2	Q7Z406	19	11.13	11.13	13.79	75.86	8	6	6	4	44	39	0.0513085	0.119903	0.0223811	0.0523024	223.811	523.024	13.7163	32.0536	73.3609	100	Confident
279	0	Related Proteins	A0A0C4DFM8	Myosin-14 (A0A0C4DFM8_HUMAN)	A0A0C4DFM8,Q7Z406	A0A0C4DFM8_HUMAN Myosin-14 OS=Homo sapiens OX=9606 GN=MYH14 PE=1 SV=1,MYH14_HUMAN Myosin-14 OS=Homo sapiens OX=9606 GN=MYH14 PE=1 SV=2	Q7Z406	19	19.09	19.09	21.65	81.1	8	7	5	4	44	42	0.0590615	0.180769	0.025763	0.0788527	257.63	788.527	15.7889	48.325	58.2332	100	Confident
280	0	Related Proteins	H0YN26	Acidic leucine-rich nuclear phosphoprotein 32 family member A (H0YN26_HUMAN)	H0YN26,P39687	H0YN26_HUMAN Acidic leucine-rich nuclear phosphoprotein 32 family member A OS=Homo sapiens OX=9606 GN=ANP32A PE=1 SV=1,AN32A_HUMAN Acidic leucine-rich nuclear phosphoprotein 32 family member A OS=Homo sapiens OX=9606 GN=ANP32A PE=1 SV=1	P39687	15	33.9	33.9	36.72	71.75	8	7	2	1	43	32	0.16129	1.01534	0.070356	0.442897	703.56	4428.97	43.1178	271.43	19.9851	100	Confident
281	0	Related Proteins	E9PEX6	Dihydrolipoyl dehydrogenase (E9PEX6_HUMAN)	E9PEX6,P09622	E9PEX6_HUMAN Dihydrolipoyl dehydrogenase OS=Homo sapiens OX=9606 GN=DLD PE=1 SV=1,DLDH_HUMAN Dihydrolipoyl dehydrogenase, mitochondrial OS=Homo sapiens OX=9606 GN=DLD PE=1 SV=2	P09622	7	19.55	19.55	22.22	68.31	8	7	7	6	37	32	0.0963855	0.355425	0.042044	0.155039	420.44	1550.39	25.7668	95.0158	51.7828	100	Confident
282	0	Single Protein	P05198	Eukaryotic translation initiation factor 2 subunit 1 (IF2A_HUMAN)	P05198	IF2A_HUMAN Eukaryotic translation initiation factor 2 subunit 1 OS=Homo sapiens OX=9606 GN=EIF2S1 PE=1 SV=3		14	27.62	22.22	37.46	77.14	8	6	2	1	35	21	0.0777778	0.350314	0.0339272	0.152809	339.272	1528.09	20.7923	93.6495	36.0894	100	Confident
283	0	Single Protein	Q14126	Desmoglein-2 (DSG2_HUMAN)	Q14126	DSG2_HUMAN Desmoglein-2 OS=Homo sapiens OX=9606 GN=DSG2 PE=1 SV=2		18	8.32	8.32	11.81	58.68	8	5	8	5	35	29	0.0393812	0.123324	0.0171783	0.0537948	171.783	537.948	10.5278	32.9682	122.218	100	Confident
284	0	Single Protein	Q9Y265	RuvB-like 1 (RUVB1_HUMAN)	Q9Y265	RUVB1_HUMAN RuvB-like 1 OS=Homo sapiens OX=9606 GN=RUVBL1 PE=1 SV=1		3	23.25	23.25	23.25	73.46	8	8	2	2	30	26	0.0776119	0.3815	0.0338549	0.166413	338.549	1664.13	20.748	101.986	50.1963	100	Confident
285	0	Single Protein	P23381	Tryptophan--tRNA ligase, cytoplasmic (SYWC_HUMAN)	P23381	SYWC_HUMAN Tryptophan--tRNA ligase, cytoplasmic OS=Homo sapiens OX=9606 GN=WARS1 PE=1 SV=2		14	22.29	22.29	27.81	81.32	8	6	2	2	29	23	0.0574413	0.297799	0.0250563	0.129902	250.563	1299.02	15.3558	79.6107	53.1316	100	Confident
286	0	Related Proteins	A0A7P0T937	Calnexin (A0A7P0T937_HUMAN)	A0A7P0T937,A0A7P0TAE9,A0A7P0TB65,A0A7P0Z484,D6RGY2,P27824	A0A7P0T937_HUMAN Calnexin OS=Homo sapiens OX=9606 GN=CANX PE=1 SV=1,A0A7P0TAE9_HUMAN Calnexin OS=Homo sapiens OX=9606 GN=CANX PE=1 SV=1,A0A7P0TB65_HUMAN Calnexin OS=Homo sapiens OX=9606 GN=CANX PE=1 SV=1,A0A7P0Z484_HUMAN Calnexin OS=Homo sapiens OX=9606 GN=CANX PE=1 SV=1,D6RGY2_HUMAN Calnexin OS=Homo sapiens OX=9606 GN=CANX PE=1 SV=2,CALX_HUMAN Calnexin OS=Homo sapiens OX=9606 GN=CANX PE=1 SV=2	A0A7P0TAE9,A0A7P0TB65,A0A7P0Z484,D6RGY2,P27824	5	15.74	15.74	18.44	48.73	8	6	1	1	26	20	0.0427215	0.254182	0.0186354	0.110876	186.354	1108.76	11.4207	67.9506	67.3968	100	Confident
287	0	Related Proteins	K7ELW0	Parkinson disease protein 7 (K7ELW0_HUMAN)	K7ELW0,Q99497	K7ELW0_HUMAN Parkinson disease protein 7 OS=Homo sapiens OX=9606 GN=PARK7 PE=1 SV=1,PARK7_HUMAN Parkinson disease protein 7 OS=Homo sapiens OX=9606 GN=PARK7 PE=1 SV=2	Q99497	1	66.27	66.27	66.27	86.39	8	8	3	3	25	20	0.136986	1.15443	0.0597544	0.503573	597.544	5035.73	36.6206	308.615	17.8985	100	Confident
288	0	Single Protein	P05455	Lupus La protein (LA_HUMAN)	P05455	LA_HUMAN Lupus La protein OS=Homo sapiens OX=9606 GN=SSB PE=1 SV=2		2	23.04	23.04	27.21	81.13	8	7	4	4	23	21	0.0634441	0.229543	0.0276748	0.100128	276.748	1001.28	16.9605	61.3637	46.8082	100	Confident
289	0	Single Protein	E7EPL9	Peroxisomal multifunctional enzyme type 2 (E7EPL9_HUMAN)	E7EPL9	E7EPL9_HUMAN Peroxisomal multifunctional enzyme type 2 OS=Homo sapiens OX=9606 GN=HSD17B4 PE=1 SV=2		5	9.96	9.96	15.15	73.49	8	5	3	1	22	17	0.0290909	0.148791	0.0126897	0.0649036	126.897	649.036	7.77688	39.7763	77.035	100	Confident
290	0	Related Proteins	A0A0C4DGB5	Calpain inhibitor (A0A0C4DGB5_HUMAN)	A0A0C4DGB5,A0A6Q8PG72,A0A6Q8PGG5,A0A6Q8PGN6,A0A6Q8PH20,B7Z574,E7EQ12,E7EQA0,E7ES10,E7EVY3,E9PCH5,E9PDE4,H0Y7F0,H0Y9H6,H0YD33,P20810	A0A0C4DGB5_HUMAN Calpain inhibitor OS=Homo sapiens OX=9606 GN=CAST PE=1 SV=2,A0A6Q8PG72_HUMAN Calpain inhibitor OS=Homo sapiens OX=9606 GN=CAST PE=1 SV=1,A0A6Q8PGG5_HUMAN Calpain inhibitor OS=Homo sapiens OX=9606 GN=CAST PE=1 SV=1,A0A6Q8PGN6_HUMAN Calpain inhibitor OS=Homo sapiens OX=9606 GN=CAST PE=1 SV=1,A0A6Q8PH20_HUMAN Calpain inhibitor OS=Homo sapiens OX=9606 GN=CAST PE=1 SV=1,B7Z574_HUMAN C…	A0A6Q8PG72,A0A6Q8PGG5,A0A6Q8PGN6,A0A6Q8PH20,B7Z574,E7EQ12,E7EQA0,E7ES10,E7EVY3,E9PCH5,E9PDE4,H0Y7F0,H0Y9H6,H0YD33,P20810	5	9.99	9.72	13.5	65.05	8	6	1	1	19	17	0.0265487	0.145048	0.0115807	0.0632708	115.807	632.708	7.09726	38.7756	79.6826	100	Confident
291	0	Single Protein	Q02790	Peptidyl-prolyl cis-trans isomerase FKBP4 (FKBP4_HUMAN)	Q02790	FKBP4_HUMAN Peptidyl-prolyl cis-trans isomerase FKBP4 OS=Homo sapiens OX=9606 GN=FKBP4 PE=1 SV=3		12	17.43	13.73	18.3	86.71	8	6	4	3	18	15	0.0376884	0.249609	0.01644	0.108881	164.4	1088.81	10.0753	66.728	51.7721	100	Confident
292	0	Related Proteins	H7C5W9	P-type Ca(2+) transporter (Fragment) (H7C5W9_HUMAN)	H7C5W9,P16615	H7C5W9_HUMAN P-type Ca(2+) transporter (Fragment) OS=Homo sapiens OX=9606 GN=ATP2A2 PE=1 SV=1,AT2A2_HUMAN Sarcoplasmic/endoplasmic reticulum calcium ATPase 2 OS=Homo sapiens OX=9606 GN=ATP2A2 PE=1 SV=1	P16615	12	5.25	5.25	11.36	55.31	8	4	7	4	17	11	0.0160772	0.110336	0.00701297	0.0481295	70.1297	481.295	4.29791	29.4962	102.523	100	Confident
293	0	Single Protein	O75131	Copine-3 (CPNE3_HUMAN)	O75131	CPNE3_HUMAN Copine-3 OS=Homo sapiens OX=9606 GN=CPNE3 PE=1 SV=1		8	13.59	13.59	17.69	58.85	8	5	5	3	17	14	0.0377907	0.242624	0.0164846	0.105834	164.846	1058.34	10.1026	64.8606	60.0921	100	Confident
294	0	Single Protein	O43143	ATP-dependent RNA helicase DHX15 (DHX15_HUMAN)	O43143	DHX15_HUMAN ATP-dependent RNA helicase DHX15 OS=Homo sapiens OX=9606 GN=DHX15 PE=1 SV=2		4	3.77	3.77	13.21	62.01	8	3	7	2	14	7	0.0103986	0.0680004	0.00453595	0.0296623	45.3595	296.623	2.77986	18.1786	90.8752	100	Confident
295	0	Single Protein	Q9UGI8	Testin (TES_HUMAN)	Q9UGI8	TES_HUMAN Testin OS=Homo sapiens OX=9606 GN=TES PE=1 SV=1		7	16.15	11.88	26.13	79.81	8	5	4	3	13	9	0.0267857	0.228247	0.0116841	0.0995629	116.841	995.629	7.16063	61.0173	47.9639	100	Confident
296	0	Single Protein	Q15029	116 kDa U5 small nuclear ribonucleoprotein component (U5S1_HUMAN)	Q15029	U5S1_HUMAN 116 kDa U5 small nuclear ribonucleoprotein component OS=Homo sapiens OX=9606 GN=EFTUD2 PE=1 SV=1		17	5.45	5.45	13.37	70.16	8	4	5	2	12	8	0.00881954	0.100694	0.00384714	0.0439235	38.4714	439.235	2.35773	26.9186	109.366	100	Confident
297	0	Related Proteins	K7EKI0	Envoplakin (K7EKI0_HUMAN)	K7EKI0,Q92817	K7EKI0_HUMAN Envoplakin OS=Homo sapiens OX=9606 GN=EVPL PE=1 SV=1,EVPL_HUMAN Envoplakin OS=Homo sapiens OX=9606 GN=EVPL PE=1 SV=3	Q92817	17	2.04	0.83	6.47	77.18	8	2	8	2	10	3	0.00183038	0.014587	0.000798426	0.00636297	7.98426	63.6297	0.489317	3.89955	233.688	100	Doubtful
298	0	Single Protein	P60903	Protein S100-A10 (S10AA_HUMAN)	P60903	S10AA_HUMAN Protein S100-A10 OS=Homo sapiens OX=9606 GN=S100A10 PE=1 SV=2		1	63.92	63.92	63.92	86.6	7	7	7	7	195	188	2.2381	2.16228	0.976273	0.943201	9762.73	9432.01	598.31	578.042	11.1955	100	Confident
299	0	Related Proteins	P0C0S5	Histone H2A.Z (H2AZ_HUMAN)	P0C0S5,Q71UI9	H2AZ_HUMAN Histone H2A.Z OS=Homo sapiens OX=9606 GN=H2AZ1 PE=1 SV=2,H2AV_HUMAN Histone H2A.V OS=Homo sapiens OX=9606 GN=H2AZ2 PE=1 SV=3	Q71UI9	4	53.91	53.91	57.03	60.16	7	6	1	1	159	144	0.714286	0.778279	0.311576	0.339491	3115.76	3394.91	190.95	208.058	13.5446	100	Confident
300	0	Related Proteins	B8ZZL8	10 kDa chaperonin (B8ZZL8_HUMAN)	B8ZZL8,P61604	B8ZZL8_HUMAN 10 kDa chaperonin OS=Homo sapiens OX=9606 GN=HSPE1 PE=1 SV=1,CH10_HUMAN 10 kDa heat shock protein, mitochondrial OS=Homo sapiens OX=9606 GN=HSPE1 PE=1 SV=2	P61604	2	47.52	47.52	55.45	83.17	7	6	1	1	119	110	1.06548	1.15443	0.464768	0.503573	4647.68	5035.73	284.834	308.615	10.6828	100	Confident
301	0	Related Proteins	A0A087WT78	Endoplasmin (A0A087WT78_HUMAN)	A0A087WT78,A0A7P0T823,A0A7P0T885,A0A7P0T8R3,A0A7P0TAE1,A0A7P0TAT8,A0A7P0TAY2,A0A7P0TBC2,A0A7P0Z405,H0YIV0,P14625	A0A087WT78_HUMAN Endoplasmin OS=Homo sapiens OX=9606 GN=HSP90B1 PE=1 SV=1,A0A7P0T823_HUMAN Endoplasmin OS=Homo sapiens OX=9606 GN=HSP90B1 PE=1 SV=1,A0A7P0T885_HUMAN Endoplasmin OS=Homo sapiens OX=9606 GN=HSP90B1 PE=1 SV=1,A0A7P0T8R3_HUMAN Endoplasmin OS=Homo sapiens OX=9606 GN=HSP90B1 PE=1 SV=1,A0A7P0TAE1_HUMAN Endoplasmin OS=Homo sapiens OX=9606 GN=HSP90B1 PE=1 SV=1,A0A7P0TAT8_HUMAN Endoplasmin …	A0A7P0T823,A0A7P0T885,A0A7P0T8R3,A0A7P0TAE1,A0A7P0TAT8,A0A7P0TAY2,A0A7P0TBC2,A0A7P0Z405,H0YIV0,P14625	12	10.39	10.39	10.39	76.7	7	7	3	3	110	106	0.0936053	0.162574	0.0408313	0.0709159	408.313	709.159	25.0235	43.4609	86.5363	100	Confident
302	0	Single Protein	P31949	Protein S100-A11 (S10AB_HUMAN)	P31949	S10AB_HUMAN Protein S100-A11 OS=Homo sapiens OX=9606 GN=S100A11 PE=1 SV=2		1	56.19	56.19	58.1	59.05	7	6	7	6	109	96	1.54839	1.6827	0.675417	0.734004	6754.17	7340.04	413.931	449.835	11.7328	100	Confident
303	0	Single Protein	P62328	Thymosin beta-4 (TYB4_HUMAN)	P62328	TYB4_HUMAN Thymosin beta-4 OS=Homo sapiens OX=9606 GN=TMSB4X PE=1 SV=2		X	88.64	77.27	88.64	81.82	7	7	7	7	104	93	2.58333	4.99484	1.12687	2.17879	11268.7	21787.9	690.603	1335.27	5.04952	100	Confident
304	0	Related Proteins	D6R9P3	Heterogeneous nuclear ribonucleoprotein A/B (D6R9P3_HUMAN)	D6R9P3,D6RBZ0,D6RD18	D6R9P3_HUMAN Heterogeneous nuclear ribonucleoprotein A/B OS=Homo sapiens OX=9606 GN=HNRNPAB PE=1 SV=1,D6RBZ0_HUMAN Heterogeneous nuclear ribonucleoprotein A/B OS=Homo sapiens OX=9606 GN=HNRNPAB PE=1 SV=1,D6RD18_HUMAN Heterogeneous nuclear ribonucleoprotein A/B OS=Homo sapiens OX=9606 GN=HNRNPAB PE=1 SV=1	D6RBZ0,D6RD18	5	21.43	21.43	26.79	62.86	7	6	2	2	100	94	0.410985	0.389495	0.179274	0.169901	1792.74	1699.01	109.869	104.124	30.284	100	Confident
305	0	Single Protein	P17931	Galectin-3 (LEG3_HUMAN)	P17931	LEG3_HUMAN Galectin-3 OS=Homo sapiens OX=9606 GN=LGALS3 PE=1 SV=5		14	30	30	30	42.8	7	7	2	2	93	86	0.803738	1.73842	0.350596	0.758311	3505.96	7583.11	214.863	464.732	26.1361	100	Confident
306	0	Related Proteins	A0A0A0MRQ5	Peroxiredoxin-1 (A0A0A0MRQ5_HUMAN)	A0A0A0MRQ5,Q06830	A0A0A0MRQ5_HUMAN Peroxiredoxin-1 OS=Homo sapiens OX=9606 GN=PRDX1 PE=1 SV=1,PRDX1_HUMAN Peroxiredoxin-1 OS=Homo sapiens OX=9606 GN=PRDX1 PE=1 SV=1	Q06830	1	74.23	74.23	74.23	88.66	7	7	1	1	93	91	0.593023	2.83119	0.258681	1.23498	2586.81	12349.8	158.533	756.862	10.6695	100	Confident
307	0	Related Proteins	A8K7Q2	Heat shock cognate 71 kDa protein (A8K7Q2_HUMAN)	A8K7Q2,E9PKE3,E9PNE6,E9PS65,P11142	A8K7Q2_HUMAN Heat shock cognate 71 kDa protein OS=Homo sapiens OX=9606 GN=HSPA8 PE=1 SV=1,E9PKE3_HUMAN Heat shock cognate 71 kDa protein OS=Homo sapiens OX=9606 GN=HSPA8 PE=1 SV=1,E9PNE6_HUMAN Heat shock cognate 71 kDa protein OS=Homo sapiens OX=9606 GN=HSPA8 PE=1 SV=1,E9PS65_HUMAN Heat shock cognate 71 kDa protein (Fragment) OS=Homo sapiens OX=9606 GN=HSPA8 PE=1 SV=1,HSP7C_HUMAN Heat shock cogna…	E9PKE3,E9PNE6,E9PS65,P11142	11	21.22	21.22	21.22	63.41	7	7	2	2	77	74	0.255245	0.320352	0.11134	0.13974	1113.4	1397.4	68.2346	85.6397	45.3103	100	Confident
308	0	Single Protein	Q9HCY8	Protein S100-A14 (S10AE_HUMAN)	Q9HCY8	S10AE_HUMAN Protein S100-A14 OS=Homo sapiens OX=9606 GN=S100A14 PE=1 SV=1		1	77.88	77.88	77.88	89.42	7	7	7	7	72	67	0.72043	2.83119	0.314257	1.23498	3142.57	12349.8	192.593	756.862	11.6548	100	Confident
309	0	Related Proteins	A0A087WUK2	Heterogeneous nuclear ribonucleoprotein D-like (A0A087WUK2_HUMAN)	A0A087WUK2,O14979	A0A087WUK2_HUMAN Heterogeneous nuclear ribonucleoprotein D-like OS=Homo sapiens OX=9606 GN=HNRNPDL PE=1 SV=1,HNRDL_HUMAN Heterogeneous nuclear ribonucleoprotein D-like OS=Homo sapiens OX=9606 GN=HNRNPDL PE=1 SV=3	O14979	4	14.88	14.88	18.46	76.58	7	5	5	3	70	61	0.128962	0.215474	0.056254	0.0939914	562.54	939.914	34.4754	57.6028	40.0156	100	Confident
310	0	Single Protein	Q00325	Phosphate carrier protein, mitochondrial (MPCP_HUMAN)	Q00325	MPCP_HUMAN Phosphate carrier protein, mitochondrial OS=Homo sapiens OX=9606 GN=SLC25A3 PE=1 SV=2		12	19.61	19.61	23.2	71.55	7	6	1	1	67	64	0.221053	0.412538	0.0964247	0.179952	964.247	1799.52	59.094	110.284	40.0687	100	Confident
311	0	Single Protein	P62244	40S ribosomal protein S15a (RS15A_HUMAN)	P62244	RS15A_HUMAN 40S ribosomal protein S15a OS=Homo sapiens OX=9606 GN=RPS15A PE=1 SV=2		16	53.85	43.08	61.54	83.85	7	6	4	3	58	41	0.376147	0.873817	0.164078	0.381165	1640.78	3811.65	100.555	233.598	14.83	100	Confident
312	0	Single Protein	P24539	ATP synthase F(0) complex subunit B1, mitochondrial (AT5F1_HUMAN)	P24539	AT5F1_HUMAN ATP synthase F(0) complex subunit B1, mitochondrial OS=Homo sapiens OX=9606 GN=ATP5PB PE=1 SV=2		1	25.78	25.78	25.78	87.89	7	6	2	2	58	54	0.24	0.539927	0.10469	0.23552	1046.9	2355.2	64.1592	144.339	28.8903	100	Confident
313	0	Single Protein	Q07021	Complement component 1 Q subcomponent-binding protein, mitochondrial (C1QBP_HUMAN)	Q07021	C1QBP_HUMAN Complement component 1 Q subcomponent-binding protein, mitochondrial OS=Homo sapiens OX=9606 GN=C1QBP PE=1 SV=1		17	42.2	42.2	45.74	70.57	7	6	3	2	55	50	0.19685	0.610262	0.0858675	0.266201	858.675	2662.01	52.624	163.141	31.3426	100	Confident
314	0	Single Protein	P63000	Ras-related C3 botulinum toxin substrate 1 (RAC1_HUMAN)	P63000	RAC1_HUMAN Ras-related C3 botulinum toxin substrate 1 OS=Homo sapiens OX=9606 GN=RAC1 PE=1 SV=1		7	34.38	27.08	34.9	47.92	7	6	3	2	55	51	0.428571	0.737801	0.186946	0.321834	1869.46	3218.34	114.57	197.236	21.4362	100	Confident
315	0	Related Proteins	P63241	Eukaryotic translation initiation factor 5A-1 (IF5A1_HUMAN)	P63241,Q6IS14	IF5A1_HUMAN Eukaryotic translation initiation factor 5A-1 OS=Homo sapiens OX=9606 GN=EIF5A PE=1 SV=2,IF5AL_HUMAN Eukaryotic translation initiation factor 5A-1-like OS=Homo sapiens OX=9606 GN=EIF5AL1 PE=2 SV=2	Q6IS14	17	51.95	51.95	51.95	89.61	7	5	1	1	55	42	0.304348	0.968419	0.132759	0.422431	1327.59	4224.31	81.3613	258.888	16.8214	100	Confident
316	0	Single Protein	P50990	T-complex protein 1 subunit theta (TCPQ_HUMAN)	P50990	TCPQ_HUMAN T-complex protein 1 subunit theta OS=Homo sapiens OX=9606 GN=CCT8 PE=1 SV=4		21	15.69	15.69	15.69	78.1	7	7	4	4	53	52	0.114035	0.320352	0.0497429	0.13974	497.429	1397.4	30.485	85.6397	59.5825	100	Confident
317	0	Related Proteins	A0A5F9ZHP2	Nucleoside-diphosphate kinase (A0A5F9ZHP2_HUMAN)	A0A5F9ZHP2,F8VZG5,F8W1A4,G3V213,P54819	A0A5F9ZHP2_HUMAN Nucleoside-diphosphate kinase OS=Homo sapiens OX=9606 GN=AK2 PE=1 SV=1,F8VZG5_HUMAN Nucleoside-diphosphate kinase OS=Homo sapiens OX=9606 GN=AK2 PE=1 SV=1,F8W1A4_HUMAN Adenylate kinase 2, mitochondrial OS=Homo sapiens OX=9606 GN=AK2 PE=1 SV=1,G3V213_HUMAN Nucleoside-diphosphate kinase OS=Homo sapiens OX=9606 GN=AK2 PE=1 SV=1,KAD2_HUMAN Adenylate kinase 2, mitochondrial OS=Homo sa…	F8VZG5,F8W1A4,G3V213,P54819	1	38.27	38.27	43.21	87.04	7	6	2	2	51	48	0.196217	0.873817	0.0855914	0.381165	855.914	3811.65	52.4548	233.598	17.7111	100	Confident
318	0	Single Protein	P40121	Macrophage-capping protein (CAPG_HUMAN)	P40121	CAPG_HUMAN Macrophage-capping protein OS=Homo sapiens OX=9606 GN=CAPG PE=1 SV=2		2	28.74	28.74	28.74	62.93	7	7	1	1	46	44	0.161765	0.584893	0.0705629	0.255135	705.629	2551.35	43.2446	156.36	38.4745	100	Confident
319	0	Related Proteins	M0R0K9	Transcription intermediary factor 1-beta (Fragment) (M0R0K9_HUMAN)	M0R0K9,Q13263	M0R0K9_HUMAN Transcription intermediary factor 1-beta (Fragment) OS=Homo sapiens OX=9606 GN=TRIM28 PE=1 SV=1,TIF1B_HUMAN Transcription intermediary factor 1-beta OS=Homo sapiens OX=9606 GN=TRIM28 PE=1 SV=5	Q13263	19	23.48	23.48	23.48	40	7	7	7	7	43	40	0.167364	0.584893	0.0730054	0.255135	730.054	2551.35	44.7414	156.36	48.4039	100	Confident
320	0	Related Proteins	P62424	60S ribosomal protein L7a (RL7A_HUMAN)	P62424,Q5T8U3	RL7A_HUMAN 60S ribosomal protein L7a OS=Homo sapiens OX=9606 GN=RPL7A PE=1 SV=2,Q5T8U3_HUMAN 60S ribosomal protein L7a (Fragment) OS=Homo sapiens OX=9606 GN=RPL7A PE=1 SV=1	Q5T8U3	9	28.2	28.2	28.2	77.82	7	7	4	4	41	35	0.154589	0.308177	0.067433	0.134429	674.33	1344.29	41.3264	82.3851	29.977	100	Confident
321	0	Related Proteins	A0A0A0MQW3	Serpin B13 (A0A0A0MQW3_HUMAN)	A0A0A0MQW3,Q9UIV8	A0A0A0MQW3_HUMAN Serpin B13 OS=Homo sapiens OX=9606 GN=SERPINB13 PE=1 SV=1,SPB13_HUMAN Serpin B13 OS=Homo sapiens OX=9606 GN=SERPINB13 PE=1 SV=2	Q9UIV8	18	21.75	15.5	29.25	77.25	7	5	2	1	39	38	0.092233	0.277565	0.0402327	0.121076	402.327	1210.76	24.6567	74.2015	45.2587	100	Confident
322	0	Single Protein	P10606	Cytochrome c oxidase subunit 5B, mitochondrial (COX5B_HUMAN)	P10606	COX5B_HUMAN Cytochrome c oxidase subunit 5B, mitochondrial OS=Homo sapiens OX=9606 GN=COX5B PE=1 SV=2		2	44.19	44.19	44.19	87.6	7	7	7	7	39	31	0.274336	1.58086	0.119667	0.689583	1196.67	6895.83	73.3384	422.612	13.6869	100	Confident
323	0	Related Proteins	A0A7I2V2F2	Heterogeneous nuclear ribonucleoprotein Q (A0A7I2V2F2_HUMAN)	A0A7I2V2F2,A0A7I2V309,A0A7I2V346,A0A7I2V4Z0,A0A7I2V5Q6,A0A7I2YQN2,B7Z645,O60506	A0A7I2V2F2_HUMAN Heterogeneous nuclear ribonucleoprotein Q OS=Homo sapiens OX=9606 GN=SYNCRIP PE=1 SV=1,A0A7I2V309_HUMAN Heterogeneous nuclear ribonucleoprotein Q OS=Homo sapiens OX=9606 GN=SYNCRIP PE=1 SV=1,A0A7I2V346_HUMAN Heterogeneous nuclear ribonucleoprotein Q OS=Homo sapiens OX=9606 GN=SYNCRIP PE=1 SV=1,A0A7I2V4Z0_HUMAN Heterogeneous nuclear ribonucleoprotein Q OS=Homo sapiens OX=9606 GN=S…	A0A7I2V309,A0A7I2V346,A0A7I2V4Z0,A0A7I2V5Q6,A0A7I2YQN2,B7Z645,O60506	6	16.12	16.12	16.12	73.27	7	7	1	1	38	32	0.0383374	0.229543	0.016723	0.100128	167.23	1001.28	10.2487	61.3637	55.0384	100	Confident
324	0	Related Proteins	B4DTF2	Annexin (B4DTF2_HUMAN)	B4DTF2,P13928,Q5VT79	B4DTF2_HUMAN Annexin OS=Homo sapiens OX=9606 GN=ANXA8L1 PE=1 SV=1,ANXA8_HUMAN Annexin A8 OS=Homo sapiens OX=9606 GN=ANXA8 PE=1 SV=3,AXA81_HUMAN Annexin A8-like protein 1 OS=Homo sapiens OX=9606 GN=ANXA8L1 PE=2 SV=2	P13928,Q5VT79	10	30.74	30.74	30.74	86.67	7	7	2	2	37	36	0.108974	0.545928	0.0475354	0.238138	475.354	2381.38	29.1321	145.943	30.4734	100	Confident
325	0	Single Protein	P61586	Transforming protein RhoA (RHOA_HUMAN)	P61586	RHOA_HUMAN Transforming protein RhoA OS=Homo sapiens OX=9606 GN=RHOA PE=1 SV=1		3	27.46	27.46	27.46	70.98	7	7	2	2	37	35	0.210843	0.778279	0.0919714	0.339491	919.714	3394.91	56.3648	208.058	21.7541	100	Confident
326	0	Single Protein	Q01518	Adenylyl cyclase-associated protein 1 (CAP1_HUMAN)	Q01518	CAP1_HUMAN Adenylyl cyclase-associated protein 1 OS=Homo sapiens OX=9606 GN=CAP1 PE=1 SV=5		1	18.74	17.89	18.74	74.95	7	7	1	1	37	31	0.0807292	0.347813	0.0352146	0.151718	352.146	1517.18	21.5813	92.9809	51.8687	100	Confident
327	0	Related Proteins	H3BSC1	Ras-related protein Rab-11A (H3BSC1_HUMAN)	H3BMH2,H3BSC1,P62491,Q15907	H3BMH2_HUMAN Ras-related protein Rab-11A (Fragment) OS=Homo sapiens OX=9606 GN=RAB11A PE=4 SV=1,H3BSC1_HUMAN Ras-related protein Rab-11A OS=Homo sapiens OX=9606 GN=RAB11A PE=1 SV=1,RB11A_HUMAN Ras-related protein Rab-11A OS=Homo sapiens OX=9606 GN=RAB11A PE=1 SV=3,RB11B_HUMAN Ras-related protein Rab-11B OS=Homo sapiens OX=9606 GN=RAB11B PE=1 SV=4	H3BMH2,P62491,Q15907	15	21.72	21.72	37.88	87.37	7	4	3	2	34	32	0.17341	0.425103	0.0756428	0.185433	756.428	1854.33	46.3578	113.643	22.4725	100	Confident
328	0	Single Protein	Q9Y617	Phosphoserine aminotransferase (SERC_HUMAN)	Q9Y617	SERC_HUMAN Phosphoserine aminotransferase OS=Homo sapiens OX=9606 GN=PSAT1 PE=1 SV=2		9	23.78	17.3	23.78	73.24	7	7	7	7	33	31	0.104027	0.528307	0.0453772	0.230451	453.772	2304.51	27.8095	141.232	40.3968	100	Confident
329	0	Single Protein	P36957	Dihydrolipoyllysine-residue succinyltransferase component of 2-oxoglutarate dehydrogenase complex, mitochondrial (ODO2_HUMAN)	P36957	ODO2_HUMAN Dihydrolipoyllysine-residue succinyltransferase component of 2-oxoglutarate dehydrogenase complex, mitochondrial OS=Homo sapiens OX=9606 GN=DLST PE=1 SV=4		14	9.27	9.27	18.1	65.78	7	4	3	1	32	28	0.090604	0.189794	0.0395221	0.0827894	395.221	827.894	24.2212	50.7376	48.7245	100	Confident
330	0	Related Proteins	O43390	Heterogeneous nuclear ribonucleoprotein R (HNRPR_HUMAN)	A0A6Q8PH35,O43390	A0A6Q8PH35_HUMAN Heterogeneous nuclear ribonucleoprotein R OS=Homo sapiens OX=9606 GN=HNRNPR PE=4 SV=1,HNRPR_HUMAN Heterogeneous nuclear ribonucleoprotein R OS=Homo sapiens OX=9606 GN=HNRNPR PE=1 SV=1	A0A6Q8PH35	1	6.79	6.79	11.85	74.09	7	4	5	2	28	24	0.0268817	0.106512	0.011726	0.0464612	117.26	464.612	7.18629	28.4738	70.8992	100	Confident
331	0	Single Protein	P54727	UV excision repair protein RAD23 homolog B (RD23B_HUMAN)	P54727	RD23B_HUMAN UV excision repair protein RAD23 homolog B OS=Homo sapiens OX=9606 GN=RAD23B PE=1 SV=1		9	21.03	21.03	26.89	38.14	7	6	3	2	25	18	0.0978261	0.668101	0.0426724	0.29143	426.724	2914.3	26.1519	178.603	43.1446	100	Confident
332	0	Single Protein	P40227	T-complex protein 1 subunit zeta (TCPZ_HUMAN)	P40227	TCPZ_HUMAN T-complex protein 1 subunit zeta OS=Homo sapiens OX=9606 GN=CCT6A PE=1 SV=3		7	19.96	19.96	19.96	73.82	7	7	5	5	25	22	0.0561224	0.258925	0.024481	0.112945	244.81	1129.45	15.0032	69.2186	57.9876	100	Confident
333	0	Single Protein	O43776	Asparagine--tRNA ligase, cytoplasmic (SYNC_HUMAN)	O43776	SYNC_HUMAN Asparagine--tRNA ligase, cytoplasmic OS=Homo sapiens OX=9606 GN=NARS1 PE=1 SV=1		18	17.15	17.15	20.07	66.24	7	6	6	5	25	23	0.0606061	0.211528	0.0264368	0.0922698	264.368	922.698	16.2018	56.5477	62.9025	100	Confident
334	0	Single Protein	Q1KMD3	Heterogeneous nuclear ribonucleoprotein U-like protein 2 (HNRL2_HUMAN)	Q1KMD3	HNRL2_HUMAN Heterogeneous nuclear ribonucleoprotein U-like protein 2 OS=Homo sapiens OX=9606 GN=HNRNPUL2 PE=1 SV=1		11	8.84	8.84	13.79	69.34	7	5	7	5	25	21	0.0405405	0.118262	0.0176841	0.0515869	176.841	515.869	10.8377	31.6151	85.0522	100	Confident
335	0	Single Protein	Q9UNZ2	NSFL1 cofactor p47 (NSF1C_HUMAN)	Q9UNZ2	NSF1C_HUMAN NSFL1 cofactor p47 OS=Homo sapiens OX=9606 GN=NSFL1C PE=1 SV=2		20	14.59	14.59	26.76	79.19	7	4	2	1	21	10	0.0341297	0.258925	0.0148876	0.112945	148.876	1129.45	9.1239	69.2186	40.5483	100	Confident
336	0	Single Protein	O94826	Mitochondrial import receptor subunit TOM70 (TOM70_HUMAN)	O94826	TOM70_HUMAN Mitochondrial import receptor subunit TOM70 OS=Homo sapiens OX=9606 GN=TOMM70 PE=1 SV=1		3	12.66	8.72	15.46	75.49	7	6	7	6	21	18	0.0392157	0.188502	0.0171062	0.082226	171.062	822.26	10.4835	50.3923	67.412	100	Confident
337	0	Single Protein	Q15046	Lysine--tRNA ligase (SYK_HUMAN)	Q15046	SYK_HUMAN Lysine--tRNA ligase OS=Homo sapiens OX=9606 GN=KARS1 PE=1 SV=3		16	7.37	7.37	14.57	55.44	7	4	5	3	20	11	0.0285714	0.128838	0.0124631	0.0562	124.631	562	7.638	34.4422	68.0046	100	Confident
338	0	Related Proteins	F8VQE1	LIM domain and actin-binding protein 1 (F8VQE1_HUMAN)	F8VQE1,F8VS07,Q9UHB6	F8VQE1_HUMAN LIM domain and actin-binding protein 1 OS=Homo sapiens OX=9606 GN=LIMA1 PE=1 SV=1,F8VS07_HUMAN LIM domain and actin-binding protein 1 OS=Homo sapiens OX=9606 GN=LIMA1 PE=1 SV=1,LIMA1_HUMAN LIM domain and actin-binding protein 1 OS=Homo sapiens OX=9606 GN=LIMA1 PE=1 SV=1	F8VS07,Q9UHB6	12	15.72	15.72	19.9	77.93	7	5	5	3	20	19	0.0211946	0.154782	0.00924524	0.067517	92.4524	675.17	5.66596	41.3779	66.95	100	Confident
339	0	Single Protein	P08621	U1 small nuclear ribonucleoprotein 70 kDa (RU17_HUMAN)	P08621	RU17_HUMAN U1 small nuclear ribonucleoprotein 70 kDa OS=Homo sapiens OX=9606 GN=SNRNP70 PE=1 SV=2		19	13.73	13.73	18.54	66.59	7	5	3	1	18	13	0.0446735	0.108263	0.0194869	0.0472251	194.869	472.251	11.9426	28.942	51.5258	100	Confident
340	0	Single Protein	Q99714	3-hydroxyacyl-CoA dehydrogenase type-2 (HCD2_HUMAN)	Q99714	HCD2_HUMAN 3-hydroxyacyl-CoA dehydrogenase type-2 OS=Homo sapiens OX=9606 GN=HSD17B10 PE=1 SV=3		X	42.91	36.4	43.3	91.57	7	6	4	3	18	13	0.0543933	0.823348	0.0237267	0.35915	237.267	3591.5	14.541	220.106	26.9061	100	Confident
341	0	Single Protein	P12004	Proliferating cell nuclear antigen (PCNA_HUMAN)	P12004	PCNA_HUMAN Proliferating cell nuclear antigen OS=Homo sapiens OX=9606 GN=PCNA PE=1 SV=1		20	28.35	28.35	35.63	78.54	7	6	7	6	17	14	0.0634146	0.737801	0.0276619	0.321834	276.619	3218.34	16.9526	197.236	28.7503	100	Confident
342	0	Single Protein	Q92621	Nuclear pore complex protein Nup205 (NU205_HUMAN)	Q92621	NU205_HUMAN Nuclear pore complex protein Nup205 OS=Homo sapiens OX=9606 GN=NUP205 PE=1 SV=3		7	0.75	0.75	4.52	58.65	7	1	7	1	17	4	0.00298285	0.0119397	0.00130114	0.00520819	13.0114	52.0819	0.797405	3.19184	227.776	100	Doubtful
343	0	Related Proteins	A0A087WY82	Junctional adhesion molecule 1 (A0A087WY82_HUMAN)	A0A087WY82,Q9Y624	A0A087WY82_HUMAN Junctional adhesion molecule 1 OS=Homo sapiens OX=9606 GN=F11R PE=1 SV=1,JAM1_HUMAN Junctional adhesion molecule A OS=Homo sapiens OX=9606 GN=F11R PE=1 SV=1	Q9Y624	1	29.03	29.03	36.2	58.78	7	6	7	6	17	17	0.0727273	0.668101	0.0317241	0.29143	317.241	2914.3	19.4422	178.603	30.1783	100	Confident
344	0	Single Protein	Q9P258	Protein RCC2 (RCC2_HUMAN)	Q9P258	RCC2_HUMAN Protein RCC2 OS=Homo sapiens OX=9606 GN=RCC2 PE=1 SV=2		1	11.69	11.69	18.2	71.07	7	5	7	5	17	14	0.0351759	0.193777	0.015344	0.0845267	153.44	845.267	9.40357	51.8023	56.0492	100	Confident
345	0	Single Protein	P53396	ATP-citrate synthase (ACLY_HUMAN)	P53396	ACLY_HUMAN ATP-citrate synthase OS=Homo sapiens OX=9606 GN=ACLY PE=1 SV=3		17	6.45	6.45	9.81	68.12	7	5	6	4	16	12	0.016	0.108263	0.00697931	0.0472251	69.7931	472.251	4.27728	28.942	120.762	100	Confident
346	0	Single Protein	P14550	Aldo-keto reductase family 1 member A1 (AK1A1_HUMAN)	P14550	AK1A1_HUMAN Aldo-keto reductase family 1 member A1 OS=Homo sapiens OX=9606 GN=AKR1A1 PE=1 SV=3		1	22.77	22.77	25.23	78.46	7	6	7	6	15	15	0.054902	0.467799	0.0239486	0.204057	239.486	2040.57	14.6769	125.057	36.5499	100	Confident
347	0	Single Protein	Q9BRX8	Peroxiredoxin-like 2A (PXL2A_HUMAN)	Q9BRX8	PXL2A_HUMAN Peroxiredoxin-like 2A OS=Homo sapiens OX=9606 GN=PRXL2A PE=1 SV=3		10	15.72	15.72	30.57	58.08	7	4	7	4	14	11	0.0628931	0.373824	0.0274344	0.163065	274.344	1630.65	16.8132	99.9344	25.7474	100	Confident
348	0	Single Protein	P61158	Actin-related protein 3 (ARP3_HUMAN)	P61158	ARP3_HUMAN Actin-related protein 3 OS=Homo sapiens OX=9606 GN=ACTR3 PE=1 SV=3		2	18.9	18.9	22.97	66.27	7	5	2	1	14	11	0.0359477	0.29155	0.0156806	0.127176	156.806	1271.76	9.60991	77.94	47.341	100	Confident
349	0	Related Proteins	C9JMC5	Aldehyde dehydrogenase, dimeric NADP-preferring (Fragment) (C9JMC5_HUMAN)	C9JMC5,E9PNN6,I3L3I9,P30838	C9JMC5_HUMAN Aldehyde dehydrogenase, dimeric NADP-preferring (Fragment) OS=Homo sapiens OX=9606 GN=ALDH3A1 PE=1 SV=1,E9PNN6_HUMAN Aldehyde dehydrogenase, dimeric NADP-preferring OS=Homo sapiens OX=9606 GN=ALDH3A1 PE=1 SV=1,I3L3I9_HUMAN Aldehyde dehydrogenase, dimeric NADP-preferring OS=Homo sapiens OX=9606 GN=ALDH3A1 PE=1 SV=1,AL3A1_HUMAN Aldehyde dehydrogenase, dimeric NADP-preferring OS=Homo sa…	E9PNN6,I3L3I9,P30838	17	19.09	19.09	19.09	56.72	7	6	2	2	13	12	0.0506329	0.483982	0.0220864	0.211116	220.864	2111.16	13.5357	129.383	41.6214	100	Confident
350	0	Single Protein	P19367	Hexokinase-1 (HXK1_HUMAN)	P19367	HXK1_HUMAN Hexokinase-1 OS=Homo sapiens OX=9606 GN=HK1 PE=1 SV=3		10	2.62	2.62	10.69	66.09	7	2	4	1	12	7	0.00990099	0.0394575	0.00431888	0.0172116	43.1888	172.116	2.64683	10.5482	102.42	100	Confident
351	0	Single Protein	P31939	Bifunctional purine biosynthesis protein ATIC (PUR9_HUMAN)	P31939	PUR9_HUMAN Bifunctional purine biosynthesis protein ATIC OS=Homo sapiens OX=9606 GN=ATIC PE=1 SV=3		2	11.15	11.15	13.01	89.19	7	5	1	1	12	9	0.0151515	0.193777	0.0066092	0.0845267	66.092	845.267	4.05046	51.8023	64.5753	100	Confident
352	0	Single Protein	Q9Y3I0	RNA-splicing ligase RtcB homolog (RTCB_HUMAN)	Q9Y3I0	RTCB_HUMAN RNA-splicing ligase RtcB homolog OS=Homo sapiens OX=9606 GN=RTCB PE=1 SV=1		22	15.05	15.05	20	64.16	7	5	7	5	11	9	0.0254958	0.21957	0.0111214	0.0957782	111.214	957.782	6.81578	58.6978	55.1749	100	Confident
353	0	Single Protein	Q9UQE7	Structural maintenance of chromosomes protein 3 (SMC3_HUMAN)	Q9UQE7	SMC3_HUMAN Structural maintenance of chromosomes protein 3 OS=Homo sapiens OX=9606 GN=SMC3 PE=1 SV=2		10	3.7	1.97	8.22	77.65	7	3	7	3	9	5	0.00513347	0.0334411	0.00223926	0.0145872	22.3926	145.872	1.37233	8.9398	141.454	100	Confident
354	0	Single Protein	Q8WUM4	Programmed cell death 6-interacting protein (PDC6I_HUMAN)	Q8WUM4	PDC6I_HUMAN Programmed cell death 6-interacting protein OS=Homo sapiens OX=9606 GN=PDCD6IP PE=1 SV=1		3	7.49	7.49	11.52	64.52	7	5	6	4	9	7	0.00933126	0.133308	0.00407036	0.0581497	40.7036	581.497	2.49453	35.6372	95.9631	100	Confident
355	0	Single Protein	P09960	Leukotriene A-4 hydrolase (LKHA4_HUMAN)	P09960	LKHA4_HUMAN Leukotriene A-4 hydrolase OS=Homo sapiens OX=9606 GN=LTA4H PE=1 SV=2		12	2.13	2.13	15.71	76.6	7	1	7	1	9	3	0.0042735	0.0378367	0.00186413	0.0165046	18.6413	165.046	1.14244	10.1149	69.2412	100	Doubtful
356	0	Related Proteins	A6NKB8	Aminopeptidase B (A6NKB8_HUMAN)	A6NKB8,Q9H4A4	A6NKB8_HUMAN Aminopeptidase B OS=Homo sapiens OX=9606 GN=RNPEP PE=1 SV=1,AMPB_HUMAN Aminopeptidase B OS=Homo sapiens OX=9606 GN=RNPEP PE=1 SV=2	Q9H4A4	1	5.4	5.4	17.02	63.5	7	3	5	3	8	3	0.00721154	0.136464	0.00314572	0.0595264	31.4572	595.264	1.92786	36.4808	68.1253	100	Confident
357	0	Single Protein	Q7Z6Z7	E3 ubiquitin-protein ligase HUWE1 (HUWE1_HUMAN)	Q7Z6Z7	HUWE1_HUMAN E3 ubiquitin-protein ligase HUWE1 OS=Homo sapiens OX=9606 GN=HUWE1 PE=1 SV=3		X	1.03	1.03	2.38	58.94	7	2	4	1	7	2	0.000714541	0.0112129	0.000311688	0.00489116	3.11688	48.9116	0.191018	2.99755	481.589	100	Confident
358	0	Single Protein	P07305	Histone H1.0 (H10_HUMAN)	P07305	H10_HUMAN Histone H1.0 OS=Homo sapiens OX=9606 GN=H1-0 PE=1 SV=3		22	27.84	27.84	27.84	72.68	6	6	6	6	111	102	0.723404	0.29155	0.315554	0.127176	3155.54	1271.76	193.388	77.94	20.8502	100	Confident
359	0	Single Protein	P05387	60S acidic ribosomal protein P2 (RLA2_HUMAN)	P05387	RLA2_HUMAN 60S acidic ribosomal protein P2 OS=Homo sapiens OX=9606 GN=RPLP2 PE=1 SV=1		11	48.7	48.7	63.48	61.74	6	5	3	3	105	103	1.4507	1.42446	0.632807	0.62136	6328.07	6213.6	387.817	380.802	11.6578	100	Confident
360	0	Single Protein	Q04917	14-3-3 protein eta (1433F_HUMAN)	Q04917	1433F_HUMAN 14-3-3 protein eta OS=Homo sapiens OX=9606 GN=YWHAH PE=1 SV=4		22	29.67	29.67	29.67	86.99	6	6	2	2	86	78	0.113752	0.519911	0.0496193	0.226789	496.193	2267.89	30.4092	138.988	28.201	100	Confident
361	0	Related Proteins	B2R5W2	Heterogeneous nuclear ribonucleoproteins C1/C2 (B2R5W2_HUMAN)	B2R5W2,B4DSU6,B4DY08,G3V251,G3V2Q1,G3V3K6,G3V4C1,G3V4W0,G3V555,G3V575,G3V576,G3V5X6,P07910	B2R5W2_HUMAN Heterogeneous nuclear ribonucleoproteins C1/C2 OS=Homo sapiens OX=9606 GN=HNRNPC PE=1 SV=1,B4DSU6_HUMAN Heterogeneous nuclear ribonucleoproteins C1/C2 OS=Homo sapiens OX=9606 GN=HNRNPC PE=1 SV=1,B4DY08_HUMAN Heterogeneous nuclear ribonucleoproteins C1/C2 OS=Homo sapiens OX=9606 GN=HNRNPC PE=1 SV=1,G3V251_HUMAN Heterogeneous nuclear ribonucleoproteins C1/C2 (Fragment) OS=Homo sapiens …	B4DSU6,B4DY08,G3V251,G3V2Q1,G3V3K6,G3V4C1,G3V4W0,G3V555,G3V575,G3V576,G3V5X6,P07910	14	17.24	17.24	20.34	83.79	6	4	1	1	84	72	0.296296	0.211528	0.129247	0.0922698	1292.47	922.698	79.2089	56.5477	31.9288	100	Confident
362	0	Related Proteins	E5RIR4	14-3-3 protein zeta/delta (Fragment) (E5RIR4_HUMAN)	E5RIR4,E7ESK7,E7EVZ2,E7EX29,E9PD24,P63104	E5RIR4_HUMAN 14-3-3 protein zeta/delta (Fragment) OS=Homo sapiens OX=9606 GN=YWHAZ PE=1 SV=1,E7ESK7_HUMAN 14-3-3 protein zeta/delta (Fragment) OS=Homo sapiens OX=9606 GN=YWHAZ PE=1 SV=1,E7EVZ2_HUMAN 14-3-3 protein zeta/delta (Fragment) OS=Homo sapiens OX=9606 GN=YWHAZ PE=1 SV=1,E7EX29_HUMAN 14-3-3 protein zeta/delta (Fragment) OS=Homo sapiens OX=9606 GN=YWHAZ PE=1 SV=1,E9PD24_HUMAN 14-3-3 protein…	E7ESK7,E7EVZ2,E7EX29,E9PD24,P63104	8	72	72	73.33	84	6	5	2	1	83	74	0.643991	1.42446	0.280913	0.62136	2809.13	6213.6	172.158	380.802	8.42923	100	Confident
363	0	Related Proteins	E7ERL0	Nucleoside diphosphate kinase A (E7ERL0_HUMAN)	E7ERL0,J3KPD9,P15531,Q32Q12	E7ERL0_HUMAN Nucleoside diphosphate kinase A OS=Homo sapiens OX=9606 GN=NME1 PE=1 SV=1,J3KPD9_HUMAN NME1-NME2 readthrough OS=Homo sapiens OX=9606 GN=NME1-NME2 PE=1 SV=1,NDKA_HUMAN Nucleoside diphosphate kinase A OS=Homo sapiens OX=9606 GN=NME1 PE=1 SV=1,Q32Q12_HUMAN Nucleoside diphosphate kinase OS=Homo sapiens OX=9606 GN=NME1-NME2 PE=1 SV=1	J3KPD9,P15531,Q32Q12	17	46.76	46.76	46.76	69.06	6	5	1	1	79	67	0.369792	1.27585	0.161306	0.556533	1613.06	5565.33	98.8565	341.072	15.2509	100	Confident
364	0	Related Proteins	F2Z2S8	40S ribosomal protein S3 (F2Z2S8_HUMAN)	F2Z2S8,H0YCJ7,H0YF32,P23396	F2Z2S8_HUMAN 40S ribosomal protein S3 OS=Homo sapiens OX=9606 GN=RPS3 PE=1 SV=1,H0YCJ7_HUMAN 40S ribosomal protein S3 (Fragment) OS=Homo sapiens OX=9606 GN=RPS3 PE=1 SV=1,H0YF32_HUMAN 40S ribosomal protein S3 (Fragment) OS=Homo sapiens OX=9606 GN=RPS3 PE=1 SV=1,RS3_HUMAN 40S ribosomal protein S3 OS=Homo sapiens OX=9606 GN=RPS3 PE=1 SV=2	H0YCJ7,H0YF32,P23396	11	57.26	57.26	57.26	82.91	6	6	1	1	77	74	0.762887	0.930698	0.332776	0.405977	3327.76	4059.77	203.943	248.804	13.0612	100	Confident
365	0	Related Proteins	A0A087WWU8	Tropomyosin alpha-3 chain (A0A087WWU8_HUMAN)	A0A087WWU8,D6R904,Q5VU61	A0A087WWU8_HUMAN Tropomyosin alpha-3 chain OS=Homo sapiens OX=9606 GN=TPM3 PE=1 SV=1,D6R904_HUMAN Tropomyosin alpha-3 chain OS=Homo sapiens OX=9606 GN=TPM3 PE=1 SV=1,Q5VU61_HUMAN Tropomyosin alpha-3 chain OS=Homo sapiens OX=9606 GN=TPM3 PE=1 SV=3	D6R904,Q5VU61	1	12.78	12.78	12.78	81.94	6	6	6	6	76	72	0.387097	0.389495	0.168854	0.169901	1688.54	1699.01	103.483	104.124	26.4044	100	Confident
366	0	Related Proteins	A0A7P0T8F1	4F2 cell-surface antigen heavy chain (A0A7P0T8F1_HUMAN)	A0A7P0T8F1,A0A7P0T8U7,A0A7P0TAN7,A0A7P0TAS6,A0A7P0TAT7,A0A7P0Z4A0,A0A7P0Z4P5,F5GZS6,H0YFS2,H0YH36,J3KPF3,P08195	A0A7P0T8F1_HUMAN 4F2 cell-surface antigen heavy chain OS=Homo sapiens OX=9606 GN=SLC3A2 PE=1 SV=1,A0A7P0T8U7_HUMAN 4F2 cell-surface antigen heavy chain OS=Homo sapiens OX=9606 GN=SLC3A2 PE=1 SV=1,A0A7P0TAN7_HUMAN 4F2 cell-surface antigen heavy chain OS=Homo sapiens OX=9606 GN=SLC3A2 PE=1 SV=1,A0A7P0TAS6_HUMAN 4F2 cell-surface antigen heavy chain OS=Homo sapiens OX=9606 GN=SLC3A2 PE=1 SV=1,A0A7P0T…	A0A7P0T8U7,A0A7P0TAN7,A0A7P0TAS6,A0A7P0TAT7,A0A7P0Z4A0,A0A7P0Z4P5,F5GZS6,H0YFS2,H0YH36,J3KPF3,P08195	11	15.83	15.83	15.83	78.39	6	6	1	1	70	61	0.19391	0.425103	0.084585	0.185433	845.85	1854.33	51.8381	113.643	43.4834	100	Confident
367	0	Single Protein	O75947	ATP synthase subunit d, mitochondrial (ATP5H_HUMAN)	O75947	ATP5H_HUMAN ATP synthase subunit d, mitochondrial OS=Homo sapiens OX=9606 GN=ATP5PD PE=1 SV=3		17	34.16	34.16	47.2	85.71	6	5	3	2	59	54	0.391304	0.615598	0.17069	0.268528	1706.9	2685.28	104.607	164.568	18.4795	100	Confident
368	0	Related Proteins	A0A087X1X7	Elongation factor 1-delta (A0A087X1X7_HUMAN)	A0A087X1X7,E9PI39,E9PIZ1,E9PK01,E9PL12,E9PMW7,E9PPR1,E9PQ49,E9PRY8,H0YCK7,P29692	A0A087X1X7_HUMAN Elongation factor 1-delta OS=Homo sapiens OX=9606 GN=EEF1D PE=1 SV=1,E9PI39_HUMAN Elongation factor 1-delta (Fragment) OS=Homo sapiens OX=9606 GN=EEF1D PE=1 SV=1,E9PIZ1_HUMAN Elongation factor 1-delta (Fragment) OS=Homo sapiens OX=9606 GN=EEF1D PE=1 SV=1,E9PK01_HUMAN Elongation factor 1-delta (Fragment) OS=Homo sapiens OX=9606 GN=EEF1D PE=1 SV=1,E9PL12_HUMAN Elongation factor 1-d…	E9PI39,E9PIZ1,E9PK01,E9PL12,E9PMW7,E9PPR1,E9PQ49,E9PRY8,H0YCK7,P29692	8	10.94	10.94	11.09	68.62	6	5	1	1	58	57	0.0866051	0.152732	0.0377777	0.0666228	377.777	666.228	23.1521	40.8299	69.24	100	Confident
369	0	Related Proteins	E9PJH8	Serpin H1 (Fragment) (E9PJH8_HUMAN)	E9PJH8,E9PKH2,P50454	E9PJH8_HUMAN Serpin H1 (Fragment) OS=Homo sapiens OX=9606 GN=SERPINH1 PE=1 SV=2,E9PKH2_HUMAN Collagen-binding protein OS=Homo sapiens OX=9606 GN=SERPINH1 PE=1 SV=1,SERPH_HUMAN Serpin H1 OS=Homo sapiens OX=9606 GN=SERPINH1 PE=1 SV=2	E9PKH2,P50454	11	14.56	14.56	19.68	80.86	6	4	2	2	56	45	0.134557	0.227125	0.0586945	0.0990736	586.945	990.736	35.971	60.7174	40.9272	100	Confident
370	0	Single Protein	P24534	Elongation factor 1-beta (EF1B_HUMAN)	P24534	EF1B_HUMAN Elongation factor 1-beta OS=Homo sapiens OX=9606 GN=EEF1B2 PE=1 SV=3		2	29.78	29.78	29.78	63.56	6	6	4	4	56	52	0.307692	0.701254	0.134218	0.305892	1342.18	3058.92	82.2554	187.466	24.7483	100	Confident
371	0	Single Protein	P55795	Heterogeneous nuclear ribonucleoprotein H2 (HNRH2_HUMAN)	P55795	HNRH2_HUMAN Heterogeneous nuclear ribonucleoprotein H2 OS=Homo sapiens OX=9606 GN=HNRNPH2 PE=1 SV=1		X	16.7	16.7	19.15	69.27	6	5	1	1	55	47	0.0777063	0.29155	0.033896	0.127176	338.96	1271.76	20.7732	77.94	49.2323	100	Confident
372	0	Single Protein	P84090	Enhancer of rudimentary homolog (ERH_HUMAN)	P84090	ERH_HUMAN Enhancer of rudimentary homolog OS=Homo sapiens OX=9606 GN=ERH PE=1 SV=1		14	53.85	53.85	53.85	60.58	6	5	2	1	50	45	0.714286	1.61016	0.311576	0.702362	3115.76	7023.62	190.95	430.444	12.251	100	Confident
373	0	Related Proteins	B4DJC3	Histone H2A (B4DJC3_HUMAN)	B4DJC3,O75367	B4DJC3_HUMAN Histone H2A OS=Homo sapiens OX=9606 GN=MACROH2A1 PE=1 SV=1,H2AY_HUMAN Core histone macro-H2A.1 OS=Homo sapiens OX=9606 GN=MACROH2A1 PE=1 SV=4	O75367	5	29.5	29.5	29.5	84.5	6	6	5	5	50	48	0.242604	0.539927	0.105825	0.23552	1058.25	2355.2	64.8552	144.339	21.5345	100	Confident
374	0	Related Proteins	E5RIT6	60S ribosomal protein L26-like 1 (Fragment) (E5RIT6_HUMAN)	E5RIT6,J3QQQ9,J3QQV1,J3QRC4,J3QRI7,P61254,Q9UNX3	E5RIT6_HUMAN 60S ribosomal protein L26-like 1 (Fragment) OS=Homo sapiens OX=9606 GN=RPL26L1 PE=1 SV=1,J3QQQ9_HUMAN KOW domain-containing protein OS=Homo sapiens OX=9606 PE=3 SV=1,J3QQV1_HUMAN 60S ribosomal protein L26 OS=Homo sapiens OX=9606 GN=RPL26 PE=3 SV=1,J3QRC4_HUMAN 60S ribosomal protein L26 (Fragment) OS=Homo sapiens OX=9606 GN=RPL26 PE=3 SV=1,J3QRI7_HUMAN 60S ribosomal protein L26 (Fragm…	J3QQQ9,J3QQV1,J3QRC4,J3QRI7,P61254,Q9UNX3	5	36.72	36.72	36.72	72.66	6	6	2	2	45	43	0.306452	0.467799	0.133676	0.204057	1336.76	2040.57	81.9237	125.057	15.1975	100	Confident
375	0	Single Protein	P29966	Myristoylated alanine-rich C-kinase substrate (MARCS_HUMAN)	P29966	MARCS_HUMAN Myristoylated alanine-rich C-kinase substrate OS=Homo sapiens OX=9606 GN=MARCKS PE=1 SV=4		6	17.17	17.17	22.59	44.58	6	5	6	5	44	38	0.256757	0.508591	0.111999	0.221851	1119.99	2218.51	68.6388	135.962	31.5359	100	Confident
376	0	Related Proteins	K7ELC7	60S ribosomal protein L27 (Fragment) (K7ELC7_HUMAN)	K7ELC7,P61353	K7ELC7_HUMAN 60S ribosomal protein L27 (Fragment) OS=Homo sapiens OX=9606 GN=RPL27 PE=1 SV=1,RL27_HUMAN 60S ribosomal protein L27 OS=Homo sapiens OX=9606 GN=RPL27 PE=1 SV=2	P61353	17	24.31	24.31	29.86	75	6	5	6	5	40	38	0.351852	0.365008	0.15348	0.159219	1534.8	1592.19	94.0606	97.5776	16.459	100	Confident
377	0	Related Proteins	A0A0B4J1Z1	Serine/arginine-rich-splicing factor 7 (A0A0B4J1Z1_HUMAN)	A0A0B4J1Z1,C9JAB2,Q16629	A0A0B4J1Z1_HUMAN Serine/arginine-rich-splicing factor 7 OS=Homo sapiens OX=9606 GN=SRSF7 PE=1 SV=1,C9JAB2_HUMAN Serine/arginine-rich-splicing factor 7 OS=Homo sapiens OX=9606 GN=SRSF7 PE=1 SV=1,SRSF7_HUMAN Serine/arginine-rich splicing factor 7 OS=Homo sapiens OX=9606 GN=SRSF7 PE=1 SV=1	C9JAB2,Q16629	2	48.91	48.91	48.91	81.75	6	6	5	5	36	34	0.303571	0.701254	0.13242	0.305892	1324.2	3058.92	81.1538	187.466	15.7528	100	Confident
378	0	Related Proteins	H3BPE7	RNA-binding protein FUS (H3BPE7_HUMAN)	H3BPE7,P35637	H3BPE7_HUMAN RNA-binding protein FUS OS=Homo sapiens OX=9606 GN=FUS PE=1 SV=1,FUS_HUMAN RNA-binding protein FUS OS=Homo sapiens OX=9606 GN=FUS PE=1 SV=1	P35637	16	16.13	16.13	16.13	44.4	6	6	5	5	35	33	0.128205	0.318257	0.055924	0.138826	559.24	1388.26	34.2731	85.0796	53.4648	100	Confident
379	0	Single Protein	P46781	40S ribosomal protein S9 (RS9_HUMAN)	P46781	RS9_HUMAN 40S ribosomal protein S9 OS=Homo sapiens OX=9606 GN=RPS9 PE=1 SV=3		19	14.95	14.95	24.74	77.32	6	4	1	1	35	30	0.186667	0.227125	0.0814253	0.0990736	814.253	990.736	49.9016	60.7174	22.5776	100	Confident
380	0	Related Proteins	A0A2R8Y688	Trifunctional enzyme subunit alpha, mitochondrial (A0A2R8Y688_HUMAN)	A0A2R8Y688,A0A2R8YG21,H0YFD6,P40939	A0A2R8Y688_HUMAN Trifunctional enzyme subunit alpha, mitochondrial OS=Homo sapiens OX=9606 GN=HADHA PE=1 SV=1,A0A2R8YG21_HUMAN Trifunctional enzyme subunit alpha, mitochondrial OS=Homo sapiens OX=9606 GN=HADHA PE=1 SV=1,H0YFD6_HUMAN Enoyl-CoA hydratase OS=Homo sapiens OX=9606 GN=HADHA PE=1 SV=2,ECHA_HUMAN Trifunctional enzyme subunit alpha, mitochondrial OS=Homo sapiens OX=9606 GN=HADHA PE=1 SV=2	A0A2R8YG21,H0YFD6,P40939	2	25.49	25.49	25.49	72.27	6	6	2	2	32	32	0.0643087	0.341713	0.0280519	0.149058	280.519	1490.58	17.1916	91.3501	39.1876	100	Confident
381	0	Related Proteins	A0A2R8Y811	40S ribosomal protein S14 (Fragment) (A0A2R8Y811_HUMAN)	A0A2R8Y811,P62263	A0A2R8Y811_HUMAN 40S ribosomal protein S14 (Fragment) OS=Homo sapiens OX=9606 GN=RPS14 PE=1 SV=1,RS14_HUMAN 40S ribosomal protein S14 OS=Homo sapiens OX=9606 GN=RPS14 PE=1 SV=3	P62263	5	20	20	35.33	56.67	6	5	3	3	31	31	0.352941	0.53174	0.153955	0.231949	1539.55	2319.49	94.3518	142.15	16.1494	100	Confident
382	0	Single Protein	P61160	Actin-related protein 2 (ARP2_HUMAN)	P61160	ARP2_HUMAN Actin-related protein 2 OS=Homo sapiens OX=9606 GN=ACTR2 PE=1 SV=1		2	20.3	20.3	22.34	64.47	6	5	1	1	31	27	0.106299	0.264855	0.0463685	0.115532	463.685	1155.32	28.417	70.8038	44.7322	100	Confident
383	0	Single Protein	P36542	ATP synthase subunit gamma, mitochondrial (ATPG_HUMAN)	P36542	ATPG_HUMAN ATP synthase subunit gamma, mitochondrial OS=Homo sapiens OX=9606 GN=ATP5F1C PE=1 SV=1		10	20.47	20.47	23.15	62.08	6	5	6	5	30	26	0.135135	0.343399	0.0589469	0.149793	589.469	1497.93	36.1257	91.801	32.9753	100	Confident
384	0	Related Proteins	A0A7I2V5J8	Nucleophosmin (A0A7I2V5J8_HUMAN)	A0A7I2V5J8,A0A7I2V5S2,A0A7I2YQC0,E5RI98,P06748	A0A7I2V5J8_HUMAN Nucleophosmin OS=Homo sapiens OX=9606 GN=NPM1 PE=1 SV=1,A0A7I2V5S2_HUMAN Nucleophosmin OS=Homo sapiens OX=9606 GN=NPM1 PE=1 SV=1,A0A7I2YQC0_HUMAN Nucleophosmin OS=Homo sapiens OX=9606 GN=NPM1 PE=1 SV=1,E5RI98_HUMAN Nucleophosmin OS=Homo sapiens OX=9606 GN=NPM1 PE=1 SV=2,NPM_HUMAN Nucleophosmin OS=Homo sapiens OX=9606 GN=NPM1 PE=1 SV=2	A0A7I2V5S2,A0A7I2YQC0,E5RI98,P06748	5	23.38	23.38	27.36	55.72	6	5	2	2	30	29	0.258929	0.487352	0.112946	0.212586	1129.46	2125.86	69.2194	130.284	22.1699	100	Confident
385	0	Related Proteins	A0A0D9SF20	Polypyrimidine tract binding protein 1, isoform CRA_e (A0A0D9SF20_HUMAN)	A0A0D9SF20,A0A0U1RRM4,A0A7I2V621,A6NLN1,P26599	A0A0D9SF20_HUMAN Polypyrimidine tract binding protein 1, isoform CRA_e OS=Homo sapiens OX=9606 GN=PTBP1 PE=1 SV=1,A0A0U1RRM4_HUMAN Polypyrimidine tract-binding protein 1 OS=Homo sapiens OX=9606 GN=PTBP1 PE=1 SV=1,A0A7I2V621_HUMAN Polypyrimidine tract-binding protein 1 OS=Homo sapiens OX=9606 GN=PTBP1 PE=1 SV=1,A6NLN1_HUMAN Polypyrimidine tract-binding protein 1 OS=Homo sapiens OX=9606 GN=PTBP1 PE…	A0A0U1RRM4,A0A7I2V621,A6NLN1,P26599	19	45.18	31.47	45.18	60.41	6	6	2	2	29	24	0.117241	0.823348	0.0511415	0.35915	511.415	3591.5	31.3422	220.106	21.8995	100	Confident
386	0	Single Protein	Q07666	KH domain-containing, RNA-binding, signal transduction-associated protein 1 (KHDR1_HUMAN)	Q07666	KHDR1_HUMAN KH domain-containing, RNA-binding, signal transduction-associated protein 1 OS=Homo sapiens OX=9606 GN=KHDRBS1 PE=1 SV=1		1	12.19	7.67	14.45	49.44	6	5	5	4	27	23	0.0931174	0.223825	0.0406185	0.097634	406.185	976.34	24.8931	59.8351	48.1972	100	Confident
387	0	Related Proteins	J3KQ18	D-dopachrome decarboxylase (J3KQ18_HUMAN)	A6NHG4,B5MC82,J3KQ18,P30046	DDTL_HUMAN D-dopachrome decarboxylase-like protein OS=Homo sapiens OX=9606 GN=DDTL PE=2 SV=1,B5MC82_HUMAN D-dopachrome decarboxylase OS=Homo sapiens OX=9606 GN=DDT PE=3 SV=2,J3KQ18_HUMAN D-dopachrome decarboxylase OS=Homo sapiens OX=9606 GN=DDT PE=1 SV=1,DOPD_HUMAN D-dopachrome decarboxylase OS=Homo sapiens OX=9606 GN=DDT PE=1 SV=3	A6NHG4,B5MC82,P30046	22	27.27	27.27	42.42	44.7	6	4	6	4	26	19	0.209302	1.51189	0.0912991	0.659495	912.991	6594.95	55.9528	404.173	14.1835	100	Confident
388	0	Related Proteins	A0A075B765	Annexin (A0A075B765_HUMAN)	A0A075B765,A0A087WTN9,P13928	A0A075B765_HUMAN Annexin OS=Homo sapiens OX=9606 GN=ANXA8 PE=1 SV=1,A0A087WTN9_HUMAN Annexin OS=Homo sapiens OX=9606 GN=ANXA8 PE=1 SV=1,ANXA8_HUMAN Annexin A8 OS=Homo sapiens OX=9606 GN=ANXA8 PE=1 SV=3	A0A087WTN9,P13928	10	28.26	28.26	28.26	69.2	6	6	1	1	25	24	0.0706806	0.501311	0.0308314	0.218675	308.314	2186.75	18.8951	134.015	30.6734	100	Confident
389	0	Related Proteins	C9JL93	Serpin B13 (Fragment) (C9JL93_HUMAN)	C9JL93,Q9UIV8	C9JL93_HUMAN Serpin B13 (Fragment) OS=Homo sapiens OX=9606 GN=SERPINB13 PE=1 SV=1,SPB13_HUMAN Serpin B13 OS=Homo sapiens OX=9606 GN=SERPINB13 PE=1 SV=2	Q9UIV8	18	48.1	32.28	56.96	87.34	6	5	2	2	24	23	0.105072	0.730196	0.0458333	0.318516	458.333	3185.16	28.089	195.203	17.8512	100	Confident
390	0	Related Proteins	A0A140T997	HLA class I histocompatibility antigen, B alpha chain (Fragment) (A0A140T997_HUMAN)	A0A140T997,A0A140T9Y5,A0A140TA11,A0A140TA14,D5H3J5,Q2L6G2	A0A140T997_HUMAN HLA class I histocompatibility antigen, B alpha chain (Fragment) OS=Homo sapiens OX=9606 GN=HLA-B PE=1 SV=1,A0A140T9Y5_HUMAN HLA class I histocompatibility antigen, B alpha chain (Fragment) OS=Homo sapiens OX=9606 GN=HLA-B PE=1 SV=1,A0A140TA11_HUMAN HLA class I histocompatibility antigen, B alpha chain OS=Homo sapiens OX=9606 GN=HLA-B PE=1 SV=1,A0A140TA14_HUMAN HLA class I histoc…	A0A140T9Y5,A0A140TA11,A0A140TA14,D5H3J5,Q2L6G2	6	20.73	20.73	23.17	87.4	6	5	1	1	23	20	0.0534884	0.433013	0.023332	0.188883	233.32	1888.83	14.2991	115.757	27.7515	100	Confident
391	0	Related Proteins	F5GX11	Proteasome subunit alpha type-1 (F5GX11_HUMAN)	F5GX11,P25786	F5GX11_HUMAN Proteasome subunit alpha type-1 OS=Homo sapiens OX=9606 GN=PSMA1 PE=1 SV=1,PSA1_HUMAN Proteasome subunit alpha type-1 OS=Homo sapiens OX=9606 GN=PSMA1 PE=1 SV=1	P25786	11	32.77	32.77	32.77	76.05	6	6	5	5	22	20	0.0883978	0.668101	0.0385597	0.29143	385.597	2914.3	23.6314	178.603	26.4884	100	Confident
392	0	Related Proteins	H0YKF9	Aldehyde dehydrogenase family 1 member A3 (Fragment) (H0YKF9_HUMAN)	H0YKF9,P47895	H0YKF9_HUMAN Aldehyde dehydrogenase family 1 member A3 (Fragment) OS=Homo sapiens OX=9606 GN=ALDH1A3 PE=1 SV=8,AL1A3_HUMAN Aldehyde dehydrogenase family 1 member A3 OS=Homo sapiens OX=9606 GN=ALDH1A3 PE=1 SV=2	P47895	15	31.94	31.94	50	69.44	6	4	1	1	22	20	0.0944882	0.668101	0.0412164	0.29143	412.164	2914.3	25.2595	178.603	16.3151	100	Confident
393	0	Related Proteins	A0A7I2V2Y2	Vesicle-fusing ATPase (A0A7I2V2Y2_HUMAN)	A0A7I2V2Y2,A0A7I2V5G8,A0A7P0T8Q5,A0A7P0TAQ1,A0A7P0TAW3,A0A7P0Z4C6,P55072	A0A7I2V2Y2_HUMAN Vesicle-fusing ATPase OS=Homo sapiens OX=9606 GN=VCP PE=1 SV=2,A0A7I2V5G8_HUMAN Vesicle-fusing ATPase OS=Homo sapiens OX=9606 GN=VCP PE=1 SV=1,A0A7P0T8Q5_HUMAN 15S Mg(2+)-ATPase p97 subunit OS=Homo sapiens OX=9606 GN=VCP PE=1 SV=1,A0A7P0TAQ1_HUMAN 15S Mg(2+)-ATPase p97 subunit OS=Homo sapiens OX=9606 GN=VCP PE=1 SV=1,A0A7P0TAW3_HUMAN 15S Mg(2+)-ATPase p97 subunit OS=Homo sapiens …	A0A7I2V5G8,A0A7P0T8Q5,A0A7P0TAQ1,A0A7P0TAW3,A0A7P0Z4C6,P55072	9	16.16	13.1	19.21	67.25	6	5	2	2	22	14	0.0419162	0.21957	0.0182841	0.0957782	182.841	957.782	11.2055	58.6978	50.9615	100	Confident
394	0	Related Proteins	B5MD38	Trifunctional enzyme subunit beta, mitochondrial (B5MD38_HUMAN)	B5MD38,C9JE81,C9JEY0,P55084	B5MD38_HUMAN Trifunctional enzyme subunit beta, mitochondrial OS=Homo sapiens OX=9606 GN=HADHB PE=1 SV=1,C9JE81_HUMAN Trifunctional enzyme subunit beta, mitochondrial (Fragment) OS=Homo sapiens OX=9606 GN=HADHB PE=1 SV=8,C9JEY0_HUMAN Trifunctional enzyme subunit beta, mitochondrial (Fragment) OS=Homo sapiens OX=9606 GN=HADHB PE=1 SV=8,ECHB_HUMAN Trifunctional enzyme subunit beta, mitochondrial OS…	C9JE81,C9JEY0,P55084	2	10.83	10.83	17.95	73.22	6	4	1	1	21	19	0.0616197	0.301025	0.026879	0.131309	268.79	1313.09	16.4728	80.4731	37.8995	100	Confident
395	0	Related Proteins	H0YKD0	Isocitrate dehydrogenase [NAD] subunit alpha, mitochondrial (Fragment) (H0YKD0_HUMAN)	H0YKD0,H0YLI6,H0YMU3,P50213	H0YKD0_HUMAN Isocitrate dehydrogenase [NAD] subunit alpha, mitochondrial (Fragment) OS=Homo sapiens OX=9606 GN=IDH3A PE=1 SV=1,H0YLI6_HUMAN Isocitrate dehydrogenase [NAD] subunit alpha, mitochondrial (Fragment) OS=Homo sapiens OX=9606 GN=IDH3A PE=1 SV=1,H0YMU3_HUMAN Isocitrate dehydrogenase [NAD] subunit alpha, mitochondrial (Fragment) OS=Homo sapiens OX=9606 GN=IDH3A PE=1 SV=1,IDH3A_HUMAN Isocit…	H0YLI6,H0YMU3,P50213	15	49.54	49.54	53.21	88.07	6	5	2	1	21	19	0.104167	1.27585	0.0454382	0.556533	454.382	5565.33	27.8469	341.072	12.1272	100	Confident
396	0	Single Protein	Q9NR45	Sialic acid synthase (SIAS_HUMAN)	Q9NR45	SIAS_HUMAN Sialic acid synthase OS=Homo sapiens OX=9606 GN=NANS PE=1 SV=2		9	23.12	18.11	23.12	63.79	6	6	5	5	21	20	0.078125	0.378907	0.0340787	0.165282	340.787	1652.82	20.8852	101.293	40.2815	100	Confident
397	0	Single Protein	P50416	Carnitine O-palmitoyltransferase 1, liver isoform (CPT1A_HUMAN)	P50416	CPT1A_HUMAN Carnitine O-palmitoyltransferase 1, liver isoform OS=Homo sapiens OX=9606 GN=CPT1A PE=1 SV=2		11	4.92	4.92	9.44	68.18	6	3	6	3	20	17	0.0306306	0.0816603	0.0133613	0.0356208	133.613	356.208	8.18849	21.8303	88.3107	100	Confident
398	0	Related Proteins	E9PB61	THO complex subunit 4 (E9PB61_HUMAN)	E9PB61,Q86V81	E9PB61_HUMAN THO complex subunit 4 OS=Homo sapiens OX=9606 GN=ALYREF PE=1 SV=1,THOC4_HUMAN THO complex subunit 4 OS=Homo sapiens OX=9606 GN=ALYREF PE=1 SV=3	Q86V81	17	35.61	35.61	35.61	85.61	6	6	6	6	20	19	0.0840708	0.425103	0.0366723	0.185433	366.723	1854.33	22.4747	113.643	27.5409	100	Confident
399	0	Single Protein	P49257	Protein ERGIC-53 (LMAN1_HUMAN)	P49257	LMAN1_HUMAN Protein ERGIC-53 OS=Homo sapiens OX=9606 GN=LMAN1 PE=1 SV=2		18	11.76	11.76	18.82	55.49	6	3	6	3	19	15	0.0483871	0.128838	0.0211068	0.0562	211.068	562	12.9353	34.4422	57.513	100	Confident
400	0	Single Protein	Q9BS26	Endoplasmic reticulum resident protein 44 (ERP44_HUMAN)	Q9BS26	ERP44_HUMAN Endoplasmic reticulum resident protein 44 OS=Homo sapiens OX=9606 GN=ERP44 PE=1 SV=1		9	15.02	15.02	18.23	62.32	6	4	6	4	19	16	0.0632411	0.238863	0.0275862	0.104194	275.862	1041.94	16.9063	63.8553	46.9414	100	Confident
401	0	Single Protein	P17301	Integrin alpha-2 (ITA2_HUMAN)	P17301	ITA2_HUMAN Integrin alpha-2 OS=Homo sapiens OX=9606 GN=ITGA2 PE=1 SV=2		5	3.73	3.73	7.87	49.96	6	3	2	1	19	10	0.0123967	0.0807068	0.00540752	0.0352049	54.0752	352.049	3.31401	21.5753	129.215	100	Confident
402	0	Single Protein	Q9BVK6	Transmembrane emp24 domain-containing protein 9 (TMED9_HUMAN)	Q9BVK6	TMED9_HUMAN Transmembrane emp24 domain-containing protein 9 OS=Homo sapiens OX=9606 GN=TMED9 PE=1 SV=2		5	20	20	34.89	88.09	6	4	5	3	17	14	0.0676329	0.373824	0.0295019	0.163065	295.019	1630.65	18.0803	99.9344	27.2602	100	Confident
403	0	Single Protein	P17174	Aspartate aminotransferase, cytoplasmic (AATC_HUMAN)	P17174	AATC_HUMAN Aspartate aminotransferase, cytoplasmic OS=Homo sapiens OX=9606 GN=GOT1 PE=1 SV=3		10	20.82	20.82	25.42	80.15	6	5	6	5	15	14	0.0422961	0.299081	0.0184498	0.130461	184.498	1304.61	11.307	79.9535	46.2185	100	Confident
404	0	Single Protein	O00567	Nucleolar protein 56 (NOP56_HUMAN)	O00567	NOP56_HUMAN Nucleolar protein 56 OS=Homo sapiens OX=9606 GN=NOP56 PE=1 SV=4		20	9.09	9.09	13.64	75.08	6	4	3	2	14	12	0.0239521	0.102943	0.0104481	0.0449046	104.481	449.046	6.40312	27.5198	66.0087	100	Confident
405	0	Related Proteins	A0A6Q8PF33	Alanine--tRNA ligase (A0A6Q8PF33_HUMAN)	A0A6Q8PF33,A0A6Q8PFY2,A0A6Q8PGB5,A0A6Q8PGE8,A0A6Q8PGN5,A0A6Q8PGR9,H3BPK7,P49588	A0A6Q8PF33_HUMAN Alanine--tRNA ligase OS=Homo sapiens OX=9606 GN=AARS1 PE=1 SV=1,A0A6Q8PFY2_HUMAN Alanine--tRNA ligase OS=Homo sapiens OX=9606 GN=AARS1 PE=1 SV=1,A0A6Q8PGB5_HUMAN Alanine--tRNA ligase OS=Homo sapiens OX=9606 GN=AARS1 PE=1 SV=1,A0A6Q8PGE8_HUMAN Alanine--tRNA ligase OS=Homo sapiens OX=9606 GN=AARS1 PE=1 SV=1,A0A6Q8PGN5_HUMAN Alanine--tRNA ligase OS=Homo sapiens OX=9606 GN=AARS1 PE=1…	A0A6Q8PFY2,A0A6Q8PGB5,A0A6Q8PGE8,A0A6Q8PGN5,A0A6Q8PGR9,H3BPK7,P49588	16	6.24	6.24	8.01	77.73	6	4	4	3	14	13	0.0155039	0.0865158	0.0067629	0.0377388	67.629	377.388	4.14465	23.1283	105.996	100	Confident
406	0	Single Protein	P11387	DNA topoisomerase 1 (TOP1_HUMAN)	P11387	TOP1_HUMAN DNA topoisomerase 1 OS=Homo sapiens OX=9606 GN=TOP1 PE=1 SV=2		20	4.31	4.31	8.63	77.65	6	3	3	1	12	10	0.0151515	0.0409787	0.0066092	0.0178752	66.092	178.752	4.05046	10.9549	90.6689	100	Confident
407	0	Single Protein	Q9Y490	Talin-1 (TLN1_HUMAN)	Q9Y490	TLN1_HUMAN Talin-1 OS=Homo sapiens OX=9606 GN=TLN1 PE=1 SV=3		9	1.57	1.57	3.31	67.57	6	3	6	3	11	8	0.00425532	0.0268198	0.0018562	0.011699	18.562	116.99	1.13758	7.16975	269.599	100	Confident
408	0	Related Proteins	B5ME19	Eukaryotic translation initiation factor 3 subunit C-like protein (EIFCL_HUMAN)	B5ME19,Q99613	EIFCL_HUMAN Eukaryotic translation initiation factor 3 subunit C-like protein OS=Homo sapiens OX=9606 GN=EIF3CL PE=1 SV=1,EIF3C_HUMAN Eukaryotic translation initiation factor 3 subunit C OS=Homo sapiens OX=9606 GN=EIF3C PE=1 SV=1	Q99613	16	3.61	3.61	7.77	66.96	6	3	5	2	10	6	0.00780031	0.0533104	0.00340255	0.0232544	34.0255	232.544	2.08526	14.2515	105.407	100	Confident
409	0	Related Proteins	C9J9C1	Serine/threonine-protein phosphatase 2A 65 kDa regulatory subunit A alpha isoform (Fragment) (C9J9C1_HUMAN)	C9J9C1,P30153	C9J9C1_HUMAN Serine/threonine-protein phosphatase 2A 65 kDa regulatory subunit A alpha isoform (Fragment) OS=Homo sapiens OX=9606 GN=PPP2R1A PE=1 SV=2,2AAA_HUMAN Serine/threonine-protein phosphatase 2A 65 kDa regulatory subunit A alpha isoform OS=Homo sapiens OX=9606 GN=PPP2R1A PE=1 SV=4	P30153	19	11.39	11.39	17.47	67.85	6	4	2	2	10	9	0.0220339	0.227125	0.00961134	0.0990736	96.1134	990.736	5.89032	60.7174	43.1682	100	Confident
410	0	Related Proteins	D3YTB1	60S ribosomal protein L32 (Fragment) (D3YTB1_HUMAN)	D3YTB1,F8W727,P62910	D3YTB1_HUMAN 60S ribosomal protein L32 (Fragment) OS=Homo sapiens OX=9606 GN=RPL32 PE=1 SV=1,F8W727_HUMAN 60S ribosomal protein L32 OS=Homo sapiens OX=9606 GN=RPL32 PE=1 SV=1,RL32_HUMAN 60S ribosomal protein L32 OS=Homo sapiens OX=9606 GN=RPL32 PE=1 SV=2	F8W727,P62910	3	17.29	17.29	42.86	75.94	6	3	6	3	10	7	0.0594059	0.232847	0.0259133	0.101569	259.133	1015.69	15.881	62.2469	15.6067	100	Confident
411	0	Single Protein	P55884	Eukaryotic translation initiation factor 3 subunit B (EIF3B_HUMAN)	P55884	EIF3B_HUMAN Eukaryotic translation initiation factor 3 subunit B OS=Homo sapiens OX=9606 GN=EIF3B PE=1 SV=3		7	4.91	4.91	10.2	61.18	6	3	5	2	10	6	0.0114286	0.0762543	0.00498522	0.0332627	49.8522	332.627	3.0552	20.3851	92.4238	100	Confident
412	0	Related Proteins	C9JYS6	Epidermal growth factor receptor (Fragment) (C9JYS6_HUMAN)	C9JYS6,P00533	C9JYS6_HUMAN Epidermal growth factor receptor (Fragment) OS=Homo sapiens OX=9606 GN=EGFR PE=1 SV=1,EGFR_HUMAN Epidermal growth factor receptor OS=Homo sapiens OX=9606 GN=EGFR PE=1 SV=2	P00533	7	21.09	21.09	63.28	92.97	6	2	3	2	9	5	0.0336134	0.584893	0.0146624	0.255135	146.624	2551.35	8.98589	156.36	14.6944	100	Confident
413	0	Related Proteins	G3V3M6	DNA-(apurinic or apyrimidinic site) endonuclease (Fragment) (G3V3M6_HUMAN)	G3V3M6,G3V5Q1,P27695	G3V3M6_HUMAN DNA-(apurinic or apyrimidinic site) endonuclease (Fragment) OS=Homo sapiens OX=9606 GN=APEX1 PE=1 SV=1,G3V5Q1_HUMAN DNA-(apurinic or apyrimidinic site) endonuclease (Fragment) OS=Homo sapiens OX=9606 GN=APEX1 PE=1 SV=1,APEX1_HUMAN DNA-(apurinic or apyrimidinic site) endonuclease OS=Homo sapiens OX=9606 GN=APEX1 PE=1 SV=2	G3V5Q1,P27695	14	33.84	25.86	37.26	85.55	6	5	2	1	9	7	0.0311111	0.343399	0.0135709	0.149793	135.709	1497.93	8.31694	91.801	29.1719	100	Confident
414	0	Single Protein	O75351	Vacuolar protein sorting-associated protein 4B (VPS4B_HUMAN)	O75351	VPS4B_HUMAN Vacuolar protein sorting-associated protein 4B OS=Homo sapiens OX=9606 GN=VPS4B PE=1 SV=2		18	11.71	11.71	17.79	72.07	6	4	4	3	8	6	0.01875	0.165914	0.00817888	0.072373	81.7888	723.73	5.01244	44.3539	49.2715	100	Confident
415	0	Related Proteins	A0A7I2V2X9	Nucleophosmin (A0A7I2V2X9_HUMAN)	A0A7I2V2X9,A0A7I2V3G5,A0A7I2V3U2,A0A7I2V433,A0A7I2V4G8,A0A7I2V579,A0A7I2V5S2,A0A7I2YQC0,P06748	A0A7I2V2X9_HUMAN Nucleophosmin OS=Homo sapiens OX=9606 GN=NPM1 PE=1 SV=1,A0A7I2V3G5_HUMAN Nucleophosmin OS=Homo sapiens OX=9606 GN=NPM1 PE=1 SV=1,A0A7I2V3U2_HUMAN Nucleophosmin OS=Homo sapiens OX=9606 GN=NPM1 PE=1 SV=1,A0A7I2V433_HUMAN Nucleophosmin OS=Homo sapiens OX=9606 GN=NPM1 PE=1 SV=1,A0A7I2V4G8_HUMAN Nucleophosmin OS=Homo sapiens OX=9606 GN=NPM1 PE=1 SV=1,A0A7I2V579_HUMAN Nucleophosmin OS=…	A0A7I2V3G5,A0A7I2V3U2,A0A7I2V433,A0A7I2V4G8,A0A7I2V579,A0A7I2V5S2,A0A7I2YQC0,P06748	5	41.71	41.71	41.71	73.71	5	4	3	3	87	85	0.658915	0.719072	0.287423	0.313664	2874.23	3136.64	176.148	192.23	19.1481	100	Confident
416	0	Related Proteins	I3L3D5	Profilin (Fragment) (I3L3D5_HUMAN)	I3L3D5,P07737	I3L3D5_HUMAN Profilin (Fragment) OS=Homo sapiens OX=9606 GN=PFN1 PE=1 SV=1,PROF1_HUMAN Profilin-1 OS=Homo sapiens OX=9606 GN=PFN1 PE=1 SV=2	P07737	17	26.67	26.67	41.82	62.42	5	4	4	3	84	80	0.626214	0.467799	0.273159	0.204057	2731.59	2040.57	167.406	125.057	17.5059	100	Confident
417	0	Related Proteins	B8ZZ54	10 kDa heat shock protein, mitochondrial (B8ZZ54_HUMAN)	B8ZZ54,P61604	B8ZZ54_HUMAN 10 kDa heat shock protein, mitochondrial OS=Homo sapiens OX=9606 GN=HSPE1 PE=1 SV=1,CH10_HUMAN 10 kDa heat shock protein, mitochondrial OS=Homo sapiens OX=9606 GN=HSPE1 PE=1 SV=2	P61604	2	76.6	76.6	76.6	87.23	5	5	2	2	73	67	1.13415	4.17947	0.494723	1.82312	4947.23	18231.2	303.191	1117.3	5.18669	100	Confident
418	0	Single Protein	P62913	60S ribosomal protein L11 (RL11_HUMAN)	P62913	RL11_HUMAN 60S ribosomal protein L11 OS=Homo sapiens OX=9606 GN=RPL11 PE=1 SV=2		1	24.16	24.16	26.97	82.58	5	4	1	1	63	58	0.394558	0.333521	0.172109	0.145484	1721.09	1454.84	105.477	89.1603	20.2396	100	Confident
419	0	Related Proteins	J3QRS3	Myosin regulatory light chain 12A (J3QRS3_HUMAN)	J3QRS3,O14950,P19105	J3QRS3_HUMAN Myosin regulatory light chain 12A OS=Homo sapiens OX=9606 GN=MYL12A PE=1 SV=1,ML12B_HUMAN Myosin regulatory light chain 12B OS=Homo sapiens OX=9606 GN=MYL12B PE=1 SV=2,ML12A_HUMAN Myosin regulatory light chain 12A OS=Homo sapiens OX=9606 GN=MYL12A PE=1 SV=2	O14950,P19105	18	28.25	28.25	28.25	71.19	5	5	4	4	56	54	0.348387	0.649648	0.151969	0.283381	1519.69	2833.81	93.1344	173.671	20.4438	100	Confident
420	0	Single Protein	P84103	Serine/arginine-rich splicing factor 3 (SRSF3_HUMAN)	P84103	SRSF3_HUMAN Serine/arginine-rich splicing factor 3 OS=Homo sapiens OX=9606 GN=SRSF3 PE=1 SV=1		6	40.24	40.24	40.24	74.39	5	5	1	1	56	54	0.442623	0.30701	0.193075	0.13392	1930.75	1339.2	118.326	82.0732	19.3179	100	Confident
421	0	Related Proteins	D6R9B6	40S ribosomal protein S3a (D6R9B6_HUMAN)	D6R9B6,D6RAT0,D6RG13,H0Y9Y4,P61247	D6R9B6_HUMAN 40S ribosomal protein S3a OS=Homo sapiens OX=9606 GN=RPS3A PE=1 SV=1,D6RAT0_HUMAN 40S ribosomal protein S3a OS=Homo sapiens OX=9606 GN=RPS3A PE=1 SV=1,D6RG13_HUMAN 40S ribosomal protein S3a (Fragment) OS=Homo sapiens OX=9606 GN=RPS3A PE=1 SV=1,H0Y9Y4_HUMAN 40S ribosomal protein S3a (Fragment) OS=Homo sapiens OX=9606 GN=RPS3A PE=1 SV=1,RS3A_HUMAN 40S ribosomal protein S3a OS=Homo sapi…	D6RAT0,D6RG13,H0Y9Y4,P61247	4	35.86	35.86	35.86	82.76	5	5	1	1	56	51	0.425	0.557068	0.185388	0.242997	1853.88	2429.97	113.615	148.921	16.5256	100	Confident
422	0	Related Proteins	E7EPB3	60S ribosomal protein L14 (E7EPB3_HUMAN)	E7EPB3,P50914	E7EPB3_HUMAN 60S ribosomal protein L14 OS=Homo sapiens OX=9606 GN=RPL14 PE=1 SV=1,RL14_HUMAN 60S ribosomal protein L14 OS=Homo sapiens OX=9606 GN=RPL14 PE=1 SV=4	P50914	3	42.74	42.74	42.74	79.84	5	5	5	5	55	52	0.525253	0.557068	0.229119	0.242997	2291.19	2429.97	140.416	148.921	14.5486	100	Confident
423	0	Related Proteins	A0A7I2V2L6	Helix-destabilizing protein (A0A7I2V2L6_HUMAN)	A0A7I2V2L6,A0A7I2V3R8,A0A7I2V3W0,A0A7I2YQ85,F8VTQ5,F8W646,F8W6I7,P09651	A0A7I2V2L6_HUMAN Helix-destabilizing protein OS=Homo sapiens OX=9606 GN=HNRNPA1 PE=1 SV=1,A0A7I2V3R8_HUMAN Helix-destabilizing protein OS=Homo sapiens OX=9606 GN=HNRNPA1 PE=1 SV=1,A0A7I2V3W0_HUMAN Helix-destabilizing protein OS=Homo sapiens OX=9606 GN=HNRNPA1 PE=1 SV=1,A0A7I2YQ85_HUMAN Heterogeneous nuclear ribonucleoprotein A1 OS=Homo sapiens OX=9606 GN=HNRNPA1 PE=1 SV=1,F8VTQ5_HUMAN Heterogeneo…	A0A7I2V3R8,A0A7I2V3W0,A0A7I2YQ85,F8VTQ5,F8W646,F8W6I7,P09651	12	12.4	12.4	12.4	86.36	5	5	3	3	50	50	0.239234	0.403004	0.104356	0.175793	1043.56	1757.93	63.9546	107.735	26.6821	100	Confident
424	0	Single Protein	Q9Y277	Voltage-dependent anion-selective channel protein 3 (VDAC3_HUMAN)	Q9Y277	VDAC3_HUMAN Voltage-dependent anion-selective channel protein 3 OS=Homo sapiens OX=9606 GN=VDAC3 PE=1 SV=1		8	16.25	16.25	19.08	75.27	5	4	1	1	48	44	0.124413	0.34596	0.0542699	0.15091	542.699	1509.1	33.2594	92.4856	30.6393	100	Confident
425	0	Single Protein	P09382	Galectin-1 (LEG1_HUMAN)	P09382	LEG1_HUMAN Galectin-1 OS=Homo sapiens OX=9606 GN=LGALS1 PE=1 SV=2		22	51.11	51.11	51.11	91.11	5	5	5	5	46	40	0.325203	1.42446	0.141856	0.62136	1418.56	6213.6	86.9366	380.802	14.7062	100	Confident
426	0	Single Protein	P52907	F-actin-capping protein subunit alpha-1 (CAZA1_HUMAN)	P52907	CAZA1_HUMAN F-actin-capping protein subunit alpha-1 OS=Homo sapiens OX=9606 GN=CAPZA1 PE=1 SV=3		1	20.28	20.28	29.37	88.11	5	4	4	3	46	45	0.150794	0.301025	0.0657772	0.131309	657.772	1313.09	40.3117	80.4731	32.9023	100	Confident
427	0	Related Proteins	E9PK25	Cofilin, non-muscle isoform (E9PK25_HUMAN)	E9PK25,E9PP50,E9PS23,P23528	E9PK25_HUMAN Cofilin, non-muscle isoform OS=Homo sapiens OX=9606 GN=CFL1 PE=1 SV=1,E9PP50_HUMAN Cofilin, non-muscle isoform (Fragment) OS=Homo sapiens OX=9606 GN=CFL1 PE=1 SV=8,E9PS23_HUMAN Cofilin, non-muscle isoform (Fragment) OS=Homo sapiens OX=9606 GN=CFL1 PE=1 SV=8,COF1_HUMAN Cofilin-1 OS=Homo sapiens OX=9606 GN=CFL1 PE=1 SV=3	E9PP50,E9PS23,P23528	11	28.92	28.92	32.84	84.31	5	4	1	1	45	40	0.15407	0.321941	0.0672063	0.140433	672.063	1404.33	41.1875	86.0646	22.7138	100	Confident
428	0	Related Proteins	M0QYF7	40S ribosomal protein S19 (Fragment) (M0QYF7_HUMAN)	M0QYF7,M0R140,M0R2L9,P39019	M0QYF7_HUMAN 40S ribosomal protein S19 (Fragment) OS=Homo sapiens OX=9606 GN=RPS19 PE=1 SV=1,M0R140_HUMAN 40S ribosomal protein S19 (Fragment) OS=Homo sapiens OX=9606 GN=RPS19 PE=1 SV=1,M0R2L9_HUMAN 40S ribosomal protein S19 (Fragment) OS=Homo sapiens OX=9606 GN=RPS19 PE=1 SV=1,RS19_HUMAN 40S ribosomal protein S19 OS=Homo sapiens OX=9606 GN=RPS19 PE=1 SV=2	M0R140,M0R2L9,P39019	19	43	43	43	85	5	5	5	5	45	42	0.494118	1.05353	0.215538	0.459555	2155.38	4595.55	132.093	281.639	11.598	100	Confident
429	0	Related Proteins	B4DT28	Heterogeneous nuclear ribonucleoprotein R (B4DT28_HUMAN)	A0A6Q8PEX7,A0A6Q8PH31,B4DT28,O43390	A0A6Q8PEX7_HUMAN Heterogeneous nuclear ribonucleoprotein R (Fragment) OS=Homo sapiens OX=9606 GN=HNRNPR PE=4 SV=1,A0A6Q8PH31_HUMAN Heterogeneous nuclear ribonucleoprotein R (Fragment) OS=Homo sapiens OX=9606 GN=HNRNPR PE=4 SV=1,B4DT28_HUMAN Heterogeneous nuclear ribonucleoprotein R OS=Homo sapiens OX=9606 GN=HNRNPR PE=1 SV=1,HNRPR_HUMAN Heterogeneous nuclear ribonucleoprotein R OS=Homo sapiens OX…	A0A6Q8PEX7,A0A6Q8PH31,O43390	1	9.92	9.92	9.92	69.03	5	5	1	1	43	37	0.0511775	0.154782	0.022324	0.067517	223.24	675.17	13.6813	41.3779	55.6837	100	Confident
430	0	Related Proteins	E9PL71	Elongation factor 1-delta (Fragment) (E9PL71_HUMAN)	E9PL71,E9PN91	E9PL71_HUMAN Elongation factor 1-delta (Fragment) OS=Homo sapiens OX=9606 GN=EEF1D PE=1 SV=1,E9PN91_HUMAN Elongation factor 1-delta OS=Homo sapiens OX=9606 GN=EEF1D PE=1 SV=1	E9PN91	8	29.95	29.95	30.48	88.24	5	4	1	1	43	41	0.130303	0.492496	0.0568391	0.21483	568.391	2148.3	34.8339	131.659	20.8063	100	Confident
431	0	Single Protein	P30050	60S ribosomal protein L12 (RL12_HUMAN)	P30050	RL12_HUMAN 60S ribosomal protein L12 OS=Homo sapiens OX=9606 GN=RPL12 PE=1 SV=1		9	38.18	38.18	38.18	84.85	5	5	5	5	40	29	0.207143	0.557068	0.0903572	0.242997	903.572	2429.97	55.3755	148.921	17.8075	100	Confident
432	0	Single Protein	P61106	Ras-related protein Rab-14 (RAB14_HUMAN)	P61106	RAB14_HUMAN Ras-related protein Rab-14 OS=Homo sapiens OX=9606 GN=RAB14 PE=1 SV=4		9	33.02	33.02	40.93	76.28	5	4	1	1	40	38	0.120898	0.492496	0.0527366	0.21483	527.366	2148.3	32.3197	131.659	23.8819	100	Confident
433	0	Single Protein	P78417	Glutathione S-transferase omega-1 (GSTO1_HUMAN)	P78417	GSTO1_HUMAN Glutathione S-transferase omega-1 OS=Homo sapiens OX=9606 GN=GSTO1 PE=1 SV=2		10	23.65	23.65	23.65	73.44	5	5	1	1	39	38	0.214689	0.433013	0.093649	0.188883	936.49	1888.83	57.3929	115.757	27.548	100	Confident
434	0	Related Proteins	B4DY09	Interleukin enhancer-binding factor 2 (B4DY09_HUMAN)	B4DY09,Q12905	B4DY09_HUMAN Interleukin enhancer-binding factor 2 OS=Homo sapiens OX=9606 GN=ILF2 PE=1 SV=1,ILF2_HUMAN Interleukin enhancer-binding factor 2 OS=Homo sapiens OX=9606 GN=ILF2 PE=1 SV=2	Q12905	1	13.35	13.35	20.74	68.75	5	4	4	3	38	35	0.109034	0.333521	0.0475615	0.145484	475.615	1454.84	29.1481	89.1603	38.8862	100	Confident
435	0	Related Proteins	P63220	40S ribosomal protein S21 (RS21_HUMAN)	P63220,Q8WVC2	RS21_HUMAN 40S ribosomal protein S21 OS=Homo sapiens OX=9606 GN=RPS21 PE=1 SV=1,Q8WVC2_HUMAN 40S ribosomal protein S21 OS=Homo sapiens OX=9606 GN=RPS21 PE=1 SV=1	Q8WVC2	20	65.06	65.06	65.06	85.54	5	5	2	2	38	36	0.507042	1.42446	0.221175	0.62136	2211.75	6213.6	135.548	380.802	9.10557	100	Confident
436	0	Single Protein	P31937	3-hydroxyisobutyrate dehydrogenase, mitochondrial (3HIDH_HUMAN)	P31937	3HIDH_HUMAN 3-hydroxyisobutyrate dehydrogenase, mitochondrial OS=Homo sapiens OX=9606 GN=HIBADH PE=1 SV=2		7	18.45	18.45	23.21	68.75	5	4	3	3	37	35	0.151515	0.333521	0.066092	0.145484	660.92	1454.84	40.5046	89.1603	35.3058	100	Confident
437	0	Related Proteins	P61254	60S ribosomal protein L26 (RL26_HUMAN)	J3KSS0,J3QQQ9,J3QQV1,J3QRC4,J3QRI7,P61254	J3KSS0_HUMAN 60S ribosomal protein L26 OS=Homo sapiens OX=9606 GN=RPL26 PE=3 SV=1,J3QQQ9_HUMAN KOW domain-containing protein OS=Homo sapiens OX=9606 PE=3 SV=1,J3QQV1_HUMAN 60S ribosomal protein L26 OS=Homo sapiens OX=9606 GN=RPL26 PE=3 SV=1,J3QRC4_HUMAN 60S ribosomal protein L26 (Fragment) OS=Homo sapiens OX=9606 GN=RPL26 PE=3 SV=1,J3QRI7_HUMAN 60S ribosomal protein L26 (Fragment) OS=Homo sapiens…	J3KSS0,J3QQQ9,J3QQV1,J3QRC4,J3QRI7	17	19.31	19.31	19.31	72.41	5	5	1	1	35	34	0.185714	0.324193	0.0810099	0.141415	810.099	1414.15	49.647	86.6665	17.2475	100	Confident
438	0	Related Proteins	A0A7I2V2F2	Heterogeneous nuclear ribonucleoprotein Q (A0A7I2V2F2_HUMAN)	A0A7I2V2F2,A0A7I2V309,A0A7I2V346,A0A7I2V4Z0,A0A7I2YQN2,A0A7I2YQV8,B7Z645,O60506	A0A7I2V2F2_HUMAN Heterogeneous nuclear ribonucleoprotein Q OS=Homo sapiens OX=9606 GN=SYNCRIP PE=1 SV=1,A0A7I2V309_HUMAN Heterogeneous nuclear ribonucleoprotein Q OS=Homo sapiens OX=9606 GN=SYNCRIP PE=1 SV=1,A0A7I2V346_HUMAN Heterogeneous nuclear ribonucleoprotein Q OS=Homo sapiens OX=9606 GN=SYNCRIP PE=1 SV=1,A0A7I2V4Z0_HUMAN Heterogeneous nuclear ribonucleoprotein Q OS=Homo sapiens OX=9606 GN=S…	A0A7I2V309,A0A7I2V346,A0A7I2V4Z0,A0A7I2YQN2,A0A7I2YQV8,B7Z645,O60506	6	12.24	12.24	12.24	73.27	5	5	1	1	35	29	0.0375303	0.159051	0.016371	0.0693792	163.71	693.792	10.033	42.5191	55.0384	100	Confident
439	0	Related Proteins	A0A0U1RRM4	Polypyrimidine tract-binding protein 1 (A0A0U1RRM4_HUMAN)	A0A0U1RRM4,A0A7I2V621,A6NLN1,K7EK45,P26599	A0A0U1RRM4_HUMAN Polypyrimidine tract-binding protein 1 OS=Homo sapiens OX=9606 GN=PTBP1 PE=1 SV=1,A0A7I2V621_HUMAN Polypyrimidine tract-binding protein 1 OS=Homo sapiens OX=9606 GN=PTBP1 PE=1 SV=1,A6NLN1_HUMAN Polypyrimidine tract-binding protein 1 OS=Homo sapiens OX=9606 GN=PTBP1 PE=1 SV=4,K7EK45_HUMAN Polypyrimidine tract-binding protein 1 (Fragment) OS=Homo sapiens OX=9606 GN=PTBP1 PE=1 SV=1,…	A0A7I2V621,A6NLN1,K7EK45,P26599	19	16.33	16.33	16.33	52.72	5	5	1	1	33	32	0.0688705	0.253254	0.0300418	0.110471	300.418	1104.71	18.4112	67.7025	62.4253	100	Confident
440	0	Related Proteins	P08708	40S ribosomal protein S17 (RS17_HUMAN)	H3BNC9,P08708	H3BNC9_HUMAN 40S ribosomal protein S17 OS=Homo sapiens OX=9606 PE=3 SV=2,RS17_HUMAN 40S ribosomal protein S17 OS=Homo sapiens OX=9606 GN=RPS17 PE=1 SV=2	H3BNC9	15	60	60	60	80.74	5	5	1	1	32	28	0.256881	0.53174	0.112053	0.231949	1120.53	2319.49	68.672	142.15	15.5404	100	Confident
441	0	Related Proteins	A2A3R5	40S ribosomal protein S6 (A2A3R5_HUMAN)	A2A3R5,P62753	A2A3R5_HUMAN 40S ribosomal protein S6 OS=Homo sapiens OX=9606 GN=RPS6 PE=1 SV=1,RS6_HUMAN 40S ribosomal protein S6 OS=Homo sapiens OX=9606 GN=RPS6 PE=1 SV=1	P62753	9	27.98	27.98	27.98	73.85	5	5	4	4	31	31	0.192547	0.21957	0.0839902	0.0957782	839.902	957.782	51.4735	58.6978	24.953	100	Confident
442	0	Related Proteins	A0A2R8YEM3	Ribosomal protein L15 (Fragment) (A0A2R8YEM3_HUMAN)	A0A2R8YEM3,E7ENU7,E7EQV9,P61313	A0A2R8YEM3_HUMAN Ribosomal protein L15 (Fragment) OS=Homo sapiens OX=9606 GN=RPL15 PE=1 SV=1,E7ENU7_HUMAN Ribosomal protein L15 (Fragment) OS=Homo sapiens OX=9606 GN=RPL15 PE=1 SV=1,E7EQV9_HUMAN Ribosomal protein L15 (Fragment) OS=Homo sapiens OX=9606 GN=RPL15 PE=1 SV=1,RL15_HUMAN 60S ribosomal protein L15 OS=Homo sapiens OX=9606 GN=RPL15 PE=1 SV=2	E7ENU7,E7EQV9,P61313	3	33.14	33.14	33.14	80.47	5	5	3	3	30	26	0.139706	0.403004	0.0609407	0.175793	609.407	1757.93	37.3476	107.735	19.9558	100	Confident
443	0	Related Proteins	A0A5K1VW95	Malate dehydrogenase (A0A5K1VW95_HUMAN)	A0A5K1VW95,B8ZZ51,B9A041,P40925	A0A5K1VW95_HUMAN Malate dehydrogenase OS=Homo sapiens OX=9606 GN=MDH1 PE=1 SV=1,B8ZZ51_HUMAN Malate dehydrogenase, cytoplasmic OS=Homo sapiens OX=9606 GN=MDH1 PE=1 SV=1,B9A041_HUMAN Malate dehydrogenase, cytoplasmic OS=Homo sapiens OX=9606 GN=MDH1 PE=1 SV=1,MDHC_HUMAN Malate dehydrogenase, cytoplasmic OS=Homo sapiens OX=9606 GN=MDH1 PE=1 SV=4	B8ZZ51,B9A041,P40925	2	14.45	14.45	18.7	67.14	5	4	3	2	29	28	0.113924	0.216484	0.0496945	0.0944318	496.945	944.318	30.4553	57.8727	38.593	100	Confident
444	0	Related Proteins	D6RAS7	40S ribosomal protein S3a (Fragment) (D6RAS7_HUMAN)	D6RAS7,D6RAT0,D6RB09,D6RED7,D6RG13,E9PFI5,H0Y8L7,P61247	D6RAS7_HUMAN 40S ribosomal protein S3a (Fragment) OS=Homo sapiens OX=9606 GN=RPS3A PE=1 SV=1,D6RAT0_HUMAN 40S ribosomal protein S3a OS=Homo sapiens OX=9606 GN=RPS3A PE=1 SV=1,D6RB09_HUMAN 40S ribosomal protein S3a (Fragment) OS=Homo sapiens OX=9606 GN=RPS3A PE=1 SV=8,D6RED7_HUMAN 40S ribosomal protein S3a (Fragment) OS=Homo sapiens OX=9606 GN=RPS3A PE=1 SV=1,D6RG13_HUMAN 40S ribosomal protein S3a…	D6RAT0,D6RB09,D6RED7,D6RG13,E9PFI5,H0Y8L7,P61247	4	32	32	33.6	83.2	5	4	2	1	29	25	0.240385	0.519911	0.104857	0.226789	1048.57	2267.89	64.262	138.988	14.4365	100	Confident
445	0	Related Proteins	A0A7I2V309	Heterogeneous nuclear ribonucleoprotein Q (A0A7I2V309_HUMAN)	A0A7I2V309,A0A7I2V346,A0A7I2V4Z0,A0A7I2V5Q6,A0A7I2YQN2,A0A7I2YQV8,B7Z645,O60506	A0A7I2V309_HUMAN Heterogeneous nuclear ribonucleoprotein Q OS=Homo sapiens OX=9606 GN=SYNCRIP PE=1 SV=1,A0A7I2V346_HUMAN Heterogeneous nuclear ribonucleoprotein Q OS=Homo sapiens OX=9606 GN=SYNCRIP PE=1 SV=1,A0A7I2V4Z0_HUMAN Heterogeneous nuclear ribonucleoprotein Q OS=Homo sapiens OX=9606 GN=SYNCRIP PE=1 SV=1,A0A7I2V5Q6_HUMAN Heterogeneous nuclear ribonucleoprotein Q OS=Homo sapiens OX=9606 GN=S…	A0A7I2V346,A0A7I2V4Z0,A0A7I2V5Q6,A0A7I2YQN2,A0A7I2YQV8,B7Z645,O60506	6	13.52	13.52	13.52	73.9	5	5	1	1	27	21	0.0169683	0.146895	0.0074017	0.0640768	74.017	640.768	4.53614	39.2696	58.9564	100	Confident
446	0	Single Protein	P49755	Transmembrane emp24 domain-containing protein 10 (TMEDA_HUMAN)	P49755	TMEDA_HUMAN Transmembrane emp24 domain-containing protein 10 OS=Homo sapiens OX=9606 GN=TMED10 PE=1 SV=2		14	24.66	24.66	24.66	86.3	5	4	2	2	24	18	0.0952381	0.34596	0.0415435	0.15091	415.435	1509.1	25.46	92.4856	24.96	100	Confident
447	0	Single Protein	O75533	Splicing factor 3B subunit 1 (SF3B1_HUMAN)	O75533	SF3B1_HUMAN Splicing factor 3B subunit 1 OS=Homo sapiens OX=9606 GN=SF3B1 PE=1 SV=3		2	2.61	2.61	5.37	66.1	5	3	5	3	23	19	0.0189621	0.0452755	0.00827139	0.0197495	82.7139	197.495	5.06913	12.1035	145.738	100	Confident
448	0	Related Proteins	B5MCX3	Septin-2 (B5MCX3_HUMAN)	B5MCX3,Q15019	B5MCX3_HUMAN Septin-2 OS=Homo sapiens OX=9606 GN=SEPTIN2 PE=1 SV=1,SEPT2_HUMAN Septin-2 OS=Homo sapiens OX=9606 GN=SEPTIN2 PE=1 SV=1	Q15019	2	24.92	24.92	24.92	86.29	5	5	1	1	23	17	0.0613718	0.29155	0.0267708	0.127176	267.708	1271.76	16.4065	77.94	36.9169	100	Confident
449	0	Related Proteins	J3KTF8	Rho GDP-dissociation inhibitor 1 (Fragment) (J3KTF8_HUMAN)	J3KTF8,J3QQX2,P52565	J3KTF8_HUMAN Rho GDP-dissociation inhibitor 1 (Fragment) OS=Homo sapiens OX=9606 GN=ARHGDIA PE=1 SV=8,J3QQX2_HUMAN Rho GDP-dissociation inhibitor 1 OS=Homo sapiens OX=9606 GN=ARHGDIA PE=1 SV=1,GDIR1_HUMAN Rho GDP-dissociation inhibitor 1 OS=Homo sapiens OX=9606 GN=ARHGDIA PE=1 SV=3	J3QQX2,P52565	17	23.83	23.83	28.5	51.3	5	4	2	1	22	20	0.20202	0.467799	0.0881226	0.204057	881.226	2040.57	54.0061	125.057	21.504	100	Confident
450	0	Single Protein	Q8NC51	Plasminogen activator inhibitor 1 RNA-binding protein (PAIRB_HUMAN)	Q8NC51	PAIRB_HUMAN Plasminogen activator inhibitor 1 RNA-binding protein OS=Homo sapiens OX=9606 GN=SERBP1 PE=1 SV=2		1	16.67	16.67	16.67	76.23	5	5	5	5	22	21	0.0675241	0.190577	0.0294545	0.0831311	294.545	831.311	18.0512	50.947	44.9385	100	Confident
451	0	Single Protein	P30084	Enoyl-CoA hydratase, mitochondrial (ECHM_HUMAN)	P30084	ECHM_HUMAN Enoyl-CoA hydratase, mitochondrial OS=Homo sapiens OX=9606 GN=ECHS1 PE=1 SV=4		10	20	20	20	78.97	5	5	5	5	22	21	0.0813953	0.417474	0.0355052	0.182105	355.052	1821.05	21.7594	111.603	31.3671	100	Confident
452	0	Single Protein	Q15717	ELAV-like protein 1 (ELAV1_HUMAN)	Q15717	ELAV1_HUMAN ELAV-like protein 1 OS=Homo sapiens OX=9606 GN=ELAVL1 PE=1 SV=2		19	13.8	8.28	21.78	72.7	5	3	3	1	21	17	0.07173	0.211528	0.0312891	0.0922698	312.891	922.698	19.1756	56.5477	36.0692	100	Confident
453	0	Related Proteins	E9PIM9	Ribonuclease inhibitor (Fragment) (E9PIM9_HUMAN)	E9PIM9,E9PLZ3,E9PMJ3,P13489	E9PIM9_HUMAN Ribonuclease inhibitor (Fragment) OS=Homo sapiens OX=9606 GN=RNH1 PE=1 SV=1,E9PLZ3_HUMAN Ribonuclease inhibitor (Fragment) OS=Homo sapiens OX=9606 GN=RNH1 PE=1 SV=1,E9PMJ3_HUMAN Ribonuclease inhibitor (Fragment) OS=Homo sapiens OX=9606 GN=RNH1 PE=1 SV=1,RINI_HUMAN Ribonuclease inhibitor OS=Homo sapiens OX=9606 GN=RNH1 PE=1 SV=2	E9PLZ3,E9PMJ3,P13489	11	20.6	20.6	36.68	76.38	5	3	1	1	20	18	0.111842	0.539927	0.0487863	0.23552	487.863	2355.2	29.8988	144.339	21.5068	100	Confident
454	0	Single Protein	P21912	Succinate dehydrogenase [ubiquinone] iron-sulfur subunit, mitochondrial (SDHB_HUMAN)	P21912	SDHB_HUMAN Succinate dehydrogenase [ubiquinone] iron-sulfur subunit, mitochondrial OS=Homo sapiens OX=9606 GN=SDHB PE=1 SV=3		1	15	15	22.5	85.36	5	4	2	2	19	14	0.0585774	0.245197	0.0255519	0.106957	255.519	1069.57	15.6595	65.5486	31.6088	100	Confident
455	0	Related Proteins	C9J3R0	Regulator of chromosome condensation (Fragment) (C9J3R0_HUMAN)	C9J3R0,C9JMJ4,C9JQZ4,C9JRH2,C9JW69,P18754	C9J3R0_HUMAN Regulator of chromosome condensation (Fragment) OS=Homo sapiens OX=9606 GN=RCC1 PE=1 SV=9,C9JMJ4_HUMAN Regulator of chromosome condensation (Fragment) OS=Homo sapiens OX=9606 GN=RCC1 PE=1 SV=1,C9JQZ4_HUMAN Regulator of chromosome condensation (Fragment) OS=Homo sapiens OX=9606 GN=RCC1 PE=1 SV=1,C9JRH2_HUMAN Regulator of chromosome condensation (Fragment) OS=Homo sapiens OX=9606 GN=RC…	C9JMJ4,C9JQZ4,C9JRH2,C9JW69,P18754	1	25.38	25.38	28.41	65.91	5	4	5	4	18	16	0.0649351	0.311134	0.0283251	0.135719	283.251	1357.19	17.3591	83.1755	28.4047	100	Confident
456	0	Single Protein	P07602	Prosaposin (SAP_HUMAN)	P07602	SAP_HUMAN Prosaposin OS=Homo sapiens OX=9606 GN=PSAP PE=1 SV=2		10	13.93	13.93	13.93	73.09	5	5	1	1	18	16	0.0365297	0.277565	0.0159345	0.121076	159.345	1210.76	9.76548	74.2015	58.0738	100	Confident
457	0	Single Protein	Q99832	T-complex protein 1 subunit eta (TCPH_HUMAN)	Q99832	TCPH_HUMAN T-complex protein 1 subunit eta OS=Homo sapiens OX=9606 GN=CCT7 PE=1 SV=2		2	14.92	10.87	14.92	77.35	5	5	2	2	18	18	0.0403587	0.187482	0.0176048	0.0817808	176.048	817.808	10.7891	50.1195	59.3289	100	Confident
458	0	Related Proteins	F5GYJ8	Ubiquitinyl hydrolase 1 (F5GYJ8_HUMAN)	F5GYJ8,F5GYN4,J3KR44,Q96FW1	F5GYJ8_HUMAN Ubiquitinyl hydrolase 1 OS=Homo sapiens OX=9606 GN=OTUB1 PE=1 SV=1,F5GYN4_HUMAN Ubiquitinyl hydrolase 1 OS=Homo sapiens OX=9606 GN=OTUB1 PE=1 SV=1,J3KR44_HUMAN Ubiquitin thioesterase OS=Homo sapiens OX=9606 GN=OTUB1 PE=1 SV=2,OTUB1_HUMAN Ubiquitin thioesterase OTUB1 OS=Homo sapiens OX=9606 GN=OTUB1 PE=1 SV=2	F5GYN4,J3KR44,Q96FW1	11	18.53	11.89	22.73	81.12	5	4	1	1	18	16	0.0615385	0.406527	0.0268435	0.17733	268.435	1773.3	16.4511	108.677	32.3389	100	Confident
459	0	Related Proteins	C9J0K6	Sorcin (C9J0K6_HUMAN)	C9J0K6,P30626	C9J0K6_HUMAN Sorcin OS=Homo sapiens OX=9606 GN=SRI PE=1 SV=1,SORCN_HUMAN Sorcin OS=Homo sapiens OX=9606 GN=SRI PE=1 SV=1	P30626	7	30.97	30.97	30.97	89.68	5	5	4	4	17	14	0.100719	0.968419	0.0439345	0.422431	439.345	4224.31	26.9253	258.888	17.5935	100	Confident
460	0	Related Proteins	K7ERZ3	Perilipin-3 (Fragment) (K7ERZ3_HUMAN)	K7ERZ3,O60664	K7ERZ3_HUMAN Perilipin-3 (Fragment) OS=Homo sapiens OX=9606 GN=PLIN3 PE=1 SV=1,PLIN3_HUMAN Perilipin-3 OS=Homo sapiens OX=9606 GN=PLIN3 PE=1 SV=3	O60664	19	29.45	29.45	29.45	71.58	5	5	3	3	16	15	0.0568182	0.487352	0.0247845	0.212586	247.845	2125.86	15.1892	130.284	31.9632	100	Confident
461	0	Related Proteins	A0A0D9SF53	RNA helicase (A0A0D9SF53_HUMAN)	A0A0D9SF53,A0A0D9SFB3,A0A0D9SG12,A0A2R8Y4A4,A0A2R8Y5G6,A0A2R8Y645,A0A2R8Y7T2,A0A2R8YCW1,A0A2R8YDH3,A0A2R8YDT5,A0A2R8YF78,A0A2R8YFR4,A0A2R8YFS5,A0A2U3TZJ9,F6S8Q4,O00571	A0A0D9SF53_HUMAN RNA helicase OS=Homo sapiens OX=9606 GN=DDX3X PE=1 SV=1,A0A0D9SFB3_HUMAN RNA helicase OS=Homo sapiens OX=9606 GN=DDX3X PE=1 SV=1,A0A0D9SG12_HUMAN RNA helicase OS=Homo sapiens OX=9606 GN=DDX3X PE=1 SV=1,A0A2R8Y4A4_HUMAN RNA helicase OS=Homo sapiens OX=9606 GN=DDX3X PE=1 SV=1,A0A2R8Y5G6_HUMAN RNA helicase OS=Homo sapiens OX=9606 GN=DDX3X PE=1 SV=1,A0A2R8Y645_HUMAN RNA helicase OS=H…	A0A0D9SFB3,A0A0D9SG12,A0A2R8Y4A4,A0A2R8Y5G6,A0A2R8Y645,A0A2R8Y7T2,A0A2R8YCW1,A0A2R8YDH3,A0A2R8YDT5,A0A2R8YF78,A0A2R8YFR4,A0A2R8YFS5,A0A2U3TZJ9,F6S8Q4,O00571	X	6	3	9.41	77.22	5	3	2	1	16	13	0.0111896	0.0730309	0.004881	0.0318566	48.81	318.566	2.99133	19.5234	81.4262	100	Confident
462	0	Related Proteins	E9PIE3	Caveolae-associated protein 3 (E9PIE3_HUMAN)	E9PIE3,Q969G5	E9PIE3_HUMAN Caveolae-associated protein 3 OS=Homo sapiens OX=9606 GN=CAVIN3 PE=1 SV=1,CAVN3_HUMAN Caveolae-associated protein 3 OS=Homo sapiens OX=9606 GN=CAVIN3 PE=1 SV=3	Q969G5	11	20.48	20.48	20.48	51.19	5	5	5	5	15	15	0.1	0.403004	0.0436207	0.175793	436.207	1757.93	26.733	107.735	31.0693	100	Confident
463	0	Single Protein	P14868	Aspartate--tRNA ligase, cytoplasmic (SYDC_HUMAN)	P14868	SYDC_HUMAN Aspartate--tRNA ligase, cytoplasmic OS=Homo sapiens OX=9606 GN=DARS1 PE=1 SV=2		2	5.79	5.79	11.78	81.64	5	3	1	1	15	13	0.0293399	0.122018	0.0127982	0.0532253	127.982	532.253	7.84343	32.6192	57.1	100	Confident
464	0	Single Protein	Q96PK6	RNA-binding protein 14 (RBM14_HUMAN)	Q96PK6	RBM14_HUMAN RNA-binding protein 14 OS=Homo sapiens OX=9606 GN=RBM14 PE=1 SV=2		11	8.82	7.03	8.82	41.85	5	5	5	5	15	11	0.0392857	0.223825	0.0171367	0.097634	171.367	976.34	10.5023	59.8351	69.4489	100	Confident
465	0	Related Proteins	E9PCR7	Oxoglutarate dehydrogenase (succinyl-transferring) (E9PCR7_HUMAN)	E9PCR7,E9PDF2,E9PFG7,Q02218	E9PCR7_HUMAN Oxoglutarate dehydrogenase (succinyl-transferring) OS=Homo sapiens OX=9606 GN=OGDH PE=1 SV=1,E9PDF2_HUMAN Oxoglutarate dehydrogenase (succinyl-transferring) OS=Homo sapiens OX=9606 GN=OGDH PE=1 SV=1,E9PFG7_HUMAN Oxoglutarate dehydrogenase (succinyl-transferring) OS=Homo sapiens OX=9606 GN=OGDH PE=1 SV=1,ODO1_HUMAN 2-oxoglutarate dehydrogenase, mitochondrial OS=Homo sapiens OX=9606 GN…	E9PDF2,E9PFG7,Q02218	7	1.93	1.93	6.94	66.09	5	2	1	1	14	12	0.0153846	0.0435626	0.00671088	0.0190023	67.1088	190.023	4.11277	11.6456	117.59	100	Confident
466	0	Related Proteins	E7EQR6	T-complex protein 1 subunit alpha (E7EQR6_HUMAN)	E7EQR6,F5H282,P17987	E7EQR6_HUMAN T-complex protein 1 subunit alpha OS=Homo sapiens OX=9606 GN=TCP1 PE=1 SV=1,F5H282_HUMAN T-complex protein 1 subunit alpha OS=Homo sapiens OX=9606 GN=TCP1 PE=1 SV=1,TCPA_HUMAN T-complex protein 1 subunit alpha OS=Homo sapiens OX=9606 GN=TCP1 PE=1 SV=1	F5H282,P17987	6	11.97	11.97	13.47	72.57	5	4	5	4	14	13	0.0410095	0.193777	0.0178886	0.0845267	178.886	845.267	10.9631	51.8023	43.858	100	Confident
467	0	Related Proteins	A0A087X271	Calponin (Fragment) (A0A087X271_HUMAN)	A0A087X271,B4DDF4,B4DUT8,H3BVI6,K7ES69,Q99439	A0A087X271_HUMAN Calponin (Fragment) OS=Homo sapiens OX=9606 GN=CNN2 PE=1 SV=1,B4DDF4_HUMAN Calponin OS=Homo sapiens OX=9606 GN=CNN2 PE=1 SV=1,B4DUT8_HUMAN Calponin OS=Homo sapiens OX=9606 GN=CNN2 PE=1 SV=1,H3BVI6_HUMAN Calponin OS=Homo sapiens OX=9606 GN=CNN2 PE=1 SV=2,K7ES69_HUMAN Calponin-2 OS=Homo sapiens OX=9606 GN=CNN2 PE=1 SV=1,CNN2_HUMAN Calponin-2 OS=Homo sapiens OX=9606 GN=CNN2 PE=1 SV=4	B4DDF4,B4DUT8,H3BVI6,K7ES69,Q99439	19	30.17	30.17	36.31	72.63	5	4	2	2	13	12	0.0754717	0.550516	0.0329213	0.240139	329.213	2401.39	20.1759	147.169	19.7448	100	Confident
468	0	Related Proteins	A0A7P0T9U7	Splicing factor 1 (A0A7P0T9U7_HUMAN)	A0A7P0T9U7,Q15637	A0A7P0T9U7_HUMAN Splicing factor 1 OS=Homo sapiens OX=9606 GN=SF1 PE=1 SV=1,SF01_HUMAN Splicing factor 1 OS=Homo sapiens OX=9606 GN=SF1 PE=1 SV=4	Q15637	11	7.2	7.2	9.03	39.53	5	3	4	2	13	12	0.0364238	0.128838	0.0158883	0.0562	158.883	562	9.73719	34.4422	80.3182	100	Confident
469	0	Related Proteins	A0A1B0GV93	Very-long-chain 3-oxoacyl-CoA reductase (A0A1B0GV93_HUMAN)	A0A1B0GV93,Q53GQ0	A0A1B0GV93_HUMAN Very-long-chain 3-oxoacyl-CoA reductase OS=Homo sapiens OX=9606 GN=HSD17B12 PE=1 SV=1,DHB12_HUMAN Very-long-chain 3-oxoacyl-CoA reductase OS=Homo sapiens OX=9606 GN=HSD17B12 PE=1 SV=2	Q53GQ0	11	15.58	15.58	22.1	67.75	5	3	3	2	13	10	0.0348837	0.258925	0.0152165	0.112945	152.165	1129.45	9.32547	69.2186	30.342	100	Confident
470	0	Single Protein	Q9NSD9	Phenylalanine--tRNA ligase beta subunit (SYFB_HUMAN)	Q9NSD9	SYFB_HUMAN Phenylalanine--tRNA ligase beta subunit OS=Homo sapiens OX=9606 GN=FARSB PE=1 SV=3		2	10.7	10.7	10.7	73.01	5	5	5	5	12	12	0.0262582	0.181582	0.011454	0.0792072	114.54	792.072	7.01961	48.5423	66.0735	100	Confident
471	0	Single Protein	Q9P0L0	Vesicle-associated membrane protein-associated protein A (VAPA_HUMAN)	Q9P0L0	VAPA_HUMAN Vesicle-associated membrane protein-associated protein A OS=Homo sapiens OX=9606 GN=VAPA PE=1 SV=3		18	20.08	12.45	27.71	74.7	5	4	4	3	12	11	0.0591398	0.321941	0.0257972	0.140433	257.972	1404.33	15.8098	86.0646	27.8752	100	Confident
472	0	Related Proteins	G3V295	Proteasome subunit alpha type (G3V295_HUMAN)	G3V295,G3V5Z7,P60900	G3V295_HUMAN Proteasome subunit alpha type OS=Homo sapiens OX=9606 GN=PSMA6 PE=1 SV=1,G3V5Z7_HUMAN Proteasome subunit alpha type OS=Homo sapiens OX=9606 GN=PSMA6 PE=1 SV=1,PSA6_HUMAN Proteasome subunit alpha type-6 OS=Homo sapiens OX=9606 GN=PSMA6 PE=1 SV=1	G3V5Z7,P60900	14	16.26	16.26	26.6	69.46	5	3	2	1	12	10	0.070922	0.279802	0.0309367	0.122052	309.367	1220.52	18.9596	74.7996	22.8273	100	Confident
473	0	Single Protein	Q15459	Splicing factor 3A subunit 1 (SF3A1_HUMAN)	Q15459	SF3A1_HUMAN Splicing factor 3A subunit 1 OS=Homo sapiens OX=9606 GN=SF3A1 PE=1 SV=1		22	4.04	4.04	8.45	68.47	5	3	4	2	12	10	0.0175131	0.0836367	0.00763935	0.0364829	76.3935	364.829	4.68179	22.3586	88.8305	100	Confident
474	0	Single Protein	O00625	Pirin (PIR_HUMAN)	O00625	PIR_HUMAN Pirin OS=Homo sapiens OX=9606 GN=PIR PE=1 SV=1		X	13.79	13.79	18.28	88.97	5	4	5	4	12	11	0.0426357	0.321941	0.018598	0.140433	185.98	1404.33	11.3978	86.0646	32.0933	100	Confident
475	0	Single Protein	Q15393	Splicing factor 3B subunit 3 (SF3B3_HUMAN)	Q15393	SF3B3_HUMAN Splicing factor 3B subunit 3 OS=Homo sapiens OX=9606 GN=SF3B3 PE=1 SV=4		16	3.2	3.2	5.92	57.68	5	3	5	3	12	8	0.010582	0.0624678	0.00461595	0.0272489	46.1595	272.489	2.82889	16.6995	135.492	100	Confident
476	0	Single Protein	Q9Y6N5	Sulfide:quinone oxidoreductase, mitochondrial (SQOR_HUMAN)	Q9Y6N5	SQOR_HUMAN Sulfide:quinone oxidoreductase, mitochondrial OS=Homo sapiens OX=9606 GN=SQOR PE=1 SV=1		15	16.22	16.22	19.56	80.89	5	4	3	2	10	7	0.0192308	0.189794	0.0083886	0.0827894	83.886	827.894	5.14096	50.7376	49.9289	100	Confident
477	0	Single Protein	Q7KZF4	Staphylococcal nuclease domain-containing protein 1 (SND1_HUMAN)	Q7KZF4	SND1_HUMAN Staphylococcal nuclease domain-containing protein 1 OS=Homo sapiens OX=9606 GN=SND1 PE=1 SV=1		7	8.46	6.7	8.46	77.47	5	5	4	4	10	9	0.0122783	0.102485	0.00535588	0.0447049	53.5588	447.049	3.28236	27.3975	101.934	100	Confident
478	0	Single Protein	Q9H223	EH domain-containing protein 4 (EHD4_HUMAN)	Q9H223	EHD4_HUMAN EH domain-containing protein 4 OS=Homo sapiens OX=9606 GN=EHD4 PE=1 SV=1		15	8.32	8.32	10.54	69.13	5	4	3	2	9	7	0.0173697	0.147365	0.0075768	0.0642815	75.768	642.815	4.64345	39.395	61.1365	100	Confident
479	0	Single Protein	P33993	DNA replication licensing factor MCM7 (MCM7_HUMAN)	P33993	MCM7_HUMAN DNA replication licensing factor MCM7 OS=Homo sapiens OX=9606 GN=MCM7 PE=1 SV=4		7	6.82	6.82	11.13	74.55	5	3	4	2	9	7	0.0118443	0.0788648	0.00516658	0.0344014	51.6658	344.014	3.16635	21.0829	81.2566	100	Confident
480	0	Single Protein	P33176	Kinesin-1 heavy chain (KINH_HUMAN)	P33176	KINH_HUMAN Kinesin-1 heavy chain OS=Homo sapiens OX=9606 GN=KIF5B PE=1 SV=1		10	2.7	2.7	7.06	82.14	5	2	4	2	9	5	0.00489596	0.0318236	0.00213565	0.0138817	21.3565	138.817	1.30884	8.5074	109.617	100	Confident
481	0	Single Protein	Q9UQ35	Serine/arginine repetitive matrix protein 2 (SRRM2_HUMAN)	Q9UQ35	SRRM2_HUMAN Serine/arginine repetitive matrix protein 2 OS=Homo sapiens OX=9606 GN=SRRM2 PE=1 SV=2		16	1.31	0.8	2.36	68.13	5	3	5	3	8	4	0.00204708	0.0120859	0.000892952	0.00527197	8.92952	52.7197	0.547247	3.23094	299.438	100	Confident
482	0	Related Proteins	K7ER96	Thioredoxin-like protein 1 (Fragment) (K7ER96_HUMAN)	K7ER96,O43396	K7ER96_HUMAN Thioredoxin-like protein 1 (Fragment) OS=Homo sapiens OX=9606 GN=TXNL1 PE=1 SV=1,TXNL1_HUMAN Thioredoxin-like protein 1 OS=Homo sapiens OX=9606 GN=TXNL1 PE=1 SV=3	O43396	18	14.59	14.59	25.62	79.36	5	3	4	2	8	6	0.0269058	0.29155	0.0117365	0.127176	117.365	1271.76	7.19274	77.94	31.4453	100	Confident
483	0	Single Protein	Q14247	Src substrate cortactin (SRC8_HUMAN)	Q14247	SRC8_HUMAN Src substrate cortactin OS=Homo sapiens OX=9606 GN=CTTN PE=1 SV=2		11	10.55	10.55	12.91	66.73	5	4	5	4	8	8	0.0190736	0.127063	0.00832002	0.0554256	83.2002	554.256	5.09894	33.9677	61.5485	100	Confident
484	0	Related Proteins	F8WBG8	Drebrin-like protein (F8WBG8_HUMAN)	F8WBG8,Q9UJU6	F8WBG8_HUMAN Drebrin-like protein OS=Homo sapiens OX=9606 GN=DBNL PE=1 SV=1,DBNL_HUMAN Drebrin-like protein OS=Homo sapiens OX=9606 GN=DBNL PE=1 SV=1	Q9UJU6	7	35.16	21.09	62.5	89.84	5	3	3	2	7	5	0.0347826	0.637894	0.0151724	0.278254	151.724	2782.54	9.29844	170.528	13.6566	100	Confident
485	0	Single Protein	P62191	26S proteasome regulatory subunit 4 (PRS4_HUMAN)	P62191	PRS4_HUMAN 26S proteasome regulatory subunit 4 OS=Homo sapiens OX=9606 GN=PSMC1 PE=1 SV=1		14	8.86	8.86	16.59	77.05	5	3	5	3	7	4	0.00884956	0.112126	0.00386024	0.04891	38.6024	489.1	2.36575	29.9746	49.1537	100	Confident
486	0	Related Proteins	E9PHI4	SUN domain-containing protein 1 (E9PHI4_HUMAN)	E9PHI4,H0Y6N5,H0Y742,O94901	E9PHI4_HUMAN SUN domain-containing protein 1 OS=Homo sapiens OX=9606 GN=SUN1 PE=1 SV=1,H0Y6N5_HUMAN SUN domain-containing protein 1 (Fragment) OS=Homo sapiens OX=9606 GN=SUN1 PE=1 SV=1,H0Y742_HUMAN SUN domain-containing protein 1 (Fragment) OS=Homo sapiens OX=9606 GN=SUN1 PE=1 SV=1,SUN1_HUMAN SUN domain-containing protein 1 OS=Homo sapiens OX=9606 GN=SUN1 PE=1 SV=4	H0Y6N5,H0Y742,O94901	7	3.53	3.53	9.61	67.15	5	2	1	1	6	3	0.00494234	0.0600258	0.00215588	0.0261837	21.5588	261.837	1.32124	16.0467	91.0559	100	Confident
487	0	Related Proteins	C9JKF1	Sterile alpha motif domain-containing protein 9 (Fragment) (C9JKF1_HUMAN)	C9JKF1,Q5K651	C9JKF1_HUMAN Sterile alpha motif domain-containing protein 9 (Fragment) OS=Homo sapiens OX=9606 GN=SAMD9 PE=1 SV=1,SAMD9_HUMAN Sterile alpha motif domain-containing protein 9 OS=Homo sapiens OX=9606 GN=SAMD9 PE=1 SV=1	Q5K651	7	1.87	1.87	5.69	79.35	5	1	5	1	5	3	0.000982318	0.0133987	0.000428494	0.00584461	4.28494	58.4461	0.262603	3.58188	148.727	100	Doubtful
488	0	Single Protein	Q08380	Galectin-3-binding protein (LG3BP_HUMAN)	Q08380	LG3BP_HUMAN Galectin-3-binding protein OS=Homo sapiens OX=9606 GN=LGALS3BP PE=1 SV=1		17	9.74	4.96	16.58	59.32	5	3	4	2	5	3	0.0074813	0.158323	0.00326339	0.0690617	32.6339	690.617	1.99998	42.3246	65.2893	100	Confident
489	0	Related Proteins	E9PI65	Heat shock cognate 71 kDa protein (Fragment) (E9PI65_HUMAN)	E9PI65,E9PK54,E9PLF4,E9PN89,E9PQK7,E9PQQ4,P11142	E9PI65_HUMAN Heat shock cognate 71 kDa protein (Fragment) OS=Homo sapiens OX=9606 GN=HSPA8 PE=1 SV=1,E9PK54_HUMAN Heat shock cognate 71 kDa protein (Fragment) OS=Homo sapiens OX=9606 GN=HSPA8 PE=1 SV=8,E9PLF4_HUMAN Heat shock cognate 71 kDa protein (Fragment) OS=Homo sapiens OX=9606 GN=HSPA8 PE=1 SV=1,E9PN89_HUMAN Heat shock cognate 71 kDa protein (Fragment) OS=Homo sapiens OX=9606 GN=HSPA8 PE=1 …	E9PK54,E9PLF4,E9PN89,E9PQK7,E9PQQ4,P11142	11	32.74	32.74	32.74	91.07	4	4	1	1	122	114	0.745098	0.778279	0.325017	0.339491	3250.17	3394.91	199.187	208.058	17.9051	100	Confident
490	0	Single Protein	P62851	40S ribosomal protein S25 (RS25_HUMAN)	P62851	RS25_HUMAN 40S ribosomal protein S25 OS=Homo sapiens OX=9606 GN=RPS25 PE=1 SV=1		11	24	24	25.6	73.6	4	3	4	3	55	51	0.543478	0.22528	0.237069	0.0982687	2370.69	982.687	145.288	60.2241	13.7337	100	Confident
491	0	Related Proteins	D6RAF8	Heterogeneous nuclear ribonucleoprotein D0 (Fragment) (D6RAF8_HUMAN)	D6RAF8,D6RD83,Q14103	D6RAF8_HUMAN Heterogeneous nuclear ribonucleoprotein D0 (Fragment) OS=Homo sapiens OX=9606 GN=HNRNPD PE=1 SV=1,D6RD83_HUMAN Heterogeneous nuclear ribonucleoprotein D0 (Fragment) OS=Homo sapiens OX=9606 GN=HNRNPD PE=1 SV=1,HNRPD_HUMAN Heterogeneous nuclear ribonucleoprotein D0 OS=Homo sapiens OX=9606 GN=HNRNPD PE=1 SV=1	D6RD83,Q14103	4	24.43	24.43	24.43	57.92	4	4	1	1	50	45	0.190104	0.389495	0.0829248	0.169901	829.248	1699.01	50.8206	104.124	23.0622	100	Confident
492	0	Single Protein	Q03135	Caveolin-1 (CAV1_HUMAN)	Q03135	CAV1_HUMAN Caveolin-1 OS=Homo sapiens OX=9606 GN=CAV1 PE=1 SV=4		7	24.72	24.72	24.72	72.47	4	4	2	2	49	45	0.348837	0.719072	0.152165	0.313664	1521.65	3136.64	93.2547	192.23	20.4585	100	Confident
493	0	Single Protein	P63313	Thymosin beta-10 (TYB10_HUMAN)	P63313	TYB10_HUMAN Thymosin beta-10 OS=Homo sapiens OX=9606 GN=TMSB10 PE=1 SV=2		2	68.18	68.18	68.18	81.82	4	4	4	4	48	48	1.33333	1.78256	0.581609	0.777565	5816.09	7775.65	356.44	476.532	5.02255	100	Confident
494	0	Single Protein	P61006	Ras-related protein Rab-8A (RAB8A_HUMAN)	P61006	RAB8A_HUMAN Ras-related protein Rab-8A OS=Homo sapiens OX=9606 GN=RAB8A PE=1 SV=1		19	17.39	17.39	21.74	84.06	4	3	2	1	45	41	0.0737548	0.22528	0.0321724	0.0982687	321.724	982.687	19.7169	60.2241	23.6532	100	Confident
495	0	Related Proteins	E9PLD0	Ras-related protein Rab-1B (E9PLD0_HUMAN)	E9PLD0,Q92928,Q9H0U4	E9PLD0_HUMAN Ras-related protein Rab-1B OS=Homo sapiens OX=9606 GN=RAB1B PE=1 SV=1,RAB1C_HUMAN Putative Ras-related protein Rab-1C OS=Homo sapiens OX=9606 GN=RAB1C PE=5 SV=2,RAB1B_HUMAN Ras-related protein Rab-1B OS=Homo sapiens OX=9606 GN=RAB1B PE=1 SV=1	Q92928,Q9H0U4	11	34.91	34.91	34.91	88.76	4	4	2	2	43	39	0.143333	0.584893	0.062523	0.255135	625.23	2551.35	38.3173	156.36	18.4714	100	Confident
496	0	Related Proteins	H3BRM5	Cytochrome c oxidase polypeptide Va (H3BRM5_HUMAN)	H3BRM5,H3BV69,P20674	H3BRM5_HUMAN Cytochrome c oxidase polypeptide Va OS=Homo sapiens OX=9606 GN=COX5A PE=1 SV=1,H3BV69_HUMAN Cytochrome c oxidase polypeptide Va OS=Homo sapiens OX=9606 GN=COX5A PE=1 SV=1,COX5A_HUMAN Cytochrome c oxidase subunit 5A, mitochondrial OS=Homo sapiens OX=9606 GN=COX5A PE=1 SV=2	H3BV69,P20674	15	69.57	26.09	69.57	46.38	4	4	2	2	41	41	0.683333	1.51189	0.298075	0.659495	2980.75	6594.95	182.676	404.173	7.76621	100	Confident
497	0	Single Protein	Q9Y3U8	60S ribosomal protein L36 (RL36_HUMAN)	Q9Y3U8	RL36_HUMAN 60S ribosomal protein L36 OS=Homo sapiens OX=9606 GN=RPL36 PE=1 SV=3		19	30.48	30.48	30.48	69.52	4	4	2	2	40	37	0.506849	0.321941	0.221091	0.140433	2210.91	1404.33	135.496	86.0646	12.2459	100	Confident
498	0	Related Proteins	A0A2R8Y5M6	B-cell receptor-associated protein (A0A2R8Y5M6_HUMAN)	A0A2R8Y5M6,P51572	A0A2R8Y5M6_HUMAN B-cell receptor-associated protein OS=Homo sapiens OX=9606 GN=BCAP31 PE=1 SV=1,BAP31_HUMAN B-cell receptor-associated protein 31 OS=Homo sapiens OX=9606 GN=BCAP31 PE=1 SV=3	P51572	X	23.22	23.22	23.22	59.72	4	4	2	2	38	34	0.185792	0.373824	0.0810439	0.163065	810.439	1630.65	49.6679	99.9344	24.0969	100	Confident
499	0	Related Proteins	M0R210	40S ribosomal protein S16 (M0R210_HUMAN)	M0R210,P62249	M0R210_HUMAN 40S ribosomal protein S16 OS=Homo sapiens OX=9606 GN=RPS16 PE=1 SV=1,RS16_HUMAN 40S ribosomal protein S16 OS=Homo sapiens OX=9606 GN=RPS16 PE=1 SV=2	P62249	19	36.43	36.43	36.43	79.84	4	4	2	2	37	35	0.291262	0.406527	0.127051	0.17733	1270.51	1773.3	77.8631	108.677	14.41	100	Confident
500	0	Related Proteins	A0A7I2V2L9	60S ribosomal protein L13a (A0A7I2V2L9_HUMAN)	A0A7I2V2L9,M0QYS1,P40429,Q8J015	A0A7I2V2L9_HUMAN 60S ribosomal protein L13a OS=Homo sapiens OX=9606 GN=RPL13A PE=1 SV=1,M0QYS1_HUMAN 60S ribosomal protein L13a (Fragment) OS=Homo sapiens OX=9606 GN=RPL13A PE=1 SV=2,RL13A_HUMAN 60S ribosomal protein L13a OS=Homo sapiens OX=9606 GN=RPL13A PE=1 SV=2,Q8J015_HUMAN 60S ribosomal protein L13a OS=Homo sapiens OX=9606 GN=RPL13A PE=1 SV=1	M0QYS1,P40429,Q8J015	19	20.2	20.2	20.2	77.27	4	4	1	1	37	36	0.235294	0.221677	0.102637	0.0966972	1026.37	966.972	62.9012	59.261	22.9198	100	Confident
501	0	Related Proteins	A0A7I2YQG2	Ribosomal protein L19 (A0A7I2YQG2_HUMAN)	A0A7I2YQG2,J3KTE4,J3QR09,P84098	A0A7I2YQG2_HUMAN Ribosomal protein L19 OS=Homo sapiens OX=9606 GN=RPL19 PE=1 SV=1,J3KTE4_HUMAN Ribosomal protein L19 OS=Homo sapiens OX=9606 GN=RPL19 PE=1 SV=1,J3QR09_HUMAN Ribosomal protein L19 OS=Homo sapiens OX=9606 GN=RPL19 PE=1 SV=1,RL19_HUMAN 60S ribosomal protein L19 OS=Homo sapiens OX=9606 GN=RPL19 PE=1 SV=1	J3KTE4,J3QR09,P84098	17	16.2	16.2	16.2	71.76	4	4	2	2	35	25	0.16129	0.160155	0.070356	0.0698609	703.56	698.609	43.1178	42.8143	25.6853	100	Confident
502	0	Related Proteins	B8ZZQ6	Prothymosin alpha (B8ZZQ6_HUMAN)	B8ZZQ6,P06454	B8ZZQ6_HUMAN Prothymosin alpha OS=Homo sapiens OX=9606 GN=PTMA PE=1 SV=1,PTMA_HUMAN Prothymosin alpha OS=Homo sapiens OX=9606 GN=PTMA PE=1 SV=2	P06454	2	35.51	35.51	35.51	41.12	4	4	1	1	34	33	0.75	1.31013	0.327155	0.571488	3271.55	5714.88	200.498	350.237	11.7518	100	Confident
503	0	Single Protein	P51148	Ras-related protein Rab-5C (RAB5C_HUMAN)	P51148	RAB5C_HUMAN Ras-related protein Rab-5C OS=Homo sapiens OX=9606 GN=RAB5C PE=1 SV=2		17	23.15	23.15	23.15	76.85	4	4	2	2	34	34	0.176166	0.467799	0.0768448	0.204057	768.448	2040.57	47.0944	125.057	23.4678	100	Confident
504	0	Related Proteins	B5MDF5	GTP-binding nuclear protein Ran (B5MDF5_HUMAN)	B5MDF5,F5H018,H0YFC6,J3KQE5,P62826	B5MDF5_HUMAN GTP-binding nuclear protein Ran OS=Homo sapiens OX=9606 GN=RAN PE=1 SV=1,F5H018_HUMAN GTP-binding nuclear protein Ran (Fragment) OS=Homo sapiens OX=9606 GN=RAN PE=1 SV=8,H0YFC6_HUMAN GTP-binding nuclear protein Ran (Fragment) OS=Homo sapiens OX=9606 GN=RAN PE=1 SV=1,J3KQE5_HUMAN GTP-binding nuclear protein Ran (Fragment) OS=Homo sapiens OX=9606 GN=RAN PE=1 SV=1,RAN_HUMAN GTP-binding …	F5H018,H0YFC6,J3KQE5,P62826	12	11.16	11.16	17.6	52.79	4	3	4	3	33	33	0.260163	0.29155	0.113485	0.127176	1134.85	1271.76	69.5493	77.94	26.2075	100	Confident
505	0	Single Protein	P30048	Thioredoxin-dependent peroxide reductase, mitochondrial (PRDX3_HUMAN)	P30048	PRDX3_HUMAN Thioredoxin-dependent peroxide reductase, mitochondrial OS=Homo sapiens OX=9606 GN=PRDX3 PE=1 SV=3		10	12.89	12.89	17.19	68.75	4	3	4	3	30	28	0.136585	0.368875	0.0595795	0.160906	595.795	1609.06	36.5134	98.6113	27.6752	100	Confident
506	0	Related Proteins	F8VUA6	60S ribosomal protein L18 (Fragment) (F8VUA6_HUMAN)	F8VUA6,G3V203,H0YHA7,J3QQ67,Q07020	F8VUA6_HUMAN 60S ribosomal protein L18 (Fragment) OS=Homo sapiens OX=9606 GN=RPL18 PE=1 SV=1,G3V203_HUMAN 60S ribosomal protein L18 OS=Homo sapiens OX=9606 GN=RPL18 PE=1 SV=1,H0YHA7_HUMAN 60S ribosomal protein L18 (Fragment) OS=Homo sapiens OX=9606 GN=RPL18 PE=1 SV=1,J3QQ67_HUMAN 60S ribosomal protein L18 (Fragment) OS=Homo sapiens OX=9606 GN=RPL18 PE=1 SV=1,RL18_HUMAN 60S ribosomal protein L18 O…	G3V203,H0YHA7,J3QQ67,Q07020	19	36.15	36.15	36.15	76.92	4	4	2	2	29	29	0.19	0.34596	0.0828793	0.15091	828.793	1509.1	50.7927	92.4856	14.5201	100	Confident
507	0	Single Protein	P30040	Endoplasmic reticulum resident protein 29 (ERP29_HUMAN)	P30040	ERP29_HUMAN Endoplasmic reticulum resident protein 29 OS=Homo sapiens OX=9606 GN=ERP29 PE=1 SV=4		12	19.92	19.92	19.92	75.86	4	4	1	1	29	28	0.123894	0.29155	0.0540433	0.127176	540.433	1271.76	33.1205	77.94	28.9752	100	Confident
508	0	Single Protein	O95994	Anterior gradient protein 2 homolog (AGR2_HUMAN)	O95994	AGR2_HUMAN Anterior gradient protein 2 homolog OS=Homo sapiens OX=9606 GN=AGR2 PE=1 SV=1		7	38.29	38.29	38.29	87.43	4	4	1	1	29	29	0.189542	0.492496	0.0826798	0.21483	826.798	2148.3	50.6704	131.659	19.9666	100	Confident
509	0	Single Protein	Q15847	Adipogenesis regulatory factor (ADIRF_HUMAN)	Q15847	ADIRF_HUMAN Adipogenesis regulatory factor OS=Homo sapiens OX=9606 GN=ADIRF PE=1 SV=1		10	30.26	30.26	30.26	51.32	4	4	4	4	27	26	0.666667	2.16228	0.290805	0.943201	2908.05	9432.01	178.22	578.042	7.84997	100	Confident
510	0	Unrelated Proteins	P52815	39S ribosomal protein L12, mitochondrial (RM12_HUMAN)	B4DLN1,P52815	B4DLN1_HUMAN cDNA FLJ60124, highly similar to Mitochondrial dicarboxylate carrier OS=Homo sapiens OX=9606 PE=2 SV=1,RM12_HUMAN 39S ribosomal protein L12, mitochondrial OS=Homo sapiens OX=9606 GN=MRPL12 PE=1 SV=2	B4DLN1	17	18.69	18.69	23.74	70.71	4	2	4	2	24	21	0.15	0.193777	0.0654311	0.0845267	654.311	845.267	40.0995	51.8023	21.3346	100	Confident
511	0	Single Protein	O00264	Membrane-associated progesterone receptor component 1 (PGRC1_HUMAN)	O00264	PGRC1_HUMAN Membrane-associated progesterone receptor component 1 OS=Homo sapiens OX=9606 GN=PGRMC1 PE=1 SV=3		X	20	20	20	52.82	4	4	4	4	24	22	0.170543	0.467799	0.0743919	0.204057	743.919	2040.57	45.5912	125.057	21.6578	100	Confident
512	0	Single Protein	Q53EL6	Programmed cell death protein 4 (PDCD4_HUMAN)	Q53EL6	PDCD4_HUMAN Programmed cell death protein 4 OS=Homo sapiens OX=9606 GN=PDCD4 PE=1 SV=2		10	12.79	12.79	12.79	73.99	4	4	2	2	22	21	0.056	0.168952	0.0244276	0.073698	244.276	736.98	14.9705	45.1659	51.703	100	Confident
513	0	Single Protein	P17096	High mobility group protein HMG-I/HMG-Y (HMGA1_HUMAN)	P17096	HMGA1_HUMAN High mobility group protein HMG-I/HMG-Y OS=Homo sapiens OX=9606 GN=HMGA1 PE=1 SV=3		6	41.12	41.12	41.12	79.44	4	3	4	3	21	19	0.211765	0.350314	0.0923732	0.152809	923.732	1528.09	56.6111	93.6495	11.6691	100	Confident
514	0	Single Protein	P28066	Proteasome subunit alpha type-5 (PSA5_HUMAN)	P28066	PSA5_HUMAN Proteasome subunit alpha type-5 OS=Homo sapiens OX=9606 GN=PSMA5 PE=1 SV=3		1	22.41	22.41	22.41	69.29	4	4	4	4	21	19	0.113772	0.584893	0.0496283	0.255135	496.283	2551.35	30.4148	156.36	26.3942	100	Confident
515	0	Related and Unrelated Proteins	E9PN17	ATP synthase subunit g, mitochondrial (E9PN17_HUMAN)	A0A3B3ITX4,E9PN17,O75964	A0A3B3ITX4_HUMAN Uncharacterized protein OS=Homo sapiens OX=9606 PE=3 SV=1,E9PN17_HUMAN ATP synthase subunit g, mitochondrial OS=Homo sapiens OX=9606 GN=ATP5MG PE=1 SV=1,ATP5L_HUMAN ATP synthase subunit g, mitochondrial OS=Homo sapiens OX=9606 GN=ATP5MG PE=1 SV=3	A0A3B3ITX4,O75964	11	51.32	51.32	63.16	85.53	4	3	4	3	20	18	0.276923	0.778279	0.120796	0.339491	1207.96	3394.91	74.0299	208.058	8.44668	100	Confident
516	0	Single Protein	O75531	Barrier-to-autointegration factor (BAF_HUMAN)	O75531	BAF_HUMAN Barrier-to-autointegration factor OS=Homo sapiens OX=9606 GN=BANF1 PE=1 SV=1		11	56.18	42.7	56.18	85.39	4	4	4	4	19	17	0.223684	0.930698	0.0975726	0.405977	975.726	4059.77	59.7975	248.804	10.052	100	Confident
517	0	Single Protein	P20042	Eukaryotic translation initiation factor 2 subunit 2 (IF2B_HUMAN)	P20042	IF2B_HUMAN Eukaryotic translation initiation factor 2 subunit 2 OS=Homo sapiens OX=9606 GN=EIF2S2 PE=1 SV=2		20	10.51	10.51	13.81	81.98	4	3	4	3	18	15	0.0549451	0.119903	0.0239674	0.0523024	239.674	523.024	14.6885	32.0536	38.3644	100	Confident
518	0	Related Proteins	H0YCT5	Histone-binding protein RBBP4 (Fragment) (H0YCT5_HUMAN)	H0YCT5,H0YDK2,H0YEU5,H0YF10,Q09028	H0YCT5_HUMAN Histone-binding protein RBBP4 (Fragment) OS=Homo sapiens OX=9606 GN=RBBP4 PE=1 SV=1,H0YDK2_HUMAN Histone-binding protein RBBP4 (Fragment) OS=Homo sapiens OX=9606 GN=RBBP4 PE=1 SV=1,H0YEU5_HUMAN Histone-binding protein RBBP4 (Fragment) OS=Homo sapiens OX=9606 GN=RBBP4 PE=1 SV=1,H0YF10_HUMAN Histone-binding protein RBBP4 (Fragment) OS=Homo sapiens OX=9606 GN=RBBP4 PE=1 SV=1,RBBP4_HUMAN…	H0YDK2,H0YEU5,H0YF10,Q09028	1	24.44	24.44	24.44	31.67	4	4	1	1	18	16	0.192771	1.15443	0.0840881	0.503573	840.881	5035.73	51.5335	308.615	20.2416	100	Confident
519	0	Single Protein	P62318	Small nuclear ribonucleoprotein Sm D3 (SMD3_HUMAN)	P62318	SMD3_HUMAN Small nuclear ribonucleoprotein Sm D3 OS=Homo sapiens OX=9606 GN=SNRPD3 PE=1 SV=1		22	31.75	31.75	36.51	83.33	4	3	3	2	17	16	0.152381	0.368875	0.0664696	0.160906	664.696	1609.06	40.736	98.6113	13.9073	100	Confident
520	0	Related Proteins	C9JGV6	Ran-specific GTPase-activating protein (Fragment) (C9JGV6_HUMAN)	C9JGV6,C9JJ34,C9JXG8,F6WQW2,P43487	C9JGV6_HUMAN Ran-specific GTPase-activating protein (Fragment) OS=Homo sapiens OX=9606 GN=RANBP1 PE=1 SV=8,C9JJ34_HUMAN Ran-specific GTPase-activating protein (Fragment) OS=Homo sapiens OX=9606 GN=RANBP1 PE=1 SV=1,C9JXG8_HUMAN Ran-specific GTPase-activating protein (Fragment) OS=Homo sapiens OX=9606 GN=RANBP1 PE=1 SV=2,F6WQW2_HUMAN Ran-specific GTPase-activating protein OS=Homo sapiens OX=9606 GN…	C9JJ34,C9JXG8,F6WQW2,P43487	22	27.94	16.67	27.94	69.61	4	4	2	2	17	12	0.0598592	0.34596	0.026111	0.15091	261.11	1509.1	16.0022	92.4856	23.2019	100	Confident
521	0	Single Protein	Q9Y5L4	Mitochondrial import inner membrane translocase subunit Tim13 (TIM13_HUMAN)	Q9Y5L4	TIM13_HUMAN Mitochondrial import inner membrane translocase subunit Tim13 OS=Homo sapiens OX=9606 GN=TIMM13 PE=1 SV=1		19	36.84	36.84	52.63	87.37	4	3	2	2	17	15	0.168675	0.701254	0.0735771	0.305892	735.771	3058.92	45.0918	187.466	10.493	100	Confident
522	0	Related Proteins	B4DR61	Protein transport protein Sec61 subunit alpha isoform 1 (B4DR61_HUMAN)	B4DR61,P61619	B4DR61_HUMAN Protein transport protein Sec61 subunit alpha isoform 1 OS=Homo sapiens OX=9606 GN=SEC61A1 PE=1 SV=1,S61A1_HUMAN Protein transport protein Sec61 subunit alpha isoform 1 OS=Homo sapiens OX=9606 GN=SEC61A1 PE=1 SV=2	P61619	3	6.43	6.43	9.34	50.41	4	3	2	1	16	15	0.0553506	0.211528	0.0241443	0.0922698	241.443	922.698	14.7969	56.5477	52.9149	100	Confident
523	0	Related Proteins	B4DJ81	NADH-ubiquinone oxidoreductase 75 kDa subunit, mitochondrial (B4DJ81_HUMAN)	B4DJ81,P28331	B4DJ81_HUMAN NADH-ubiquinone oxidoreductase 75 kDa subunit, mitochondrial OS=Homo sapiens OX=9606 GN=NDUFS1 PE=1 SV=1,NDUS1_HUMAN NADH-ubiquinone oxidoreductase 75 kDa subunit, mitochondrial OS=Homo sapiens OX=9606 GN=NDUFS1 PE=1 SV=3	P28331	2	6.55	6.55	9.33	74.63	4	3	4	3	16	13	0.0268041	0.119903	0.0116921	0.0523024	116.921	523.024	7.16555	32.0536	66.879	100	Confident
524	0	Single Protein	P68402	Platelet-activating factor acetylhydrolase IB subunit alpha2 (PA1B2_HUMAN)	P68402	PA1B2_HUMAN Platelet-activating factor acetylhydrolase IB subunit alpha2 OS=Homo sapiens OX=9606 GN=PAFAH1B2 PE=1 SV=1		11	24.89	12.23	34.5	62.01	4	3	3	2	15	14	0.0985915	0.412538	0.0430063	0.179952	430.063	1799.52	26.3565	110.284	25.5531	100	Confident
525	0	Related Proteins	A0A590UJK8	Cell division control protein 42 homolog (A0A590UJK8_HUMAN)	A0A590UJK8,P60953	A0A590UJK8_HUMAN Cell division control protein 42 homolog OS=Homo sapiens OX=9606 GN=CDC42 PE=1 SV=1,CDC42_HUMAN Cell division control protein 42 homolog OS=Homo sapiens OX=9606 GN=CDC42 PE=1 SV=2	P60953	1	25.9	19.28	25.9	51.2	4	4	2	2	15	11	0.0982143	0.719072	0.0428418	0.313664	428.418	3136.64	26.2556	192.23	18.4864	100	Confident
526	0	Single Protein	P20618	Proteasome subunit beta type-1 (PSB1_HUMAN)	P20618	PSB1_HUMAN Proteasome subunit beta type-1 OS=Homo sapiens OX=9606 GN=PSMB1 PE=1 SV=2		6	26.97	26.97	26.97	77.59	4	4	4	4	15	14	0.0657277	0.373824	0.0286709	0.163065	286.709	1630.65	17.571	99.9344	26.4724	100	Confident
527	0	Related Proteins	A0A0A0MSE2	Hydroxyacyl-coenzyme A dehydrogenase, mitochondrial (A0A0A0MSE2_HUMAN)	A0A0A0MSE2,A0A0D9SFP2,A0A1W2PNM1,A0A1W2PQ78,A0A804HLB5,E9PF18,Q16836	A0A0A0MSE2_HUMAN Hydroxyacyl-coenzyme A dehydrogenase, mitochondrial OS=Homo sapiens OX=9606 GN=HADH PE=1 SV=2,A0A0D9SFP2_HUMAN Hydroxyacyl-coenzyme A dehydrogenase, mitochondrial OS=Homo sapiens OX=9606 GN=HADH PE=1 SV=1,A0A1W2PNM1_HUMAN Hydroxyacyl-coenzyme A dehydrogenase, mitochondrial (Fragment) OS=Homo sapiens OX=9606 GN=HADH PE=1 SV=1,A0A1W2PQ78_HUMAN Hydroxyacyl-coenzyme A dehydrogenase, …	A0A0D9SFP2,A0A1W2PNM1,A0A1W2PQ78,A0A804HLB5,E9PF18,Q16836	4	21.45	13.88	21.45	67.19	4	4	3	3	14	12	0.0495868	0.258925	0.0216301	0.112945	216.301	1129.45	13.256	69.2186	34.5731	100	Confident
528	0	Related Proteins	D6RA82	Annexin (D6RA82_HUMAN)	D6RA82,P12429	D6RA82_HUMAN Annexin OS=Homo sapiens OX=9606 GN=ANXA3 PE=1 SV=1,ANXA3_HUMAN Annexin A3 OS=Homo sapiens OX=9606 GN=ANXA3 PE=1 SV=3	P12429	4	15.49	15.49	15.49	85.92	4	4	2	2	14	11	0.0430328	0.251875	0.0187712	0.10987	187.712	1098.7	11.504	67.3338	32.0985	100	Confident
529	0	Single Protein	O15145	Actin-related protein 2/3 complex subunit 3 (ARPC3_HUMAN)	O15145	ARPC3_HUMAN Actin-related protein 2/3 complex subunit 3 OS=Homo sapiens OX=9606 GN=ARPC3 PE=1 SV=3		12	25.84	25.84	25.84	70.79	4	4	3	3	14	14	0.0903226	0.467799	0.0393993	0.204057	393.993	2040.57	24.1459	125.057	20.5334	100	Confident
530	0	Single Protein	Q13151	Heterogeneous nuclear ribonucleoprotein A0 (ROA0_HUMAN)	Q13151	ROA0_HUMAN Heterogeneous nuclear ribonucleoprotein A0 OS=Homo sapiens OX=9606 GN=HNRNPA0 PE=1 SV=1		5	17.7	17.7	17.7	60.33	4	4	4	4	14	14	0.076087	0.311134	0.0331897	0.135719	331.897	1357.19	20.3403	83.1755	30.8218	100	Confident
531	0	Single Protein	P50238	Cysteine-rich protein 1 (CRIP1_HUMAN)	P50238	CRIP1_HUMAN Cysteine-rich protein 1 OS=Homo sapiens OX=9606 GN=CRIP1 PE=1 SV=3		14	67.53	67.53	67.53	51.95	4	4	2	2	14	14	0.208955	1.31013	0.0911477	0.571488	911.477	5714.88	55.86	350.237	8.52701	100	Confident
532	0	Related Proteins	B4DDD6	Drebrin-like protein (B4DDD6_HUMAN)	B4DDD6,H0Y5J4,Q9UJU6	B4DDD6_HUMAN Drebrin-like protein OS=Homo sapiens OX=9606 GN=DBNL PE=1 SV=1,H0Y5J4_HUMAN Drebrin-like protein (Fragment) OS=Homo sapiens OX=9606 GN=DBNL PE=1 SV=1,DBNL_HUMAN Drebrin-like protein OS=Homo sapiens OX=9606 GN=DBNL PE=1 SV=1	H0Y5J4,Q9UJU6	7	10.1	10.1	15.76	64.29	4	3	4	3	14	12	0.045977	0.158323	0.0200555	0.0690617	200.555	690.617	12.291	42.3246	45.7184	100	Confident
533	0	Single Protein	P49773	Adenosine 5'-monophosphoramidase HINT1 (HINT1_HUMAN)	P49773	HINT1_HUMAN Adenosine 5'-monophosphoramidase HINT1 OS=Homo sapiens OX=9606 GN=HINT1 PE=1 SV=2		5	38.1	38.1	53.97	89.68	4	3	2	2	13	12	0.0973451	0.637894	0.0424626	0.278254	424.626	2782.54	26.0233	170.528	13.7931	100	Confident
534	0	Related Proteins	A6QRI9	60S ribosomal protein L10 (Fragment) (A6QRI9_HUMAN)	A6QRI9,B8A6G2,P27635,X1WI28	A6QRI9_HUMAN 60S ribosomal protein L10 (Fragment) OS=Homo sapiens OX=9606 GN=RPL10 PE=1 SV=2,B8A6G2_HUMAN 60S ribosomal protein L10 (Fragment) OS=Homo sapiens OX=9606 GN=RPL10 PE=1 SV=1,RL10_HUMAN 60S ribosomal protein L10 OS=Homo sapiens OX=9606 GN=RPL10 PE=1 SV=5,X1WI28_HUMAN 60S ribosomal protein L10 (Fragment) OS=Homo sapiens OX=9606 GN=RPL10 PE=1 SV=7	B8A6G2,P27635,X1WI28	X	24.31	9.39	25.41	48.62	4	3	2	1	13	11	0.0877193	0.29155	0.0382638	0.127176	382.638	1271.76	23.45	77.94	20.2071	100	Confident
535	0	Single Protein	P00492	Hypoxanthine-guanine phosphoribosyltransferase (HPRT_HUMAN)	P00492	HPRT_HUMAN Hypoxanthine-guanine phosphoribosyltransferase OS=Homo sapiens OX=9606 GN=HPRT1 PE=1 SV=2		X	15.14	15.14	20.18	74.31	4	3	4	3	12	12	0.0575916	0.279802	0.0251219	0.122052	251.219	1220.52	15.396	74.7996	24.5636	100	Confident
536	0	Related Proteins	A0A087X253	AP complex subunit beta (A0A087X253_HUMAN)	A0A087X253,P63010	A0A087X253_HUMAN AP complex subunit beta OS=Homo sapiens OX=9606 GN=AP2B1 PE=1 SV=1,AP2B1_HUMAN AP-2 complex subunit beta OS=Homo sapiens OX=9606 GN=AP2B1 PE=1 SV=1	P63010	17	3.61	3.61	4.71	59.47	4	3	1	1	12	8	0.0110497	0.089023	0.00481997	0.0388324	48.1997	388.324	2.95392	23.7985	101.268	100	Confident
537	0	Single Protein	Q9UHQ9	NADH-cytochrome b5 reductase 1 (NB5R1_HUMAN)	Q9UHQ9	NB5R1_HUMAN NADH-cytochrome b5 reductase 1 OS=Homo sapiens OX=9606 GN=CYB5R1 PE=1 SV=1		1	5.57	5.57	15.41	60	4	2	2	1	12	11	0.0478469	0.132541	0.0208711	0.0578155	208.711	578.155	12.7909	35.4323	34.0732	100	Confident
538	0	Single Protein	P55010	Eukaryotic translation initiation factor 5 (IF5_HUMAN)	P55010	IF5_HUMAN Eukaryotic translation initiation factor 5 OS=Homo sapiens OX=9606 GN=EIF5 PE=1 SV=2		14	5.8	5.8	12.76	74.25	4	2	4	2	12	10	0.03125	0.070069	0.0136315	0.0305646	136.315	305.646	8.35407	18.7315	49.1918	100	Confident
539	0	Related Proteins	K7ER39	Perilipin-3 (Fragment) (K7ER39_HUMAN)	K7ER39,O60664	K7ER39_HUMAN Perilipin-3 (Fragment) OS=Homo sapiens OX=9606 GN=PLIN3 PE=1 SV=1,PLIN3_HUMAN Perilipin-3 OS=Homo sapiens OX=9606 GN=PLIN3 PE=1 SV=3	O60664	19	32.14	32.14	41.67	72.02	4	3	1	1	12	11	0.0826446	0.637894	0.0360502	0.278254	360.502	2782.54	22.0934	170.528	17.5988	100	Confident
540	0	Related Proteins	D6RBE9	Annexin (D6RBE9_HUMAN)	D6RBE9,D6RBL5,P08758	D6RBE9_HUMAN Annexin OS=Homo sapiens OX=9606 GN=ANXA5 PE=1 SV=1,D6RBL5_HUMAN Annexin OS=Homo sapiens OX=9606 GN=ANXA5 PE=1 SV=1,ANXA5_HUMAN Annexin A5 OS=Homo sapiens OX=9606 GN=ANXA5 PE=1 SV=2	D6RBL5,P08758	4	11.36	11.36	19.55	88.18	4	3	4	3	11	10	0.0515464	0.29155	0.0224849	0.127176	224.849	1271.76	13.7799	77.94	24.6824	100	Confident
541	0	Related Proteins	A0A1B0GVY6	Very-long-chain 3-oxoacyl-CoA reductase (Fragment) (A0A1B0GVY6_HUMAN)	A0A1B0GVY6,Q53GQ0	A0A1B0GVY6_HUMAN Very-long-chain 3-oxoacyl-CoA reductase (Fragment) OS=Homo sapiens OX=9606 GN=HSD17B12 PE=1 SV=1,DHB12_HUMAN Very-long-chain 3-oxoacyl-CoA reductase OS=Homo sapiens OX=9606 GN=HSD17B12 PE=1 SV=2	Q53GQ0	11	15.17	15.17	28.65	69.66	4	2	1	1	10	8	0.0362903	0.258925	0.0158301	0.112945	158.301	1129.45	9.7015	69.2186	19.4691	100	Confident
542	0	Single Protein	Q00688	Peptidyl-prolyl cis-trans isomerase FKBP3 (FKBP3_HUMAN)	Q00688	FKBP3_HUMAN Peptidyl-prolyl cis-trans isomerase FKBP3 OS=Homo sapiens OX=9606 GN=FKBP3 PE=1 SV=1		14	20.09	20.09	20.09	71.43	4	4	3	3	10	10	0.0537634	0.26638	0.023452	0.116197	234.52	1161.97	14.3726	71.2114	25.1613	100	Confident
543	0	Related Proteins	A0A6Q8PFX2	Tyrosine--tRNA ligase (A0A6Q8PFX2_HUMAN)	A0A6Q8PFX2,P54577	A0A6Q8PFX2_HUMAN Tyrosine--tRNA ligase OS=Homo sapiens OX=9606 GN=YARS1 PE=1 SV=1,SYYC_HUMAN Tyrosine--tRNA ligase, cytoplasmic OS=Homo sapiens OX=9606 GN=YARS1 PE=1 SV=4	P54577	1	13.57	13.57	13.57	86.43	4	4	3	3	9	8	0.0193237	0.149757	0.00842912	0.0653251	84.2912	653.251	5.1658	40.0346	53.5592	100	Confident
544	0	Single Protein	Q07960	Rho GTPase-activating protein 1 (RHG01_HUMAN)	Q07960	RHG01_HUMAN Rho GTPase-activating protein 1 OS=Homo sapiens OX=9606 GN=ARHGAP1 PE=1 SV=1		11	5.92	5.92	15.03	76.99	4	2	2	1	9	5	0.013624	0.115884	0.00594287	0.0505494	59.4287	505.494	3.6421	30.9793	50.4042	100	Confident
545	0	Related Proteins	A0A087WUV8	Basigin (A0A087WUV8_HUMAN)	A0A087WUV8,A0A7P0T8A7,A0A7P0TA85,A0A7P0TB04,P35613	A0A087WUV8_HUMAN Basigin OS=Homo sapiens OX=9606 GN=BSG PE=1 SV=1,A0A7P0T8A7_HUMAN Basigin OS=Homo sapiens OX=9606 GN=BSG PE=1 SV=1,A0A7P0TA85_HUMAN Basigin OS=Homo sapiens OX=9606 GN=BSG PE=1 SV=1,A0A7P0TB04_HUMAN Basigin OS=Homo sapiens OX=9606 GN=BSG PE=1 SV=1,BASI_HUMAN Basigin OS=Homo sapiens OX=9606 GN=BSG PE=1 SV=2	A0A7P0T8A7,A0A7P0TA85,A0A7P0TB04,P35613	19	25.4	25.4	25.4	75.13	4	3	1	1	9	8	0.0473373	0.389495	0.0206489	0.169901	206.489	1699.01	12.6547	104.124	20.5294	100	Confident
546	0	Related Proteins	K7EKP8	Cytosolic acyl coenzyme A thioester hydrolase (Fragment) (K7EKP8_HUMAN)	K7EKP8,O00154	K7EKP8_HUMAN Cytosolic acyl coenzyme A thioester hydrolase (Fragment) OS=Homo sapiens OX=9606 GN=ACOT7 PE=1 SV=8,BACH_HUMAN Cytosolic acyl coenzyme A thioester hydrolase OS=Homo sapiens OX=9606 GN=ACOT7 PE=1 SV=3	O00154	1	12.19	12.19	19	73.48	4	3	4	3	9	7	0.0341463	0.249609	0.0148949	0.108881	148.949	1088.81	9.12835	66.728	30.7726	100	Confident
547	0	Single Protein	P53007	Tricarboxylate transport protein, mitochondrial (TXTP_HUMAN)	P53007	TXTP_HUMAN Tricarboxylate transport protein, mitochondrial OS=Homo sapiens OX=9606 GN=SLC25A1 PE=1 SV=2		22	14.15	14.15	14.15	75.88	4	4	3	3	9	8	0.0338983	0.245197	0.0147867	0.106957	147.867	1069.57	9.06204	65.5486	33.991	100	Confident
548	0	Single Protein	Q13200	26S proteasome non-ATPase regulatory subunit 2 (PSMD2_HUMAN)	Q13200	PSMD2_HUMAN 26S proteasome non-ATPase regulatory subunit 2 OS=Homo sapiens OX=9606 GN=PSMD2 PE=1 SV=3		3	1.65	1.65	9.58	70.15	4	1	4	1	9	6	0.00833333	0.0265111	0.00363506	0.0115643	36.3506	115.643	2.22775	7.08721	100.136	100	Doubtful
549	0	Related Proteins	E9PMD7	Serine/threonine-protein phosphatase (E9PMD7_HUMAN)	E9PMD7,P62136	E9PMD7_HUMAN Serine/threonine-protein phosphatase OS=Homo sapiens OX=9606 GN=PPP1CA PE=1 SV=2,PP1A_HUMAN Serine/threonine-protein phosphatase PP1-alpha catalytic subunit OS=Homo sapiens OX=9606 GN=PPP1CA PE=1 SV=1	P62136	11	16.61	16.61	16.61	76.95	4	4	1	1	9	9	0.0315712	0.359356	0.0137716	0.156754	137.716	1567.54	8.43994	96.0668	33.4038	100	Confident
550	0	Related Proteins	A0A7I2V3Z0	ATP-dependent 6-phosphofructokinase (A0A7I2V3Z0_HUMAN)	A0A7I2V3Z0,B1APP6,Q01813	A0A7I2V3Z0_HUMAN ATP-dependent 6-phosphofructokinase OS=Homo sapiens OX=9606 GN=PFKP PE=1 SV=1,B1APP6_HUMAN ATP-dependent 6-phosphofructokinase, platelet type OS=Homo sapiens OX=9606 GN=PFKP PE=1 SV=2,PFKAP_HUMAN ATP-dependent 6-phosphofructokinase, platelet type OS=Homo sapiens OX=9606 GN=PFKP PE=1 SV=2	B1APP6,Q01813	10	4.42	4.42	7.24	60.59	4	2	4	2	9	4	0.00831601	0.0563541	0.0036275	0.0245821	36.275	245.821	2.22312	15.0651	81.7476	100	Confident
551	0	Related Proteins	A0A087WU13	Tetraspanin (A0A087WU13_HUMAN)	A0A087WU13,A0A2R8Y478,A0A7I2V3T0,A0A7I2V3T7,A6NNI4,F5GXT1,G8JLH6,P21926	A0A087WU13_HUMAN Tetraspanin OS=Homo sapiens OX=9606 GN=CD9 PE=1 SV=2,A0A2R8Y478_HUMAN CD9 antigen OS=Homo sapiens OX=9606 GN=CD9 PE=1 SV=1,A0A7I2V3T0_HUMAN CD9 antigen OS=Homo sapiens OX=9606 GN=CD9 PE=1 SV=1,A0A7I2V3T7_HUMAN Tetraspanin OS=Homo sapiens OX=9606 GN=CD9 PE=1 SV=1,A6NNI4_HUMAN CD9 antigen OS=Homo sapiens OX=9606 GN=CD9 PE=1 SV=1,F5GXT1_HUMAN Tetraspanin OS=Homo sapiens OX=9606 GN=C…	A0A2R8Y478,A0A7I2V3T0,A0A7I2V3T7,A6NNI4,F5GXT1,G8JLH6,P21926	12	18.04	18.04	22.75	49.8	4	3	4	3	8	6	0.0384615	0.268961	0.0167772	0.117323	167.772	1173.23	10.2819	71.9014	28.3817	100	Confident
552	0	Single Protein	P22307	Sterol carrier protein 2 (SCP2_HUMAN)	P22307	SCP2_HUMAN Sterol carrier protein 2 OS=Homo sapiens OX=9606 GN=SCP2 PE=1 SV=2		1	5.85	5.85	8.04	66.18	4	3	3	2	8	4	0.0102564	0.128838	0.00447392	0.0562	44.7392	562	2.74185	34.4422	58.9556	100	Confident
553	0	Single Protein	P11684	Uteroglobin (UTER_HUMAN)	P11684	UTER_HUMAN Uteroglobin OS=Homo sapiens OX=9606 GN=SCGB1A1 PE=1 SV=1		11	50.55	50.55	50.55	34.07	4	4	2	2	8	8	0.0963855	1.78256	0.042044	0.777565	420.44	7775.65	25.7668	476.532	9.98708	100	Confident
554	0	Related Proteins	P00568	Adenylate kinase isoenzyme 1 (KAD1_HUMAN)	P00568,Q5T9B7	KAD1_HUMAN Adenylate kinase isoenzyme 1 OS=Homo sapiens OX=9606 GN=AK1 PE=1 SV=3,Q5T9B7_HUMAN Adenylate kinase isoenzyme 1 OS=Homo sapiens OX=9606 GN=AK1 PE=1 SV=1	Q5T9B7	9	24.74	24.74	24.74	84.54	4	4	2	2	8	7	0.0426829	0.34596	0.0186186	0.15091	186.186	1509.1	11.4104	92.4856	21.6213	100	Confident
555	0	Single Protein	P00505	Aspartate aminotransferase, mitochondrial (AATM_HUMAN)	P00505	AATM_HUMAN Aspartate aminotransferase, mitochondrial OS=Homo sapiens OX=9606 GN=GOT2 PE=1 SV=3		16	10.7	10.7	14.65	76.74	4	3	4	3	8	7	0.015625	0.158323	0.00681573	0.0690617	68.1573	690.617	4.17703	42.3246	47.4873	100	Confident
556	0	Single Protein	O43809	Cleavage and polyadenylation specificity factor subunit 5 (CPSF5_HUMAN)	O43809	CPSF5_HUMAN Cleavage and polyadenylation specificity factor subunit 5 OS=Homo sapiens OX=9606 GN=NUDT21 PE=1 SV=1		16	22.03	22.03	22.03	60.79	4	4	1	1	7	7	0.0421687	0.44544	0.0183943	0.194304	183.943	1943.04	11.273	119.079	26.2107	100	Confident
557	0	Related Proteins	K7EKQ2	Hsp90 co-chaperone Cdc37 (Fragment) (K7EKQ2_HUMAN)	K7EKQ2,Q16543	K7EKQ2_HUMAN Hsp90 co-chaperone Cdc37 (Fragment) OS=Homo sapiens OX=9606 GN=CDC37 PE=1 SV=1,CDC37_HUMAN Hsp90 co-chaperone Cdc37 OS=Homo sapiens OX=9606 GN=CDC37 PE=1 SV=1	Q16543	19	16.43	16.43	16.43	58.07	4	4	1	1	7	7	0.0267176	0.165914	0.0116544	0.072373	116.544	723.73	7.14241	44.3539	41.633	100	Confident
558	0	Related Proteins	P80188	Neutrophil gelatinase-associated lipocalin (NGAL_HUMAN)	P80188,X6R8F3	NGAL_HUMAN Neutrophil gelatinase-associated lipocalin OS=Homo sapiens OX=9606 GN=LCN2 PE=1 SV=2,X6R8F3_HUMAN Neutrophil gelatinase-associated lipocalin OS=Homo sapiens OX=9606 GN=LCN2 PE=1 SV=1	X6R8F3	9	5.56	5.56	29.8	71.21	4	1	4	1	7	2	0.0070922	0.100694	0.00309367	0.0439235	30.9367	439.235	1.89596	26.9186	22.5737	100	Doubtful
559	0	Single Protein	Q14574	Desmocollin-3 (DSC3_HUMAN)	Q14574	DSC3_HUMAN Desmocollin-3 OS=Homo sapiens OX=9606 GN=DSC3 PE=1 SV=3		18	2.79	2.79	8.04	61.05	4	2	4	2	7	3	0.0047619	0.0481131	0.00207718	0.0209873	20.7718	209.873	1.273	12.8621	99.9062	100	Confident
560	0	Related Proteins	G8JLG1	Structural maintenance of chromosomes protein (G8JLG1_HUMAN)	G8JLG1,Q14683	G8JLG1_HUMAN Structural maintenance of chromosomes protein OS=Homo sapiens OX=9606 GN=SMC1A PE=1 SV=2,SMC1A_HUMAN Structural maintenance of chromosomes protein 1A OS=Homo sapiens OX=9606 GN=SMC1A PE=1 SV=2	Q14683	X	0.83	0.83	2.89	76.14	4	1	4	1	6	2	0.00210305	0.0102405	0.000917365	0.00446698	9.17365	44.6698	0.562208	2.7376	140.772	100	Doubtful
561	0	Single Protein	Q9Y2Z0	Protein SGT1 homolog (SGT1_HUMAN)	Q9Y2Z0	SGT1_HUMAN Protein SGT1 homolog OS=Homo sapiens OX=9606 GN=SUGT1 PE=1 SV=3		13	10.14	10.14	15.34	79.18	4	3	4	3	6	5	0.017301	0.178769	0.00754683	0.0779801	75.4683	779.801	4.62509	47.7902	40.9985	100	Confident
562	0	Single Protein	P04844	Dolichyl-diphosphooligosaccharide--protein glycosyltransferase subunit 2 (RPN2_HUMAN)	P04844	RPN2_HUMAN Dolichyl-diphosphooligosaccharide--protein glycosyltransferase subunit 2 OS=Homo sapiens OX=9606 GN=RPN2 PE=1 SV=3		20	7.92	4.28	12.2	51.66	4	2	3	1	6	5	0.010582	0.102943	0.00461595	0.0449046	46.1595	449.046	2.82889	27.5198	69.241	100	Doubtful
563	0	Single Protein	Q8NBS9	Thioredoxin domain-containing protein 5 (TXND5_HUMAN)	Q8NBS9	TXND5_HUMAN Thioredoxin domain-containing protein 5 OS=Homo sapiens OX=9606 GN=TXNDC5 PE=1 SV=2		6	6.71	6.71	14.12	76.16	4	2	4	2	6	5	0.0121581	0.115884	0.00530343	0.0505494	53.0343	505.494	3.25021	30.9793	47.5987	100	Confident
564	0	Related Proteins	A0A7I2V258	Coatomer subunit beta' (A0A7I2V258_HUMAN)	A0A7I2V258,H0Y938,H0YAC7,P35606	A0A7I2V258_HUMAN Coatomer subunit beta' OS=Homo sapiens OX=9606 GN=COPB2 PE=1 SV=1,H0Y938_HUMAN Coatomer subunit beta' OS=Homo sapiens OX=9606 GN=COPB2 PE=1 SV=2,H0YAC7_HUMAN Coatomer subunit beta' OS=Homo sapiens OX=9606 GN=COPB2 PE=1 SV=2,COPB2_HUMAN Coatomer subunit beta' OS=Homo sapiens OX=9606 GN=COPB2 PE=1 SV=2	H0Y938,H0YAC7,P35606	3	1.57	1.57	6.28	75	4	1	3	1	6	3	0.00322061	0.0292005	0.00140485	0.0127375	14.0485	127.375	0.860967	7.80618	93.5208	100	Doubtful
565	0	Single Protein	Q10713	Mitochondrial-processing peptidase subunit alpha (MPPA_HUMAN)	Q10713	MPPA_HUMAN Mitochondrial-processing peptidase subunit alpha OS=Homo sapiens OX=9606 GN=PMPCA PE=1 SV=2		9	1.9	1.9	6.29	58.1	4	1	4	1	6	2	0.00515464	0.0444026	0.00224849	0.0193687	22.4849	193.687	1.37799	11.8701	58.2156	100	Doubtful
566	0	Single Protein	P21397	Amine oxidase [flavin-containing] A (AOFA_HUMAN)	P21397	AOFA_HUMAN Amine oxidase [flavin-containing] A OS=Homo sapiens OX=9606 GN=MAOA PE=1 SV=1		X	6.64	6.64	8.92	70.97	4	3	4	3	5	4	0.00936768	0.113974	0.00408625	0.0497162	40.8625	497.162	2.50426	30.4686	59.6435	100	Confident
567	0	Related Proteins	A0A3B3IS06	Treacle protein (Fragment) (A0A3B3IS06_HUMAN)	A0A3B3IS06,A0A6I8PRA0,E7ETY2,Q13428	A0A3B3IS06_HUMAN Treacle protein (Fragment) OS=Homo sapiens OX=9606 GN=TCOF1 PE=1 SV=1,A0A6I8PRA0_HUMAN Treacle protein (Fragment) OS=Homo sapiens OX=9606 GN=TCOF1 PE=1 SV=1,E7ETY2_HUMAN Treacle protein OS=Homo sapiens OX=9606 GN=TCOF1 PE=1 SV=1,TCOF_HUMAN Treacle protein OS=Homo sapiens OX=9606 GN=TCOF1 PE=1 SV=3	A0A6I8PRA0,E7ETY2,Q13428	5	3.76	3.76	3.76	60.09	4	4	3	3	5	5	0.00555556	0.0531056	0.00242337	0.023165	24.2337	231.65	1.48517	14.1967	138.608	100	Confident
568	0	Related Proteins	A0A0C4DGB5	Calpain inhibitor (A0A0C4DGB5_HUMAN)	A0A0C4DGB5,A0A6Q8PFE5,A0A6Q8PFF6,A0A6Q8PG72,A0A6Q8PGG5,A0A6Q8PGN6,A0A6Q8PH20,B7Z574,E7ES10,E7EVY3,E9PCH5,E9PDE4,F8W7E0,H0Y7F0,H0Y9H6,P20810	A0A0C4DGB5_HUMAN Calpain inhibitor OS=Homo sapiens OX=9606 GN=CAST PE=1 SV=2,A0A6Q8PFE5_HUMAN Calpain inhibitor OS=Homo sapiens OX=9606 GN=CAST PE=1 SV=1,A0A6Q8PFF6_HUMAN Calpain inhibitor OS=Homo sapiens OX=9606 GN=CAST PE=1 SV=1,A0A6Q8PG72_HUMAN Calpain inhibitor OS=Homo sapiens OX=9606 GN=CAST PE=1 SV=1,A0A6Q8PGG5_HUMAN Calpain inhibitor OS=Homo sapiens OX=9606 GN=CAST PE=1 SV=1,A0A6Q8PGN6_HUM…	A0A6Q8PFE5,A0A6Q8PFF6,A0A6Q8PG72,A0A6Q8PGG5,A0A6Q8PGN6,A0A6Q8PH20,B7Z574,E7ES10,E7EVY3,E9PCH5,E9PDE4,F8W7E0,H0Y7F0,H0Y9H6,P20810	5	4.18	4.18	7.42	65.05	4	2	1	1	4	2	0.00353982	0.0461834	0.0015441	0.0201455	15.441	201.455	0.946301	12.3462	79.6826	100	Confident
569	0	Single Protein	P09669	Cytochrome c oxidase subunit 6C (COX6C_HUMAN)	P09669	COX6C_HUMAN Cytochrome c oxidase subunit 6C OS=Homo sapiens OX=9606 GN=COX6C PE=1 SV=2		8	29.33	29.33	40	81.33	4	3	4	3	4	4	0.0491803	0.584893	0.0214528	0.255135	214.528	2551.35	13.1474	156.36	8.77569	100	Confident
570	0	Single Protein	O94776	Metastasis-associated protein MTA2 (MTA2_HUMAN)	O94776	MTA2_HUMAN Metastasis-associated protein MTA2 OS=Homo sapiens OX=9606 GN=MTA2 PE=1 SV=1		11	7.49	5.09	7.49	77.69	4	4	4	4	4	4	0.00770713	0.109031	0.0033619	0.0475602	33.619	475.602	2.06035	29.1474	74.9757	100	Confident
571	0	Single Protein	Q96QK1	Vacuolar protein sorting-associated protein 35 (VPS35_HUMAN)	Q96QK1	VPS35_HUMAN Vacuolar protein sorting-associated protein 35 OS=Homo sapiens OX=9606 GN=VPS35 PE=1 SV=2		16	4.27	4.27	6.28	68.97	4	3	4	3	4	3	0.00519031	0.0807068	0.00226405	0.0352049	22.6405	352.049	1.38753	21.5753	91.6489	100	Confident
572	0	Single Protein	Q9BTC0	Death-inducer obliterator 1 (DIDO1_HUMAN)	Q9BTC0	DIDO1_HUMAN Death-inducer obliterator 1 OS=Homo sapiens OX=9606 GN=DIDO1 PE=1 SV=5		20	0.45	0.45	2.1	71.56	4	1	4	1	4	1	0.000574713	0.00783591	0.000250694	0.00341808	2.50694	34.1808	0.153638	2.09478	243.723	100	Doubtful
573	0	Related Proteins	A0A7I2V4P4	Annexin (A0A7I2V4P4_HUMAN)	A0A7I2V4P4,A6NMY6,H0YKS4,H0YKX9,H0YKZ7,H0YLV6,H0YM50,H0YMD0,H0YMM1,H0YMT9,H0YMU9,H0YMW4,H0YN42,H0YNB8,H0YNP5,P07355	A0A7I2V4P4_HUMAN Annexin OS=Homo sapiens OX=9606 GN=ANXA2 PE=1 SV=1,AXA2L_HUMAN Putative annexin A2-like protein OS=Homo sapiens OX=9606 GN=ANXA2P2 PE=5 SV=2,H0YKS4_HUMAN Annexin (Fragment) OS=Homo sapiens OX=9606 GN=ANXA2 PE=1 SV=1,H0YKX9_HUMAN Annexin (Fragment) OS=Homo sapiens OX=9606 GN=ANXA2 PE=1 SV=1,H0YKZ7_HUMAN Annexin (Fragment) OS=Homo sapiens OX=9606 GN=ANXA2 PE=1 SV=1,H0YLV6_HUMAN Ann…	A6NMY6,H0YKS4,H0YKX9,H0YKZ7,H0YLV6,H0YM50,H0YMD0,H0YMM1,H0YMT9,H0YMU9,H0YMW4,H0YN42,H0YNB8,H0YNP5,P07355	15	20	20	20	88.39	3	3	2	2	77	59	0.430657	0.43845	0.187856	0.191255	1878.56	1912.55	115.128	117.211	17.1698	100	Confident
574	0	Related Proteins	A0A2R8Y793	Actin, cytoplasmic 1 (Fragment) (A0A2R8Y793_HUMAN)	A0A2R8Y793,A0A2R8YGF8,A0A6Q8PGD7,A0A6Q8PH58,C9JTX5,C9JUM1,C9JZR7,E7EVS6,G5E9R0,P60709	A0A2R8Y793_HUMAN Actin, cytoplasmic 1 (Fragment) OS=Homo sapiens OX=9606 GN=ACTB PE=1 SV=1,A0A2R8YGF8_HUMAN Actin, cytoplasmic 1 (Fragment) OS=Homo sapiens OX=9606 GN=ACTB PE=1 SV=1,A0A6Q8PGD7_HUMAN Actin, cytoplasmic 1 OS=Homo sapiens OX=9606 GN=ACTB PE=1 SV=1,A0A6Q8PH58_HUMAN Actin, cytoplasmic 1 OS=Homo sapiens OX=9606 GN=ACTB PE=1 SV=1,C9JTX5_HUMAN Actin, cytoplasmic 1 (Fragment) OS=Homo sapi…	A0A2R8YGF8,A0A6Q8PGD7,A0A6Q8PH58,C9JTX5,C9JUM1,C9JZR7,E7EVS6,G5E9R0,P60709	7	8.74	8.74	8.74	72.49	3	3	2	2	68	68	0.171429	0.258925	0.0747783	0.112945	747.783	1129.45	45.828	69.2186	34.1198	100	Confident
575	0	Related Proteins	C9JNW5	60S ribosomal protein L24 (C9JNW5_HUMAN)	C9JNW5,C9JXB8,P83731	C9JNW5_HUMAN 60S ribosomal protein L24 OS=Homo sapiens OX=9606 GN=RPL24 PE=1 SV=1,C9JXB8_HUMAN 60S ribosomal protein L24 OS=Homo sapiens OX=9606 GN=RPL24 PE=1 SV=1,RL24_HUMAN 60S ribosomal protein L24 OS=Homo sapiens OX=9606 GN=RPL24 PE=1 SV=1	C9JXB8,P83731	3	20	20	20	75.33	3	3	3	3	65	65	0.575221	0.199354	0.250916	0.0869596	2509.16	869.596	153.774	53.2933	17.5315	100	Confident
576	0	Single Protein	P61026	Ras-related protein Rab-10 (RAB10_HUMAN)	P61026	RAB10_HUMAN Ras-related protein Rab-10 OS=Homo sapiens OX=9606 GN=RAB10 PE=1 SV=1		2	17	17	17	85	3	3	1	1	55	52	0.140196	0.249609	0.0611545	0.108881	611.545	1088.81	37.4786	66.728	22.5266	100	Confident
577	0	Related Proteins	A0A075B6E2	40S ribosomal protein S19 (A0A075B6E2_HUMAN)	A0A075B6E2,P39019	A0A075B6E2_HUMAN 40S ribosomal protein S19 OS=Homo sapiens OX=9606 GN=RPS19 PE=1 SV=1,RS19_HUMAN 40S ribosomal protein S19 OS=Homo sapiens OX=9606 GN=RPS19 PE=1 SV=2	P39019	19	28.17	28.17	28.17	78.87	3	3	3	3	45	42	0.75	0.539927	0.327155	0.23552	3271.55	2355.2	200.498	144.339	7.82616	100	Confident
578	0	Related Proteins	A0A140T951	HLA class I histocompatibility antigen, B alpha chain (Fragment) (A0A140T951_HUMAN)	A0A140T951,A0A140T9A9,A0A140T9G0,A0A140T9H3,A0A140T9S9,D5H3J5,D9J307,P01889,Q2L6G2,Q5SS57,S6AU73	A0A140T951_HUMAN HLA class I histocompatibility antigen, B alpha chain (Fragment) OS=Homo sapiens OX=9606 GN=HLA-B PE=1 SV=1,A0A140T9A9_HUMAN HLA class I histocompatibility antigen, B alpha chain (Fragment) OS=Homo sapiens OX=9606 GN=HLA-B PE=1 SV=1,A0A140T9G0_HUMAN HLA class I histocompatibility antigen, B alpha chain (Fragment) OS=Homo sapiens OX=9606 GN=HLA-B PE=1 SV=1,A0A140T9H3_HUMAN HLA cla…	A0A140T9A9,A0A140T9G0,A0A140T9H3,A0A140T9S9,D5H3J5,D9J307,P01889,Q2L6G2,Q5SS57,S6AU73	6	20.75	20.75	20.75	75.93	3	3	1	1	44	39	0.103825	0.333521	0.0452893	0.145484	452.893	1454.84	27.7556	89.1603	26.5212	100	Confident
579	0	Single Protein	P00403	Cytochrome c oxidase subunit 2 (COX2_HUMAN)	P00403	COX2_HUMAN Cytochrome c oxidase subunit 2 OS=Homo sapiens OX=9606 GN=MT-CO2 PE=1 SV=1		MT	16.3	16.3	16.3	28.63	3	3	3	3	44	43	0.661538	0.995262	0.288568	0.43414	2885.68	4341.4	176.849	266.064	25.5482	100	Confident
580	0	Related Proteins	E9PQD7	40S ribosomal protein S2 (E9PQD7_HUMAN)	E9PQD7,H0YEN5,P15880	E9PQD7_HUMAN 40S ribosomal protein S2 OS=Homo sapiens OX=9606 GN=RPS2 PE=1 SV=1,H0YEN5_HUMAN 40S ribosomal protein S2 (Fragment) OS=Homo sapiens OX=9606 GN=RPS2 PE=1 SV=1,RS2_HUMAN 40S ribosomal protein S2 OS=Homo sapiens OX=9606 GN=RPS2 PE=1 SV=2	H0YEN5,P15880	16	14.47	14.47	14.47	83.4	3	3	2	2	43	34	0.173469	0.188502	0.0756686	0.082226	756.686	822.26	46.3736	50.3923	25.1952	100	Confident
581	0	Single Protein	Q01650	Large neutral amino acids transporter small subunit 1 (LAT1_HUMAN)	Q01650	LAT1_HUMAN Large neutral amino acids transporter small subunit 1 OS=Homo sapiens OX=9606 GN=SLC7A5 PE=1 SV=2		16	6.71	6.71	6.71	40.83	3	3	3	3	40	40	0.152672	0.268961	0.0665965	0.117323	665.965	1173.23	40.8138	71.9014	54.9743	100	Confident
582	0	Related Proteins	A0A7I2V4P4	Annexin (A0A7I2V4P4_HUMAN)	A0A7I2V4P4,H0YKL9,H0YKS4,H0YKV8,H0YKX9,H0YKZ7,H0YLV6,H0YM50,H0YMD0,H0YMM1,H0YMT9,H0YMU9,H0YMW4,H0YN42,H0YNB8,P07355	A0A7I2V4P4_HUMAN Annexin OS=Homo sapiens OX=9606 GN=ANXA2 PE=1 SV=1,H0YKL9_HUMAN Annexin (Fragment) OS=Homo sapiens OX=9606 GN=ANXA2 PE=1 SV=1,H0YKS4_HUMAN Annexin (Fragment) OS=Homo sapiens OX=9606 GN=ANXA2 PE=1 SV=1,H0YKV8_HUMAN Annexin A2 (Fragment) OS=Homo sapiens OX=9606 GN=ANXA2 PE=1 SV=1,H0YKX9_HUMAN Annexin (Fragment) OS=Homo sapiens OX=9606 GN=ANXA2 PE=1 SV=1,H0YKZ7_HUMAN Annexin (Fragme…	H0YKL9,H0YKS4,H0YKV8,H0YKX9,H0YKZ7,H0YLV6,H0YM50,H0YMD0,H0YMM1,H0YMT9,H0YMU9,H0YMW4,H0YN42,H0YNB8,P07355	15	9.03	9.03	9.03	88.39	3	3	3	3	36	36	0.262774	0.43845	0.114624	0.191255	1146.24	1912.55	70.2473	117.211	17.1698	100	Confident
583	0	Related Proteins	B4DV51	GTP-binding nuclear protein Ran (B4DV51_HUMAN)	B4DV51,B5MDF5,F5H018,J3KQE5,P62826	B4DV51_HUMAN GTP-binding nuclear protein Ran OS=Homo sapiens OX=9606 GN=RAN PE=1 SV=1,B5MDF5_HUMAN GTP-binding nuclear protein Ran OS=Homo sapiens OX=9606 GN=RAN PE=1 SV=1,F5H018_HUMAN GTP-binding nuclear protein Ran (Fragment) OS=Homo sapiens OX=9606 GN=RAN PE=1 SV=8,J3KQE5_HUMAN GTP-binding nuclear protein Ran (Fragment) OS=Homo sapiens OX=9606 GN=RAN PE=1 SV=1,RAN_HUMAN GTP-binding nuclear pro…	B5MDF5,F5H018,J3KQE5,P62826	12	21.09	21.09	39.06	49.22	3	2	3	2	35	33	0.52381	0.311134	0.228489	0.135719	2284.89	1357.19	140.03	83.1755	14.7216	100	Confident
584	0	Related Proteins	E7END7	Ras-related protein Rab-1A (E7END7_HUMAN)	E7END7,P62820	E7END7_HUMAN Ras-related protein Rab-1A OS=Homo sapiens OX=9606 GN=RAB1A PE=1 SV=1,RAB1A_HUMAN Ras-related protein Rab-1A OS=Homo sapiens OX=9606 GN=RAB1A PE=1 SV=3	P62820	2	25.43	25.43	25.43	88.44	3	3	1	1	33	30	0.0816993	0.389495	0.0356378	0.169901	356.378	1699.01	21.8407	104.124	19.0065	100	Confident
585	0	Single Protein	O14684	Prostaglandin E synthase (PTGES_HUMAN)	O14684	PTGES_HUMAN Prostaglandin E synthase OS=Homo sapiens OX=9606 GN=PTGES PE=1 SV=2		9	23.03	23.03	23.03	66.45	3	3	3	3	33	33	0.326733	0.539927	0.142523	0.23552	1425.23	2355.2	87.3455	144.339	17.091	100	Confident
586	0	Related Proteins	B9ZVP7	60S ribosomal protein L23 (B9ZVP7_HUMAN)	B9ZVP7,C9JD32,J3KT29,P62829	B9ZVP7_HUMAN 60S ribosomal protein L23 OS=Homo sapiens OX=9606 GN=RPL23 PE=1 SV=1,C9JD32_HUMAN 60S ribosomal protein L23 (Fragment) OS=Homo sapiens OX=9606 GN=RPL23 PE=1 SV=1,J3KT29_HUMAN 60S ribosomal protein L23 OS=Homo sapiens OX=9606 GN=RPL23 PE=1 SV=1,RL23_HUMAN 60S ribosomal protein L23 OS=Homo sapiens OX=9606 GN=RPL23 PE=1 SV=1	C9JD32,J3KT29,P62829	17	33.33	33.33	33.33	85.09	3	3	3	3	31	31	0.319588	0.467799	0.139406	0.204057	1394.06	2040.57	85.4354	125.057	12.0917	100	Confident
587	0	Related Proteins	A0A2R8Y738	Ribosomal protein L15 (Fragment) (A0A2R8Y738_HUMAN)	A0A2R8Y738,A0A2R8YEM3,E7EQV9,E7EX53,P61313	A0A2R8Y738_HUMAN Ribosomal protein L15 (Fragment) OS=Homo sapiens OX=9606 GN=RPL15 PE=1 SV=1,A0A2R8YEM3_HUMAN Ribosomal protein L15 (Fragment) OS=Homo sapiens OX=9606 GN=RPL15 PE=1 SV=1,E7EQV9_HUMAN Ribosomal protein L15 (Fragment) OS=Homo sapiens OX=9606 GN=RPL15 PE=1 SV=1,E7EX53_HUMAN Ribosomal protein L15 (Fragment) OS=Homo sapiens OX=9606 GN=RPL15 PE=1 SV=1,RL15_HUMAN 60S ribosomal protein L1…	A0A2R8YEM3,E7EQV9,E7EX53,P61313	3	28.26	28.26	28.26	80.43	3	3	1	1	31	28	0.189189	0.279802	0.0825257	0.122052	825.257	1220.52	50.576	74.7996	16.2978	100	Confident
588	0	Related Proteins	A0A075B7A0	60S ribosomal protein L18 (A0A075B7A0_HUMAN)	A0A075B7A0,F8VYV2,G3V203,H0YHA7,J3QQ67,Q07020	A0A075B7A0_HUMAN 60S ribosomal protein L18 OS=Homo sapiens OX=9606 GN=RPL18 PE=1 SV=1,F8VYV2_HUMAN 60S ribosomal protein L18 OS=Homo sapiens OX=9606 GN=RPL18 PE=1 SV=1,G3V203_HUMAN 60S ribosomal protein L18 OS=Homo sapiens OX=9606 GN=RPL18 PE=1 SV=1,H0YHA7_HUMAN 60S ribosomal protein L18 (Fragment) OS=Homo sapiens OX=9606 GN=RPL18 PE=1 SV=1,J3QQ67_HUMAN 60S ribosomal protein L18 (Fragment) OS=Hom…	F8VYV2,G3V203,H0YHA7,J3QQ67,Q07020	19	25.36	25.36	25.36	78.26	3	3	1	1	31	31	0.194444	0.249609	0.084818	0.108881	848.18	1088.81	51.9809	66.728	16.1882	100	Confident
589	0	Related Proteins	A0A0G2JH50	HLA class I histocompatibility antigen, C alpha chain (A0A0G2JH50_HUMAN)	A0A0G2JH50,A0A0G2JIF0,A0A140T962,A0A140T9B3,A0A140T9J9,A0A140T9M0,A0A140T9U0,A0A140T9W2,A0A1W2PNZ7,A0A1W2PR11,A0A1W2PRX1,A0A1W2PS56,A2BF26,Q53YP1,Q5QT33,Q5RIP0	A0A0G2JH50_HUMAN HLA class I histocompatibility antigen, C alpha chain OS=Homo sapiens OX=9606 GN=HLA-C PE=1 SV=1,A0A0G2JIF0_HUMAN HLA class I histocompatibility antigen, C alpha chain OS=Homo sapiens OX=9606 GN=HLA-C PE=1 SV=1,A0A140T962_HUMAN HLA class I histocompatibility antigen, C alpha chain OS=Homo sapiens OX=9606 GN=HLA-C PE=1 SV=1,A0A140T9B3_HUMAN HLA class I histocompatibility antigen, …	A0A0G2JIF0,A0A140T962,A0A140T9B3,A0A140T9J9,A0A140T9M0,A0A140T9U0,A0A140T9W2,A0A1W2PNZ7,A0A1W2PR11,A0A1W2PRX1,A0A1W2PS56,A2BF26,Q53YP1,Q5QT33,Q5RIP0	6	14.25	7.8	14.25	79.03	3	3	1	1	30	29	0.0623583	0.174269	0.0272011	0.0760172	272.011	760.172	16.6702	46.5872	41.5387	100	Confident
590	0	Related Proteins	F8VQY6	60S acidic ribosomal protein P0 (F8VQY6_HUMAN)	F8VQY6,F8VRK7,F8VS58,F8VU65,F8VWS0,F8VZS0,G3V210,P05388,Q8NHW5	F8VQY6_HUMAN 60S acidic ribosomal protein P0 OS=Homo sapiens OX=9606 GN=RPLP0 PE=1 SV=1,F8VRK7_HUMAN 60S acidic ribosomal protein P0 OS=Homo sapiens OX=9606 GN=RPLP0 PE=1 SV=1,F8VS58_HUMAN 60S acidic ribosomal protein P0 (Fragment) OS=Homo sapiens OX=9606 GN=RPLP0 PE=1 SV=1,F8VU65_HUMAN 60S acidic ribosomal protein P0 (Fragment) OS=Homo sapiens OX=9606 GN=RPLP0 PE=1 SV=1,F8VWS0_HUMAN 60S acidic r…	F8VRK7,F8VS58,F8VU65,F8VWS0,F8VZS0,G3V210,P05388,Q8NHW5	12	23.24	23.24	23.24	85.92	3	3	1	1	30	29	0.22541	0.389495	0.0983254	0.169901	983.254	1699.01	60.2588	104.124	15.8033	100	Confident
591	0	Single Protein	P62857	40S ribosomal protein S28 (RS28_HUMAN)	P62857	RS28_HUMAN 40S ribosomal protein S28 OS=Homo sapiens OX=9606 GN=RPS28 PE=1 SV=1		19	36.23	36.23	36.23	81.16	3	3	3	3	30	30	0.535714	0.637894	0.233682	0.278254	2336.82	2782.54	143.213	170.528	7.8362	100	Confident
592	0	Related Proteins	A0A7I2V5F0	Prohibitin (A0A7I2V5F0_HUMAN)	A0A7I2V5F0,F5GWA7,F5GY37,F5H0C5,J3KPX7,Q99623	A0A7I2V5F0_HUMAN Prohibitin OS=Homo sapiens OX=9606 GN=PHB2 PE=1 SV=1,F5GWA7_HUMAN Prohibitin (Fragment) OS=Homo sapiens OX=9606 GN=PHB2 PE=1 SV=1,F5GY37_HUMAN Prohibitin OS=Homo sapiens OX=9606 GN=PHB2 PE=1 SV=1,F5H0C5_HUMAN Prohibitin OS=Homo sapiens OX=9606 GN=PHB2 PE=1 SV=1,J3KPX7_HUMAN Prohibitin OS=Homo sapiens OX=9606 GN=PHB2 PE=1 SV=3,PHB2_HUMAN Prohibitin-2 OS=Homo sapiens OX=9606 GN=PHB…	F5GWA7,F5GY37,F5H0C5,J3KPX7,Q99623	12	16.89	16.89	16.89	86.3	3	3	1	1	29	27	0.142857	0.249609	0.0623153	0.108881	623.153	1088.81	38.19	66.728	24.4111	100	Confident
593	0	Single Protein	P60981	Destrin (DEST_HUMAN)	P60981	DEST_HUMAN Destrin OS=Homo sapiens OX=9606 GN=DSTN PE=1 SV=3		20	18.18	18.18	18.18	83.64	3	3	3	3	29	29	0.210145	0.279802	0.0916667	0.122052	916.667	1220.52	56.1781	74.7996	18.4935	100	Confident
594	0	Related Proteins	E9PKZ0	60S ribosomal protein L8 (Fragment) (E9PKZ0_HUMAN)	E9PKZ0,G3V1A1,P62917	E9PKZ0_HUMAN 60S ribosomal protein L8 (Fragment) OS=Homo sapiens OX=9606 GN=RPL8 PE=1 SV=1,G3V1A1_HUMAN 60S ribosomal protein L8 OS=Homo sapiens OX=9606 GN=RPL8 PE=1 SV=1,RL8_HUMAN 60S ribosomal protein L8 OS=Homo sapiens OX=9606 GN=RPL8 PE=1 SV=2	G3V1A1,P62917	8	12.2	12.2	12.2	65.85	3	3	2	2	28	25	0.152439	0.178769	0.066495	0.0779801	664.95	779.801	40.7515	47.7902	22.3752	100	Confident
595	0	Related Proteins	A0A0D9SFL3	RNA-binding protein EWS (A0A0D9SFL3_HUMAN)	A0A0D9SFL3,B0QYK0,C9JGE3,Q01844	A0A0D9SFL3_HUMAN RNA-binding protein EWS OS=Homo sapiens OX=9606 GN=EWSR1 PE=1 SV=1,B0QYK0_HUMAN RNA-binding protein EWS OS=Homo sapiens OX=9606 GN=EWSR1 PE=1 SV=1,C9JGE3_HUMAN EWS RNA-binding protein variant 6 OS=Homo sapiens OX=9606 GN=EWSR1 PE=1 SV=2,EWS_HUMAN RNA-binding protein EWS OS=Homo sapiens OX=9606 GN=EWSR1 PE=1 SV=1	B0QYK0,C9JGE3,Q01844	22	8.22	8.22	8.22	39.21	3	3	1	1	26	21	0.0917031	0.158323	0.0400015	0.0690617	400.015	690.617	24.515	42.3246	61.3765	100	Confident
596	0	Related and Unrelated Proteins	B4DV12	Polyubiquitin-B (B4DV12_HUMAN)	B4DV12,F5GXK7,F5GYU3,F5GZ39,F5H265,F5H2Z3,F5H388,F5H6Q2,F5H747,J3QKN0,J3QS39,J3QSA3,J3QTR3,M0R1V7,P0CG47,P0CG48,P62979,P62987,Q5PY61,Q96C32	B4DV12_HUMAN Polyubiquitin-B OS=Homo sapiens OX=9606 GN=UBB PE=1 SV=1,F5GXK7_HUMAN Polyubiquitin-C (Fragment) OS=Homo sapiens OX=9606 GN=UBC PE=1 SV=2,F5GYU3_HUMAN Polyubiquitin-C (Fragment) OS=Homo sapiens OX=9606 GN=UBC PE=1 SV=1,F5GZ39_HUMAN Polyubiquitin-C (Fragment) OS=Homo sapiens OX=9606 GN=UBC PE=1 SV=1,F5H265_HUMAN Polyubiquitin-C (Fragment) OS=Homo sapiens OX=9606 GN=UBC PE=1 SV=1,F5H2Z…	F5GXK7,F5GYU3,F5GZ39,F5H265,F5H2Z3,F5H388,F5H6Q2,F5H747,J3QKN0,J3QS39,J3QSA3,J3QTR3,M0R1V7,P0CG47,P0CG48,P62979,P62987,Q5PY61,Q96C32	17	40.52	40.52	40.52	85.62	3	3	2	2	24	23	0.0877863	0.350314	0.038293	0.152809	382.93	1528.09	23.4679	93.6495	17.2042	100	Confident
597	0	Single Protein	P42677	40S ribosomal protein S27 (RS27_HUMAN)	P42677	RS27_HUMAN 40S ribosomal protein S27 OS=Homo sapiens OX=9606 GN=RPS27 PE=1 SV=3		1	40.48	40.48	40.48	50	3	3	1	1	24	24	0.347826	0.539927	0.151724	0.23552	1517.24	2355.2	92.9844	144.339	9.45484	100	Confident
598	0	Related Proteins	A0A3B3ITT5	60S ribosomal protein L29 (A0A3B3ITT5_HUMAN)	A0A3B3ITT5,P47914	A0A3B3ITT5_HUMAN 60S ribosomal protein L29 OS=Homo sapiens OX=9606 GN=RPL29 PE=1 SV=1,RL29_HUMAN 60S ribosomal protein L29 OS=Homo sapiens OX=9606 GN=RPL29 PE=1 SV=2	P47914	3	19.76	19.76	19.76	74.25	3	3	3	3	23	23	0.185484	0.169989	0.0809094	0.0741504	809.094	741.504	49.5854	45.4432	18.5004	100	Confident
599	0	Single Protein	P61019	Ras-related protein Rab-2A (RAB2A_HUMAN)	P61019	RAB2A_HUMAN Ras-related protein Rab-2A OS=Homo sapiens OX=9606 GN=RAB2A PE=1 SV=1		8	20.28	20.28	20.28	89.15	3	3	1	1	23	19	0.100529	0.333521	0.0438515	0.145484	438.515	1454.84	26.8745	89.1603	23.5308	100	Confident
600	0	Single Protein	P07108	Acyl-CoA-binding protein (ACBP_HUMAN)	P07108	ACBP_HUMAN Acyl-CoA-binding protein OS=Homo sapiens OX=9606 GN=DBI PE=1 SV=2		2	45.98	45.98	45.98	85.06	3	3	1	1	23	23	0.310811	0.637894	0.135578	0.278254	1355.78	2782.54	83.0891	170.528	10.038	100	Confident
601	0	Single Protein	Q8N122	Regulatory-associated protein of mTOR (RPTOR_HUMAN)	Q8N122	RPTOR_HUMAN Regulatory-associated protein of mTOR OS=Homo sapiens OX=9606 GN=RPTOR PE=1 SV=1		17	0.67	0	1.87	63.07	3	1	3	1	23	12	0.0130152	0.0184425	0.00567731	0.00804474	56.7731	80.4474	3.47935	4.93023	148.942	100	Doubtful
602	0	Related Proteins	A0A0B4J2C3	Translationally-controlled tumor protein (A0A0B4J2C3_HUMAN)	A0A0B4J2C3,P13693,Q5W0H4	A0A0B4J2C3_HUMAN Translationally-controlled tumor protein OS=Homo sapiens OX=9606 GN=TPT1 PE=1 SV=1,TCTP_HUMAN Translationally-controlled tumor protein OS=Homo sapiens OX=9606 GN=TPT1 PE=1 SV=1,Q5W0H4_HUMAN Translationally-controlled tumor protein OS=Homo sapiens OX=9606 GN=TPT1 PE=1 SV=1	P13693,Q5W0H4	13	18.78	18.78	18.78	65.99	3	3	1	1	22	19	0.146154	0.368875	0.0637533	0.160906	637.533	1609.06	39.0713	98.6113	22.5591	100	Confident
603	0	Related Proteins	C9JDM3	Ran-specific GTPase-activating protein (Fragment) (C9JDM3_HUMAN)	C9JDM3,C9JJ34,F6WQW2,P43487	C9JDM3_HUMAN Ran-specific GTPase-activating protein (Fragment) OS=Homo sapiens OX=9606 GN=RANBP1 PE=1 SV=8,C9JJ34_HUMAN Ran-specific GTPase-activating protein (Fragment) OS=Homo sapiens OX=9606 GN=RANBP1 PE=1 SV=1,F6WQW2_HUMAN Ran-specific GTPase-activating protein OS=Homo sapiens OX=9606 GN=RANBP1 PE=1 SV=1,RANG_HUMAN Ran-specific GTPase-activating protein OS=Homo sapiens OX=9606 GN=RANBP1 PE=1 …	C9JJ34,F6WQW2,P43487	22	14.55	14.55	14.55	60	3	3	1	1	22	17	0.136364	0.249609	0.0594828	0.108881	594.828	1088.81	36.4541	66.728	18.8048	100	Confident
604	0	Related Proteins	A0A075B7D9	TATA-binding protein-associated factor 2N (A0A075B7D9_HUMAN)	A0A075B7D9,Q92804	A0A075B7D9_HUMAN TATA-binding protein-associated factor 2N OS=Homo sapiens OX=9606 GN=TAF15 PE=1 SV=1,RBP56_HUMAN TATA-binding protein-associated factor 2N OS=Homo sapiens OX=9606 GN=TAF15 PE=1 SV=1	Q92804	17	10.91	10.91	10.91	52.78	3	3	1	1	22	19	0.0675105	0.16203	0.0294486	0.0706787	294.486	706.787	18.0476	43.3155	48.8094	100	Confident
605	0	Related Proteins	F8VUA6	60S ribosomal protein L18 (Fragment) (F8VUA6_HUMAN)	F8VUA6,F8VYV2,H0YHA7,J3QQ67,Q07020	F8VUA6_HUMAN 60S ribosomal protein L18 (Fragment) OS=Homo sapiens OX=9606 GN=RPL18 PE=1 SV=1,F8VYV2_HUMAN 60S ribosomal protein L18 OS=Homo sapiens OX=9606 GN=RPL18 PE=1 SV=1,H0YHA7_HUMAN 60S ribosomal protein L18 (Fragment) OS=Homo sapiens OX=9606 GN=RPL18 PE=1 SV=1,J3QQ67_HUMAN 60S ribosomal protein L18 (Fragment) OS=Homo sapiens OX=9606 GN=RPL18 PE=1 SV=1,RL18_HUMAN 60S ribosomal protein L18 O…	F8VYV2,H0YHA7,J3QQ67,Q07020	19	28.46	28.46	28.46	76.92	3	3	1	1	22	22	0.12	0.249609	0.0523448	0.108881	523.448	1088.81	32.0796	66.728	14.5201	100	Confident
606	0	Related Proteins	F8VPE8	60S acidic ribosomal protein P0 (Fragment) (F8VPE8_HUMAN)	F8VPE8,F8VQY6,F8VRK7,F8VU65,F8VW21,F8VWS0,G3V210,P05388,Q8NHW5	F8VPE8_HUMAN 60S acidic ribosomal protein P0 (Fragment) OS=Homo sapiens OX=9606 GN=RPLP0 PE=1 SV=1,F8VQY6_HUMAN 60S acidic ribosomal protein P0 OS=Homo sapiens OX=9606 GN=RPLP0 PE=1 SV=1,F8VRK7_HUMAN 60S acidic ribosomal protein P0 OS=Homo sapiens OX=9606 GN=RPLP0 PE=1 SV=1,F8VU65_HUMAN 60S acidic ribosomal protein P0 (Fragment) OS=Homo sapiens OX=9606 GN=RPLP0 PE=1 SV=1,F8VW21_HUMAN 60S acidic r…	F8VQY6,F8VRK7,F8VU65,F8VW21,F8VWS0,G3V210,P05388,Q8NHW5	12	40.52	40.52	40.52	86.93	3	3	1	1	21	20	0.139098	0.389495	0.0606754	0.169901	606.754	1699.01	37.185	104.124	16.6698	100	Confident
607	0	Single Protein	P14854	Cytochrome c oxidase subunit 6B1 (CX6B1_HUMAN)	P14854	CX6B1_HUMAN Cytochrome c oxidase subunit 6B1 OS=Homo sapiens OX=9606 GN=COX6B1 PE=1 SV=2		19	26.74	26.74	58.14	87.21	3	2	2	1	21	20	0.253333	0.467799	0.110506	0.204057	1105.06	2040.57	67.7236	125.057	10.1857	100	Confident
608	0	Single Protein	Q01081	Splicing factor U2AF 35 kDa subunit (U2AF1_HUMAN)	Q01081	U2AF1_HUMAN Splicing factor U2AF 35 kDa subunit OS=Homo sapiens OX=9606 GN=U2AF1 PE=1 SV=3		21	12.92	12.92	16.67	81.67	3	2	2	2	21	17	0.0867347	0.107757	0.0378343	0.0470043	378.343	470.043	23.1868	28.8067	27.8545	100	Confident
609	0	Related and Unrelated Proteins	P61204	ADP-ribosylation factor 3 (ARF3_HUMAN)	F5H423,P61204,P84077	F5H423_HUMAN Uncharacterized protein OS=Homo sapiens OX=9606 PE=3 SV=1,ARF3_HUMAN ADP-ribosylation factor 3 OS=Homo sapiens OX=9606 GN=ARF3 PE=1 SV=2,ARF1_HUMAN ADP-ribosylation factor 1 OS=Homo sapiens OX=9606 GN=ARF1 PE=1 SV=2	F5H423,P84077	12	15.47	15.47	19.89	74.03	3	2	2	2	21	15	0.09375	0.232847	0.0408944	0.101569	408.944	1015.69	25.0622	62.2469	20.5877	100	Confident
610	0	Related Proteins	F6VDH7	Hsc70-interacting protein (Fragment) (F6VDH7_HUMAN)	F6VDH7,H7C3I1,P50502,Q3KNR6,Q8IZP2	F6VDH7_HUMAN Hsc70-interacting protein (Fragment) OS=Homo sapiens OX=9606 GN=ST13 PE=1 SV=1,H7C3I1_HUMAN Hsc70-interacting protein (Fragment) OS=Homo sapiens OX=9606 GN=ST13 PE=1 SV=1,F10A1_HUMAN Hsc70-interacting protein OS=Homo sapiens OX=9606 GN=ST13 PE=1 SV=2,Q3KNR6_HUMAN Hsc70-interacting protein OS=Homo sapiens OX=9606 GN=ST13 PE=1 SV=1,ST134_HUMAN Putative protein FAM10A4 OS=Homo sapiens O…	H7C3I1,P50502,Q3KNR6,Q8IZP2	22	22.84	22.84	22.84	67.28	3	3	1	1	20	19	0.119266	0.350314	0.0520247	0.152809	520.247	1528.09	31.8834	93.6495	18.074	100	Confident
611	0	Single Protein	P30049	ATP synthase subunit delta, mitochondrial (ATPD_HUMAN)	P30049	ATPD_HUMAN ATP synthase subunit delta, mitochondrial OS=Homo sapiens OX=9606 GN=ATP5F1D PE=1 SV=2		19	13.69	13.69	17.26	29.17	3	2	3	2	20	17	0.346939	0.467799	0.151337	0.204057	1513.37	2040.57	92.7472	125.057	17.4792	100	Confident
612	0	Related Proteins	H0YK49	Electron transfer flavoprotein subunit alpha (H0YK49_HUMAN)	H0YK49,H0YL12,H0YNX6,P13804	H0YK49_HUMAN Electron transfer flavoprotein subunit alpha OS=Homo sapiens OX=9606 GN=ETFA PE=1 SV=1,H0YL12_HUMAN Electron transfer flavoprotein subunit alpha, mitochondrial (Fragment) OS=Homo sapiens OX=9606 GN=ETFA PE=1 SV=8,H0YNX6_HUMAN Electron transfer flavoprotein subunit alpha, mitochondrial (Fragment) OS=Homo sapiens OX=9606 GN=ETFA PE=1 SV=1,ETFA_HUMAN Electron transfer flavoprotein subun…	H0YL12,H0YNX6,P13804	15	20.09	20.09	20.09	88.65	3	3	1	1	19	19	0.0689655	0.29155	0.0300832	0.127176	300.832	1271.76	18.4366	77.94	24.1448	100	Confident
613	0	Single Protein	P11279	Lysosome-associated membrane glycoprotein 1 (LAMP1_HUMAN)	P11279	LAMP1_HUMAN Lysosome-associated membrane glycoprotein 1 OS=Homo sapiens OX=9606 GN=LAMP1 PE=1 SV=3		13	4.8	4.8	8.87	65.47	3	2	3	2	19	17	0.0622711	0.136464	0.0271631	0.0595264	271.631	595.264	16.6469	36.4808	44.8538	100	Confident
614	0	Related Proteins	C9JUG7	F-actin-capping protein subunit alpha (C9JUG7_HUMAN)	C9JUG7,F8W9N7,P47755	C9JUG7_HUMAN F-actin-capping protein subunit alpha OS=Homo sapiens OX=9606 GN=CAPZA2 PE=1 SV=1,F8W9N7_HUMAN F-actin-capping protein subunit alpha OS=Homo sapiens OX=9606 GN=CAPZA2 PE=1 SV=1,CAZA2_HUMAN F-actin-capping protein subunit alpha-2 OS=Homo sapiens OX=9606 GN=CAPZA2 PE=1 SV=3	F8W9N7,P47755	7	28.77	28.77	28.77	89.73	3	3	1	1	17	17	0.0839695	0.539927	0.0366281	0.23552	366.281	2355.2	22.4476	144.339	16.6883	100	Confident
615	0	Related Proteins	A0A087WX29	TAR DNA-binding protein 43 (Fragment) (A0A087WX29_HUMAN)	A0A087WX29,Q13148	A0A087WX29_HUMAN TAR DNA-binding protein 43 (Fragment) OS=Homo sapiens OX=9606 GN=TARDBP PE=1 SV=1,TADBP_HUMAN TAR DNA-binding protein 43 OS=Homo sapiens OX=9606 GN=TARDBP PE=1 SV=1	Q13148	1	22.22	22.22	22.22	72.84	3	3	1	1	17	16	0.0903955	0.240938	0.0394311	0.105099	394.311	1050.99	24.1654	64.4099	26.7264	100	Confident
616	0	Single Protein	P31942	Heterogeneous nuclear ribonucleoprotein H3 (HNRH3_HUMAN)	P31942	HNRH3_HUMAN Heterogeneous nuclear ribonucleoprotein H3 OS=Homo sapiens OX=9606 GN=HNRNPH3 PE=1 SV=2		10	14.45	14.45	14.45	81.5	3	3	3	3	17	17	0.0602837	0.218188	0.0262962	0.0951751	262.962	951.751	16.1156	58.3282	36.9031	100	Confident
617	0	Single Protein	Q9H444	Charged multivesicular body protein 4b (CHM4B_HUMAN)	Q9H444	CHM4B_HUMAN Charged multivesicular body protein 4b OS=Homo sapiens OX=9606 GN=CHMP4B PE=1 SV=1		20	10.71	10.71	15.63	52.68	3	2	3	2	17	17	0.111111	0.160155	0.0484674	0.0698609	484.674	698.609	29.7033	42.8143	24.9346	100	Confident
618	0	Single Protein	P56134	ATP synthase subunit f, mitochondrial (ATPK_HUMAN)	P56134	ATPK_HUMAN ATP synthase subunit f, mitochondrial OS=Homo sapiens OX=9606 GN=ATP5MF PE=1 SV=3		7	39.36	39.36	39.36	84.04	3	3	1	1	17	16	0.202532	0.539927	0.0883457	0.23552	883.457	2355.2	54.1428	144.339	10.9107	100	Confident
619	0	Single Protein	Q9H9B4	Sideroflexin-1 (SFXN1_HUMAN)	Q9H9B4	SFXN1_HUMAN Sideroflexin-1 OS=Homo sapiens OX=9606 GN=SFXN1 PE=1 SV=4		5	11.18	11.18	11.18	71.12	3	3	1	1	15	14	0.0611354	0.249609	0.0266677	0.108881	266.677	1088.81	16.3433	66.728	35.5963	100	Confident
620	0	Single Protein	Q15843	NEDD8 (NEDD8_HUMAN)	Q15843	NEDD8_HUMAN NEDD8 OS=Homo sapiens OX=9606 GN=NEDD8 PE=1 SV=1		14	33.33	33.33	50.62	82.72	3	2	3	2	15	14	0.208955	0.359356	0.0911477	0.156754	911.477	1567.54	55.86	96.0668	9.06595	100	Confident
621	0	Related Proteins	H7C3I1	Hsc70-interacting protein (Fragment) (H7C3I1_HUMAN)	H7C3I1,P50502,Q8NFI4	H7C3I1_HUMAN Hsc70-interacting protein (Fragment) OS=Homo sapiens OX=9606 GN=ST13 PE=1 SV=1,F10A1_HUMAN Hsc70-interacting protein OS=Homo sapiens OX=9606 GN=ST13 PE=1 SV=2,F10A5_HUMAN Putative protein FAM10A5 OS=Homo sapiens OX=9606 GN=ST13P5 PE=5 SV=1	P50502,Q8NFI4	22	23.97	23.97	23.97	68.49	3	3	1	1	15	14	0.0625	0.43845	0.0272629	0.191255	272.629	1912.55	16.7081	117.211	16.3191	100	Confident
622	0	Related Proteins	A0A2R8Y5V9	Tropomyosin alpha-4 chain (A0A2R8Y5V9_HUMAN)	A0A2R8Y5V9,A0A2R8YGX3,A0A590UJB9,A0A590UK79,P67936	A0A2R8Y5V9_HUMAN Tropomyosin alpha-4 chain OS=Homo sapiens OX=9606 GN=TPM4 PE=1 SV=1,A0A2R8YGX3_HUMAN Tropomyosin alpha-4 chain OS=Homo sapiens OX=9606 GN=TPM4 PE=1 SV=1,A0A590UJB9_HUMAN Tropomyosin alpha-4 chain OS=Homo sapiens OX=9606 GN=TPM4 PE=1 SV=1,A0A590UK79_HUMAN Tropomyosin alpha-4 chain OS=Homo sapiens OX=9606 GN=TPM4 PE=1 SV=1,TPM4_HUMAN Tropomyosin alpha-4 chain OS=Homo sapiens OX=960…	A0A2R8YGX3,A0A590UJB9,A0A590UK79,P67936	19	8.47	8.47	8.47	82.26	3	3	3	3	14	14	0.0686275	0.165914	0.0299358	0.072373	299.358	723.73	18.3462	44.3539	28.5915	100	Confident
623	0	Single Protein	P05204	Non-histone chromosomal protein HMG-17 (HMGN2_HUMAN)	P05204	HMGN2_HUMAN Non-histone chromosomal protein HMG-17 OS=Homo sapiens OX=9606 GN=HMGN2 PE=1 SV=3		1	45.56	45.56	45.56	75.56	3	2	3	2	14	12	0.176471	0.221677	0.0769777	0.0966972	769.777	966.972	47.1759	59.261	9.38706	100	Confident
624	0	Related Proteins	A0A804HIV7	Emerin (A0A804HIV7_HUMAN)	A0A804HIV7,P50402,Q5HY57	A0A804HIV7_HUMAN Emerin OS=Homo sapiens OX=9606 GN=EMD PE=1 SV=1,EMD_HUMAN Emerin OS=Homo sapiens OX=9606 GN=EMD PE=1 SV=1,Q5HY57_HUMAN Emerin OS=Homo sapiens OX=9606 GN=EMD PE=1 SV=1	P50402,Q5HY57	X	13.49	13.49	27.44	58.14	3	2	3	2	13	11	0.0714286	0.245197	0.0311576	0.106957	311.576	1069.57	19.095	65.5486	24.3676	100	Confident
625	0	Related Proteins	Q5QPL9	RNA-binding protein Raly (Fragment) (Q5QPL9_HUMAN)	Q5QPL9,Q5QPM0,Q9UKM9	Q5QPL9_HUMAN RNA-binding protein Raly (Fragment) OS=Homo sapiens OX=9606 GN=RALY PE=1 SV=1,Q5QPM0_HUMAN RNA-binding protein Raly (Fragment) OS=Homo sapiens OX=9606 GN=RALY PE=1 SV=8,RALY_HUMAN RNA-binding protein Raly OS=Homo sapiens OX=9606 GN=RALY PE=1 SV=1	Q5QPM0,Q9UKM9	20	12.24	12.24	12.24	72.57	3	3	1	1	13	12	0.039801	0.205261	0.0173615	0.0895363	173.615	895.363	10.64	54.8724	24.6503	100	Confident
626	0	Related Proteins	K7EJ78	40S ribosomal protein S15 (K7EJ78_HUMAN)	K7EJ78,K7ELC2,K7EQJ5,P62841	K7EJ78_HUMAN 40S ribosomal protein S15 OS=Homo sapiens OX=9606 GN=RPS15 PE=1 SV=2,K7ELC2_HUMAN 40S ribosomal protein S15 OS=Homo sapiens OX=9606 GN=RPS15 PE=1 SV=1,K7EQJ5_HUMAN 40S ribosomal protein S15 OS=Homo sapiens OX=9606 GN=RPS15 PE=1 SV=2,RS15_HUMAN 40S ribosomal protein S15 OS=Homo sapiens OX=9606 GN=RPS15 PE=1 SV=2	K7ELC2,K7EQJ5,P62841	19	41.09	41.09	41.09	80.62	3	3	1	1	13	11	0.105769	0.304321	0.0461373	0.132747	461.373	1327.47	28.2753	81.3543	14.7499	100	Confident
627	0	Related Proteins	B7Z4C8	60S ribosomal protein L31 (B7Z4C8_HUMAN)	B7Z4C8,B7Z4E3,C9JU56,H7C2W9,P62899	B7Z4C8_HUMAN 60S ribosomal protein L31 OS=Homo sapiens OX=9606 GN=RPL31 PE=1 SV=1,B7Z4E3_HUMAN 60S ribosomal protein L31 OS=Homo sapiens OX=9606 GN=RPL31 PE=1 SV=1,C9JU56_HUMAN 60S ribosomal protein L31 (Fragment) OS=Homo sapiens OX=9606 GN=RPL31 PE=1 SV=1,H7C2W9_HUMAN 60S ribosomal protein L31 (Fragment) OS=Homo sapiens OX=9606 GN=RPL31 PE=1 SV=1,RL31_HUMAN 60S ribosomal protein L31 OS=Homo sapi…	B7Z4E3,C9JU56,H7C2W9,P62899	2	25.38	25.38	25.38	76.15	3	3	2	2	13	13	0.131313	0.240938	0.0572797	0.105099	572.797	1050.99	35.104	64.4099	15.1092	100	Confident
628	0	Related Proteins	A0A494C028	Protein DEK (A0A494C028_HUMAN)	A0A494C028,A0A494C198,B4DFG0,H0Y993,P35659	A0A494C028_HUMAN Protein DEK OS=Homo sapiens OX=9606 GN=DEK PE=1 SV=1,A0A494C198_HUMAN Protein DEK OS=Homo sapiens OX=9606 GN=DEK PE=1 SV=1,B4DFG0_HUMAN Protein DEK OS=Homo sapiens OX=9606 GN=DEK PE=1 SV=1,H0Y993_HUMAN DEK oncogene (DNA binding), isoform CRA_b OS=Homo sapiens OX=9606 GN=DEK PE=1 SV=2,DEK_HUMAN Protein DEK OS=Homo sapiens OX=9606 GN=DEK PE=1 SV=1	A0A494C198,B4DFG0,H0Y993,P35659	6	6.84	6.84	11.05	79.74	3	2	3	2	13	9	0.029703	0.0608184	0.0129566	0.0265294	129.566	265.294	7.9405	16.2586	43.2302	100	Confident
629	0	Related Proteins	H7C3P7	Small monomeric GTPase (Fragment) (H7C3P7_HUMAN)	H7C3P7,P11233	H7C3P7_HUMAN Small monomeric GTPase (Fragment) OS=Homo sapiens OX=9606 GN=RALA PE=1 SV=1,RALA_HUMAN Ras-related protein Ral-A OS=Homo sapiens OX=9606 GN=RALA PE=1 SV=1	P11233	7	24.39	24.39	24.39	87.8	3	3	2	2	12	9	0.0486111	0.389495	0.0212045	0.169901	212.045	1699.01	12.9952	104.124	18.359	100	Confident
630	0	Related Proteins	B7Z2R2	Complex III subunit VII (B7Z2R2_HUMAN)	B7Z2R2,P14927	B7Z2R2_HUMAN Complex III subunit VII OS=Homo sapiens OX=9606 GN=UQCRB PE=1 SV=1,QCR7_HUMAN Cytochrome b-c1 complex subunit 7 OS=Homo sapiens OX=9606 GN=UQCRB PE=1 SV=2	P14927	8	24.84	24.84	24.84	85.71	3	3	2	2	12	12	0.0869565	0.333521	0.037931	0.145484	379.31	1454.84	23.2461	89.1603	18.7257	100	Confident
631	0	Single Protein	P63173	60S ribosomal protein L38 (RL38_HUMAN)	P63173	RL38_HUMAN 60S ribosomal protein L38 OS=Homo sapiens OX=9606 GN=RPL38 PE=1 SV=2		17	32.86	32.86	50	71.43	3	2	1	1	12	9	0.16	0.245197	0.0697931	0.106957	697.931	1069.57	42.7728	65.5486	8.21273	100	Confident
632	0	Related Proteins	P29034	Protein S100-A2 (S10A2_HUMAN)	P29034,R4GN49	S10A2_HUMAN Protein S100-A2 OS=Homo sapiens OX=9606 GN=S100A2 PE=1 SV=3,R4GN49_HUMAN Protein S100-A2 OS=Homo sapiens OX=9606 GN=S100A2 PE=1 SV=1	R4GN49	1	17.35	17.35	17.35	50	3	3	3	3	12	11	0.22449	0.995262	0.097924	0.43414	979.24	4341.4	60.0129	266.064	11.1094	100	Confident
633	0	Related Proteins	M0QZG7	U1 small nuclear ribonucleoprotein A (Fragment) (M0QZG7_HUMAN)	M0QZG7,M0R221,M0R2B8,P09012	M0QZG7_HUMAN U1 small nuclear ribonucleoprotein A (Fragment) OS=Homo sapiens OX=9606 GN=SNRPA PE=1 SV=1,M0R221_HUMAN U1 small nuclear ribonucleoprotein A (Fragment) OS=Homo sapiens OX=9606 GN=SNRPA PE=1 SV=1,M0R2B8_HUMAN U1 small nuclear ribonucleoprotein A (Fragment) OS=Homo sapiens OX=9606 GN=SNRPA PE=1 SV=1,SNRPA_HUMAN U1 small nuclear ribonucleoprotein A OS=Homo sapiens OX=9606 GN=SNRPA PE=1 …	M0R221,M0R2B8,P09012	19	16.85	16.85	16.85	30.98	3	3	1	1	12	10	0.0941176	0.467799	0.0410548	0.204057	410.548	2040.57	25.1605	125.057	20.1232	100	Confident
634	0	Related Proteins	A0A2R8Y484	Integrin-associated protein (Fragment) (A0A2R8Y484_HUMAN)	A0A2R8Y484,Q08722	A0A2R8Y484_HUMAN Integrin-associated protein (Fragment) OS=Homo sapiens OX=9606 GN=CD47 PE=1 SV=1,CD47_HUMAN Leukocyte surface antigen CD47 OS=Homo sapiens OX=9606 GN=CD47 PE=1 SV=1	Q08722	3	10.93	10.93	15.3	58.47	3	2	2	2	12	10	0.0735294	0.29155	0.032074	0.127176	320.74	1271.76	19.6566	77.94	20.3008	100	Confident
635	0	Related Proteins	A0A087WYT3	Prostaglandin E synthase 3 (A0A087WYT3_HUMAN)	A0A087WYT3,Q15185	A0A087WYT3_HUMAN Prostaglandin E synthase 3 OS=Homo sapiens OX=9606 GN=PTGES3 PE=1 SV=1,TEBP_HUMAN Prostaglandin E synthase 3 OS=Homo sapiens OX=9606 GN=PTGES3 PE=1 SV=1	Q15185	12	24.39	24.39	24.39	67.68	3	3	2	2	12	12	0.108108	0.368875	0.0471575	0.160906	471.575	1609.06	28.9006	98.6113	19.1427	100	Confident
636	0	Single Protein	P28482	Mitogen-activated protein kinase 1 (MK01_HUMAN)	P28482	MK01_HUMAN Mitogen-activated protein kinase 1 OS=Homo sapiens OX=9606 GN=MAPK1 PE=1 SV=3		22	9.17	9.17	16.94	73.61	3	2	3	2	11	8	0.025	0.118872	0.0109052	0.0518529	109.052	518.529	6.68325	31.7781	41.3632	100	Confident
637	0	Related Proteins	M0R389	Platelet-activating factor acetylhydrolase IB subunit alpha1 (Fragment) (M0R389_HUMAN)	M0R389,Q15102	M0R389_HUMAN Platelet-activating factor acetylhydrolase IB subunit alpha1 (Fragment) OS=Homo sapiens OX=9606 GN=PAFAH1B3 PE=1 SV=8,PA1B3_HUMAN Platelet-activating factor acetylhydrolase IB subunit alpha1 OS=Homo sapiens OX=9606 GN=PAFAH1B3 PE=1 SV=1	Q15102	19	10.98	10.98	17.07	90.85	3	2	3	2	11	5	0.033557	0.333521	0.0146378	0.145484	146.378	1454.84	8.97081	89.1603	18.3445	100	Confident
638	0	Related Proteins	H0YKF0	Electron transfer flavoprotein subunit alpha, mitochondrial (Fragment) (H0YKF0_HUMAN)	H0YKF0,H0YL12,H0YLU7,P13804	H0YKF0_HUMAN Electron transfer flavoprotein subunit alpha, mitochondrial (Fragment) OS=Homo sapiens OX=9606 GN=ETFA PE=1 SV=1,H0YL12_HUMAN Electron transfer flavoprotein subunit alpha, mitochondrial (Fragment) OS=Homo sapiens OX=9606 GN=ETFA PE=1 SV=8,H0YLU7_HUMAN Electron transfer flavoprotein subunit alpha, mitochondrial (Fragment) OS=Homo sapiens OX=9606 GN=ETFA PE=1 SV=1,ETFA_HUMAN Electron t…	H0YL12,H0YLU7,P13804	15	13.49	13.49	13.49	80.28	3	3	1	1	11	11	0.023166	0.249609	0.0101052	0.108881	101.052	1088.81	6.19298	66.728	30.2019	100	Confident
639	0	Related Proteins	P05187	Alkaline phosphatase, placental type (PPB1_HUMAN)	P05187,P10696	PPB1_HUMAN Alkaline phosphatase, placental type OS=Homo sapiens OX=9606 GN=ALPP PE=1 SV=2,PPBN_HUMAN Alkaline phosphatase, germ cell type OS=Homo sapiens OX=9606 GN=ALPG PE=1 SV=4	P10696	2	10.65	10.65	10.65	76.45	3	3	2	2	11	10	0.0205479	0.145048	0.00896316	0.0632708	89.6316	632.708	5.49308	38.7756	57.9173	100	Confident
640	0	Related Proteins	E9PKH6	Complex I-23kD (Fragment) (E9PKH6_HUMAN)	E9PKH6,E9PPW7,O00217	E9PKH6_HUMAN Complex I-23kD (Fragment) OS=Homo sapiens OX=9606 GN=NDUFS8 PE=1 SV=1,E9PPW7_HUMAN Complex I-23kD (Fragment) OS=Homo sapiens OX=9606 GN=NDUFS8 PE=1 SV=1,NDUS8_HUMAN NADH dehydrogenase [ubiquinone] iron-sulfur protein 8, mitochondrial OS=Homo sapiens OX=9606 GN=NDUFS8 PE=1 SV=1	E9PPW7,O00217	11	21.74	21.74	29.71	86.23	3	2	1	1	10	7	0.0588235	0.258925	0.0256592	0.112945	256.592	1129.45	15.7253	69.2186	15.8817	100	Confident
641	0	Related Proteins	M0R117	60S ribosomal protein L18a (M0R117_HUMAN)	M0R117,Q02543	M0R117_HUMAN 60S ribosomal protein L18a OS=Homo sapiens OX=9606 GN=RPL18A PE=1 SV=1,RL18A_HUMAN 60S ribosomal protein L18a OS=Homo sapiens OX=9606 GN=RPL18A PE=1 SV=2	Q02543	19	20.13	20.13	20.13	81.17	3	3	1	1	10	9	0.072	0.258925	0.0314069	0.112945	314.069	1129.45	19.2478	69.2186	18.0673	100	Confident
642	0	Single Protein	P61970	Nuclear transport factor 2 (NTF2_HUMAN)	P61970	NTF2_HUMAN Nuclear transport factor 2 OS=Homo sapiens OX=9606 GN=NUTF2 PE=1 SV=1		16	29.92	29.92	29.92	74.02	3	3	1	1	10	9	0.075	1.37137	0.0327155	0.598203	327.155	5982.03	20.0498	366.61	14.469	100	Confident
643	0	Single Protein	Q9Y2X3	Nucleolar protein 58 (NOP58_HUMAN)	Q9Y2X3	NOP58_HUMAN Nucleolar protein 58 OS=Homo sapiens OX=9606 GN=NOP58 PE=1 SV=1		2	5.1	5.1	7.56	75.8	3	2	2	1	10	8	0.0199501	0.048621	0.00870238	0.0212088	87.0238	212.088	5.33327	12.9979	59.5405	100	Confident
644	0	Single Protein	P50991	T-complex protein 1 subunit delta (TCPD_HUMAN)	P50991	TCPD_HUMAN T-complex protein 1 subunit delta OS=Homo sapiens OX=9606 GN=CCT4 PE=1 SV=4		2	6.68	6.68	6.68	71.8	3	3	3	3	10	10	0.0225225	0.115884	0.00982448	0.0505494	98.2448	505.494	6.02095	30.9793	57.8878	100	Confident
645	0	Single Protein	P27144	Adenylate kinase 4, mitochondrial (KAD4_HUMAN)	P27144	KAD4_HUMAN Adenylate kinase 4, mitochondrial OS=Homo sapiens OX=9606 GN=AK4 PE=1 SV=1		1	12.56	12.56	17.49	72.65	3	2	2	1	10	8	0.0432099	0.185971	0.0188485	0.0811219	188.485	811.219	11.5513	49.7157	25.2522	100	Confident
646	0	Single Protein	Q6NUK1	Calcium-binding mitochondrial carrier protein SCaMC-1 (SCMC1_HUMAN)	Q6NUK1	SCMC1_HUMAN Calcium-binding mitochondrial carrier protein SCaMC-1 OS=Homo sapiens OX=9606 GN=SLC25A24 PE=1 SV=2		1	8.6	6.71	8.6	73.38	3	3	3	3	10	9	0.0257143	0.133824	0.0112168	0.0583747	112.168	583.747	6.8742	35.7751	53.3203	100	Confident
647	0	Single Protein	Q96AG4	Leucine-rich repeat-containing protein 59 (LRC59_HUMAN)	Q96AG4	LRC59_HUMAN Leucine-rich repeat-containing protein 59 OS=Homo sapiens OX=9606 GN=LRRC59 PE=1 SV=1		17	8.79	8.79	12.05	81.43	3	2	3	2	10	8	0.032	0.0826367	0.0139586	0.0360467	139.586	360.467	8.55456	22.0913	34.9089	100	Confident
648	0	Single Protein	P04179	Superoxide dismutase [Mn], mitochondrial (SODM_HUMAN)	P04179	SODM_HUMAN Superoxide dismutase [Mn], mitochondrial OS=Homo sapiens OX=9606 GN=SOD2 PE=1 SV=3		6	9.91	9.91	19.37	62.16	3	2	3	2	10	9	0.0545455	0.245197	0.0237931	0.106957	237.931	1069.57	14.5816	65.5486	24.7346	100	Confident
649	0	Related Proteins	H0YKU1	Tropomodulin-3 (Fragment) (H0YKU1_HUMAN)	H0YKU1,H0YNJ8,Q9NYL9	H0YKU1_HUMAN Tropomodulin-3 (Fragment) OS=Homo sapiens OX=9606 GN=TMOD3 PE=1 SV=1,H0YNJ8_HUMAN Tropomodulin-3 OS=Homo sapiens OX=9606 GN=TMOD3 PE=1 SV=1,TMOD3_HUMAN Tropomodulin-3 OS=Homo sapiens OX=9606 GN=TMOD3 PE=1 SV=1	H0YNJ8,Q9NYL9	15	21.93	21.93	21.93	86.1	3	3	3	3	9	8	0.0496894	0.29155	0.0216749	0.127176	216.749	1271.76	13.2835	77.94	20.888	100	Confident
650	0	Related Proteins	G3V4C6	RNA transcription, translation and transport factor protein (G3V4C6_HUMAN)	G3V4C6,H0YJB9,Q9Y224	G3V4C6_HUMAN RNA transcription, translation and transport factor protein OS=Homo sapiens OX=9606 GN=RTRAF PE=1 SV=1,H0YJB9_HUMAN RNA transcription, translation and transport factor protein (Fragment) OS=Homo sapiens OX=9606 GN=RTRAF PE=1 SV=1,RTRAF_HUMAN RNA transcription, translation and transport factor protein OS=Homo sapiens OX=9606 GN=RTRAF PE=1 SV=1	H0YJB9,Q9Y224	14	15.54	15.54	28.5	84.97	3	2	3	2	9	8	0.0487805	0.165914	0.0212784	0.072373	212.784	723.73	13.0405	44.3539	22.6885	100	Confident
651	0	Single Protein	P32926	Desmoglein-3 (DSG3_HUMAN)	P32926	DSG3_HUMAN Desmoglein-3 OS=Homo sapiens OX=9606 GN=DSG3 PE=1 SV=2		18	3.4	3.4	4.6	58.36	3	2	3	2	9	6	0.00980392	0.0585012	0.00427654	0.0255186	42.7654	255.186	2.62088	15.6391	107.465	100	Confident
652	0	Related Proteins	E9PBS1	Multifunctional protein ADE2 (Fragment) (E9PBS1_HUMAN)	E9PBS1,P22234	E9PBS1_HUMAN Multifunctional protein ADE2 (Fragment) OS=Homo sapiens OX=9606 GN=PAICS PE=1 SV=1,PUR6_HUMAN Multifunctional protein ADE2 OS=Homo sapiens OX=9606 GN=PAICS PE=1 SV=3	P22234	4	8.96	8.96	8.96	65.38	3	3	2	2	9	9	0.0285235	0.154782	0.0124421	0.067517	124.421	675.17	7.62519	41.3779	45.6224	100	Confident
653	0	Related Proteins	H0Y586	Proteasome subunit alpha type-7 (Fragment) (H0Y586_HUMAN)	H0Y586,O14818	H0Y586_HUMAN Proteasome subunit alpha type-7 (Fragment) OS=Homo sapiens OX=9606 GN=PSMA7 PE=1 SV=1,PSA7_HUMAN Proteasome subunit alpha type-7 OS=Homo sapiens OX=9606 GN=PSMA7 PE=1 SV=1	O14818	20	15.51	15.51	19.25	83.42	3	2	2	1	9	7	0.0288462	0.154782	0.0125829	0.067517	125.829	675.17	7.71145	41.3779	21.2002	100	Confident
654	0	Single Protein	O75083	WD repeat-containing protein 1 (WDR1_HUMAN)	O75083	WDR1_HUMAN WD repeat-containing protein 1 OS=Homo sapiens OX=9606 GN=WDR1 PE=1 SV=4		4	3.96	3.96	5.45	70.96	3	2	1	1	9	6	0.0123457	0.0841459	0.00538527	0.036705	53.8527	367.05	3.30037	22.4947	66.1519	100	Confident
655	0	Related Proteins	E9PP21	Cysteine and glycine-rich protein 1 (E9PP21_HUMAN)	E9PP21,P21291	E9PP21_HUMAN Cysteine and glycine-rich protein 1 OS=Homo sapiens OX=9606 GN=CSRP1 PE=1 SV=1,CSRP1_HUMAN Cysteine and glycine-rich protein 1 OS=Homo sapiens OX=9606 GN=CSRP1 PE=1 SV=3	P21291	1	15.63	15.63	29.38	85.63	3	2	1	1	9	8	0.0583942	0.211528	0.0254719	0.0922698	254.719	922.698	15.6105	56.5477	16.9291	100	Confident
656	0	Related Proteins	A0A804HI14	Leucine-rich PPR motif-containing protein, mitochondrial (A0A804HI14_HUMAN)	A0A804HI14,A0A804HI40,A0A804HIG4,A0A804HIN4,A0A804HIQ7,A0A804HJG8,A0A804HJI0,A0A804HJZ1,A0A804HK30,A0A804HKI2,A0A804HKJ0,A0A804HKR3,A0A804HL40,A0A804HLG8,P42704	A0A804HI14_HUMAN Leucine-rich PPR motif-containing protein, mitochondrial OS=Homo sapiens OX=9606 GN=LRPPRC PE=1 SV=1,A0A804HI40_HUMAN Leucine-rich PPR motif-containing protein, mitochondrial OS=Homo sapiens OX=9606 GN=LRPPRC PE=1 SV=1,A0A804HIG4_HUMAN Leucine-rich PPR motif-containing protein, mitochondrial OS=Homo sapiens OX=9606 GN=LRPPRC PE=1 SV=1,A0A804HIN4_HUMAN Leucine-rich PPR motif-conta…	A0A804HI40,A0A804HIG4,A0A804HIN4,A0A804HIQ7,A0A804HJG8,A0A804HJI0,A0A804HJZ1,A0A804HK30,A0A804HKI2,A0A804HKJ0,A0A804HKR3,A0A804HL40,A0A804HLG8,P42704	2	1.54	1.54	2.64	81.99	3	2	1	1	9	6	0.00373754	0.0286555	0.00163034	0.0124997	16.3034	124.997	0.999157	7.66047	154.771	100	Confident
657	0	Related Proteins	A8MTM1	Carbonyl reductase [NADPH] 1 (A8MTM1_HUMAN)	A8MTM1,E9PQ63,P16152	A8MTM1_HUMAN Carbonyl reductase [NADPH] 1 OS=Homo sapiens OX=9606 GN=CBR1 PE=1 SV=1,E9PQ63_HUMAN Carbonyl reductase [NADPH] 1 OS=Homo sapiens OX=9606 GN=CBR1 PE=1 SV=1,CBR1_HUMAN Carbonyl reductase [NADPH] 1 OS=Homo sapiens OX=9606 GN=CBR1 PE=1 SV=3	E9PQ63,P16152	21	19.37	19.37	19.37	77.48	3	3	1	1	9	8	0.039801	0.368875	0.0173615	0.160906	173.615	1609.06	10.64	98.6113	24.4829	100	Confident
658	0	Related Proteins	M0R261	6-phosphogluconolactonase (Fragment) (M0R261_HUMAN)	M0R261,O95336	M0R261_HUMAN 6-phosphogluconolactonase (Fragment) OS=Homo sapiens OX=9606 GN=PGLS PE=1 SV=1,6PGL_HUMAN 6-phosphogluconolactonase OS=Homo sapiens OX=9606 GN=PGLS PE=1 SV=2	O95336	19	26.85	26.85	26.85	62.96	3	3	2	2	8	7	0.027439	0.501311	0.0119691	0.218675	119.691	2186.75	7.33528	134.015	22.9821	100	Confident
659	0	Related Proteins	A0A6Q8PF33	Alanine--tRNA ligase (A0A6Q8PF33_HUMAN)	A0A6Q8PF33,A0A6Q8PF77,A0A6Q8PFK3,A0A6Q8PFY2,A0A6Q8PG28,A0A6Q8PGE8,A0A6Q8PGN5,A0A6Q8PGR9,A0A6Q8PH44,A0A6Q8PHJ2,A0A6Q8PHP3,A0A6Q8PHP7,H3BPK7,P49588	A0A6Q8PF33_HUMAN Alanine--tRNA ligase OS=Homo sapiens OX=9606 GN=AARS1 PE=1 SV=1,A0A6Q8PF77_HUMAN Alanine--tRNA ligase OS=Homo sapiens OX=9606 GN=AARS1 PE=1 SV=1,A0A6Q8PFK3_HUMAN Alanine--tRNA ligase OS=Homo sapiens OX=9606 GN=AARS1 PE=1 SV=1,A0A6Q8PFY2_HUMAN Alanine--tRNA ligase OS=Homo sapiens OX=9606 GN=AARS1 PE=1 SV=1,A0A6Q8PG28_HUMAN Alanine--tRNA ligase OS=Homo sapiens OX=9606 GN=AARS1 PE=1…	A0A6Q8PF77,A0A6Q8PFK3,A0A6Q8PFY2,A0A6Q8PG28,A0A6Q8PGE8,A0A6Q8PGN5,A0A6Q8PGR9,A0A6Q8PH44,A0A6Q8PHJ2,A0A6Q8PHP3,A0A6Q8PHP7,H3BPK7,P49588	16	4.27	4.27	4.27	77.73	3	3	2	2	8	8	0.0103359	0.0642092	0.0045086	0.0280085	45.086	280.085	2.7631	17.1651	105.996	100	Confident
660	0	Single Protein	P15374	Ubiquitin carboxyl-terminal hydrolase isozyme L3 (UCHL3_HUMAN)	P15374	UCHL3_HUMAN Ubiquitin carboxyl-terminal hydrolase isozyme L3 OS=Homo sapiens OX=9606 GN=UCHL3 PE=1 SV=1		13	16.96	16.96	16.96	74.35	3	3	1	1	8	6	0.0350877	0.389495	0.0153055	0.169901	153.055	1699.01	9.38	104.124	26.166	100	Confident
661	0	Single Protein	Q15293	Reticulocalbin-1 (RCN1_HUMAN)	Q15293	RCN1_HUMAN Reticulocalbin-1 OS=Homo sapiens OX=9606 GN=RCN1 PE=1 SV=1		11	7.55	7.55	13.29	67.98	3	2	2	1	8	6	0.0237154	0.100694	0.0103448	0.0439235	103.448	439.235	6.33984	26.9186	38.8662	100	Confident
662	0	Related Proteins	H0YCR7	Ribonuclease inhibitor (Fragment) (H0YCR7_HUMAN)	H0YCR7,P13489	H0YCR7_HUMAN Ribonuclease inhibitor (Fragment) OS=Homo sapiens OX=9606 GN=RNH1 PE=1 SV=1,RINI_HUMAN Ribonuclease inhibitor OS=Homo sapiens OX=9606 GN=RNH1 PE=1 SV=2	P13489	11	6.67	6.67	13.68	81.4	3	2	3	2	8	7	0.027027	0.185971	0.0117894	0.0811219	117.894	811.219	7.22514	49.7157	30.43	100	Confident
663	0	Single Protein	Q9NZ45	CDGSH iron-sulfur domain-containing protein 1 (CISD1_HUMAN)	Q9NZ45	CISD1_HUMAN CDGSH iron-sulfur domain-containing protein 1 OS=Homo sapiens OX=9606 GN=CISD1 PE=1 SV=1		10	25.93	25.93	30.56	84.26	3	2	3	2	8	7	0.0769231	0.29155	0.0335544	0.127176	335.544	1271.76	20.5639	77.94	12.1912	100	Confident
664	0	Related Proteins	A0A087WUN7	SRA stem-loop-interacting RNA-binding protein, mitochondrial (A0A087WUN7_HUMAN)	A0A087WUN7,G3V2S9,G3V4X6,H0YJ40,H0YJW7,Q9GZT3	A0A087WUN7_HUMAN SRA stem-loop-interacting RNA-binding protein, mitochondrial OS=Homo sapiens OX=9606 GN=SLIRP PE=1 SV=1,G3V2S9_HUMAN SRA stem-loop-interacting RNA-binding protein, mitochondrial OS=Homo sapiens OX=9606 GN=SLIRP PE=1 SV=1,G3V4X6_HUMAN SRA stem-loop-interacting RNA-binding protein, mitochondrial OS=Homo sapiens OX=9606 GN=SLIRP PE=1 SV=1,H0YJ40_HUMAN SRA stem-loop-interacting RNA-b…	G3V2S9,G3V4X6,H0YJ40,H0YJW7,Q9GZT3	14	41.3	41.3	41.3	86.96	3	3	2	2	8	8	0.1	0.701254	0.0436207	0.305892	436.207	3058.92	26.733	187.466	10.3463	100	Confident
665	0	Single Protein	Q15691	Microtubule-associated protein RP/EB family member 1 (MARE1_HUMAN)	Q15691	MARE1_HUMAN Microtubule-associated protein RP/EB family member 1 OS=Homo sapiens OX=9606 GN=MAPRE1 PE=1 SV=3		20	21.27	14.18	21.27	79.48	3	3	3	3	8	7	0.0291667	0.268961	0.0127227	0.117323	127.227	1173.23	7.79713	71.9014	29.9802	100	Confident
666	0	Single Protein	Q13404	Ubiquitin-conjugating enzyme E2 variant 1 (UB2V1_HUMAN)	Q13404	UB2V1_HUMAN Ubiquitin-conjugating enzyme E2 variant 1 OS=Homo sapiens OX=9606 GN=UBE2V1 PE=1 SV=2		20	21.77	21.77	21.77	87.76	3	3	1	1	8	8	0.0620155	0.43845	0.0270516	0.191255	270.516	1912.55	16.5786	117.211	16.4843	100	Confident
667	0	Single Protein	Q9BSJ8	Extended synaptotagmin-1 (ESYT1_HUMAN)	Q9BSJ8	ESYT1_HUMAN Extended synaptotagmin-1 OS=Homo sapiens OX=9606 GN=ESYT1 PE=1 SV=1		12	1.18	1.18	4.89	63.5	3	1	3	1	8	2	0.00255102	0.0200482	0.00111277	0.00874516	11.1277	87.4516	0.681965	5.35949	122.78	100	Doubtful
668	0	Single Protein	P50552	Vasodilator-stimulated phosphoprotein (VASP_HUMAN)	P50552	VASP_HUMAN Vasodilator-stimulated phosphoprotein OS=Homo sapiens OX=9606 GN=VASP PE=1 SV=3		19	9.47	9.47	9.47	56.58	3	3	1	1	8	7	0.0325581	0.174269	0.0142021	0.0760172	142.021	760.172	8.70377	46.5872	39.8051	100	Confident
669	0	Related Proteins	A0A7I2V3U3	Eukaryotic translation initiation factor 3 subunit I (A0A7I2V3U3_HUMAN)	A0A7I2V3U3,A0A7I2V4C2,A0A7I2V5V8,A0A7I2YQC8,A0A7I2YQF8,A0A7I2YQT9,A0A7I2YQU2,Q13347	A0A7I2V3U3_HUMAN Eukaryotic translation initiation factor 3 subunit I OS=Homo sapiens OX=9606 GN=EIF3I PE=1 SV=1,A0A7I2V4C2_HUMAN Eukaryotic translation initiation factor 3 subunit I OS=Homo sapiens OX=9606 GN=EIF3I PE=1 SV=1,A0A7I2V5V8_HUMAN Eukaryotic translation initiation factor 3 subunit I OS=Homo sapiens OX=9606 GN=EIF3I PE=1 SV=1,A0A7I2YQC8_HUMAN Eukaryotic translation initiation factor 3 …	A0A7I2V4C2,A0A7I2V5V8,A0A7I2YQC8,A0A7I2YQF8,A0A7I2YQT9,A0A7I2YQU2,Q13347	1	6.48	6.48	9.88	72.53	3	2	1	1	8	8	0.0267176	0.165914	0.0116544	0.072373	116.544	723.73	7.14241	44.3539	36.3505	100	Confident
670	0	Related Proteins	A0A087WYR3	Tumor protein D54 (A0A087WYR3_HUMAN)	A0A087WYR3,O43399	A0A087WYR3_HUMAN Tumor protein D54 OS=Homo sapiens OX=9606 GN=TPD52L2 PE=1 SV=1,TPD54_HUMAN Tumor protein D54 OS=Homo sapiens OX=9606 GN=TPD52L2 PE=1 SV=2	O43399	20	14.86	14.86	18.47	72.52	3	2	2	1	8	7	0.0434783	0.202264	0.0189655	0.0882292	189.655	882.292	11.623	54.0714	23.7503	100	Confident
671	0	Single Protein	P45974	Ubiquitin carboxyl-terminal hydrolase 5 (UBP5_HUMAN)	P45974	UBP5_HUMAN Ubiquitin carboxyl-terminal hydrolase 5 OS=Homo sapiens OX=9606 GN=USP5 PE=1 SV=2		12	2.56	2.56	3.5	66.55	3	2	3	2	7	6	0.00958466	0.0531056	0.0041809	0.023165	41.809	231.65	2.56227	14.1967	95.7253	100	Confident
672	0	Single Protein	O95373	Importin-7 (IPO7_HUMAN)	O95373	IPO7_HUMAN Importin-7 OS=Homo sapiens OX=9606 GN=IPO7 PE=1 SV=1		11	0.87	0.87	2.99	58.96	3	1	3	1	7	4	0.005997	0.0268198	0.00261593	0.011699	26.1593	116.99	1.60318	7.16975	119.44	100	Doubtful
673	0	Unrelated Proteins	A0A3B3ISG8	Ricin B-type lectin domain-containing protein (A0A3B3ISG8_HUMAN)	A0A3B3ISG8,Q16795	A0A3B3ISG8_HUMAN Ricin B-type lectin domain-containing protein OS=Homo sapiens OX=9606 PE=1 SV=1,NDUA9_HUMAN NADH dehydrogenase [ubiquinone] 1 alpha subcomplex subunit 9, mitochondrial OS=Homo sapiens OX=9606 GN=NDUFA9 PE=1 SV=2	Q16795		3.88	3.88	6.35	78.84	3	2	2	2	7	7	0.0134228	0.070069	0.00585513	0.0305646	58.5513	305.646	3.58832	18.7315	64.1763	100	Confident
674	0	Related Proteins	B0YIW6	Coatomer subunit delta (B0YIW6_HUMAN)	B0YIW6,P48444	B0YIW6_HUMAN Coatomer subunit delta OS=Homo sapiens OX=9606 GN=ARCN1 PE=1 SV=1,COPD_HUMAN Coatomer subunit delta OS=Homo sapiens OX=9606 GN=ARCN1 PE=1 SV=1	P48444	11	7.43	7.43	7.43	60.69	3	3	3	3	7	7	0.0193906	0.110336	0.00845831	0.0481295	84.5831	481.295	5.18369	29.4962	61.5873	100	Confident
675	0	Single Protein	Q9BZQ8	Protein Niban 1 (NIBA1_HUMAN)	Q9BZQ8	NIBA1_HUMAN Protein Niban 1 OS=Homo sapiens OX=9606 GN=NIBAN1 PE=1 SV=1		1	1.51	1.51	6.68	53.13	3	1	3	1	7	5	0.00909091	0.0271359	0.00396552	0.0118369	39.6552	118.369	2.43027	7.25424	103.07	100	Doubtful
676	0	Single Protein	Q9H307	Pinin (PININ_HUMAN)	Q9H307	PININ_HUMAN Pinin OS=Homo sapiens OX=9606 GN=PNN PE=1 SV=5		14	1.53	1.53	4.18	69.18	3	1	3	1	7	5	0.00956023	0.0174634	0.00417024	0.00761766	41.7024	76.1766	2.55574	4.66849	81.579	100	Doubtful
677	0	Single Protein	Q12874	Splicing factor 3A subunit 3 (SF3A3_HUMAN)	Q12874	SF3A3_HUMAN Splicing factor 3A subunit 3 OS=Homo sapiens OX=9606 GN=SF3A3 PE=1 SV=1		1	8.18	4.19	8.18	80.04	3	3	3	3	7	4	0.00997506	0.102183	0.00435119	0.0445727	43.5119	445.727	2.66663	27.3165	58.8123	100	Confident
678	0	Single Protein	Q9Y3D6	Mitochondrial fission 1 protein (FIS1_HUMAN)	Q9Y3D6	FIS1_HUMAN Mitochondrial fission 1 protein OS=Homo sapiens OX=9606 GN=FIS1 PE=1 SV=2		7	19.08	19.08	32.89	65.79	3	2	3	2	7	6	0.046875	0.202264	0.0204472	0.0882292	204.472	882.292	12.5311	54.0714	16.927	100	Confident
679	0	Related and Unrelated Proteins	F8VXJ7	Protein canopy homolog 2 (Fragment) (F8VXJ7_HUMAN)	F8VXJ7,F8W031,F8W1K5,Q9Y2B0	F8VXJ7_HUMAN Protein canopy homolog 2 (Fragment) OS=Homo sapiens OX=9606 GN=CNPY2 PE=1 SV=1,F8W031_HUMAN DUF3456 domain-containing protein (Fragment) OS=Homo sapiens OX=9606 PE=1 SV=1,F8W1K5_HUMAN Protein canopy homolog 2 (Fragment) OS=Homo sapiens OX=9606 GN=CNPY2 PE=1 SV=1,CNPY2_HUMAN Protein canopy homolog 2 OS=Homo sapiens OX=9606 GN=CNPY2 PE=1 SV=1	F8W031,F8W1K5,Q9Y2B0	12	26.19	26.19	26.19	87.5	3	3	2	2	7	7	0.047619	0.368875	0.0207718	0.160906	207.718	1609.06	12.73	98.6113	19.0405	100	Confident
680	0	Single Protein	P28070	Proteasome subunit beta type-4 (PSB4_HUMAN)	P28070	PSB4_HUMAN Proteasome subunit beta type-4 OS=Homo sapiens OX=9606 GN=PSMB4 PE=1 SV=4		1	11.36	11.36	17.05	72.73	3	2	3	2	7	7	0.03125	0.202264	0.0136315	0.0882292	136.315	882.292	8.35407	54.0714	29.1855	100	Confident
681	0	Related Proteins	E5RHG6	Tubulin-specific chaperone A (E5RHG6_HUMAN)	E5RHG6,E5RIW3,E5RJD8,O75347	E5RHG6_HUMAN Tubulin-specific chaperone A OS=Homo sapiens OX=9606 GN=TBCA PE=1 SV=2,E5RIW3_HUMAN Tubulin-specific chaperone A OS=Homo sapiens OX=9606 GN=TBCA PE=1 SV=1,E5RJD8_HUMAN Tubulin-specific chaperone A OS=Homo sapiens OX=9606 GN=TBCA PE=1 SV=1,TBCA_HUMAN Tubulin-specific chaperone A OS=Homo sapiens OX=9606 GN=TBCA PE=1 SV=3	E5RIW3,E5RJD8,O75347	5	22.14	22.14	22.14	58.78	3	2	3	2	7	6	0.0779221	0.211528	0.0339902	0.0922698	339.902	922.698	20.8309	56.5477	15.0528	100	Confident
682	0	Related Proteins	E7EPT4	NADH dehydrogenase [ubiquinone] flavoprotein 2, mitochondrial (E7EPT4_HUMAN)	E7EPT4,P19404	E7EPT4_HUMAN NADH dehydrogenase [ubiquinone] flavoprotein 2, mitochondrial OS=Homo sapiens OX=9606 GN=NDUFV2 PE=1 SV=1,NDUV2_HUMAN NADH dehydrogenase [ubiquinone] flavoprotein 2, mitochondrial OS=Homo sapiens OX=9606 GN=NDUFV2 PE=1 SV=2	P19404	18	17.46	17.46	17.46	76.98	3	3	3	3	6	6	0.0309278	0.279802	0.0134909	0.122052	134.909	1220.52	8.26794	74.7996	27.8893	100	Confident
683	0	Related Proteins	A0A087WYY5	Serine/threonine-protein phosphatase (A0A087WYY5_HUMAN)	A0A087WYY5,F8VR82,F8VYE8,P36873	A0A087WYY5_HUMAN Serine/threonine-protein phosphatase OS=Homo sapiens OX=9606 GN=PPP1CC PE=1 SV=1,F8VR82_HUMAN Serine/threonine-protein phosphatase OS=Homo sapiens OX=9606 GN=PPP1CC PE=1 SV=1,F8VYE8_HUMAN Serine/threonine-protein phosphatase OS=Homo sapiens OX=9606 GN=PPP1CC PE=1 SV=1,PP1G_HUMAN Serine/threonine-protein phosphatase PP1-gamma catalytic subunit OS=Homo sapiens OX=9606 GN=PPP1CC PE=…	F8VR82,F8VYE8,P36873	12	27.86	27.86	27.86	89.29	3	3	1	1	6	6	0.0333333	0.539927	0.0145402	0.23552	145.402	2355.2	8.911	144.339	16.2033	100	Confident
684	0	Single Protein	Q8WVV4	Protein POF1B (POF1B_HUMAN)	Q8WVV4	POF1B_HUMAN Protein POF1B OS=Homo sapiens OX=9606 GN=POF1B PE=1 SV=3		X	4.58	4.58	6.79	64.35	3	2	3	2	6	3	0.00737101	0.0746078	0.00321529	0.0325445	32.1529	325.445	1.97049	19.9449	68.0224	100	Confident
685	0	Related Proteins	A0A494BXC7	Nucleoside-diphosphate kinase (A0A494BXC7_HUMAN)	A0A494BXC7,P30085	A0A494BXC7_HUMAN Nucleoside-diphosphate kinase OS=Homo sapiens OX=9606 GN=CMPK1 PE=1 SV=1,KCY_HUMAN UMP-CMP kinase OS=Homo sapiens OX=9606 GN=CMPK1 PE=1 SV=3	P30085	1	15.64	15.64	21.23	87.15	3	2	1	1	6	5	0.0235043	0.211528	0.0102527	0.0922698	102.527	922.698	6.2834	56.5477	20.1673	100	Confident
686	0	Single Protein	Q9BR76	Coronin-1B (COR1B_HUMAN)	Q9BR76	COR1B_HUMAN Coronin-1B OS=Homo sapiens OX=9606 GN=CORO1B PE=1 SV=1		11	2.04	2.04	9	55.42	3	1	3	1	6	5	0.0134228	0.0419746	0.00585513	0.0183096	58.5513	183.096	3.58832	11.2211	54.2002	100	Doubtful
687	0	Single Protein	O14745	Na(+)/H(+) exchange regulatory cofactor NHE-RF1 (NHRF1_HUMAN)	O14745	NHRF1_HUMAN Na(+)/H(+) exchange regulatory cofactor NHE-RF1 OS=Homo sapiens OX=9606 GN=SLC9A3R1 PE=1 SV=4		17	9.22	9.22	9.22	87.99	3	3	3	3	6	6	0.0190476	0.169989	0.0083087	0.0741504	83.087	741.504	5.092	45.4432	38.8446	100	Confident
688	0	Single Protein	Q9Y230	RuvB-like 2 (RUVB2_HUMAN)	Q9Y230	RUVB2_HUMAN RuvB-like 2 OS=Homo sapiens OX=9606 GN=RUVBL2 PE=1 SV=3		19	4.97	2.16	7.34	80.56	3	2	1	1	6	4	0.0080429	0.0797752	0.00350837	0.0347985	35.0837	347.985	2.15011	21.3263	51.1246	100	Doubtful
689	0	Related Proteins	H3BV16	Complex I-PDSW (Fragment) (H3BV16_HUMAN)	H3BV16,O96000	H3BV16_HUMAN Complex I-PDSW (Fragment) OS=Homo sapiens OX=9606 GN=NDUFB10 PE=1 SV=8,NDUBA_HUMAN NADH dehydrogenase [ubiquinone] 1 beta subcomplex subunit 10 OS=Homo sapiens OX=9606 GN=NDUFB10 PE=1 SV=3	O96000	16	29.58	29.58	29.58	85.92	3	3	1	1	5	4	0.0327869	0.389495	0.0143019	0.169901	143.019	1699.01	8.76492	104.124	17.3735	100	Confident
690	0	Related Proteins	B4DK69	Aldo-keto reductase family 1 member C2 (B4DK69_HUMAN)	B4DK69,P52895,Q04828,S4R3P0	B4DK69_HUMAN Aldo-keto reductase family 1 member C2 OS=Homo sapiens OX=9606 GN=AKR1C2 PE=1 SV=1,AK1C2_HUMAN Aldo-keto reductase family 1 member C2 OS=Homo sapiens OX=9606 GN=AKR1C2 PE=1 SV=3,AK1C1_HUMAN Aldo-keto reductase family 1 member C1 OS=Homo sapiens OX=9606 GN=AKR1C1 PE=1 SV=1,S4R3P0_HUMAN Aldo-keto reductase family 1 member C2 (Fragment) OS=Homo sapiens OX=9606 GN=AKR1C2 PE=1 SV=1	P52895,Q04828,S4R3P0	10	16.16	16.16	16.16	79.46	3	3	1	1	5	5	0.019084	0.211528	0.00832456	0.0922698	83.2456	922.698	5.10172	56.5477	33.8126	100	Confident
691	0	Single Protein	O96019	Actin-like protein 6A (ACL6A_HUMAN)	O96019	ACL6A_HUMAN Actin-like protein 6A OS=Homo sapiens OX=9606 GN=ACTL6A PE=1 SV=1		3	3.26	3.26	14.69	61.07	3	1	3	1	5	3	0.0103093	0.0592537	0.00449698	0.0258469	44.9698	258.469	2.75598	15.8403	47.4303	100	Doubtful
692	0	Single Protein	Q9NZN4	EH domain-containing protein 2 (EHD2_HUMAN)	Q9NZN4	EHD2_HUMAN EH domain-containing protein 2 OS=Homo sapiens OX=9606 GN=EHD2 PE=1 SV=2		19	9.02	9.02	9.02	66.3	3	3	2	2	5	5	0.0113379	0.106924	0.00494566	0.0466408	49.4566	466.408	3.03095	28.5839	61.1227	100	Confident
693	0	Single Protein	P30520	Adenylosuccinate synthetase isozyme 2 (PURA2_HUMAN)	P30520	PURA2_HUMAN Adenylosuccinate synthetase isozyme 2 OS=Homo sapiens OX=9606 GN=ADSS2 PE=1 SV=3		1	5.92	5.92	9.65	67.54	3	2	3	2	5	3	0.00974026	0.100694	0.00424877	0.0439235	42.4877	439.235	2.60386	26.9186	50.0658	100	Confident
694	0	Single Protein	Q32MZ4	Leucine-rich repeat flightless-interacting protein 1 (LRRF1_HUMAN)	Q32MZ4	LRRF1_HUMAN Leucine-rich repeat flightless-interacting protein 1 OS=Homo sapiens OX=9606 GN=LRRFIP1 PE=1 SV=2		2	3.71	3.71	6.06	63.24	3	2	3	2	5	4	0.00742115	0.045725	0.00323716	0.0199455	32.3716	199.455	1.9839	12.2237	89.1987	100	Confident
695	0	Related Proteins	E9PDU6	Calponin (Fragment) (E9PDU6_HUMAN)	E9PDU6,Q15417	E9PDU6_HUMAN Calponin (Fragment) OS=Homo sapiens OX=9606 GN=CNN3 PE=1 SV=1,CNN3_HUMAN Calponin-3 OS=Homo sapiens OX=9606 GN=CNN3 PE=1 SV=1	Q15417	1	18.38	14.59	18.38	69.19	3	3	3	3	5	5	0.0390625	0.412538	0.0170393	0.179952	170.393	1799.52	10.4426	110.284	20.1953	100	Confident
696	0	Related Proteins	F8VSD4	Ubiquitin-conjugating enzyme E2 N (F8VSD4_HUMAN)	F8VSD4,F8VV71,F8VZ29,P61088	F8VSD4_HUMAN Ubiquitin-conjugating enzyme E2 N OS=Homo sapiens OX=9606 GN=UBE2N PE=1 SV=1,F8VV71_HUMAN Ubiquitin-conjugating enzyme E2 N OS=Homo sapiens OX=9606 GN=UBE2N PE=1 SV=1,F8VZ29_HUMAN Ubiquitin-conjugating enzyme E2 N OS=Homo sapiens OX=9606 GN=UBE2N PE=1 SV=1,UBE2N_HUMAN Ubiquitin-conjugating enzyme E2 N OS=Homo sapiens OX=9606 GN=UBE2N PE=1 SV=1	F8VV71,F8VZ29,P61088	12	42.86	42.86	42.86	85.71	3	3	2	2	5	5	0.0555556	0.539927	0.0242337	0.23552	242.337	2355.2	14.8517	144.339	11.9753	100	Confident
697	0	Single Protein	Q96E11	Ribosome-recycling factor, mitochondrial (RRFM_HUMAN)	Q96E11	RRFM_HUMAN Ribosome-recycling factor, mitochondrial OS=Homo sapiens OX=9606 GN=MRRF PE=1 SV=1		9	10.31	10.31	18.32	84.35	3	2	3	2	5	5	0.0180995	0.115884	0.00789515	0.0505494	78.9515	505.494	4.83855	30.9793	29.2586	100	Confident
698	0	Related Proteins	A0A024QZX5	Serpin B6 (A0A024QZX5_HUMAN)	A0A024QZX5,A0A087X1N8,A0A2R8YD12,P35237	A0A024QZX5_HUMAN Serpin B6 OS=Homo sapiens OX=9606 GN=SERPINB6 PE=1 SV=1,A0A087X1N8_HUMAN Serpin B6 OS=Homo sapiens OX=9606 GN=SERPINB6 PE=1 SV=1,A0A2R8YD12_HUMAN Serpin B6 OS=Homo sapiens OX=9606 GN=SERPINB6 PE=1 SV=1,SPB6_HUMAN Serpin B6 OS=Homo sapiens OX=9606 GN=SERPINB6 PE=1 SV=3	A0A087X1N8,A0A2R8YD12,P35237	6	8.68	8.68	8.68	89.21	3	3	1	1	5	5	0.0147493	0.178769	0.00643373	0.0779801	64.3373	779.801	3.94292	47.7902	42.9963	100	Confident
699	0	Related Proteins	J3KRP2	26S proteasome regulatory subunit 8 (Fragment) (J3KRP2_HUMAN)	J3KRP2,J3QLH6,J3QQM1,J3QSA9,J3QSE0,P62195	J3KRP2_HUMAN 26S proteasome regulatory subunit 8 (Fragment) OS=Homo sapiens OX=9606 GN=PSMC5 PE=1 SV=1,J3QLH6_HUMAN 26S proteasome regulatory subunit 8 (Fragment) OS=Homo sapiens OX=9606 GN=PSMC5 PE=1 SV=1,J3QQM1_HUMAN 26S proteasome regulatory subunit 8 (Fragment) OS=Homo sapiens OX=9606 GN=PSMC5 PE=1 SV=1,J3QSA9_HUMAN 26S proteasome regulatory subunit 8 (Fragment) OS=Homo sapiens OX=9606 GN=PSM…	J3QLH6,J3QQM1,J3QSA9,J3QSE0,P62195	17	14.52	14.52	19.5	85.89	3	2	2	1	5	3	0.0144928	0.140625	0.00632184	0.0613416	63.2184	613.416	3.87435	37.5933	27.1775	100	Confident
700	0	Single Protein	Q16401	26S proteasome non-ATPase regulatory subunit 5 (PSMD5_HUMAN)	Q16401	PSMD5_HUMAN 26S proteasome non-ATPase regulatory subunit 5 OS=Homo sapiens OX=9606 GN=PSMD5 PE=1 SV=3		9	5.56	5.56	7.54	72.42	3	2	3	2	5	4	0.00945626	0.0985411	0.00412489	0.0429843	41.2489	429.843	2.52794	26.343	56.1604	100	Confident
701	0	Single Protein	Q93045	Stathmin-2 (STMN2_HUMAN)	Q93045	STMN2_HUMAN Stathmin-2 OS=Homo sapiens OX=9606 GN=STMN2 PE=1 SV=3		8	5.59	5.59	24.58	81.56	3	1	3	1	5	2	0.0136986	0.070069	0.00597544	0.0305646	59.7544	305.646	3.66206	18.7315	20.8149	100	Doubtful
702	0	Single Protein	P46060	Ran GTPase-activating protein 1 (RAGP1_HUMAN)	P46060	RAGP1_HUMAN Ran GTPase-activating protein 1 OS=Homo sapiens OX=9606 GN=RANGAP1 PE=1 SV=1		22	5.96	5.96	5.96	59.28	3	3	1	1	4	3	0.00802139	0.12421	0.00349899	0.0541813	34.9899	541.813	2.14436	33.2051	63.5023	100	Confident
703	0	Related Proteins	A6NG45	Peroxiredoxin-4 (A6NG45_HUMAN)	A6NG45,Q13162	A6NG45_HUMAN Peroxiredoxin-4 OS=Homo sapiens OX=9606 GN=PRDX4 PE=1 SV=1,PRDX4_HUMAN Peroxiredoxin-4 OS=Homo sapiens OX=9606 GN=PRDX4 PE=1 SV=1	Q13162	X	11.29	11.29	20.97	74.73	3	1	3	1	4	1	0.0060241	0.115884	0.00262775	0.0505494	26.2775	505.494	1.61042	30.9793	21.323	100	Doubtful
704	0	Related Proteins	O75223	Gamma-glutamylcyclotransferase (GGCT_HUMAN)	M0QZK8,O75223	M0QZK8_HUMAN Gamma-glutamylcyclotransferase OS=Homo sapiens OX=9606 PE=4 SV=1,GGCT_HUMAN Gamma-glutamylcyclotransferase OS=Homo sapiens OX=9606 GN=GGCT PE=1 SV=1	M0QZK8	7	18.09	18.09	18.09	89.36	3	3	2	2	4	4	0.0238095	0.389495	0.0103859	0.169901	103.859	1699.01	6.365	104.124	20.9943	100	Confident
705	0	Related Proteins	A6NEM2	Host cell factor 1 (A6NEM2_HUMAN)	A6NEM2,P51610	A6NEM2_HUMAN Host cell factor 1 OS=Homo sapiens OX=9606 GN=HCFC1 PE=1 SV=2,HCFC1_HUMAN Host cell factor 1 OS=Homo sapiens OX=9606 GN=HCFC1 PE=1 SV=2	P51610	X	0.67	0.67	2.26	37.98	3	1	3	1	4	3	0.00209205	0.0198751	0.000912567	0.00866968	9.12567	86.6968	0.559268	5.31323	213.343	100	Doubtful
706	0	Related Proteins	A0A087WY71	AP-2 complex subunit mu (A0A087WY71_HUMAN)	A0A087WY71,E9PFW3,Q96CW1	A0A087WY71_HUMAN AP-2 complex subunit mu OS=Homo sapiens OX=9606 GN=AP2M1 PE=1 SV=1,E9PFW3_HUMAN AP-2 complex subunit mu OS=Homo sapiens OX=9606 GN=AP2M1 PE=1 SV=1,AP2M1_HUMAN AP-2 complex subunit mu OS=Homo sapiens OX=9606 GN=AP2M1 PE=1 SV=2	E9PFW3,Q96CW1	3	8.06	8.06	8.06	72.81	3	2	1	1	4	3	0.00808625	0.0746078	0.00352728	0.0325445	35.2728	325.445	2.1617	19.9449	49.495	100	Confident
707	0	Related Proteins	A0A1W2PPZ5	Transcription elongation factor (A0A1W2PPZ5_HUMAN)	A0A1W2PPZ5,A0A1W2PRL9,E5RIS7,E5RJ93,P23193	A0A1W2PPZ5_HUMAN Transcription elongation factor OS=Homo sapiens OX=9606 GN=TCEA1 PE=1 SV=1,A0A1W2PRL9_HUMAN Transcription elongation factor OS=Homo sapiens OX=9606 GN=TCEA1 PE=1 SV=1,E5RIS7_HUMAN Transcription elongation factor A protein 1 OS=Homo sapiens OX=9606 GN=TCEA1 PE=1 SV=1,E5RJ93_HUMAN Transcription elongation factor A protein 1 OS=Homo sapiens OX=9606 GN=TCEA1 PE=1 SV=1,TCEA1_HUMAN Tra…	A0A1W2PRL9,E5RIS7,E5RJ93,P23193	8	7.31	7.31	8.31	73.75	3	2	3	2	4	3	0.0120482	0.0907767	0.00525551	0.0395974	52.5551	395.974	3.22084	24.2673	33.914	100	Confident
708	0	Related Proteins	Q9Y383	Putative RNA-binding protein Luc7-like 2 (LC7L2_HUMAN)	A0A0A6YYJ8,Q9Y383	A0A0A6YYJ8_HUMAN Putative RNA-binding protein Luc7-like 2 OS=Homo sapiens OX=9606 GN=LUC7L2 PE=3 SV=1,LC7L2_HUMAN Putative RNA-binding protein Luc7-like 2 OS=Homo sapiens OX=9606 GN=LUC7L2 PE=1 SV=2	A0A0A6YYJ8	7	7.14	7.14	9.44	73.98	3	2	2	1	4	3	0.0103448	0.045725	0.00451249	0.0199455	45.1249	199.455	2.76548	12.2237	46.4856	100	Confident
709	0	Related Proteins	F8WJN3	Cleavage and polyadenylation specificity factor subunit 6 (F8WJN3_HUMAN)	F8WJN3,Q16630	F8WJN3_HUMAN Cleavage and polyadenylation specificity factor subunit 6 OS=Homo sapiens OX=9606 GN=CPSF6 PE=1 SV=1,CPSF6_HUMAN Cleavage and polyadenylation specificity factor subunit 6 OS=Homo sapiens OX=9606 GN=CPSF6 PE=1 SV=2	Q16630	12	6.07	6.07	6.07	49.16	3	2	3	2	4	4	0.012766	0.0841459	0.0055686	0.036705	55.686	367.05	3.41273	22.4947	52.2378	100	Confident
710	0	Single Protein	Q9BW04	Specifically androgen-regulated gene protein (SARG_HUMAN)	Q9BW04	SARG_HUMAN Specifically androgen-regulated gene protein OS=Homo sapiens OX=9606 GN=SARG PE=1 SV=2			2.5	2.5	9.82	79.7	3	1	3	1	4	4	0.00395257	0.0366329	0.00172414	0.0159795	17.2414	159.795	1.05664	9.79309	63.9254	100	Doubtful
711	0	Related Proteins	A0A6Q8PG52	Ras-related protein Rab-7a (A0A6Q8PG52_HUMAN)	A0A6Q8PG52,A0A6Q8PGE6,A0A6Q8PH84,C9IZZ0,C9J592,P51149	A0A6Q8PG52_HUMAN Ras-related protein Rab-7a OS=Homo sapiens OX=9606 GN=RAB7A PE=1 SV=1,A0A6Q8PGE6_HUMAN Ras-related protein Rab-7a OS=Homo sapiens OX=9606 GN=RAB7A PE=1 SV=1,A0A6Q8PH84_HUMAN Ras-related protein Rab-7a OS=Homo sapiens OX=9606 GN=RAB7A PE=1 SV=1,C9IZZ0_HUMAN Ras-related protein Rab-7a OS=Homo sapiens OX=9606 GN=RAB7A PE=1 SV=2,C9J592_HUMAN Ras-related protein Rab-7a (Fragment) OS=H…	A0A6Q8PGE6,A0A6Q8PH84,C9IZZ0,C9J592,P51149	3	15.64	15.64	20.38	87.2	3	2	1	1	4	3	0.0163043	0.178769	0.00711207	0.0779801	71.1207	779.801	4.35864	47.7902	23.6844	100	Confident
712	0	Single Protein	P53004	Biliverdin reductase A (BIEA_HUMAN)	P53004	BIEA_HUMAN Biliverdin reductase A OS=Homo sapiens OX=9606 GN=BLVRA PE=1 SV=2		7	10.47	10.47	14.86	74.66	3	2	2	1	3	2	0.00904977	0.128838	0.00394757	0.0562	39.4757	562	2.41928	34.4422	33.4073	100	Confident
713	0	Related and Unrelated Proteins	F8VZQ9	SAP domain-containing ribonucleoprotein (F8VZQ9_HUMAN)	F8VZQ9,H0YHG0,P82979	F8VZQ9_HUMAN SAP domain-containing ribonucleoprotein OS=Homo sapiens OX=9606 GN=SARNP PE=1 SV=1,H0YHG0_HUMAN Uncharacterized protein (Fragment) OS=Homo sapiens OX=9606 PE=1 SV=1,SARNP_HUMAN SAP domain-containing ribonucleoprotein OS=Homo sapiens OX=9606 GN=SARNP PE=1 SV=3	H0YHG0,P82979	12	8.92	8.92	15.49	66.67	3	2	3	2	3	2	0.0140845	0.132541	0.00614376	0.0578155	61.4376	578.155	3.76521	35.4323	24.0906	100	Confident
714	0	Single Protein	P17655	Calpain-2 catalytic subunit (CAN2_HUMAN)	P17655	CAN2_HUMAN Calpain-2 catalytic subunit OS=Homo sapiens OX=9606 GN=CAPN2 PE=1 SV=6		1	1.57	1.57	6	67.57	3	1	3	1	3	1	0.00179533	0.0288349	0.000783136	0.012578	7.83136	125.78	0.479946	7.70843	79.9448	100	Doubtful
715	0	Single Protein	P26006	Integrin alpha-3 (ITA3_HUMAN)	P26006	ITA3_HUMAN Integrin alpha-3 OS=Homo sapiens OX=9606 GN=ITGA3 PE=1 SV=5		17	0.95	0.95	3.52	50.14	3	1	2	1	3	2	0.00189753	0.0247981	0.000827717	0.0108171	8.27717	108.171	0.507268	6.62927	116.538	100	Doubtful
716	0	Related Proteins	A0A6Q8PH91	ADP-ribose glycohydrolase MACROD1 (A0A6Q8PH91_HUMAN)	A0A6Q8PH91,Q9BQ69	A0A6Q8PH91_HUMAN ADP-ribose glycohydrolase MACROD1 OS=Homo sapiens OX=9606 GN=MACROD1 PE=1 SV=1,MACD1_HUMAN ADP-ribose glycohydrolase MACROD1 OS=Homo sapiens OX=9606 GN=MACROD1 PE=1 SV=2	Q9BQ69	11	10.18	10.18	13.47	77.54	3	2	3	2	3	2	0.00699301	0.0985411	0.0030504	0.0429843	30.504	429.843	1.86944	26.343	36.4462	100	Confident
717	0	Single Protein	Q8N1G4	Leucine-rich repeat-containing protein 47 (LRC47_HUMAN)	Q8N1G4	LRC47_HUMAN Leucine-rich repeat-containing protein 47 OS=Homo sapiens OX=9606 GN=LRRC47 PE=1 SV=1		1	4.97	4.97	8.92	63.98	3	2	3	2	3	2	0.005	0.0600258	0.00218104	0.0261837	21.8104	261.837	1.33665	16.0467	63.4337	100	Confident
718	0	Single Protein	O15355	Protein phosphatase 1G (PPM1G_HUMAN)	O15355	PPM1G_HUMAN Protein phosphatase 1G OS=Homo sapiens OX=9606 GN=PPM1G PE=1 SV=1		2	2.01	2.01	10.81	49.82	3	1	3	1	3	2	0.00306748	0.0461834	0.00133806	0.0201455	13.3806	201.455	0.820031	12.3462	59.2347	100	Doubtful
719	0	Single Protein	Q9H0D6	5'-3' exoribonuclease 2 (XRN2_HUMAN)	Q9H0D6	XRN2_HUMAN 5'-3' exoribonuclease 2 OS=Homo sapiens OX=9606 GN=XRN2 PE=1 SV=1		20	3.16	1.26	4.74	68.74	3	2	3	2	3	2	0.00272851	0.0415955	0.0011902	0.0181443	11.902	181.443	0.729414	11.1197	108.513	100	Doubtful
720	0	Related Proteins	P06899	Histone H2B type 1-J (H2B1J_HUMAN)	P06899,P23527,P33778,Q16778,Q6DN03,Q6DRA6,Q8N257	H2B1J_HUMAN Histone H2B type 1-J OS=Homo sapiens OX=9606 GN=H2BC11 PE=1 SV=3,H2B1O_HUMAN Histone H2B type 1-O OS=Homo sapiens OX=9606 GN=H2BC17 PE=1 SV=3,H2B1B_HUMAN Histone H2B type 1-B OS=Homo sapiens OX=9606 GN=H2BC3 PE=1 SV=2,H2B2E_HUMAN Histone H2B type 2-E OS=Homo sapiens OX=9606 GN=H2BC21 PE=1 SV=3,H2B2C_HUMAN Putative histone H2B type 2-C OS=Homo sapiens OX=9606 GN=H2BC20P PE=5 SV=3,H2B2D…	P23527,P33778,Q16778,Q6DN03,Q6DRA6,Q8N257	6	7.94	7.94	7.94	78.57	2	2	2	2	85	82	0.828283	0.178769	0.361303	0.0779801	3613.03	779.801	221.425	47.7902	13.8956	100	Confident
721	0	Related Proteins	B7Z6Z4	Myosin light polypeptide 6 (B7Z6Z4_HUMAN)	B7Z6Z4,F8VPF3,F8W1I5,F8W1R7,G3V1V0,G8JLA2,J3KND3,P14649,P60660	B7Z6Z4_HUMAN Myosin light polypeptide 6 OS=Homo sapiens OX=9606 GN=MYL6 PE=1 SV=1,F8VPF3_HUMAN Myosin light polypeptide 6 (Fragment) OS=Homo sapiens OX=9606 GN=MYL6 PE=1 SV=1,F8W1I5_HUMAN Myosin light chain 6B OS=Homo sapiens OX=9606 GN=MYL6B PE=1 SV=1,F8W1R7_HUMAN Myosin light polypeptide 6 OS=Homo sapiens OX=9606 GN=MYL6 PE=1 SV=1,G3V1V0_HUMAN Myosin light polypeptide 6 OS=Homo sapiens OX=9606 …	F8VPF3,F8W1I5,F8W1R7,G3V1V0,G8JLA2,J3KND3,P14649,P60660	12	10.08	10.08	10.08	76.47	2	2	2	2	61	60	0.288462	0.160155	0.125829	0.0698609	1258.29	698.609	77.1145	42.8143	26.69	100	Confident
722	0	Related Proteins	A0A7P0TBL1	Actin, cytoplasmic 2 (A0A7P0TBL1_HUMAN)	A0A7P0TBL1,A0A804GS07,I3L1U9,I3L3I0,I3L3R2,I3L4N8,J3KT65,K7EM38,P63261	A0A7P0TBL1_HUMAN Actin, cytoplasmic 2 OS=Homo sapiens OX=9606 GN=ACTG1 PE=1 SV=1,A0A804GS07_HUMAN Actin, cytoplasmic 2 OS=Homo sapiens OX=9606 GN=ACTG1 PE=1 SV=1,I3L1U9_HUMAN Actin, cytoplasmic 2 (Fragment) OS=Homo sapiens OX=9606 GN=ACTG1 PE=1 SV=1,I3L3I0_HUMAN Actin, cytoplasmic 2 (Fragment) OS=Homo sapiens OX=9606 GN=ACTG1 PE=1 SV=1,I3L3R2_HUMAN Actin, cytoplasmic 2 (Fragment) OS=Homo sapiens …	A0A804GS07,I3L1U9,I3L3I0,I3L3R2,I3L4N8,J3KT65,K7EM38,P63261	17	45.76	45.76	45.76	91.53	2	2	1	1	43	43	0.425926	1.15443	0.185792	0.503573	1857.92	5035.73	113.863	308.615	6.28908	100	Confident
723	0	Related Proteins	A0A6Q8PFK8	Heat shock protein beta-1 (A0A6Q8PFK8_HUMAN)	A0A6Q8PFK8,A0A6Q8PGK1,C9J3N8,P04792	A0A6Q8PFK8_HUMAN Heat shock protein beta-1 OS=Homo sapiens OX=9606 GN=HSPB1 PE=1 SV=1,A0A6Q8PGK1_HUMAN Heat shock 27 kDa protein OS=Homo sapiens OX=9606 GN=HSPB1 PE=1 SV=1,C9J3N8_HUMAN Heat shock protein beta-1 OS=Homo sapiens OX=9606 GN=HSPB1 PE=1 SV=1,HSPB1_HUMAN Heat shock protein beta-1 OS=Homo sapiens OX=9606 GN=HSPB1 PE=1 SV=2	A0A6Q8PGK1,C9J3N8,P04792	7	17.17	17.17	17.17	58.08	2	2	2	2	42	41	0.288732	0.258925	0.125947	0.112945	1259.47	1129.45	77.1869	69.2186	21.8691	100	Confident
724	0	Related Proteins	D6R9T0	Heterogeneous nuclear ribonucleoprotein H (Fragment) (D6R9T0_HUMAN)	D6R9T0,D6RAM1,D6RBM0,D6RDU3,D6RFM3,D6RIH9,D6RIT2,D6RIU0,D6RJ04,E5RGH4,E5RGV0,E7EQJ0,E9PCY7,G8JLB6,H0YAQ2,P31943	D6R9T0_HUMAN Heterogeneous nuclear ribonucleoprotein H (Fragment) OS=Homo sapiens OX=9606 GN=HNRNPH1 PE=1 SV=8,D6RAM1_HUMAN Heterogeneous nuclear ribonucleoprotein H (Fragment) OS=Homo sapiens OX=9606 GN=HNRNPH1 PE=1 SV=1,D6RBM0_HUMAN Heterogeneous nuclear ribonucleoprotein H (Fragment) OS=Homo sapiens OX=9606 GN=HNRNPH1 PE=1 SV=1,D6RDU3_HUMAN Heterogeneous nuclear ribonucleoprotein H (Fragment) …	D6RAM1,D6RBM0,D6RDU3,D6RFM3,D6RIH9,D6RIT2,D6RIU0,D6RJ04,E5RGH4,E5RGV0,E7EQJ0,E9PCY7,G8JLB6,H0YAQ2,P31943	5	16.77	16.77	16.77	88.2	2	2	1	1	27	26	0.109155	0.258925	0.0476141	0.112945	476.141	1129.45	29.1804	69.2186	18.1731	100	Confident
725	0	Related Proteins	F8WCR1	60S ribosomal protein L3 (F8WCR1_HUMAN)	F8WCR1,H7C3M2,H7C422,P39023	F8WCR1_HUMAN 60S ribosomal protein L3 OS=Homo sapiens OX=9606 GN=RPL3 PE=1 SV=1,H7C3M2_HUMAN 60S ribosomal protein L3 (Fragment) OS=Homo sapiens OX=9606 GN=RPL3 PE=1 SV=1,H7C422_HUMAN 60S ribosomal protein L3 (Fragment) OS=Homo sapiens OX=9606 GN=RPL3 PE=1 SV=1,RL3_HUMAN 60S ribosomal protein L3 OS=Homo sapiens OX=9606 GN=RPL3 PE=1 SV=2	H7C3M2,H7C422,P39023	22	9.44	9.44	9.44	70.56	2	2	2	2	26	26	0.169935	0.178769	0.0741267	0.0779801	741.267	779.801	45.4286	47.7902	19.7554	100	Confident
726	0	Related Proteins	A0A1W2PP35	Heterogeneous nuclear ribonucleoprotein U (Fragment) (A0A1W2PP35_HUMAN)	A0A1W2PP35,A0A1W2PPS1,A0A1W2PRI6,Q00839,Q5RI18	A0A1W2PP35_HUMAN Heterogeneous nuclear ribonucleoprotein U (Fragment) OS=Homo sapiens OX=9606 GN=HNRNPU PE=1 SV=1,A0A1W2PPS1_HUMAN Heterogeneous nuclear ribonucleoprotein U OS=Homo sapiens OX=9606 GN=HNRNPU PE=1 SV=1,A0A1W2PRI6_HUMAN Heterogeneous nuclear ribonucleoprotein U (Fragment) OS=Homo sapiens OX=9606 GN=HNRNPU PE=1 SV=1,HNRPU_HUMAN Heterogeneous nuclear ribonucleoprotein U OS=Homo sapien…	A0A1W2PPS1,A0A1W2PRI6,Q00839,Q5RI18	1	1.79	1.79	4.81	64.97	2	1	1	1	26	25	0.047081	0.0247981	0.0205371	0.0108171	205.371	108.171	12.5862	6.62927	80.5989	100	Doubtful
727	0	Single Protein	Q9NS69	Mitochondrial import receptor subunit TOM22 homolog (TOM22_HUMAN)	Q9NS69	TOM22_HUMAN Mitochondrial import receptor subunit TOM22 homolog OS=Homo sapiens OX=9606 GN=TOMM22 PE=1 SV=3		22	16.2	16.2	16.2	92.96	2	2	2	2	26	25	0.189394	0.519911	0.082615	0.226789	826.15	2267.89	50.6307	138.988	15.5118	100	Confident
728	0	Related Proteins	I3L0K2	Thioredoxin domain-containing protein 17 (I3L0K2_HUMAN)	I3L0K2,I3L3M7,Q9BRA2	I3L0K2_HUMAN Thioredoxin domain-containing protein 17 OS=Homo sapiens OX=9606 GN=TXNDC17 PE=1 SV=1,I3L3M7_HUMAN Thioredoxin domain-containing protein 17 OS=Homo sapiens OX=9606 GN=TXNDC17 PE=1 SV=1,TXD17_HUMAN Thioredoxin domain-containing protein 17 OS=Homo sapiens OX=9606 GN=TXNDC17 PE=1 SV=1	I3L3M7,Q9BRA2	17	32	32	32	90.67	2	2	2	2	24	23	0.338235	0.778279	0.147541	0.339491	1475.41	3394.91	90.4205	208.058	8.36596	100	Confident
729	0	Related Proteins	A0A1B0GU45	Inositol 1,4,5-triphosphate receptor-associated 2 (A0A1B0GU45_HUMAN)	A0A1B0GU45,F5H006,F8W9L6,Q12912	A0A1B0GU45_HUMAN Inositol 1,4,5-triphosphate receptor-associated 2 OS=Homo sapiens OX=9606 GN=IRAG2 PE=1 SV=1,F5H006_HUMAN Inositol 1,4,5-triphosphate receptor-associated 2 OS=Homo sapiens OX=9606 GN=IRAG2 PE=1 SV=1,F8W9L6_HUMAN Inositol 1,4,5-triphosphate receptor-associated 2 OS=Homo sapiens OX=9606 GN=IRAG2 PE=1 SV=1,IRAG2_HUMAN Inositol 1,4,5-triphosphate receptor associated 2 OS=Homo sapiens…	F5H006,F8W9L6,Q12912	12	0.55	0.55	1.79	72.01	2	1	2	1	21	16	0.0141844	0.0130199	0.00618733	0.00567937	61.8733	56.7937	3.79192	3.48061	164.945	100	Doubtful
730	0	Related Proteins	M0R1M5	40S ribosomal protein S16 (Fragment) (M0R1M5_HUMAN)	M0R1M5,M0R3H0,P62249,Q6IPX4	M0R1M5_HUMAN 40S ribosomal protein S16 (Fragment) OS=Homo sapiens OX=9606 GN=RPS16 PE=1 SV=1,M0R3H0_HUMAN 40S ribosomal protein S16 OS=Homo sapiens OX=9606 GN=RPS16 PE=1 SV=1,RS16_HUMAN 40S ribosomal protein S16 OS=Homo sapiens OX=9606 GN=RPS16 PE=1 SV=2,Q6IPX4_HUMAN 40S ribosomal protein S16 OS=Homo sapiens OX=9606 GN=RPS16 PE=1 SV=1	M0R3H0,P62249,Q6IPX4	19	25.88	25.88	25.88	84.71	2	2	1	1	20	19	0.194444	0.389495	0.084818	0.169901	848.18	1699.01	51.9809	104.124	9.36011	100	Confident
731	0	Single Protein	O00483	Cytochrome c oxidase subunit NDUFA4 (NDUA4_HUMAN)	O00483	NDUA4_HUMAN Cytochrome c oxidase subunit NDUFA4 OS=Homo sapiens OX=9606 GN=NDUFA4 PE=1 SV=1		7	12.35	12.35	22.22	87.65	2	1	2	1	20	17	0.239437	0.232847	0.104444	0.101569	1044.44	1015.69	64.0086	62.2469	9.36391	100	Doubtful
732	0	Single Protein	P60468	Protein transport protein Sec61 subunit beta (SC61B_HUMAN)	P60468	SC61B_HUMAN Protein transport protein Sec61 subunit beta OS=Homo sapiens OX=9606 GN=SEC61B PE=1 SV=2		9	27.08	27.08	27.08	87.5	2	2	2	2	20	20	0.238095	0.425103	0.103859	0.185433	1038.59	1854.33	63.65	113.643	9.9681	100	Confident
733	0	Related Proteins	M0R1H5	40S ribosomal protein S11 (M0R1H5_HUMAN)	M0R1H5,P62280	M0R1H5_HUMAN 40S ribosomal protein S11 OS=Homo sapiens OX=9606 GN=RPS11 PE=1 SV=1,RS11_HUMAN 40S ribosomal protein S11 OS=Homo sapiens OX=9606 GN=RPS11 PE=1 SV=3	P62280	19	36.71	36.71	36.71	77.22	2	2	1	1	20	18	0.229508	0.274275	0.100113	0.119641	1001.13	1196.41	61.3545	73.322	9.48013	100	Confident
734	0	Related Proteins	E5RIP1	40S ribosomal protein S20 (E5RIP1_HUMAN)	E5RIP1,E5RJX2,P60866	E5RIP1_HUMAN 40S ribosomal protein S20 OS=Homo sapiens OX=9606 GN=RPS20 PE=1 SV=1,E5RJX2_HUMAN 40S ribosomal protein S20 OS=Homo sapiens OX=9606 GN=RPS20 PE=1 SV=1,RS20_HUMAN 40S ribosomal protein S20 OS=Homo sapiens OX=9606 GN=RPS20 PE=1 SV=1	E5RJX2,P60866	8	32.61	32.61	32.61	80.43	2	2	1	1	17	17	0.459459	0.584893	0.200419	0.255135	2004.19	2551.35	122.827	156.36	5.42587	100	Confident
735	0	Related Proteins	D6RAC2	Guanine nucleotide-binding protein subunit beta-2-like 1 (D6RAC2_HUMAN)	D6RAC2,D6REE5,D6RF23,H0Y8W2,H0Y9P0,H0YAF8,H0YAM7,J3KPE3,P63244	D6RAC2_HUMAN Guanine nucleotide-binding protein subunit beta-2-like 1 OS=Homo sapiens OX=9606 GN=RACK1 PE=1 SV=1,D6REE5_HUMAN Guanine nucleotide-binding protein subunit beta-2-like 1 (Fragment) OS=Homo sapiens OX=9606 GN=RACK1 PE=1 SV=1,D6RF23_HUMAN Guanine nucleotide-binding protein subunit beta-2-like 1 OS=Homo sapiens OX=9606 GN=RACK1 PE=1 SV=1,H0Y8W2_HUMAN Guanine nucleotide-binding protein s…	D6REE5,D6RF23,H0Y8W2,H0Y9P0,H0YAF8,H0YAM7,J3KPE3,P63244	5	10.41	10.41	10.41	62.08	2	2	1	1	17	16	0.0647773	0.221677	0.0282563	0.0966972	282.563	966.972	17.3169	59.261	29.7318	100	Confident
736	0	Related Proteins	H0YKD8	60S ribosomal protein L28 (H0YKD8_HUMAN)	H0YKD8,H0YLP6,H0YMF4,P46779	H0YKD8_HUMAN 60S ribosomal protein L28 OS=Homo sapiens OX=9606 GN=RPL28 PE=1 SV=1,H0YLP6_HUMAN 60S ribosomal protein L28 OS=Homo sapiens OX=9606 GN=RPL28 PE=1 SV=1,H0YMF4_HUMAN 60S ribosomal protein L28 OS=Homo sapiens OX=9606 GN=RPL28 PE=1 SV=1,RL28_HUMAN 60S ribosomal protein L28 OS=Homo sapiens OX=9606 GN=RPL28 PE=1 SV=3	H0YLP6,H0YMF4,P46779	19	12.35	12.35	12.35	84.12	2	2	2	2	17	14	0.0979021	0.178769	0.0427056	0.0779801	427.056	779.801	26.1722	47.7902	19.0601	100	Confident
737	0	Related Proteins	H0YLA2	Signal recognition particle 14 kDa protein (H0YLA2_HUMAN)	H0YLA2,P37108	H0YLA2_HUMAN Signal recognition particle 14 kDa protein OS=Homo sapiens OX=9606 GN=SRP14 PE=1 SV=1,SRP14_HUMAN Signal recognition particle 14 kDa protein OS=Homo sapiens OX=9606 GN=SRP14 PE=1 SV=2	P37108	15	23.48	23.48	23.48	84.35	2	2	2	2	16	16	0.164948	0.274275	0.0719517	0.119641	719.517	1196.41	44.0957	73.322	13.0498	100	Confident
738	0	Related Proteins	B7ZBH1	Eukaryotic translation initiation factor 6 (Fragment) (B7ZBH1_HUMAN)	B7ZBH1,P56537	B7ZBH1_HUMAN Eukaryotic translation initiation factor 6 (Fragment) OS=Homo sapiens OX=9606 GN=EIF6 PE=1 SV=1,IF6_HUMAN Eukaryotic translation initiation factor 6 OS=Homo sapiens OX=9606 GN=EIF6 PE=1 SV=1	P56537	20	25.93	25.93	25.93	56.48	2	2	2	2	16	11	0.180328	0.584893	0.0786603	0.255135	786.603	2551.35	48.2071	156.36	11.8169	100	Confident
739	0	Single Protein	P05386	60S acidic ribosomal protein P1 (RLA1_HUMAN)	P05386	RLA1_HUMAN 60S acidic ribosomal protein P1 OS=Homo sapiens OX=9606 GN=RPLP1 PE=1 SV=1		15	14.04	14.04	28.95	34.21	2	1	1	1	16	13	0.2	0.333521	0.0872414	0.145484	872.414	1454.84	53.466	89.1603	11.5067	100	Doubtful
740	0	Related Proteins	E9PR30	40S ribosomal protein S30 (E9PR30_HUMAN)	E9PR30,P62861	E9PR30_HUMAN 40S ribosomal protein S30 OS=Homo sapiens OX=9606 GN=FAU PE=1 SV=1,RS30_HUMAN FAU ubiquitin-like and ribosomal protein S30 OS=Homo sapiens OX=9606 GN=FAU PE=1 SV=2	P62861	11	11.22	11.22	11.22	76.53	2	2	2	2	15	14	0.186667	0.211528	0.0814253	0.0922698	814.253	922.698	49.9016	56.5477	10.898	100	Confident
741	0	Single Protein	O75489	NADH dehydrogenase [ubiquinone] iron-sulfur protein 3, mitochondrial (NDUS3_HUMAN)	O75489	NDUS3_HUMAN NADH dehydrogenase [ubiquinone] iron-sulfur protein 3, mitochondrial OS=Homo sapiens OX=9606 GN=NDUFS3 PE=1 SV=1		11	9.85	9.85	9.85	77.65	2	2	1	1	15	15	0.0641026	0.160155	0.027962	0.0698609	279.62	698.609	17.1365	42.8143	30.2227	100	Confident
742	0	Related Proteins	A0A6I8PIS1	L-iditol 2-dehydrogenase (A0A6I8PIS1_HUMAN)	A0A6I8PIS1,H0YKB3,Q00796	A0A6I8PIS1_HUMAN L-iditol 2-dehydrogenase OS=Homo sapiens OX=9606 GN=SORD PE=1 SV=1,H0YKB3_HUMAN Sorbitol dehydrogenase OS=Homo sapiens OX=9606 GN=SORD PE=1 SV=1,DHSO_HUMAN Sorbitol dehydrogenase OS=Homo sapiens OX=9606 GN=SORD PE=1 SV=4	H0YKB3,Q00796	15	13.89	13.89	13.89	90.48	2	2	2	2	15	15	0.0657895	0.202264	0.0286978	0.0882292	286.978	882.292	17.5875	54.0714	27.0588	100	Confident
743	0	Related Proteins	K7EKS7	Uncharacterized protein (K7EKS7_HUMAN)	K7EKS7,K7ELC4,K7EMH1,K7EP65,K7ERI7,P35268	K7EKS7_HUMAN Uncharacterized protein OS=Homo sapiens OX=9606 PE=1 SV=1,K7ELC4_HUMAN 60S ribosomal protein L22 (Fragment) OS=Homo sapiens OX=9606 GN=RPL22 PE=1 SV=1,K7EMH1_HUMAN 60S ribosomal protein L22 (Fragment) OS=Homo sapiens OX=9606 GN=RPL22 PE=1 SV=1,K7EP65_HUMAN 60S ribosomal protein L22 (Fragment) OS=Homo sapiens OX=9606 GN=RPL22 PE=1 SV=1,K7ERI7_HUMAN 60S ribosomal protein L22 OS=Homo sa…	K7ELC4,K7EMH1,K7EP65,K7ERI7,P35268		47.17	47.17	47.17	84.91	2	2	1	1	14	13	0.288889	0.668101	0.126015	0.29143	1260.15	2914.3	77.2287	178.603	5.73008	100	Confident
744	0	Related Proteins	E5RFV2	2,4-dienoyl-CoA reductase [(3E)-enoyl-CoA-producing], mitochondrial (Fragment) (E5RFV2_HUMAN)	E5RFV2,E5RJD2,E5RJG7,Q16698	E5RFV2_HUMAN 2,4-dienoyl-CoA reductase [(3E)-enoyl-CoA-producing], mitochondrial (Fragment) OS=Homo sapiens OX=9606 GN=DECR1 PE=1 SV=1,E5RJD2_HUMAN 2,4-dienoyl-CoA reductase [(3E)-enoyl-CoA-producing], mitochondrial (Fragment) OS=Homo sapiens OX=9606 GN=DECR1 PE=1 SV=1,E5RJG7_HUMAN 2,4-dienoyl-CoA reductase [(3E)-enoyl-CoA-producing], mitochondrial (Fragment) OS=Homo sapiens OX=9606 GN=DECR1 PE=1…	E5RJD2,E5RJG7,Q16698	8	17.07	17.07	17.07	91.71	2	2	2	2	14	14	0.0744681	0.29155	0.0324835	0.127176	324.835	1271.76	19.9076	77.94	21.8234	100	Confident
745	0	Related Proteins	P59998	Actin-related protein 2/3 complex subunit 4 (ARPC4_HUMAN)	A0A0A6YYG9,F8WCF6,F8WDD7,H7C0A3,P59998	A0A0A6YYG9_HUMAN Protein ARPC4-TTLL3 OS=Homo sapiens OX=9606 GN=ARPC4-TTLL3 PE=3 SV=1,F8WCF6_HUMAN Actin-related protein 2/3 complex subunit 4 OS=Homo sapiens OX=9606 GN=ARPC4-TTLL3 PE=3 SV=1,F8WDD7_HUMAN Actin-related protein 2/3 complex subunit 4 OS=Homo sapiens OX=9606 GN=ARPC4 PE=3 SV=1,H7C0A3_HUMAN ARPC4-TTLL3 readthrough (Fragment) OS=Homo sapiens OX=9606 GN=ARPC4-TTLL3 PE=3 SV=1,ARPC4_HUMA…	A0A0A6YYG9,F8WCF6,F8WDD7,H7C0A3	3	13.69	13.69	13.69	86.9	2	2	2	2	14	14	0.0958904	0.221677	0.0418281	0.0966972	418.281	966.972	25.6344	59.261	19.6543	100	Confident
746	0	Related Proteins	P62854	40S ribosomal protein S26 (RS26_HUMAN)	P62854,Q5JNZ5	RS26_HUMAN 40S ribosomal protein S26 OS=Homo sapiens OX=9606 GN=RPS26 PE=1 SV=3,RS26L_HUMAN Putative 40S ribosomal protein S26-like 1 OS=Homo sapiens OX=9606 GN=RPS26P11 PE=5 SV=1	Q5JNZ5	12	20.87	20.87	20.87	77.39	2	2	2	2	14	13	0.146067	0.185971	0.0637156	0.0811219	637.156	811.219	39.0482	49.7157	13.0071	100	Confident
747	0	Related Proteins	P25786	Proteasome subunit alpha type-1 (PSA1_HUMAN)	B4DEV8,P25786	B4DEV8_HUMAN Proteasome subunit alpha type OS=Homo sapiens OX=9606 PE=2 SV=1,PSA1_HUMAN Proteasome subunit alpha type-1 OS=Homo sapiens OX=9606 GN=PSMA1 PE=1 SV=1	B4DEV8	11	9.89	9.89	9.89	77.57	2	2	1	1	14	13	0.0441176	0.172102	0.0192444	0.0750722	192.444	750.722	11.794	46.0081	29.5369	100	Confident
748	0	Related Proteins	A0A087WWH0	60S ribosomal protein L17 (Fragment) (A0A087WWH0_HUMAN)	A0A087WWH0,A0A087WXM6,A0A087WY81,A0A0A6YYL6,J3KRB3,J3KRX5,J3KSJ0,J3QQT2,J3QS96,P18621	A0A087WWH0_HUMAN 60S ribosomal protein L17 (Fragment) OS=Homo sapiens OX=9606 GN=RPL17 PE=1 SV=6,A0A087WXM6_HUMAN 60S ribosomal protein L17 (Fragment) OS=Homo sapiens OX=9606 GN=RPL17 PE=1 SV=1,A0A087WY81_HUMAN 60S ribosomal protein L17 (Fragment) OS=Homo sapiens OX=9606 GN=RPL17 PE=1 SV=6,A0A0A6YYL6_HUMAN 60S ribosomal protein L17 OS=Homo sapiens OX=9606 GN=RPL17-C18orf32 PE=3 SV=1,J3KRB3_HUMAN …	A0A087WXM6,A0A087WY81,A0A0A6YYL6,J3KRB3,J3KRX5,J3KSJ0,J3QQT2,J3QS96,P18621	18	14.5	14.5	14.5	79.39	2	2	1	1	13	9	0.0865385	0.178769	0.0377487	0.0779801	377.487	779.801	23.1343	47.7902	15.204	100	Confident
749	0	Related Proteins	A0A0A0MSV9	Tapasin (A0A0A0MSV9_HUMAN)	A0A0A0MSV9,A0A0G2JH37,A0A0G2JKZ1,A2AB90,C9JA35,O15533,Q6P1N7	A0A0A0MSV9_HUMAN Tapasin OS=Homo sapiens OX=9606 GN=TAPBP PE=1 SV=1,A0A0G2JH37_HUMAN Tapasin OS=Homo sapiens OX=9606 GN=TAPBP PE=1 SV=1,A0A0G2JKZ1_HUMAN Tapasin OS=Homo sapiens OX=9606 GN=TAPBP PE=1 SV=1,A2AB90_HUMAN Tapasin OS=Homo sapiens OX=9606 GN=TAPBP PE=1 SV=1,C9JA35_HUMAN Tapasin (Fragment) OS=Homo sapiens OX=9606 GN=TAPBP PE=1 SV=1,TPSN_HUMAN Tapasin OS=Homo sapiens OX=9606 GN=TAPBP PE=1…	A0A0G2JH37,A0A0G2JKZ1,A2AB90,C9JA35,O15533,Q6P1N7	6	3.97	3.97	3.97	30.16	2	2	2	2	13	12	0.0662983	0.154782	0.0289198	0.067517	289.198	675.17	17.7235	41.3779	53.8538	100	Confident
750	0	Related Proteins	A0A2U3TZL5	CD59 glycoprotein (Fragment) (A0A2U3TZL5_HUMAN)	A0A2U3TZL5,E9PNW4,P13987	A0A2U3TZL5_HUMAN CD59 glycoprotein (Fragment) OS=Homo sapiens OX=9606 GN=CD59 PE=1 SV=1,E9PNW4_HUMAN CD59 glycoprotein OS=Homo sapiens OX=9606 PE=1 SV=1,CD59_HUMAN CD59 glycoprotein OS=Homo sapiens OX=9606 GN=CD59 PE=1 SV=1	E9PNW4,P13987	11	20	20	20	60.83	2	2	2	2	12	9	0.123288	0.584893	0.0537789	0.255135	537.789	2551.35	32.9585	156.36	13.3344	100	Confident
751	0	Related Proteins	F8W930	Insulin-like growth factor 2 mRNA-binding protein 2 (F8W930_HUMAN)	F8W930,Q9Y6M1	F8W930_HUMAN Insulin-like growth factor 2 mRNA-binding protein 2 OS=Homo sapiens OX=9606 GN=IGF2BP2 PE=1 SV=1,IF2B2_HUMAN Insulin-like growth factor 2 mRNA-binding protein 2 OS=Homo sapiens OX=9606 GN=IGF2BP2 PE=1 SV=2	Q9Y6M1	3	4.3	4.3	4.3	64.63	2	2	1	1	12	12	0.0306905	0.0680004	0.0133874	0.0296623	133.874	296.623	8.20451	18.1786	66.745	100	Confident
752	0	Related Proteins	J3KTJ3	60S ribosomal protein L23 (J3KTJ3_HUMAN)	J3KTJ3,P62829	J3KTJ3_HUMAN 60S ribosomal protein L23 OS=Homo sapiens OX=9606 GN=RPL23 PE=1 SV=1,RL23_HUMAN 60S ribosomal protein L23 OS=Homo sapiens OX=9606 GN=RPL23 PE=1 SV=1	P62829	17	22.22	22.22	22.22	81.48	2	2	2	2	12	11	0.166667	0.333521	0.0727012	0.145484	727.012	1454.84	44.555	89.1603	8.89379	100	Confident
753	0	Single Protein	Q15125	3-beta-hydroxysteroid-Delta(8),Delta(7)-isomerase (EBP_HUMAN)	Q15125	EBP_HUMAN 3-beta-hydroxysteroid-Delta(8),Delta(7)-isomerase OS=Homo sapiens OX=9606 GN=EBP PE=1 SV=3		X	12.17	12.17	12.17	32.17	2	2	2	2	12	12	0.162162	0.311134	0.0707363	0.135719	707.363	1357.19	43.3508	83.1755	26.3358	100	Confident
754	0	Single Protein	P62633	CCHC-type zinc finger nucleic acid binding protein (CNBP_HUMAN)	P62633	CNBP_HUMAN CCHC-type zinc finger nucleic acid binding protein OS=Homo sapiens OX=9606 GN=CNBP PE=1 SV=1		3	16.38	16.38	16.38	85.31	2	2	2	2	12	11	0.0728477	0.185971	0.0317767	0.0811219	317.767	811.219	19.4744	49.7157	19.4496	100	Confident
755	0	Single Protein	Q9UKD2	mRNA turnover protein 4 homolog (MRT4_HUMAN)	Q9UKD2	MRT4_HUMAN mRNA turnover protein 4 homolog OS=Homo sapiens OX=9606 GN=MRTO4 PE=1 SV=2		1	14.23	14.23	14.23	83.68	2	2	2	2	11	10	0.05	0.122018	0.0218104	0.0532253	218.104	532.253	13.3665	32.6192	27.5429	100	Confident
756	0	Related Proteins	D6R9L0	Guanine nucleotide-binding protein subunit beta-2-like 1 (Fragment) (D6R9L0_HUMAN)	D6R9L0,D6R9Z1,D6RAU2,D6RFX4,D6RFZ9,D6RHH4,E9PD14,H0Y8W2,H0YAF8,J3KPE3,P63244	D6R9L0_HUMAN Guanine nucleotide-binding protein subunit beta-2-like 1 (Fragment) OS=Homo sapiens OX=9606 GN=RACK1 PE=1 SV=1,D6R9Z1_HUMAN Guanine nucleotide-binding protein subunit beta-2-like 1 (Fragment) OS=Homo sapiens OX=9606 GN=RACK1 PE=1 SV=8,D6RAU2_HUMAN Guanine nucleotide-binding protein subunit beta-2-like 1 OS=Homo sapiens OX=9606 GN=RACK1 PE=1 SV=1,D6RFX4_HUMAN Guanine nucleotide-bindin…	D6R9Z1,D6RAU2,D6RFX4,D6RFZ9,D6RHH4,E9PD14,H0Y8W2,H0YAF8,J3KPE3,P63244	5	3.67	3.67	7.67	71.33	2	1	2	1	11	10	0.0374532	0.070069	0.0163373	0.0305646	163.373	305.646	10.0124	18.7315	32.5532	100	Doubtful
757	0	Related Proteins	E9PKH2	Collagen-binding protein (E9PKH2_HUMAN)	E9PKH2,H0YEP8,P50454	E9PKH2_HUMAN Collagen-binding protein OS=Homo sapiens OX=9606 GN=SERPINH1 PE=1 SV=1,H0YEP8_HUMAN Collagen-binding protein (Fragment) OS=Homo sapiens OX=9606 GN=SERPINH1 PE=1 SV=1,SERPH_HUMAN Serpin H1 OS=Homo sapiens OX=9606 GN=SERPINH1 PE=1 SV=2	H0YEP8,P50454	11	12.44	12.44	12.44	72.14	2	2	2	2	11	10	0.0578035	0.172102	0.0252143	0.0750722	252.143	750.722	15.4526	46.0081	23.077	100	Confident
758	0	Related Proteins	P46783	40S ribosomal protein S10 (RS10_HUMAN)	A0A1W2PQS6,A0A2R8Y6L3,A0A2R8Y7H1,A0A2R8YFH6,F6U211,P46783	A0A1W2PQS6_HUMAN RPS10-NUDT3 readthrough OS=Homo sapiens OX=9606 GN=RPS10-NUDT3 PE=3 SV=1,A0A2R8Y6L3_HUMAN RPS10-NUDT3 readthrough (Fragment) OS=Homo sapiens OX=9606 GN=RPS10-NUDT3 PE=3 SV=1,A0A2R8Y7H1_HUMAN 40S ribosomal protein S10 OS=Homo sapiens OX=9606 GN=RPS10 PE=3 SV=1,A0A2R8YFH6_HUMAN 40S ribosomal protein S10 OS=Homo sapiens OX=9606 GN=RPS10 PE=3 SV=1,F6U211_HUMAN 40S ribosomal protein S…	A0A1W2PQS6,A0A2R8Y6L3,A0A2R8Y7H1,A0A2R8YFH6,F6U211	6	5.45	5.45	10.91	83.64	2	1	2	1	11	10	0.0652174	0.0857111	0.0284483	0.0373878	284.483	373.878	17.4346	22.9132	18.8859	100	Doubtful
759	0	Single Protein	Q9Y6C9	Mitochondrial carrier homolog 2 (MTCH2_HUMAN)	Q9Y6C9	MTCH2_HUMAN Mitochondrial carrier homolog 2 OS=Homo sapiens OX=9606 GN=MTCH2 PE=1 SV=1		11	14.85	14.85	14.85	63.37	2	2	2	2	11	9	0.046875	0.202264	0.0204472	0.0882292	204.472	882.292	12.5311	54.0714	33.3089	100	Confident
760	0	Related Proteins	M0QXK2	U1 small nuclear ribonucleoprotein A (Fragment) (M0QXK2_HUMAN)	M0QXK2,M0R0G9,M0R221,M0R268,M0R2B8,P09012	M0QXK2_HUMAN U1 small nuclear ribonucleoprotein A (Fragment) OS=Homo sapiens OX=9606 GN=SNRPA PE=1 SV=8,M0R0G9_HUMAN U1 small nuclear ribonucleoprotein A OS=Homo sapiens OX=9606 GN=SNRPA PE=1 SV=1,M0R221_HUMAN U1 small nuclear ribonucleoprotein A (Fragment) OS=Homo sapiens OX=9606 GN=SNRPA PE=1 SV=1,M0R268_HUMAN U1 small nuclear ribonucleoprotein A (Fragment) OS=Homo sapiens OX=9606 GN=SNRPA PE=1…	M0R0G9,M0R221,M0R268,M0R2B8,P09012	19	21.09	21.09	21.09	82.81	2	2	1	1	11	9	0.0660377	0.221677	0.0288061	0.0966972	288.061	966.972	17.6539	59.261	14.5377	100	Confident
761	0	Related Proteins	A0A7I2V346	Heterogeneous nuclear ribonucleoprotein Q (A0A7I2V346_HUMAN)	A0A7I2V346,A0A7I2V4J0,A0A7I2V4Z0,A0A7I2V5Q6,A0A7I2YQN2,A0A7I2YQV8,F6UXX1,O60506	A0A7I2V346_HUMAN Heterogeneous nuclear ribonucleoprotein Q OS=Homo sapiens OX=9606 GN=SYNCRIP PE=1 SV=1,A0A7I2V4J0_HUMAN Heterogeneous nuclear ribonucleoprotein Q OS=Homo sapiens OX=9606 GN=SYNCRIP PE=1 SV=1,A0A7I2V4Z0_HUMAN Heterogeneous nuclear ribonucleoprotein Q OS=Homo sapiens OX=9606 GN=SYNCRIP PE=1 SV=1,A0A7I2V5Q6_HUMAN Heterogeneous nuclear ribonucleoprotein Q OS=Homo sapiens OX=9606 GN=S…	A0A7I2V4J0,A0A7I2V4Z0,A0A7I2V5Q6,A0A7I2YQN2,A0A7I2YQV8,F6UXX1,O60506	6	8.21	8.21	8.21	73.28	2	2	2	2	11	11	0.0268293	0.0608184	0.0117031	0.0265294	117.031	265.294	7.17227	16.2586	58.6114	100	Confident
762	0	Single Protein	O15511	Actin-related protein 2/3 complex subunit 5 (ARPC5_HUMAN)	O15511	ARPC5_HUMAN Actin-related protein 2/3 complex subunit 5 OS=Homo sapiens OX=9606 GN=ARPC5 PE=1 SV=3		1	13.25	13.25	13.25	86.75	2	2	1	1	11	11	0.0801527	0.245197	0.0349632	0.106957	349.632	1069.57	21.4272	65.5486	16.3103	100	Confident
763	0	Single Protein	O14907	Tax1-binding protein 3 (TX1B3_HUMAN)	O14907	TX1B3_HUMAN Tax1-binding protein 3 OS=Homo sapiens OX=9606 GN=TAX1BP3 PE=1 SV=2		17	28.23	28.23	28.23	66.13	2	2	2	2	11	9	0.0825688	0.333521	0.0360171	0.145484	360.171	1454.84	22.0731	89.1603	13.7261	100	Confident
764	0	Related Proteins	P11233	Ras-related protein Ral-A (RALA_HUMAN)	P11233,P11234	RALA_HUMAN Ras-related protein Ral-A OS=Homo sapiens OX=9606 GN=RALA PE=1 SV=1,RALB_HUMAN Ras-related protein Ral-B OS=Homo sapiens OX=9606 GN=RALB PE=1 SV=1	P11234	7	11.17	11.17	11.17	83.01	2	2	1	1	11	11	0.0526316	0.136464	0.0229583	0.0595264	229.583	595.264	14.07	36.4808	23.552	100	Confident
765	0	Related Proteins	A0A087WYS6	Proteasome (Prosome, macropain) subunit, alpha type, 8, isoform CRA_b (A0A087WYS6_HUMAN)	A0A087WYS6,O14818,Q8TAA3	A0A087WYS6_HUMAN Proteasome (Prosome, macropain) subunit, alpha type, 8, isoform CRA_b OS=Homo sapiens OX=9606 GN=PSMA8 PE=1 SV=1,PSA7_HUMAN Proteasome subunit alpha type-7 OS=Homo sapiens OX=9606 GN=PSMA7 PE=1 SV=1,PSMA8_HUMAN Proteasome subunit alpha-type 8 OS=Homo sapiens OX=9606 GN=PSMA8 PE=2 SV=3	O14818,Q8TAA3	18	11.16	11.16	11.16	83.93	2	2	1	1	10	10	0.0398936	0.132541	0.0174019	0.0578155	174.019	578.155	10.6648	35.4323	25.0252	100	Confident
766	0	Related Proteins	F5H2F4	C-1-tetrahydrofolate synthase, cytoplasmic (F5H2F4_HUMAN)	A0A8C8UXK2,F5H2F4,P11586,V9GYY3	A0A8C8UXK2_HUMAN C-1-tetrahydrofolate synthase, cytoplasmic OS=Homo sapiens OX=9606 GN=MTHFD1 PE=4 SV=1,F5H2F4_HUMAN C-1-tetrahydrofolate synthase, cytoplasmic OS=Homo sapiens OX=9606 GN=MTHFD1 PE=1 SV=2,C1TC_HUMAN C-1-tetrahydrofolate synthase, cytoplasmic OS=Homo sapiens OX=9606 GN=MTHFD1 PE=1 SV=4,V9GYY3_HUMAN C-1-tetrahydrofolate synthase, cytoplasmic OS=Homo sapiens OX=9606 GN=MTHFD1 PE=1 SV…	A0A8C8UXK2,P11586,V9GYY3	14	0.93	0.93	1.76	74.9	2	1	2	1	10	4	0.00534045	0.0230597	0.00232954	0.0100588	23.2954	100.588	1.42766	6.16456	104.644	100	Doubtful
767	0	Related Proteins	H0YIB4	Serine/arginine-rich-splicing factor 9 (Fragment) (H0YIB4_HUMAN)	H0YIB4,Q13242,S4R3G0	H0YIB4_HUMAN Serine/arginine-rich-splicing factor 9 (Fragment) OS=Homo sapiens OX=9606 GN=SRSF9 PE=1 SV=8,SRSF9_HUMAN Serine/arginine-rich splicing factor 9 OS=Homo sapiens OX=9606 GN=SRSF9 PE=1 SV=1,S4R3G0_HUMAN Serine/arginine-rich-splicing factor 9 OS=Homo sapiens OX=9606 GN=SRSF9 PE=1 SV=1	Q13242,S4R3G0	12	19.27	19.27	19.27	83.49	2	2	2	2	10	10	0.10989	0.274275	0.0479348	0.119641	479.348	1196.41	29.3769	73.322	12.7163	100	Confident
768	0	Single Protein	P62306	Small nuclear ribonucleoprotein F (RUXF_HUMAN)	P62306	RUXF_HUMAN Small nuclear ribonucleoprotein F OS=Homo sapiens OX=9606 GN=SNRPF PE=1 SV=1		12	39.53	39.53	39.53	53.49	2	2	2	2	10	10	0.217391	0.930698	0.0948276	0.405977	948.276	4059.77	58.1152	248.804	9.71878	100	Confident
769	0	Related Proteins	C9JIS1	Guanine nucleotide-binding protein G(I)/G(S)/G(T) subunit beta-2 (Fragment) (C9JIS1_HUMAN)	C9JIS1,C9JXA5,C9JZN1,P62879	C9JIS1_HUMAN Guanine nucleotide-binding protein G(I)/G(S)/G(T) subunit beta-2 (Fragment) OS=Homo sapiens OX=9606 GN=GNB2 PE=1 SV=1,C9JXA5_HUMAN Guanine nucleotide-binding protein G(I)/G(S)/G(T) subunit beta-2 (Fragment) OS=Homo sapiens OX=9606 GN=GNB2 PE=1 SV=1,C9JZN1_HUMAN Guanine nucleotide-binding protein G(I)/G(S)/G(T) subunit beta-2 (Fragment) OS=Homo sapiens OX=9606 GN=GNB2 PE=1 SV=1,GBB2_H…	C9JXA5,C9JZN1,P62879	7	6.03	6.03	7.76	56.9	2	1	2	1	9	8	0.0606061	0.0964782	0.0264368	0.0420845	264.368	420.845	16.2018	25.7915	25.5215	100	Doubtful
770	0	Single Protein	P08574	Cytochrome c1, heme protein, mitochondrial (CY1_HUMAN)	P08574	CY1_HUMAN Cytochrome c1, heme protein, mitochondrial OS=Homo sapiens OX=9606 GN=CYC1 PE=1 SV=3		8	9.85	9.85	9.85	65.85	2	2	2	2	9	8	0.0373832	0.149757	0.0163068	0.0653251	163.068	653.251	9.99365	40.0346	35.399	100	Confident
771	0	Single Protein	Q9Y696	Chloride intracellular channel protein 4 (CLIC4_HUMAN)	Q9Y696	CLIC4_HUMAN Chloride intracellular channel protein 4 OS=Homo sapiens OX=9606 GN=CLIC4 PE=1 SV=4		1	8.3	8.3	8.3	87.75	2	2	1	1	9	9	0.0382883	0.154782	0.0167016	0.067517	167.016	675.17	10.2356	41.3779	28.7537	100	Confident
772	0	Related Proteins	H0YDT6	Eukaryotic translation initiation factor 3 subunit F (H0YDT6_HUMAN)	H0YDT6,O00303	H0YDT6_HUMAN Eukaryotic translation initiation factor 3 subunit F OS=Homo sapiens OX=9606 GN=EIF3F PE=1 SV=2,EIF3F_HUMAN Eukaryotic translation initiation factor 3 subunit F OS=Homo sapiens OX=9606 GN=EIF3F PE=1 SV=1	O00303	11	8.36	8.36	8.36	42.62	2	2	2	2	9	8	0.0382775	0.211528	0.0166969	0.0922698	166.969	922.698	10.2327	56.5477	37.7253	100	Confident
773	0	Single Protein	P07919	Cytochrome b-c1 complex subunit 6, mitochondrial (QCR6_HUMAN)	P07919	QCR6_HUMAN Cytochrome b-c1 complex subunit 6, mitochondrial OS=Homo sapiens OX=9606 GN=UQCRH PE=1 SV=2		1	29.67	29.67	29.67	89.01	2	2	2	2	8	7	0.0864198	0.519911	0.0376969	0.226789	376.969	2267.89	23.1026	138.988	10.7319	100	Confident
774	0	Related Proteins	H0YKT8	Proteasome subunit beta (Fragment) (H0YKT8_HUMAN)	H0YKT8,H0YL69,H0YLC2,H0YLS6,H0YMA1,H0YMZ1,H0YN18,P25789	H0YKT8_HUMAN Proteasome subunit beta (Fragment) OS=Homo sapiens OX=9606 GN=PSMA4 PE=1 SV=8,H0YL69_HUMAN Proteasome subunit alpha type (Fragment) OS=Homo sapiens OX=9606 GN=PSMA4 PE=1 SV=1,H0YLC2_HUMAN Proteasome subunit alpha type OS=Homo sapiens OX=9606 GN=PSMA4 PE=1 SV=1,H0YLS6_HUMAN Proteasome subunit alpha type OS=Homo sapiens OX=9606 GN=PSMA4 PE=1 SV=1,H0YMA1_HUMAN Proteasome subunit alpha t…	H0YL69,H0YLC2,H0YLS6,H0YMA1,H0YMZ1,H0YN18,P25789	15	18.78	18.78	18.78	91.16	2	2	1	1	8	8	0.0484848	0.311134	0.0211494	0.135719	211.494	1357.19	12.9615	83.1755	19.9491	100	Confident
775	0	Related Proteins	I3L3E9	Flap endonuclease 1 (Fragment) (I3L3E9_HUMAN)	I3L3E9,P39748	I3L3E9_HUMAN Flap endonuclease 1 (Fragment) OS=Homo sapiens OX=9606 GN=FEN1 PE=1 SV=1,FEN1_HUMAN Flap endonuclease 1 OS=Homo sapiens OX=9606 GN=FEN1 PE=1 SV=1	P39748	11	20.13	20.13	20.13	67.53	2	2	2	2	8	6	0.0458015	0.211528	0.0199789	0.0922698	199.789	922.698	12.2441	56.5477	17.8983	100	Confident
776	0	Related Proteins	A0A075B7C0	Calcium-activated neutral proteinase small subunit (Fragment) (A0A075B7C0_HUMAN)	A0A075B7C0,A0A0C4DGQ5,K7EIV0,K7ELJ7,K7EM73,P04632,U3KQE2	A0A075B7C0_HUMAN Calcium-activated neutral proteinase small subunit (Fragment) OS=Homo sapiens OX=9606 GN=CAPNS1 PE=1 SV=1,A0A0C4DGQ5_HUMAN Calcium-activated neutral proteinase small subunit OS=Homo sapiens OX=9606 GN=CAPNS1 PE=1 SV=1,K7EIV0_HUMAN Calcium-activated neutral proteinase small subunit (Fragment) OS=Homo sapiens OX=9606 GN=CAPNS1 PE=1 SV=2,K7ELJ7_HUMAN Calcium-activated neutral protei…	A0A0C4DGQ5,K7EIV0,K7ELJ7,K7EM73,P04632,U3KQE2	19	12.69	12.69	12.69	61.42	2	2	1	1	8	6	0.0333333	0.29155	0.0145402	0.127176	145.402	1271.76	8.911	77.94	21.8976	100	Confident
777	0	Related Proteins	A0A7I2V2S5	Ras GTPase-activating protein-binding protein 1 (A0A7I2V2S5_HUMAN)	A0A7I2V2S5,A0A7I2V3C4,A0A7I2V4Y8,A0A7I2V651,A0A7I2YQN9,A0A7I2YQU8,A0A7P0P2U7,E5RH00,E5RH42,E5RIF8,E5RJU8,Q13283	A0A7I2V2S5_HUMAN Ras GTPase-activating protein-binding protein 1 OS=Homo sapiens OX=9606 GN=G3BP1 PE=1 SV=1,A0A7I2V3C4_HUMAN Ras GTPase-activating protein-binding protein 1 OS=Homo sapiens OX=9606 GN=G3BP1 PE=1 SV=1,A0A7I2V4Y8_HUMAN Ras GTPase-activating protein-binding protein 1 OS=Homo sapiens OX=9606 GN=G3BP1 PE=1 SV=1,A0A7I2V651_HUMAN Ras GTPase-activating protein-binding protein 1 OS=Homo sa…	A0A7I2V3C4,A0A7I2V4Y8,A0A7I2V651,A0A7I2YQN9,A0A7I2YQU8,A0A7P0P2U7,E5RH00,E5RH42,E5RIF8,E5RJU8,Q13283	5	8.82	8.82	8.82	75.29	2	2	2	2	8	7	0.0451613	0.333521	0.0196997	0.145484	196.997	1454.84	12.073	89.1603	19.5759	100	Confident
778	0	Related Proteins	K7EJ51	Septin-9 (Fragment) (K7EJ51_HUMAN)	K7EJ51,Q9UHD8	K7EJ51_HUMAN Septin-9 (Fragment) OS=Homo sapiens OX=9606 GN=SEPTIN9 PE=1 SV=1,SEPT9_HUMAN Septin-9 OS=Homo sapiens OX=9606 GN=SEPTIN9 PE=1 SV=2	Q9UHD8	17	22.39	22.39	22.39	63.43	2	2	1	1	8	8	0.0941176	0.333521	0.0410548	0.145484	410.548	1454.84	25.1605	89.1603	14.4595	100	Confident
779	0	Related Proteins	A0A0U1RQH7	RNA-binding protein 39 (Fragment) (A0A0U1RQH7_HUMAN)	A0A0U1RQH7,G3XAC6,H0Y4X3,Q14498,Q5QP23	A0A0U1RQH7_HUMAN RNA-binding protein 39 (Fragment) OS=Homo sapiens OX=9606 GN=RBM39 PE=1 SV=1,G3XAC6_HUMAN RNA-binding protein 39 OS=Homo sapiens OX=9606 GN=RBM39 PE=1 SV=1,H0Y4X3_HUMAN RNA-binding protein 39 (Fragment) OS=Homo sapiens OX=9606 GN=RBM39 PE=1 SV=8,RBM39_HUMAN RNA-binding protein 39 OS=Homo sapiens OX=9606 GN=RBM39 PE=1 SV=2,Q5QP23_HUMAN RNA-binding protein 39 (Fragment) OS=Homo sap…	G3XAC6,H0Y4X3,Q14498,Q5QP23	20	10.61	10.61	10.61	75.1	2	2	1	1	8	8	0.0434783	0.193777	0.0189655	0.0845267	189.655	845.267	11.623	51.8023	26.6816	100	Confident
780	0	Related Proteins	C9J9S3	Serine/threonine-protein phosphatase (Fragment) (C9J9S3_HUMAN)	C9J9S3,C9JP48,P62140	C9J9S3_HUMAN Serine/threonine-protein phosphatase (Fragment) OS=Homo sapiens OX=9606 GN=PPP1CB PE=1 SV=1,C9JP48_HUMAN Serine/threonine-protein phosphatase (Fragment) OS=Homo sapiens OX=9606 GN=PPP1CB PE=1 SV=1,PP1B_HUMAN Serine/threonine-protein phosphatase PP1-beta catalytic subunit OS=Homo sapiens OX=9606 GN=PPP1CB PE=1 SV=3	C9JP48,P62140	2	16.8	16.8	16.8	89.6	2	2	1	1	8	7	0.0505952	0.389495	0.02207	0.169901	220.7	1699.01	13.5256	104.124	14.2564	100	Confident
781	0	Single Protein	Q9BVC6	Transmembrane protein 109 (TM109_HUMAN)	Q9BVC6	TM109_HUMAN Transmembrane protein 109 OS=Homo sapiens OX=9606 GN=TMEM109 PE=1 SV=1		11	4.94	4.94	13.58	51.44	2	1	2	1	8	8	0.056	0.0964782	0.0244276	0.0420845	244.276	420.845	14.9705	25.7915	26.1936	100	Doubtful
782	0	Related Proteins	P05187	Alkaline phosphatase, placental type (PPB1_HUMAN)	P05187,P09923	PPB1_HUMAN Alkaline phosphatase, placental type OS=Homo sapiens OX=9606 GN=ALPP PE=1 SV=2,PPBI_HUMAN Intestinal-type alkaline phosphatase OS=Homo sapiens OX=9606 GN=ALPI PE=1 SV=2	P09923	2	4.67	4.67	4.67	76.45	2	2	1	1	7	6	0.0114155	0.0944998	0.00497953	0.0412215	49.7953	412.215	3.05171	25.2626	57.9173	100	Confident
783	0	Related Proteins	C9JL85	Myotrophin (C9JL85_HUMAN)	C9JL85,P58546	C9JL85_HUMAN Myotrophin OS=Homo sapiens OX=9606 GN=MTPN PE=1 SV=1,MTPN_HUMAN Myotrophin OS=Homo sapiens OX=9606 GN=MTPN PE=1 SV=2	P58546	7	51.92	51.92	51.92	86.54	2	2	2	2	7	7	0.155556	0.778279	0.0678544	0.339491	678.544	3394.91	41.5847	208.058	5.70082	100	Confident
784	0	Single Protein	Q9Y512	Sorting and assembly machinery component 50 homolog (SAM50_HUMAN)	Q9Y512	SAM50_HUMAN Sorting and assembly machinery component 50 homolog OS=Homo sapiens OX=9606 GN=SAMM50 PE=1 SV=3		22	2.35	2.35	8.1	62.26	2	1	2	1	7	7	0.0159151	0.0491397	0.00694229	0.0214351	69.4229	214.351	4.25459	13.1365	51.9433	100	Doubtful
785	0	Single Protein	P51970	NADH dehydrogenase [ubiquinone] 1 alpha subcomplex subunit 8 (NDUA8_HUMAN)	P51970	NDUA8_HUMAN NADH dehydrogenase [ubiquinone] 1 alpha subcomplex subunit 8 OS=Homo sapiens OX=9606 GN=NDUFA8 PE=1 SV=3		9	22.67	22.67	22.67	68.02	2	2	2	2	7	7	0.0598291	0.221677	0.0260979	0.0966972	260.979	966.972	15.9941	59.261	20.0921	100	Confident
786	0	Related Proteins	P06703	Protein S100-A6 (S10A6_HUMAN)	P06703,R4GN98	S10A6_HUMAN Protein S100-A6 OS=Homo sapiens OX=9606 GN=S100A6 PE=1 SV=1,R4GN98_HUMAN Protein S100 (Fragment) OS=Homo sapiens OX=9606 GN=S100A6 PE=1 SV=1	R4GN98	1	27.78	27.78	27.78	86.67	2	2	2	2	7	7	0.0897436	0.425103	0.0391468	0.185433	391.468	1854.33	23.9912	113.643	10.1733	100	Confident
787	0	Related Proteins	A0A2R8YFE2	Actin, cytoplasmic 1 (Fragment) (A0A2R8YFE2_HUMAN)	A0A2R8YFE2,A0A6Q8PFE4,A0A804GS07,A0A804HKV3,I3L4N8,P60709,P62736,P63261,P63267,P68032,P68133,Q562R1	A0A2R8YFE2_HUMAN Actin, cytoplasmic 1 (Fragment) OS=Homo sapiens OX=9606 GN=ACTB PE=1 SV=1,A0A6Q8PFE4_HUMAN Actin, cytoplasmic 1 OS=Homo sapiens OX=9606 GN=ACTB PE=1 SV=1,A0A804GS07_HUMAN Actin, cytoplasmic 2 OS=Homo sapiens OX=9606 GN=ACTG1 PE=1 SV=1,A0A804HKV3_HUMAN Actin, alpha skeletal muscle OS=Homo sapiens OX=9606 GN=ACTA1 PE=1 SV=1,I3L4N8_HUMAN Actin, cytoplasmic 2 OS=Homo sapiens OX=9606 …	A0A6Q8PFE4,A0A804GS07,A0A804HKV3,I3L4N8,P60709,P62736,P63261,P63267,P68032,P68133,Q562R1	7	12.66	12.66	12.66	87.34	2	2	2	2	7	7	0.101449	0.519911	0.0442529	0.226789	442.529	2267.89	27.1204	138.988	8.78146	100	Confident
788	0	Single Protein	P62760	Visinin-like protein 1 (VISL1_HUMAN)	P62760	VISL1_HUMAN Visinin-like protein 1 OS=Homo sapiens OX=9606 GN=VSNL1 PE=1 SV=2		2	5.76	5.76	16.23	86.91	2	1	1	1	7	5	0.0301205	0.0926009	0.0131388	0.0403931	131.388	403.931	8.05211	24.755	22.128	100	Doubtful
789	0	Related Proteins	H3BMM9	RNA-binding protein with serine-rich domain 1 (Fragment) (H3BMM9_HUMAN)	H3BMM9,H3BPG5,H3BTC0,H3BV80,Q15287	H3BMM9_HUMAN RNA-binding protein with serine-rich domain 1 (Fragment) OS=Homo sapiens OX=9606 GN=RNPS1 PE=1 SV=1,H3BPG5_HUMAN RNA-binding protein with serine-rich domain 1 OS=Homo sapiens OX=9606 GN=RNPS1 PE=1 SV=1,H3BTC0_HUMAN RNA-binding protein with serine-rich domain 1 (Fragment) OS=Homo sapiens OX=9606 GN=RNPS1 PE=1 SV=1,H3BV80_HUMAN RNA-binding protein with serine-rich domain 1 OS=Homo sapi…	H3BPG5,H3BTC0,H3BV80,Q15287	16	5.99	5.99	5.99	57.75	2	2	1	1	7	7	0.0324074	0.0690192	0.0141363	0.0301067	141.363	301.067	8.66348	18.4509	31.6814	100	Confident
790	0	Single Protein	P08579	U2 small nuclear ribonucleoprotein B'' (RU2B_HUMAN)	P08579	RU2B_HUMAN U2 small nuclear ribonucleoprotein B'' OS=Homo sapiens OX=9606 GN=SNRPB2 PE=1 SV=1		20	9.33	9.33	9.33	62.22	2	2	1	1	7	5	0.0214286	0.160155	0.00934729	0.0698609	93.4729	698.609	5.7285	42.8143	25.4701	100	Confident
791	0	Single Protein	Q14116	Interleukin-18 (IL18_HUMAN)	Q14116	IL18_HUMAN Interleukin-18 OS=Homo sapiens OX=9606 GN=IL18 PE=1 SV=1		11	8.81	8.81	8.81	88.6	2	2	2	2	7	6	0.0350877	0.221677	0.0153055	0.0966972	153.055	966.972	9.38	59.261	22.3118	100	Confident
792	0	Related Proteins	C9JFR7	Cytochrome c (Fragment) (C9JFR7_HUMAN)	C9JFR7,P99999	C9JFR7_HUMAN Cytochrome c (Fragment) OS=Homo sapiens OX=9606 GN=CYCS PE=1 SV=1,CYC_HUMAN Cytochrome c OS=Homo sapiens OX=9606 GN=CYCS PE=1 SV=2	P99999	7	14.85	14.85	14.85	81.19	2	2	2	2	6	6	0.0731707	0.258925	0.0319176	0.112945	319.176	1129.45	19.5607	69.2186	11.326	100	Confident
793	0	Related Proteins	E9PE20	Signal recognition particle 9 kDa protein (E9PE20_HUMAN)	E9PE20,P49458,Q659G3,Q6P2S0	E9PE20_HUMAN Signal recognition particle 9 kDa protein OS=Homo sapiens OX=9606 GN=SRP9 PE=1 SV=1,SRP09_HUMAN Signal recognition particle 9 kDa protein OS=Homo sapiens OX=9606 GN=SRP9 PE=1 SV=2,Q659G3_HUMAN Signal recognition particle 9 kDa protein OS=Homo sapiens OX=9606 GN=SRP9 PE=1 SV=1,Q6P2S0_HUMAN Signal recognition particle 9 kDa protein OS=Homo sapiens OX=9606 GN=SRP9 PE=1 SV=1	P49458,Q659G3,Q6P2S0	1	16.67	16.67	28.79	87.88	2	1	2	1	6	5	0.0862069	0.29155	0.0376041	0.127176	376.041	1271.76	23.0457	77.94	7.66282	100	Doubtful
794	0	Single Protein	P61769	Beta-2-microglobulin (B2MG_HUMAN)	P61769	B2MG_HUMAN Beta-2-microglobulin OS=Homo sapiens OX=9606 GN=B2M PE=1 SV=1		15	26.89	26.89	26.89	88.24	2	2	1	1	6	6	0.0571429	0.359356	0.0249261	0.156754	249.261	1567.54	15.276	96.0668	13.7059	100	Confident
795	0	Related Proteins	J3KT51	Jupiter microtubule-associated homolog 1 (J3KT51_HUMAN)	J3KT51,Q9UK76	J3KT51_HUMAN Jupiter microtubule-associated homolog 1 OS=Homo sapiens OX=9606 GN=JPT1 PE=1 SV=1,JUPI1_HUMAN Jupiter microtubule associated homolog 1 OS=Homo sapiens OX=9606 GN=JPT1 PE=1 SV=3	Q9UK76	17	38.46	38.46	38.46	88.46	2	2	1	1	6	6	0.0652174	0.425103	0.0284483	0.185433	284.483	1854.33	17.4346	113.643	11.0054	100	Confident
796	0	Related Proteins	E7EMS6	Catechol O-methyltransferase (Fragment) (E7EMS6_HUMAN)	E7EMS6,P21964	E7EMS6_HUMAN Catechol O-methyltransferase (Fragment) OS=Homo sapiens OX=9606 GN=COMT PE=1 SV=1,COMT_HUMAN Catechol O-methyltransferase OS=Homo sapiens OX=9606 GN=COMT PE=1 SV=2	P21964	22	19.28	19.28	19.28	43.5	2	2	1	1	6	6	0.0295567	0.245197	0.0128928	0.106957	128.928	1069.57	7.90138	65.5486	24.8222	100	Confident
797	0	Related Proteins	P62714	Serine/threonine-protein phosphatase 2A catalytic subunit beta isoform (PP2AB_HUMAN)	H0YBN9,P62714,P67775	H0YBN9_HUMAN Serine/threonine-protein phosphatase 2A catalytic subunit beta isoform (Fragment) OS=Homo sapiens OX=9606 GN=PPP2CB PE=4 SV=1,PP2AB_HUMAN Serine/threonine-protein phosphatase 2A catalytic subunit beta isoform OS=Homo sapiens OX=9606 GN=PPP2CB PE=1 SV=1,PP2AA_HUMAN Serine/threonine-protein phosphatase 2A catalytic subunit alpha isoform OS=Homo sapiens OX=9606 GN=PPP2CA PE=1 SV=1	H0YBN9,P67775	8	3.56	3.56	8.41	78.32	2	1	2	1	6	5	0.0206612	0.0746078	0.00901254	0.0325445	90.1254	325.445	5.52335	19.9449	35.5523	100	Doubtful
798	0	Related Proteins	A0A024RA52	Proteasome subunit alpha type (A0A024RA52_HUMAN)	A0A024RA52,A0A7I2V2H3,P25787	A0A024RA52_HUMAN Proteasome subunit alpha type OS=Homo sapiens OX=9606 GN=PSMA2 PE=1 SV=1,A0A7I2V2H3_HUMAN Proteasome subunit alpha type OS=Homo sapiens OX=9606 PE=1 SV=1,PSA2_HUMAN Proteasome subunit alpha type-2 OS=Homo sapiens OX=9606 GN=PSMA2 PE=1 SV=2	A0A7I2V2H3,P25787	7	11.97	11.97	11.97	70.94	2	2	1	1	6	6	0.0361446	0.211528	0.0157665	0.0922698	157.665	922.698	9.66253	56.5477	25.8823	100	Confident
799	0	Single Protein	P55957	BH3-interacting domain death agonist (BID_HUMAN)	P55957	BID_HUMAN BH3-interacting domain death agonist OS=Homo sapiens OX=9606 GN=BID PE=1 SV=1		22	12.31	12.31	12.31	74.87	2	2	2	2	6	5	0.0289017	0.221677	0.0126071	0.0966972	126.071	966.972	7.7263	59.261	21.981	100	Confident
800	0	Related Proteins	A0A1W2PS52	Cystatin-B (A0A1W2PS52_HUMAN)	A0A1W2PS52,P04080	A0A1W2PS52_HUMAN Cystatin-B OS=Homo sapiens OX=9606 GN=CSTB PE=1 SV=1,CYTB_HUMAN Cystatin-B OS=Homo sapiens OX=9606 GN=CSTB PE=1 SV=2	P04080	21	43.37	43.37	43.37	87.95	2	2	2	2	6	5	0.0684932	0.519911	0.0298772	0.226789	298.772	2267.89	18.3103	138.988	9.01258	100	Confident
801	0	Single Protein	Q9ULZ3	Apoptosis-associated speck-like protein containing a CARD (ASC_HUMAN)	Q9ULZ3	ASC_HUMAN Apoptosis-associated speck-like protein containing a CARD OS=Homo sapiens OX=9606 GN=PYCARD PE=1 SV=2		16	5.64	5.64	15.38	66.67	2	1	1	1	6	6	0.0384615	0.110336	0.0167772	0.0481295	167.772	481.295	10.2819	29.4962	21.6133	100	Doubtful
802	0	Related Proteins	A0A2U3TZN9	Epithelial splicing regulatory protein 1 (A0A2U3TZN9_HUMAN)	A0A2U3TZN9,H0YBB3,H0YBR2,Q6NXG1	A0A2U3TZN9_HUMAN Epithelial splicing regulatory protein 1 OS=Homo sapiens OX=9606 GN=ESRP1 PE=1 SV=1,H0YBB3_HUMAN Epithelial-splicing regulatory protein 1 (Fragment) OS=Homo sapiens OX=9606 GN=ESRP1 PE=1 SV=1,H0YBR2_HUMAN Epithelial-splicing regulatory protein 1 (Fragment) OS=Homo sapiens OX=9606 GN=ESRP1 PE=1 SV=1,ESRP1_HUMAN Epithelial splicing regulatory protein 1 OS=Homo sapiens OX=9606 GN=ES…	H0YBB3,H0YBR2,Q6NXG1	8	2.15	2.15	5.13	69.37	2	1	2	1	6	5	0.0105263	0.0384688	0.00459165	0.0167803	45.9165	167.803	2.814	10.2839	67.18	100	Doubtful
803	0	Related Proteins	A0A494C028	Protein DEK (A0A494C028_HUMAN)	A0A494C028,B4DFG0,D6RDA2,H0Y8X0,H0Y993,P35659	A0A494C028_HUMAN Protein DEK OS=Homo sapiens OX=9606 GN=DEK PE=1 SV=1,B4DFG0_HUMAN Protein DEK OS=Homo sapiens OX=9606 GN=DEK PE=1 SV=1,D6RDA2_HUMAN Protein DEK (Fragment) OS=Homo sapiens OX=9606 GN=DEK PE=1 SV=1,H0Y8X0_HUMAN Protein DEK OS=Homo sapiens OX=9606 GN=DEK PE=1 SV=2,H0Y993_HUMAN DEK oncogene (DNA binding), isoform CRA_b OS=Homo sapiens OX=9606 GN=DEK PE=1 SV=2,DEK_HUMAN Protein DEK OS…	B4DFG0,D6RDA2,H0Y8X0,H0Y993,P35659	6	2.63	2.63	5.26	79.74	2	1	2	1	5	5	0.0132013	0.0299604	0.00575851	0.0130689	57.5851	130.689	3.52911	8.00931	43.2302	100	Doubtful
804	0	Related Proteins	H0Y2Y8	Zyxin (Fragment) (H0Y2Y8_HUMAN)	H0Y2Y8,H7C3D3,Q15942	H0Y2Y8_HUMAN Zyxin (Fragment) OS=Homo sapiens OX=9606 GN=ZYX PE=1 SV=1,H7C3D3_HUMAN Zyxin (Fragment) OS=Homo sapiens OX=9606 GN=ZYX PE=1 SV=1,ZYX_HUMAN Zyxin OS=Homo sapiens OX=9606 GN=ZYX PE=1 SV=1	H7C3D3,Q15942	7	2.96	2.96	6.11	47.41	2	1	1	1	5	2	0.0070922	0.0660505	0.00309367	0.0288117	30.9367	288.117	1.89596	17.6573	57.6063	100	Doubtful
805	0	Single Protein	Q5VW32	BRO1 domain-containing protein BROX (BROX_HUMAN)	Q5VW32	BROX_HUMAN BRO1 domain-containing protein BROX OS=Homo sapiens OX=9606 GN=BROX PE=1 SV=1		1	2.68	2.68	9	73.48	2	1	1	1	5	3	0.00993377	0.0502111	0.00433318	0.0219024	43.3318	219.024	2.6556	13.4229	46.4467	100	Doubtful
806	0	Single Protein	Q9P287	BRCA2 and CDKN1A-interacting protein (BCCIP_HUMAN)	Q9P287	BCCIP_HUMAN BRCA2 and CDKN1A-interacting protein OS=Homo sapiens OX=9606 GN=BCCIP PE=1 SV=1		10	7.32	7.32	16.56	70.7	2	1	2	1	5	4	0.0143885	0.0642092	0.00627636	0.0280085	62.7636	280.085	3.84648	17.1651	35.9567	100	Doubtful
807	0	Related Proteins	Q99417	c-Myc-binding protein (MYCBP_HUMAN)	A0A087WV05,Q99417	A0A087WV05_HUMAN Uncharacterized protein OS=Homo sapiens OX=9606 PE=3 SV=1,MYCBP_HUMAN c-Myc-binding protein OS=Homo sapiens OX=9606 GN=MYCBP PE=1 SV=3	A0A087WV05	1	19.42	19.42	35.92	83.5	2	1	2	1	5	4	0.0465116	0.136464	0.0202887	0.0595264	202.887	595.264	12.434	36.4808	11.9593	100	Doubtful
808	0	Related Proteins	C9J1B1	Nucleosome assembly protein 1-like 4 (Fragment) (C9J1B1_HUMAN)	C9J1B1,C9J6D1,C9JZI7,E9PJJ2,E9PKI2,E9PKT8,E9PNJ7,E9PNW0,E9PP22,E9PS34,Q99733	C9J1B1_HUMAN Nucleosome assembly protein 1-like 4 (Fragment) OS=Homo sapiens OX=9606 GN=NAP1L4 PE=1 SV=2,C9J6D1_HUMAN Nucleosome assembly protein 1-like 4 (Fragment) OS=Homo sapiens OX=9606 GN=NAP1L4 PE=1 SV=1,C9JZI7_HUMAN Nucleosome assembly protein 1-like 4 (Fragment) OS=Homo sapiens OX=9606 GN=NAP1L4 PE=1 SV=1,E9PJJ2_HUMAN Nucleosome assembly protein 1-like 4 (Fragment) OS=Homo sapiens OX=9606…	C9J6D1,C9JZI7,E9PJJ2,E9PKI2,E9PKT8,E9PNJ7,E9PNW0,E9PP22,E9PS34,Q99733	11	27.72	9.9	27.72	61.39	2	2	2	2	5	5	0.0555556	0.467799	0.0242337	0.204057	242.337	2040.57	14.8517	125.057	11.3978	100	Doubtful
809	0	Single Protein	P53999	Activated RNA polymerase II transcriptional coactivator p15 (TCP4_HUMAN)	P53999	TCP4_HUMAN Activated RNA polymerase II transcriptional coactivator p15 OS=Homo sapiens OX=9606 GN=SUB1 PE=1 SV=3		5	18.9	18.9	18.9	80.31	2	2	2	2	5	5	0.0490196	0.193777	0.0213827	0.0845267	213.827	845.267	13.1044	51.8023	14.3864	100	Confident
810	0	Related Proteins	A0A0C4DGL3	Deoxyuridine 5'-triphosphate nucleotidohydrolase (A0A0C4DGL3_HUMAN)	A0A0C4DGL3,H0YKC5,H0YNW5,P33316	A0A0C4DGL3_HUMAN Deoxyuridine 5'-triphosphate nucleotidohydrolase OS=Homo sapiens OX=9606 GN=DUT PE=1 SV=1,H0YKC5_HUMAN Deoxyuridine 5'-triphosphate nucleotidohydrolase (Fragment) OS=Homo sapiens OX=9606 GN=DUT PE=1 SV=1,H0YNW5_HUMAN Deoxyuridine 5'-triphosphate nucleotidohydrolase OS=Homo sapiens OX=9606 GN=DUT PE=1 SV=1,DUT_HUMAN Deoxyuridine 5'-triphosphate nucleotidohydrolase, mitochondrial O…	H0YKC5,H0YNW5,P33316	15	12.06	12.06	25.53	87.23	2	1	2	1	5	2	0.0162602	0.128838	0.0070928	0.0562	70.928	562	4.34683	34.4422	15.3858	100	Doubtful
811	0	Single Protein	P06702	Protein S100-A9 (S10A9_HUMAN)	P06702	S10A9_HUMAN Protein S100-A9 OS=Homo sapiens OX=9606 GN=S100A9 PE=1 SV=1		1	24.56	24.56	24.56	88.6	2	2	2	2	5	5	0.049505	0.389495	0.0215944	0.169901	215.944	1699.01	13.2342	104.124	13.2335	100	Confident
812	0	Single Protein	P98179	RNA-binding protein 3 (RBM3_HUMAN)	P98179	RBM3_HUMAN RNA-binding protein 3 OS=Homo sapiens OX=9606 GN=RBM3 PE=1 SV=1		X	11.46	11.46	17.2	67.52	2	1	2	1	5	5	0.0377358	0.115884	0.0164606	0.0505494	164.606	505.494	10.0879	30.9793	17.16	100	Doubtful
813	0	Related Proteins	Q9Y3B3	Transmembrane emp24 domain-containing protein 7 (TMED7_HUMAN)	A0A0A6YYA0,Q9Y3B3	A0A0A6YYA0_HUMAN Protein TMED7-TICAM2 OS=Homo sapiens OX=9606 GN=TMED7-TICAM2 PE=3 SV=1,TMED7_HUMAN Transmembrane emp24 domain-containing protein 7 OS=Homo sapiens OX=9606 GN=TMED7 PE=1 SV=2	A0A0A6YYA0	5	4.46	4.46	5.36	89.29	2	1	2	1	5	3	0.015	0.0964782	0.00654311	0.0420845	65.4311	420.845	4.00995	25.7915	25.1556	100	Doubtful
814	0	Single Protein	Q969L2	Protein MAL2 (MAL2_HUMAN)	Q969L2	MAL2_HUMAN Protein MAL2 OS=Homo sapiens OX=9606 GN=MAL2 PE=1 SV=1		8	6.25	6.25	16.48	19.32	2	1	2	1	5	4	0.117647	0.584893	0.0513185	0.255135	513.185	2551.35	31.4506	156.36	19.1127	100	Doubtful
815	0	Related Proteins	A0A2R8YEP4	Flavin reductase (NADPH) (A0A2R8YEP4_HUMAN)	A0A2R8YEP4,P30043	A0A2R8YEP4_HUMAN Flavin reductase (NADPH) OS=Homo sapiens OX=9606 GN=BLVRB PE=1 SV=1,BLVRB_HUMAN Flavin reductase (NADPH) OS=Homo sapiens OX=9606 GN=BLVRB PE=1 SV=3	P30043	19	14.29	4.08	14.29	61.22	2	2	2	2	5	3	0.0167598	0.274275	0.00731073	0.119641	73.1073	1196.41	4.48039	73.322	26.3154	100	Doubtful
816	0	Single Protein	Q9BPX5	Actin-related protein 2/3 complex subunit 5-like protein (ARP5L_HUMAN)	Q9BPX5	ARP5L_HUMAN Actin-related protein 2/3 complex subunit 5-like protein OS=Homo sapiens OX=9606 GN=ARPC5L PE=1 SV=1		9	13.07	13.07	13.07	69.93	2	2	1	1	5	4	0.0263158	0.245197	0.0114791	0.106957	114.791	1069.57	7.035	65.5486	16.9308	100	Confident
817	0	Related Proteins	A0A5F9ZHD4	Acetyl-CoA acetyltransferase, mitochondrial (A0A5F9ZHD4_HUMAN)	A0A5F9ZHD4,A0A5F9ZHJ0,A0A5F9ZHJ7,A0A5F9ZHL1,A0A5F9ZI66,P24752	A0A5F9ZHD4_HUMAN Acetyl-CoA acetyltransferase, mitochondrial OS=Homo sapiens OX=9606 GN=ACAT1 PE=1 SV=1,A0A5F9ZHJ0_HUMAN Acetyl-CoA acetyltransferase, mitochondrial OS=Homo sapiens OX=9606 GN=ACAT1 PE=1 SV=1,A0A5F9ZHJ7_HUMAN Acetyl-CoA acetyltransferase, mitochondrial OS=Homo sapiens OX=9606 GN=ACAT1 PE=1 SV=1,A0A5F9ZHL1_HUMAN Acetyl-CoA acetyltransferase, mitochondrial OS=Homo sapiens OX=9606 GN…	A0A5F9ZHJ0,A0A5F9ZHJ7,A0A5F9ZHL1,A0A5F9ZI66,P24752	11	4.25	4.25	9.48	71.24	2	1	1	1	5	3	0.0110294	0.0680004	0.00481111	0.0296623	48.1111	296.623	2.94849	18.1786	32.563	100	Doubtful
818	0	Single Protein	Q9HB71	Calcyclin-binding protein (CYBP_HUMAN)	Q9HB71	CYBP_HUMAN Calcyclin-binding protein OS=Homo sapiens OX=9606 GN=CACYBP PE=1 SV=2		1	10.53	10.53	10.53	83.33	2	2	2	2	5	5	0.0263158	0.125336	0.0114791	0.0546723	114.791	546.723	7.035	33.506	26.1936	100	Confident
819	0	Related Proteins	H0YFA4	Cysteine-rich protein 2 (Fragment) (H0YFA4_HUMAN)	H0YFA4,P52943	H0YFA4_HUMAN Cysteine-rich protein 2 (Fragment) OS=Homo sapiens OX=9606 GN=CRIP2 PE=1 SV=1,CRIP2_HUMAN Cysteine-rich protein 2 OS=Homo sapiens OX=9606 GN=CRIP2 PE=1 SV=1	P52943	14	18.23	18.23	18.23	39.58	2	2	1	1	5	5	0.0485437	0.221677	0.0211751	0.0966972	211.751	966.972	12.9772	59.261	20.6971	100	Confident
820	0	Related Proteins	F5H2R5	Rho GDP-dissociation inhibitor 2 (Fragment) (F5H2R5_HUMAN)	F5H2R5,F5H3P3,F5H6Q0,H0YGX7,P52566	F5H2R5_HUMAN Rho GDP-dissociation inhibitor 2 (Fragment) OS=Homo sapiens OX=9606 GN=ARHGDIB PE=1 SV=1,F5H3P3_HUMAN Rho GDP-dissociation inhibitor 2 (Fragment) OS=Homo sapiens OX=9606 GN=ARHGDIB PE=1 SV=8,F5H6Q0_HUMAN Rho GDP-dissociation inhibitor 2 (Fragment) OS=Homo sapiens OX=9606 GN=ARHGDIB PE=1 SV=1,H0YGX7_HUMAN Rho GDP-dissociation inhibitor 2 (Fragment) OS=Homo sapiens OX=9606 GN=ARHGDIB P…	F5H3P3,F5H6Q0,H0YGX7,P52566	12	14.77	14.77	34.09	88.64	2	1	2	1	5	3	0.0384615	0.232847	0.0167772	0.101569	167.772	1015.69	10.2819	62.2469	9.78591	100	Doubtful
821	0	Related Proteins	A0A7I2V4Y4	Alpha-actinin-1 (A0A7I2V4Y4_HUMAN)	A0A7I2V4Y4,A0A804HII9,A0A804HIN7,A0A804HIY0,A0A804HJQ9,A0A804HJU8,A0A804HK61,A0A804HKE2,A0A804HLD0,A0A804HLF4,G3V2N5,G3V380,G3V5M4,P12814	A0A7I2V4Y4_HUMAN Alpha-actinin-1 OS=Homo sapiens OX=9606 GN=ACTN1 PE=1 SV=1,A0A804HII9_HUMAN Alpha-actinin-1 OS=Homo sapiens OX=9606 GN=ACTN1 PE=1 SV=1,A0A804HIN7_HUMAN Alpha-actinin-1 OS=Homo sapiens OX=9606 GN=ACTN1 PE=1 SV=1,A0A804HIY0_HUMAN Alpha-actinin-1 OS=Homo sapiens OX=9606 GN=ACTN1 PE=1 SV=1,A0A804HJQ9_HUMAN Alpha-actinin-1 OS=Homo sapiens OX=9606 GN=ACTN1 PE=1 SV=1,A0A804HJU8_HUMAN Al…	A0A804HII9,A0A804HIN7,A0A804HIY0,A0A804HJQ9,A0A804HJU8,A0A804HK61,A0A804HKE2,A0A804HLD0,A0A804HLF4,G3V2N5,G3V380,G3V5M4,P12814	14	3.13	3.13	3.13	81.01	2	2	1	1	5	5	0.00530504	0.0448348	0.0023141	0.0195572	23.141	195.572	1.4182	11.9857	103.541	100	Confident
822	0	Related Proteins	A0A7P0T997	Acetyltransferase component of pyruvate dehydrogenase complex (A0A7P0T997_HUMAN)	A0A7P0T997,A0A7P0TA47,A0A7P0TAG1,A0A7P0TAX2,A0A7P0TBE2,A0A7P0TBK2,A0A7P0Z4G4,H0YDD4,P10515	A0A7P0T997_HUMAN Acetyltransferase component of pyruvate dehydrogenase complex OS=Homo sapiens OX=9606 GN=DLAT PE=1 SV=1,A0A7P0TA47_HUMAN Acetyltransferase component of pyruvate dehydrogenase complex OS=Homo sapiens OX=9606 GN=DLAT PE=1 SV=1,A0A7P0TAG1_HUMAN Dihydrolipoamide acetyltransferase component of pyruvate dehydrogenase complex OS=Homo sapiens OX=9606 GN=DLAT PE=1 SV=1,A0A7P0TAX2_HUMAN Ac…	A0A7P0TA47,A0A7P0TAG1,A0A7P0TAX2,A0A7P0TBE2,A0A7P0TBK2,A0A7P0Z4G4,H0YDD4,P10515	11	2.52	2.52	2.52	63.05	2	2	1	1	5	5	0.0116822	0.0758359	0.00509588	0.0330802	50.9588	330.802	3.12302	20.2732	67.8025	100	Confident
823	0	Single Protein	Q9NQG5	Regulation of nuclear pre-mRNA domain-containing protein 1B (RPR1B_HUMAN)	Q9NQG5	RPR1B_HUMAN Regulation of nuclear pre-mRNA domain-containing protein 1B OS=Homo sapiens OX=9606 GN=RPRD1B PE=1 SV=1		20	4.6	4.6	9.51	65.95	2	1	1	1	5	4	0.0186047	0.0502111	0.00811548	0.0219024	81.1548	219.024	4.97358	13.4229	36.8772	100	Doubtful
824	0	Related Proteins	A2A2D0	Stathmin (Fragment) (A2A2D0_HUMAN)	A2A2D0,P16949	A2A2D0_HUMAN Stathmin (Fragment) OS=Homo sapiens OX=9606 GN=STMN1 PE=1 SV=8,STMN1_HUMAN Stathmin OS=Homo sapiens OX=9606 GN=STMN1 PE=1 SV=3	P16949	1	31.76	31.76	31.76	80	2	2	2	2	4	4	0.0588235	0.29155	0.0256592	0.127176	256.592	1271.76	15.7253	77.94	9.78727	100	Confident
825	0	Related Proteins	H0YAR9	Protein THEM6 (Fragment) (H0YAR9_HUMAN)	H0YAR9,Q8WUY1	H0YAR9_HUMAN Protein THEM6 (Fragment) OS=Homo sapiens OX=9606 GN=THEM6 PE=1 SV=1,THEM6_HUMAN Protein THEM6 OS=Homo sapiens OX=9606 GN=THEM6 PE=1 SV=2	Q8WUY1	8	14.46	14.46	27.71	86.75	2	1	2	1	4	3	0.0416667	0.211528	0.0181753	0.0922698	181.753	922.698	11.1388	56.5477	9.64683	100	Doubtful
826	0	Single Protein	Q96CX2	BTB/POZ domain-containing protein KCTD12 (KCD12_HUMAN)	Q96CX2	KCD12_HUMAN BTB/POZ domain-containing protein KCTD12 OS=Homo sapiens OX=9606 GN=KCTD12 PE=1 SV=1		13	7.38	7.38	7.38	57.54	2	2	2	2	4	4	0.0186047	0.132541	0.00811548	0.0578155	81.1548	578.155	4.97358	35.4323	35.6787	100	Confident
827	0	Single Protein	O60701	UDP-glucose 6-dehydrogenase (UGDH_HUMAN)	O60701	UGDH_HUMAN UDP-glucose 6-dehydrogenase OS=Homo sapiens OX=9606 GN=UGDH PE=1 SV=1		4	4.66	4.66	4.66	76.72	2	2	1	1	4	4	0.0091954	0.0797752	0.0040111	0.0347985	40.111	347.985	2.45821	21.3263	54.9892	100	Confident
828	0	Single Protein	O75368	SH3 domain-binding glutamic acid-rich-like protein (SH3L1_HUMAN)	O75368	SH3L1_HUMAN SH3 domain-binding glutamic acid-rich-like protein OS=Homo sapiens OX=9606 GN=SH3BGRL PE=1 SV=1		X	27.19	27.19	27.19	88.6	2	2	2	2	4	3	0.029703	0.389495	0.0129566	0.169901	129.566	1699.01	7.9405	104.124	12.7664	100	Confident
829	0	Related Proteins	D6RF62	Multifunctional protein ADE2 (D6RF62_HUMAN)	D6RF62,P22234	D6RF62_HUMAN Multifunctional protein ADE2 OS=Homo sapiens OX=9606 GN=PAICS PE=1 SV=1,PUR6_HUMAN Multifunctional protein ADE2 OS=Homo sapiens OX=9606 GN=PAICS PE=1 SV=3	P22234	4	7.21	7.21	7.21	59.76	2	2	1	1	4	4	0.0154185	0.125336	0.00672566	0.0546723	67.2566	546.723	4.12183	33.506	37.0879	100	Confident
830	0	Related Proteins	Q9UHD9	Ubiquilin-2 (UBQL2_HUMAN)	Q9UHD9,Q9UMX0	UBQL2_HUMAN Ubiquilin-2 OS=Homo sapiens OX=9606 GN=UBQLN2 PE=1 SV=2,UBQL1_HUMAN Ubiquilin-1 OS=Homo sapiens OX=9606 GN=UBQLN1 PE=1 SV=2	Q9UMX0	X	4.01	4.01	4.01	31.41	2	2	1	1	4	4	0.018018	0.172102	0.00785959	0.0750722	78.5959	750.722	4.81676	46.0081	65.6546	100	Confident
831	0	Single Protein	O95169	NADH dehydrogenase [ubiquinone] 1 beta subcomplex subunit 8, mitochondrial (NDUB8_HUMAN)	O95169	NDUB8_HUMAN NADH dehydrogenase [ubiquinone] 1 beta subcomplex subunit 8, mitochondrial OS=Homo sapiens OX=9606 GN=NDUFB8 PE=1 SV=1		10	10.75	10.75	10.75	66.67	2	2	1	1	4	4	0.0322581	0.245197	0.0140712	0.106957	140.712	1069.57	8.62355	65.5486	21.7514	100	Confident
832	0	Related Proteins	E9PLK3	Aminopeptidase (E9PLK3_HUMAN)	E9PLK3,H0YDG0,P55786	E9PLK3_HUMAN Aminopeptidase OS=Homo sapiens OX=9606 GN=NPEPPS PE=1 SV=1,H0YDG0_HUMAN Puromycin-sensitive aminopeptidase (Fragment) OS=Homo sapiens OX=9606 GN=NPEPPS PE=1 SV=1,PSA_HUMAN Puromycin-sensitive aminopeptidase OS=Homo sapiens OX=9606 GN=NPEPPS PE=1 SV=2	H0YDG0,P55786	17	2.73	2.73	2.73	61.75	2	2	1	1	4	4	0.00647249	0.0513302	0.00282335	0.0223906	28.2335	223.906	1.73029	13.7221	102.922	100	Confident
833	0	Related Proteins	E7EPK1	Septin (E7EPK1_HUMAN)	E7EPK1,E7ES33,G3V1Q4,Q16181	E7EPK1_HUMAN Septin OS=Homo sapiens OX=9606 GN=SEPTIN7 PE=1 SV=2,E7ES33_HUMAN Septin OS=Homo sapiens OX=9606 GN=SEPTIN7 PE=1 SV=3,G3V1Q4_HUMAN Septin OS=Homo sapiens OX=9606 GN=SEPTIN7 PE=1 SV=2,SEPT7_HUMAN Septin-7 OS=Homo sapiens OX=9606 GN=SEPTIN7 PE=1 SV=2	E7ES33,G3V1Q4,Q16181	7	5.95	5.95	5.95	75.74	2	2	1	1	4	4	0.0120846	0.0660505	0.00527138	0.0288117	52.7138	288.117	3.23058	17.6573	50.663	100	Confident
834	0	Related and Unrelated Proteins	H0YGG7	Uncharacterized protein (Fragment) (H0YGG7_HUMAN)	H0YGG7,P61204,P84077	H0YGG7_HUMAN Uncharacterized protein (Fragment) OS=Homo sapiens OX=9606 PE=1 SV=1,ARF3_HUMAN ADP-ribosylation factor 3 OS=Homo sapiens OX=9606 GN=ARF3 PE=1 SV=2,ARF1_HUMAN ADP-ribosylation factor 1 OS=Homo sapiens OX=9606 GN=ARF1 PE=1 SV=2	P61204,P84077		35.48	35.48	35.48	48.39	2	2	2	2	4	4	0.0714286	0.930698	0.0311576	0.405977	311.576	4059.77	19.095	248.804	6.78331	100	Doubtful
835	0	Related Proteins	A0A1B0GTW1	Tight junction protein ZO-2 (A0A1B0GTW1_HUMAN)	A0A1B0GTW1,A0A2R8YDH4,A0A3B3IRI3,A0A3B3IS03,A0A3B3ISZ5,A0A3B3ITE1,Q9UDY2	A0A1B0GTW1_HUMAN Tight junction protein ZO-2 OS=Homo sapiens OX=9606 GN=TJP2 PE=1 SV=1,A0A2R8YDH4_HUMAN Uncharacterized protein OS=Homo sapiens OX=9606 PE=1 SV=1,A0A3B3IRI3_HUMAN Tight junction protein ZO-2 OS=Homo sapiens OX=9606 GN=TJP2 PE=1 SV=1,A0A3B3IS03_HUMAN Tight junction protein ZO-2 (Fragment) OS=Homo sapiens OX=9606 GN=TJP2 PE=4 SV=1,A0A3B3ISZ5_HUMAN Tight junction protein ZO-2 OS=Homo…	A0A2R8YDH4,A0A3B3IRI3,A0A3B3IS03,A0A3B3ISZ5,A0A3B3ITE1,Q9UDY2	9	0.88	0.88	2.16	73.42	2	1	1	1	4	4	0.00308325	0.0128027	0.00134493	0.00558464	13.4493	55.8464	0.824245	3.42255	140.641	100	Doubtful
836	0	Related Proteins	B0QYN7	SUMO-conjugating enzyme UBC9 (B0QYN7_HUMAN)	B0QYN7,H3BPC4,H3BQQ9,P63279	B0QYN7_HUMAN SUMO-conjugating enzyme UBC9 OS=Homo sapiens OX=9606 GN=UBE2I PE=1 SV=1,H3BPC4_HUMAN SUMO-conjugating enzyme UBC9 OS=Homo sapiens OX=9606 GN=UBE2I PE=1 SV=3,H3BQQ9_HUMAN SUMO-conjugating enzyme UBC9 (Fragment) OS=Homo sapiens OX=9606 GN=UBE2I PE=1 SV=1,UBC9_HUMAN SUMO-conjugating enzyme UBC9 OS=Homo sapiens OX=9606 GN=UBE2I PE=1 SV=1	H3BPC4,H3BQQ9,P63279	16	7.07	7.07	12.5	64.13	2	1	2	1	4	2	0.00847458	0.115884	0.00369667	0.0505494	36.9667	505.494	2.26551	30.9793	20.4445	100	Doubtful
837	0	Related Proteins	P68036	Ubiquitin-conjugating enzyme E2 L3 (UB2L3_HUMAN)	A0A1B0GUS4,P68036	UB2L5_HUMAN Ubiquitin-conjugating enzyme E2 L5 OS=Homo sapiens OX=9606 GN=UBE2L5 PE=2 SV=1,UB2L3_HUMAN Ubiquitin-conjugating enzyme E2 L3 OS=Homo sapiens OX=9606 GN=UBE2L3 PE=1 SV=1	A0A1B0GUS4	22	17.53	17.53	17.53	85.06	2	2	2	2	4	4	0.0305344	0.211528	0.0133193	0.0922698	133.193	922.698	8.16275	56.5477	17.8502	100	Confident
838	0	Related Proteins	E9PPH5	Acidic leucine-rich nuclear phosphoprotein 32 family member E (Fragment) (E9PPH5_HUMAN)	E9PPH5,Q9BTT0	E9PPH5_HUMAN Acidic leucine-rich nuclear phosphoprotein 32 family member E (Fragment) OS=Homo sapiens OX=9606 GN=ANP32E PE=1 SV=1,AN32E_HUMAN Acidic leucine-rich nuclear phosphoprotein 32 family member E OS=Homo sapiens OX=9606 GN=ANP32E PE=1 SV=1	Q9BTT0	1	12.28	12.28	12.28	62.28	2	1	2	1	4	4	0.0422535	0.211528	0.0184313	0.0922698	184.313	922.698	11.2956	56.5477	13.1204	100	Doubtful
839	0	Single Protein	Q8N766	ER membrane protein complex subunit 1 (EMC1_HUMAN)	Q8N766	EMC1_HUMAN ER membrane protein complex subunit 1 OS=Homo sapiens OX=9606 GN=EMC1 PE=1 SV=1		1	1.31	1.31	3.93	72.61	2	1	2	1	4	3	0.00385604	0.0245339	0.00168203	0.0107018	16.8203	107.018	1.03084	6.55864	111.689	100	Doubtful
840	0	Related Proteins	A0A1B0GWA2	Alkylglycerone-phosphate synthase (A0A1B0GWA2_HUMAN)	A0A1B0GWA2,A0A2R8YEL0,A0A7P0T984,A0A7P0TAL3,A0A7P0TAU9,B7Z3Q4,O00116	A0A1B0GWA2_HUMAN Alkylglycerone-phosphate synthase OS=Homo sapiens OX=9606 GN=AGPS PE=1 SV=2,A0A2R8YEL0_HUMAN Alkylglycerone-phosphate synthase OS=Homo sapiens OX=9606 GN=AGPS PE=1 SV=2,A0A7P0T984_HUMAN Alkylglycerone-phosphate synthase OS=Homo sapiens OX=9606 GN=AGPS PE=1 SV=1,A0A7P0TAL3_HUMAN Alkylglycerone-phosphate synthase OS=Homo sapiens OX=9606 GN=AGPS PE=1 SV=1,A0A7P0TAU9_HUMAN Alkylglyce…	A0A2R8YEL0,A0A7P0T984,A0A7P0TAL3,A0A7P0TAU9,B7Z3Q4,O00116	2	2.7	2.7	5.25	85.21	2	1	2	1	4	3	0.00533808	0.0344414	0.00232851	0.0150236	23.2851	150.236	1.42703	9.20722	69.4728	100	Doubtful
841	0	Single Protein	O75436	Vacuolar protein sorting-associated protein 26A (VP26A_HUMAN)	O75436	VP26A_HUMAN Vacuolar protein sorting-associated protein 26A OS=Homo sapiens OX=9606 GN=VPS26A PE=1 SV=2		10	9.17	9.17	9.17	86.24	2	2	2	2	4	4	0.0141844	0.105295	0.00618733	0.0459305	61.8733	459.305	3.79192	28.1486	38.1457	100	Confident
842	0	Single Protein	P11177	Pyruvate dehydrogenase E1 component subunit beta, mitochondrial (ODPB_HUMAN)	P11177	ODPB_HUMAN Pyruvate dehydrogenase E1 component subunit beta, mitochondrial OS=Homo sapiens OX=9606 GN=PDHB PE=1 SV=3		3	3.34	3.34	6.41	62.95	2	1	2	1	4	2	0.00716846	0.070069	0.00312693	0.0305646	31.2693	305.646	1.91634	18.7315	39.208	100	Doubtful
843	0	Related Proteins	G5EA31	Protein transport protein Sec24C (G5EA31_HUMAN)	G5EA31,P53992	G5EA31_HUMAN Protein transport protein Sec24C OS=Homo sapiens OX=9606 GN=SEC24C PE=1 SV=1,SC24C_HUMAN Protein transport protein Sec24C OS=Homo sapiens OX=9606 GN=SEC24C PE=1 SV=3	P53992	10	1.25	1.25	3.26	53.74	2	1	2	1	4	3	0.00510204	0.0316052	0.00222555	0.0137864	22.2555	137.864	1.36393	8.44902	111.914	100	Doubtful
844	0	Single Protein	O15143	Actin-related protein 2/3 complex subunit 1B (ARC1B_HUMAN)	O15143	ARC1B_HUMAN Actin-related protein 2/3 complex subunit 1B OS=Homo sapiens OX=9606 GN=ARPC1B PE=1 SV=3		7	8.33	8.33	8.33	69.09	2	2	1	1	4	3	0.0105634	0.122018	0.00460782	0.0532253	46.0782	532.253	2.82391	32.6192	40.9234	100	Confident
845	0	Related Proteins	A0A0A0MRJ6	Protein-L-isoaspartate O-methyltransferase (A0A0A0MRJ6_HUMAN)	A0A0A0MRJ6,A0A3F2YNX8,F6S8N6,P22061	A0A0A0MRJ6_HUMAN Protein-L-isoaspartate O-methyltransferase OS=Homo sapiens OX=9606 GN=PCMT1 PE=1 SV=1,A0A3F2YNX8_HUMAN Protein-L-isoaspartate O-methyltransferase OS=Homo sapiens OX=9606 GN=PCMT1 PE=1 SV=1,F6S8N6_HUMAN Protein-L-isoaspartate(D-aspartate) O-methyltransferase OS=Homo sapiens OX=9606 GN=PCMT1 PE=1 SV=1,PIMT_HUMAN Protein-L-isoaspartate(D-aspartate) O-methyltransferase OS=Homo sapien…	A0A3F2YNX8,F6S8N6,P22061	6	12.98	3.86	12.98	55.09	2	2	2	2	4	3	0.0191083	0.193777	0.00833517	0.0845267	83.3517	845.267	5.10822	51.8023	30.2956	100	Doubtful
846	0	Related Proteins	D6R909	Guanine nucleotide-binding protein subunit beta-2-like 1 (D6R909_HUMAN)	D6R909,D6RAC2,D6RAU2,D6RBD0,D6RDI0,D6REE5,D6RFZ9,D6RGK8,D6RHH4,D6RHJ5,E9PD14,J3KPE3,P63244	D6R909_HUMAN Guanine nucleotide-binding protein subunit beta-2-like 1 OS=Homo sapiens OX=9606 GN=RACK1 PE=1 SV=1,D6RAC2_HUMAN Guanine nucleotide-binding protein subunit beta-2-like 1 OS=Homo sapiens OX=9606 GN=RACK1 PE=1 SV=1,D6RAU2_HUMAN Guanine nucleotide-binding protein subunit beta-2-like 1 OS=Homo sapiens OX=9606 GN=RACK1 PE=1 SV=1,D6RBD0_HUMAN Guanine nucleotide-binding protein subunit beta…	D6RAC2,D6RAU2,D6RBD0,D6RDI0,D6REE5,D6RFZ9,D6RGK8,D6RHH4,D6RHJ5,E9PD14,J3KPE3,P63244	5	20.69	20.69	30.17	44.83	2	1	2	1	4	3	0.0280374	0.258925	0.0122301	0.112945	122.301	1129.45	7.49524	69.2186	12.9043	100	Doubtful
847	0	Single Protein	P31689	DnaJ homolog subfamily A member 1 (DNJA1_HUMAN)	P31689	DNJA1_HUMAN DnaJ homolog subfamily A member 1 OS=Homo sapiens OX=9606 GN=DNAJA1 PE=1 SV=2		9	3.78	3.78	7.05	78.34	2	1	2	1	4	1	0.00294985	0.0397984	0.00128675	0.0173603	12.8675	173.603	0.788584	10.6393	44.8395	100	Doubtful
848	0	Single Protein	Q07812	Apoptosis regulator BAX (BAX_HUMAN)	Q07812	BAX_HUMAN Apoptosis regulator BAX OS=Homo sapiens OX=9606 GN=BAX PE=1 SV=1		19	11.98	11.98	11.98	68.23	2	2	1	1	3	3	0.0229008	0.245197	0.00998947	0.106957	99.8947	1069.57	6.12206	65.5486	21.1708	100	Confident
849	0	Related Proteins	A8MVZ9	Fructose-bisphosphate aldolase (A8MVZ9_HUMAN)	A8MVZ9,C9J8F3,J3KSV6,J3QKP5,K7EKH5,P09972	A8MVZ9_HUMAN Fructose-bisphosphate aldolase OS=Homo sapiens OX=9606 GN=ALDOC PE=1 SV=1,C9J8F3_HUMAN Fructose-bisphosphate aldolase (Fragment) OS=Homo sapiens OX=9606 GN=ALDOC PE=1 SV=1,J3KSV6_HUMAN Fructose-bisphosphate aldolase (Fragment) OS=Homo sapiens OX=9606 GN=ALDOC PE=1 SV=1,J3QKP5_HUMAN Fructose-bisphosphate aldolase (Fragment) OS=Homo sapiens OX=9606 GN=ALDOC PE=1 SV=2,K7EKH5_HUMAN Fruct…	C9J8F3,J3KSV6,J3QKP5,K7EKH5,P09972	17	7.74	7.74	7.74	72.62	2	1	2	1	3	2	0.00666667	0.0642092	0.00290805	0.0280085	29.0805	280.085	1.7822	17.1651	36.2726	100	Doubtful
850	0	Single Protein	P51665	26S proteasome non-ATPase regulatory subunit 7 (PSMD7_HUMAN)	P51665	PSMD7_HUMAN 26S proteasome non-ATPase regulatory subunit 7 OS=Homo sapiens OX=9606 GN=PSMD7 PE=1 SV=2		16	4.01	4.01	7.1	76.85	2	1	2	1	3	2	0.00724638	0.0481131	0.00316092	0.0209873	31.6092	209.873	1.93717	12.8621	37.0025	100	Doubtful
851	0	Related Proteins	O95793	Double-stranded RNA-binding protein Staufen homolog 1 (STAU1_HUMAN)	O95793,Q5JW30	STAU1_HUMAN Double-stranded RNA-binding protein Staufen homolog 1 OS=Homo sapiens OX=9606 GN=STAU1 PE=1 SV=2,Q5JW30_HUMAN Double-stranded RNA-binding protein Staufen homolog 1 OS=Homo sapiens OX=9606 GN=STAU1 PE=1 SV=1	Q5JW30	20	2.43	0	4.68	72.79	2	1	2	1	3	2	0.0047619	0.0349643	0.00207718	0.0152517	20.7718	152.517	1.273	9.34701	63.1428	100	Doubtful
852	0	Single Protein	P62310	U6 snRNA-associated Sm-like protein LSm3 (LSM3_HUMAN)	P62310	LSM3_HUMAN U6 snRNA-associated Sm-like protein LSm3 OS=Homo sapiens OX=9606 GN=LSM3 PE=1 SV=2		3	19.61	19.61	19.61	55.88	2	2	2	2	3	3	0.0526316	0.425103	0.0229583	0.185433	229.583	1854.33	14.07	113.643	11.838	100	Confident
853	0	Related Proteins	C9JQ41	Coiled-coil domain-containing protein 58 (C9JQ41_HUMAN)	C9JQ41,H7C525,Q4VC31	C9JQ41_HUMAN Coiled-coil domain-containing protein 58 OS=Homo sapiens OX=9606 GN=MIX23 PE=1 SV=1,H7C525_HUMAN Coiled-coil domain-containing protein 58 (Fragment) OS=Homo sapiens OX=9606 GN=MIX23 PE=1 SV=1,MIX23_HUMAN Protein MIX23 OS=Homo sapiens OX=9606 GN=MIX23 PE=1 SV=1	H7C525,Q4VC31	3	8.46	8.46	22.31	83.08	2	1	2	1	3	2	0.0185185	0.105295	0.00807791	0.0459305	80.7791	459.305	4.95056	28.1486	15.2869	100	Doubtful
854	0	Related Proteins	A0A7I2V5T7	Microsomal prostaglandin E synthase 2 (A0A7I2V5T7_HUMAN)	A0A7I2V5T7,A6NHH0,Q9H7Z7	A0A7I2V5T7_HUMAN Microsomal prostaglandin E synthase 2 OS=Homo sapiens OX=9606 GN=PTGES2 PE=1 SV=1,A6NHH0_HUMAN Prostaglandin E synthase 2 OS=Homo sapiens OX=9606 GN=PTGES2 PE=1 SV=2,PGES2_HUMAN Prostaglandin E synthase 2 OS=Homo sapiens OX=9606 GN=PTGES2 PE=1 SV=1	A6NHH0,Q9H7Z7	9	8.94	8.94	8.94	88.89	2	2	1	1	3	3	0.00914634	0.115884	0.0039897	0.0505494	39.897	505.494	2.44509	30.9793	41.0542	100	Confident
855	0	Related Proteins	A0A6Q8PHC2	Septin-9 (A0A6Q8PHC2_HUMAN)	A0A6Q8PHC2,K7EIE4,K7EK18,K7EL40,K7EQD7,K7ER52,Q9UHD8	A0A6Q8PHC2_HUMAN Septin-9 OS=Homo sapiens OX=9606 GN=SEPTIN9 PE=1 SV=1,K7EIE4_HUMAN Septin-9 (Fragment) OS=Homo sapiens OX=9606 GN=SEPTIN9 PE=1 SV=1,K7EK18_HUMAN Septin-9 (Fragment) OS=Homo sapiens OX=9606 GN=SEPTIN9 PE=1 SV=1,K7EL40_HUMAN Septin-9 (Fragment) OS=Homo sapiens OX=9606 GN=SEPTIN9 PE=1 SV=1,K7EQD7_HUMAN Septin-9 (Fragment) OS=Homo sapiens OX=9606 GN=SEPTIN9 PE=1 SV=1,K7ER52_HUMAN Sep…	K7EIE4,K7EK18,K7EL40,K7EQD7,K7ER52,Q9UHD8	17	6.21	6.21	6.21	85.17	2	2	2	2	3	3	0.0121457	0.110336	0.00529806	0.0481295	52.9806	481.295	3.24692	29.4962	33.2083	100	Confident
856	0	Single Protein	Q14566	DNA replication licensing factor MCM6 (MCM6_HUMAN)	Q14566	MCM6_HUMAN DNA replication licensing factor MCM6 OS=Homo sapiens OX=9606 GN=MCM6 PE=1 SV=1		2	1.22	1.22	2.19	75.03	2	1	2	1	3	2	0.00298507	0.0230597	0.00130211	0.0100588	13.0211	100.588	0.798	6.16456	92.8312	100	Doubtful
857	0	Related Proteins	A0A6Q8PG52	Ras-related protein Rab-7a (A0A6Q8PG52_HUMAN)	A0A6Q8PG52,A0A6Q8PH84,C9IZZ0,C9J4S4,C9J4V0,C9J592,C9J7D1,C9J8S3,P51149	A0A6Q8PG52_HUMAN Ras-related protein Rab-7a OS=Homo sapiens OX=9606 GN=RAB7A PE=1 SV=1,A0A6Q8PH84_HUMAN Ras-related protein Rab-7a OS=Homo sapiens OX=9606 GN=RAB7A PE=1 SV=1,C9IZZ0_HUMAN Ras-related protein Rab-7a OS=Homo sapiens OX=9606 GN=RAB7A PE=1 SV=2,C9J4S4_HUMAN Ras-related protein Rab-7a OS=Homo sapiens OX=9606 GN=RAB7A PE=1 SV=1,C9J4V0_HUMAN Ras-related protein Rab-7a OS=Homo sapiens OX=…	A0A6Q8PH84,C9IZZ0,C9J4S4,C9J4V0,C9J592,C9J7D1,C9J8S3,P51149	3	10.43	10.43	10.43	87.2	2	2	2	2	3	3	0.0163043	0.178769	0.00711207	0.0779801	71.1207	779.801	4.35864	47.7902	23.6844	100	Confident
858	0	Related Proteins	C9JX88	26S proteasome AAA-ATPase subunit RPT1 (C9JX88_HUMAN)	C9JX88,P35998	C9JX88_HUMAN 26S proteasome AAA-ATPase subunit RPT1 OS=Homo sapiens OX=9606 GN=PSMC2 PE=1 SV=1,PRS7_HUMAN 26S proteasome regulatory subunit 7 OS=Homo sapiens OX=9606 GN=PSMC2 PE=1 SV=3	P35998	7	3.02	3.02	5.12	86.51	2	1	2	1	3	3	0.00537634	0.0397984	0.0023452	0.0173603	23.452	173.603	1.43726	10.6393	48.2329	100	Doubtful
859	0	Single Protein	O60783	28S ribosomal protein S14, mitochondrial (RT14_HUMAN)	O60783	RT14_HUMAN 28S ribosomal protein S14, mitochondrial OS=Homo sapiens OX=9606 GN=MRPS14 PE=1 SV=1		1	10.16	10.16	17.97	79.69	2	1	2	1	3	2	0.0196078	0.089023	0.00855308	0.0388324	85.5308	388.324	5.24177	23.7985	15.129	100	Doubtful
860	0	Single Protein	P28074	Proteasome subunit beta type-5 (PSB5_HUMAN)	P28074	PSB5_HUMAN Proteasome subunit beta type-5 OS=Homo sapiens OX=9606 GN=PSMB5 PE=1 SV=3		14	9.89	9.89	9.89	74.9	2	2	2	2	3	3	0.0152284	0.193777	0.00664275	0.0845267	66.4275	845.267	4.07102	51.8023	28.4622	100	Confident
861	0	Related Proteins	H0YC23	Protein-serine/threonine phosphatase (Fragment) (H0YC23_HUMAN)	H0YC23,P62714,P67775	H0YC23_HUMAN Protein-serine/threonine phosphatase (Fragment) OS=Homo sapiens OX=9606 GN=PPP2CB PE=1 SV=1,PP2AB_HUMAN Serine/threonine-protein phosphatase 2A catalytic subunit beta isoform OS=Homo sapiens OX=9606 GN=PPP2CB PE=1 SV=1,PP2AA_HUMAN Serine/threonine-protein phosphatase 2A catalytic subunit alpha isoform OS=Homo sapiens OX=9606 GN=PPP2CA PE=1 SV=1	P62714,P67775	8	20.16	20.16	40.32	93.55	2	1	2	1	3	2	0.0172414	0.29155	0.00752081	0.127176	75.2081	1271.76	4.60914	77.94	13.8616	100	Doubtful
862	0	Single Protein	Q9Y3F4	Serine-threonine kinase receptor-associated protein (STRAP_HUMAN)	Q9Y3F4	STRAP_HUMAN Serine-threonine kinase receptor-associated protein OS=Homo sapiens OX=9606 GN=STRAP PE=1 SV=1		12	4.57	4.57	8.86	74	2	1	2	1	3	3	0.00694444	0.0771051	0.00302922	0.0336338	30.2922	336.338	1.85646	20.6125	38.414	100	Doubtful
863	0	Single Protein	P00387	NADH-cytochrome b5 reductase 3 (NB5R3_HUMAN)	P00387	NB5R3_HUMAN NADH-cytochrome b5 reductase 3 OS=Homo sapiens OX=9606 GN=CYB5R3 PE=1 SV=3		22	6.31	6.31	9.97	77.41	2	1	1	1	3	3	0.00858369	0.0746078	0.00374427	0.0325445	37.4427	325.445	2.29468	19.9449	34.2127	100	Doubtful
864	0	Single Protein	Q9NQT5	Exosome complex component RRP40 (EXOS3_HUMAN)	Q9NQT5	EXOS3_HUMAN Exosome complex component RRP40 OS=Homo sapiens OX=9606 GN=EXOSC3 PE=1 SV=3		9	5.45	5.45	12	75.27	2	1	2	1	3	1	0.00483092	0.0722672	0.00210728	0.0315235	21.0728	315.235	1.29145	19.3192	29.5534	100	Doubtful
865	0	Single Protein	O14908	PDZ domain-containing protein GIPC1 (GIPC1_HUMAN)	O14908	GIPC1_HUMAN PDZ domain-containing protein GIPC1 OS=Homo sapiens OX=9606 GN=GIPC1 PE=1 SV=2		19	4.5	4.5	9.31	69.67	2	1	2	1	3	2	0.00769231	0.0563541	0.00335544	0.0245821	33.5544	245.821	2.05639	15.0651	36.0267	100	Doubtful
866	0	Single Protein	P62330	ADP-ribosylation factor 6 (ARF6_HUMAN)	P62330	ARF6_HUMAN ADP-ribosylation factor 6 OS=Homo sapiens OX=9606 GN=ARF6 PE=1 SV=2		14	6.29	6.29	10.86	72	2	1	1	1	3	1	0.00657895	0.100694	0.00286978	0.0439235	28.6978	439.235	1.75875	26.9186	20.0694	100	Doubtful
867	0	Related Proteins	A0A7I2V3D5	Eukaryotic translation initiation factor 4H (A0A7I2V3D5_HUMAN)	A0A7I2V3D5,A0A7I2V3E4,A0A7I2V4E4,Q15056	A0A7I2V3D5_HUMAN Eukaryotic translation initiation factor 4H OS=Homo sapiens OX=9606 GN=EIF4H PE=1 SV=1,A0A7I2V3E4_HUMAN Eukaryotic translation initiation factor 4H OS=Homo sapiens OX=9606 GN=EIF4H PE=1 SV=1,A0A7I2V4E4_HUMAN Eukaryotic translation initiation factor 4H OS=Homo sapiens OX=9606 GN=EIF4H PE=1 SV=1,IF4H_HUMAN Eukaryotic translation initiation factor 4H OS=Homo sapiens OX=9606 GN=EIF4H…	A0A7I2V3E4,A0A7I2V4E4,Q15056	7	33.33	33.33	53.62	86.96	2	1	2	1	3	1	0.0166667	0.258925	0.00727012	0.112945	72.7012	1129.45	4.4555	69.2186	7.84001	100	Doubtful
868	0	Related Proteins	A0A024R4E5	High density lipoprotein binding protein (Vigilin), isoform CRA_a (A0A024R4E5_HUMAN)	A0A024R4E5,Q00341	A0A024R4E5_HUMAN High density lipoprotein binding protein (Vigilin), isoform CRA_a OS=Homo sapiens OX=9606 GN=HDLBP PE=1 SV=1,VIGLN_HUMAN Vigilin OS=Homo sapiens OX=9606 GN=HDLBP PE=1 SV=2	Q00341	2	1.42	1.42	2.6	78.86	2	1	2	1	2	1	0.001	0.0128027	0.000436207	0.00558464	4.36207	55.8464	0.26733	3.42255	141.352	100	Doubtful
869	0	Single Protein	Q92900	Regulator of nonsense transcripts 1 (RENT1_HUMAN)	Q92900	RENT1_HUMAN Regulator of nonsense transcripts 1 OS=Homo sapiens OX=9606 GN=UPF1 PE=1 SV=2		19	0.97	0.97	2.48	66.43	2	1	2	1	2	1	0.00128866	0.0219602	0.000562122	0.00957917	5.62122	95.7917	0.344498	5.87061	124.267	100	Doubtful
870	0	Related Proteins	G3V1C3	Apoptosis inhibitor 5 (G3V1C3_HUMAN)	G3V1C3,Q9BZZ5	G3V1C3_HUMAN Apoptosis inhibitor 5 OS=Homo sapiens OX=9606 GN=API5 PE=1 SV=1,API5_HUMAN Apoptosis inhibitor 5 OS=Homo sapiens OX=9606 GN=API5 PE=1 SV=3	Q9BZZ5	11	4.12	4.12	4.12	70.78	2	2	2	2	2	2	0.00481928	0.0722672	0.0021022	0.0315235	21.022	315.235	1.28834	19.3192	57.5251	100	Confident
871	0	Related Proteins	Q5SV16	ATPase family AAA domain-containing protein 3A (Fragment) (Q5SV16_HUMAN)	Q5SV16,Q5T2N8,Q9NVI7	Q5SV16_HUMAN ATPase family AAA domain-containing protein 3A (Fragment) OS=Homo sapiens OX=9606 GN=ATAD3A PE=1 SV=2,ATD3C_HUMAN ATPase family AAA domain-containing protein 3C OS=Homo sapiens OX=9606 GN=ATAD3C PE=2 SV=2,ATD3A_HUMAN ATPase family AAA domain-containing protein 3A OS=Homo sapiens OX=9606 GN=ATAD3A PE=1 SV=2	Q5T2N8,Q9NVI7	1	9.09	9.09	9.09	65.61	2	2	1	1	2	2	0.00900901	0.154782	0.00392979	0.067517	39.2979	675.17	2.40838	41.3779	28.4951	100	Confident
872	0	Single Protein	O43852	Calumenin (CALU_HUMAN)	O43852	CALU_HUMAN Calumenin OS=Homo sapiens OX=9606 GN=CALU PE=1 SV=2		7	4.13	4.13	6.67	78.1	2	1	2	1	2	1	0.00364964	0.0563541	0.001592	0.0245821	15.92	245.821	0.975657	15.0651	37.0835	100	Doubtful
873	0	Single Protein	Q15654	Thyroid receptor-interacting protein 6 (TRIP6_HUMAN)	Q15654	TRIP6_HUMAN Thyroid receptor-interacting protein 6 OS=Homo sapiens OX=9606 GN=TRIP6 PE=1 SV=3		7	3.78	3.78	6.51	69.96	2	1	2	1	2	1	0.00278552	0.0550081	0.00121506	0.0239949	12.1506	239.949	0.744652	14.7053	50.2555	100	Doubtful
874	0	Single Protein	Q9UKX7	Nuclear pore complex protein Nup50 (NUP50_HUMAN)	Q9UKX7	NUP50_HUMAN Nuclear pore complex protein Nup50 OS=Homo sapiens OX=9606 GN=NUP50 PE=1 SV=2		22	2.35	2.35	5.34	69.66	2	1	2	1	2	1	0.0026178	0.0419746	0.0011419	0.0183096	11.419	183.096	0.699817	11.2211	50.1132	100	Doubtful
875	0	Single Protein	Q9NZ08	Endoplasmic reticulum aminopeptidase 1 (ERAP1_HUMAN)	Q9NZ08	ERAP1_HUMAN Endoplasmic reticulum aminopeptidase 1 OS=Homo sapiens OX=9606 GN=ERAP1 PE=1 SV=3		5	1.38	1.38	2.87	66.84	2	1	2	1	2	1	0.00140647	0.0242752	0.000613512	0.010589	6.13512	105.89	0.375992	6.4895	107.166	100	Doubtful
876	0	Related Proteins	A0A2R8Y3X5	Dynamin-like 120 kDa protein, mitochondrial (A0A2R8Y3X5_HUMAN)	A0A2R8Y3X5,A0A2R8YDM2,A0A2R8YE78,A0A2R8YFD1,C9JMB8,E5KLJ9,O60313	A0A2R8Y3X5_HUMAN Dynamin-like 120 kDa protein, mitochondrial OS=Homo sapiens OX=9606 GN=OPA1 PE=1 SV=1,A0A2R8YDM2_HUMAN Dynamin-like 120 kDa protein, mitochondrial OS=Homo sapiens OX=9606 GN=OPA1 PE=1 SV=1,A0A2R8YE78_HUMAN Dynamin-like 120 kDa protein, mitochondrial OS=Homo sapiens OX=9606 GN=OPA1 PE=1 SV=1,A0A2R8YFD1_HUMAN Dynamin-like 120 kDa protein, mitochondrial (Fragment) OS=Homo sapiens OX…	A0A2R8YDM2,A0A2R8YE78,A0A2R8YFD1,C9JMB8,E5KLJ9,O60313	3	1.87	1.87	4.22	79.04	2	1	2	1	2	1	0.00136986	0.0185914	0.000597544	0.00810969	5.97544	81.0969	0.366206	4.97004	99.071	100	Doubtful
877	0	Single Protein	P35270	Sepiapterin reductase (SPRE_HUMAN)	P35270	SPRE_HUMAN Sepiapterin reductase OS=Homo sapiens OX=9606 GN=SPR PE=1 SV=1		2	4.21	4.21	8.05	77.78	2	1	2	1	2	1	0.00492611	0.0826367	0.0021488	0.0360467	21.488	360.467	1.3169	22.0913	28.0308	100	Doubtful
878	0	Related Proteins	C9J8H1	V-type proton ATPase subunit E 1 (Fragment) (C9J8H1_HUMAN)	C9J8H1,P36543	C9J8H1_HUMAN V-type proton ATPase subunit E 1 (Fragment) OS=Homo sapiens OX=9606 GN=ATP6V1E1 PE=1 SV=1,VATE1_HUMAN V-type proton ATPase subunit E 1 OS=Homo sapiens OX=9606 GN=ATP6V1E1 PE=1 SV=1	P36543	22	6.9	6.9	10.84	70.94	2	1	1	1	2	1	0.00584795	0.0722672	0.00255092	0.0315235	25.5092	315.235	1.56333	19.3192	23.5246	100	Doubtful
879	0	Single Protein	P30740	Leukocyte elastase inhibitor (ILEU_HUMAN)	P30740	ILEU_HUMAN Leukocyte elastase inhibitor OS=Homo sapiens OX=9606 GN=SERPINB1 PE=1 SV=1		6	5.8	5.8	5.8	61.21	2	2	2	2	2	2	0.00769231	0.113042	0.00335544	0.0493098	33.5544	493.098	2.05639	30.2196	42.7147	100	Confident
880	0	Single Protein	Q9BTV4	Transmembrane protein 43 (TMM43_HUMAN)	Q9BTV4	TMM43_HUMAN Transmembrane protein 43 OS=Homo sapiens OX=9606 GN=TMEM43 PE=1 SV=1		3	9.5	9.5	9.5	65.5	2	2	2	2	2	2	0.00632911	0.110336	0.0027608	0.0481295	27.608	481.295	1.69196	29.4962	44.8472	100	Confident
881	0	Single Protein	Q12765	Secernin-1 (SCRN1_HUMAN)	Q12765	SCRN1_HUMAN Secernin-1 OS=Homo sapiens OX=9606 GN=SCRN1 PE=1 SV=2		7	6.52	6.52	6.52	58.45	2	2	2	2	2	2	0.00826446	0.132541	0.00360502	0.0578155	36.0502	578.155	2.20934	35.4323	46.3525	100	Confident
882	0	Single Protein	Q9Y678	Coatomer subunit gamma-1 (COPG1_HUMAN)	Q9Y678	COPG1_HUMAN Coatomer subunit gamma-1 OS=Homo sapiens OX=9606 GN=COPG1 PE=1 SV=1		3	1.49	1.49	2.63	77.8	2	1	2	1	2	1	0.00141443	0.025068	0.000616983	0.0109348	6.16983	109.348	0.378119	6.70144	97.6555	100	Doubtful
883	0	Single Protein	P38606	V-type proton ATPase catalytic subunit A (VATA_HUMAN)	P38606	VATA_HUMAN V-type proton ATPase catalytic subunit A OS=Homo sapiens OX=9606 GN=ATP6V1A PE=1 SV=2		3	2.76	2.76	6.16	68.72	2	1	2	1	2	1	0.00208768	0.0360593	0.000910662	0.0157293	9.10662	157.293	0.5581	9.63974	68.2605	100	Doubtful
884	0	Single Protein	P00167	Cytochrome b5 (CYB5_HUMAN)	P00167	CYB5_HUMAN Cytochrome b5 OS=Homo sapiens OX=9606 GN=CYB5A PE=1 SV=2		18	15.67	15.67	26.12	65.67	2	1	1	1	2	2	0.0113636	0.232847	0.0049569	0.101569	49.569	1015.69	3.03784	62.2469	15.3205	100	Doubtful
885	0	Related Proteins	A0A7I2V2U5	Sec1 family domain-containing protein 1 (A0A7I2V2U5_HUMAN)	A0A7I2V2U5,A0A7I2V320,A0A7I2V3B4,A0A7I2V3G4,A0A7I2V448,A0A7I2V4B8,A0A7I2V4R0,A0A7I2V4U2,A0A7I2V5I2,A0A7I2V5Z4,B7Z5N7,G3V2M8,Q8WVM8	A0A7I2V2U5_HUMAN Sec1 family domain-containing protein 1 OS=Homo sapiens OX=9606 GN=SCFD1 PE=1 SV=1,A0A7I2V320_HUMAN Sec1 family domain-containing protein 1 OS=Homo sapiens OX=9606 GN=SCFD1 PE=1 SV=1,A0A7I2V3B4_HUMAN Sec1 family domain-containing protein 1 OS=Homo sapiens OX=9606 GN=SCFD1 PE=1 SV=1,A0A7I2V3G4_HUMAN Sec1 family domain-containing protein 1 OS=Homo sapiens OX=9606 GN=SCFD1 PE=1 SV=1…	A0A7I2V320,A0A7I2V3B4,A0A7I2V3G4,A0A7I2V448,A0A7I2V4B8,A0A7I2V4R0,A0A7I2V4U2,A0A7I2V5I2,A0A7I2V5Z4,B7Z5N7,G3V2M8,Q8WVM8	14	4.35	4.35	9.52	70.19	2	1	2	1	2	1	0.00255102	0.0419746	0.00111277	0.0183096	11.1277	183.096	0.681965	11.2211	54.5619	100	Doubtful
886	0	Related Proteins	E9PP73	Coatomer subunit beta (Fragment) (E9PP73_HUMAN)	E9PP73,P53618	E9PP73_HUMAN Coatomer subunit beta (Fragment) OS=Homo sapiens OX=9606 GN=COPB1 PE=1 SV=8,COPB_HUMAN Coatomer subunit beta OS=Homo sapiens OX=9606 GN=COPB1 PE=1 SV=3	P53618	11	2.89	0	8.25	70.1	2	1	2	1	2	1	0.00253807	0.0384688	0.00110712	0.0167803	11.0712	167.803	0.678503	10.2839	55.4033	100	Doubtful
887	0	Single Protein	P14174	Macrophage migration inhibitory factor (MIF_HUMAN)	P14174	MIF_HUMAN Macrophage migration inhibitory factor OS=Homo sapiens OX=9606 GN=MIF PE=1 SV=4		22	9.57	9.57	9.57	46.96	1	1	1	1	36	36	0.666667	0.333521	0.290805	0.145484	2908.05	1454.84	178.22	89.1603	12.4682	100	Doubtful
888	0	Related Proteins	A0A590UJL8	Histone HIST2H3PS2 (Fragment) (A0A590UJL8_HUMAN)	A0A590UJL8,Q5TEC6	A0A590UJL8_HUMAN Histone HIST2H3PS2 (Fragment) OS=Homo sapiens OX=9606 GN=H3-2 PE=1 SV=1,H37_HUMAN Histone H3-7 OS=Homo sapiens OX=9606 GN=H3-7 PE=1 SV=1	Q5TEC6	1	13.92	13.92	13.92	82.28	1	1	1	1	33	25	0.384615	0.165914	0.167772	0.072373	1677.72	723.73	102.819	44.3539	9.14792	100	Doubtful
889	0	Related Proteins	A0A7P0S5H5	40S ribosomal protein S20 (Fragment) (A0A7P0S5H5_HUMAN)	A0A7P0S5H5,G3XAN0,P60866	A0A7P0S5H5_HUMAN 40S ribosomal protein S20 (Fragment) OS=Homo sapiens OX=9606 GN=RPS20 PE=1 SV=1,G3XAN0_HUMAN 40S ribosomal protein S20 OS=Homo sapiens OX=9606 GN=RPS20 PE=1 SV=1,RS20_HUMAN 40S ribosomal protein S20 OS=Homo sapiens OX=9606 GN=RPS20 PE=1 SV=1	G3XAN0,P60866	8	8.82	8.82	8.82	60.29	1	1	1	1	32	18	0.219512	0.100694	0.0957528	0.0439235	957.528	439.235	58.6822	26.9186	15.3021	100	Doubtful
890	0	Related Proteins	B0AZS6	14-3-3 protein zeta/delta (B0AZS6_HUMAN)	B0AZS6,E7ESK7,E7EX29,P63104	B0AZS6_HUMAN 14-3-3 protein zeta/delta OS=Homo sapiens OX=9606 GN=YWHAZ PE=1 SV=1,E7ESK7_HUMAN 14-3-3 protein zeta/delta (Fragment) OS=Homo sapiens OX=9606 GN=YWHAZ PE=1 SV=1,E7EX29_HUMAN 14-3-3 protein zeta/delta (Fragment) OS=Homo sapiens OX=9606 GN=YWHAZ PE=1 SV=1,1433Z_HUMAN 14-3-3 protein zeta/delta OS=Homo sapiens OX=9606 GN=YWHAZ PE=1 SV=1	E7ESK7,E7EX29,P63104	8	7.14	7.14	7.14	89.29	1	1	1	1	23	23	0.153333	0.128838	0.0668851	0.0562	668.851	562	40.9906	34.4422	19.0604	100	Doubtful
891	0	Related Proteins	C9J5W6	Transgelin (C9J5W6_HUMAN)	C9J5W6,P37802,Q9UI15	C9J5W6_HUMAN Transgelin OS=Homo sapiens OX=9606 GN=TAGLN3 PE=1 SV=1,TAGL2_HUMAN Transgelin-2 OS=Homo sapiens OX=9606 GN=TAGLN2 PE=1 SV=3,TAGL3_HUMAN Transgelin-3 OS=Homo sapiens OX=9606 GN=TAGLN3 PE=1 SV=2	P37802,Q9UI15	3	12.17	12.17	12.17	87.83	1	1	1	1	23	23	0.227723	0.165914	0.0993343	0.072373	993.343	723.73	60.8772	44.3539	12.8773	100	Doubtful
892	0	Related Proteins	A0A7I2V2L6	Helix-destabilizing protein (A0A7I2V2L6_HUMAN)	A0A2R8Y4L2,A0A7I2V2L6,A0A7I2V2Z4,A0A7I2V3C7,A0A7I2V3R8,A0A7I2V3W0,A0A7I2V3W4,A0A7I2V4M0,A0A7I2YQV3,A0A7I2YQX9,F8VYN5,F8VZ49,F8W646,F8W6I7,P09651	RA1L3_HUMAN Heterogeneous nuclear ribonucleoprotein A1-like 3 OS=Homo sapiens OX=9606 GN=HNRNPA1L3 PE=4 SV=1,A0A7I2V2L6_HUMAN Helix-destabilizing protein OS=Homo sapiens OX=9606 GN=HNRNPA1 PE=1 SV=1,A0A7I2V2Z4_HUMAN Heterogeneous nuclear ribonucleoprotein A1 (Fragment) OS=Homo sapiens OX=9606 GN=HNRNPA1 PE=1 SV=1,A0A7I2V3C7_HUMAN Heterogeneous nuclear ribonucleoprotein A1 (Fragment) OS=Homo sapie…	A0A2R8Y4L2,A0A7I2V2Z4,A0A7I2V3C7,A0A7I2V3R8,A0A7I2V3W0,A0A7I2V3W4,A0A7I2V4M0,A0A7I2YQV3,A0A7I2YQX9,F8VYN5,F8VZ49,F8W646,F8W6I7,P09651	12	9.5	9.5	9.5	86.36	1	1	1	1	23	23	0.110048	0.070069	0.0480036	0.0305646	480.036	305.646	29.4191	18.7315	26.6821	100	Doubtful
893	0	Single Protein	P13473	Lysosome-associated membrane glycoprotein 2 (LAMP2_HUMAN)	P13473	LAMP2_HUMAN Lysosome-associated membrane glycoprotein 2 OS=Homo sapiens OX=9606 GN=LAMP2 PE=1 SV=2		X	1.95	1.95	1.95	54.39	1	1	1	1	20	20	0.0716846	0.089023	0.0312693	0.0388324	312.693	388.324	19.1634	23.7985	44.9323	100	Doubtful
894	0	Related Proteins	D6R9D3	Heterogeneous nuclear ribonucleoprotein H (D6R9D3_HUMAN)	D6R9D3,D6R9T0,D6RAM1,D6RBM0,D6RDL0,D6RDU3,D6RF17,D6RFM3,D6RIH9,D6RIT2,D6RIU0,D6RJ04,E5RGV0,E7EN40,E7EQJ0,E9PCY7,G8JLB6,P31943	D6R9D3_HUMAN Heterogeneous nuclear ribonucleoprotein H OS=Homo sapiens OX=9606 GN=HNRNPH1 PE=1 SV=1,D6R9T0_HUMAN Heterogeneous nuclear ribonucleoprotein H (Fragment) OS=Homo sapiens OX=9606 GN=HNRNPH1 PE=1 SV=8,D6RAM1_HUMAN Heterogeneous nuclear ribonucleoprotein H (Fragment) OS=Homo sapiens OX=9606 GN=HNRNPH1 PE=1 SV=1,D6RBM0_HUMAN Heterogeneous nuclear ribonucleoprotein H (Fragment) OS=Homo sap…	D6R9T0,D6RAM1,D6RBM0,D6RDL0,D6RDU3,D6RF17,D6RFM3,D6RIH9,D6RIT2,D6RIU0,D6RJ04,E5RGV0,E7EN40,E7EQJ0,E9PCY7,G8JLB6,P31943	5	32.5	32.5	32.5	92.5	1	1	1	1	19	18	0.486486	0.778279	0.212209	0.339491	2122.09	3394.91	130.052	208.058	4.3471	100	Doubtful
895	0	Related Proteins	M0R2I3	Transcription intermediary factor 1-beta (Fragment) (M0R2I3_HUMAN)	M0R2I3,Q13263	M0R2I3_HUMAN Transcription intermediary factor 1-beta (Fragment) OS=Homo sapiens OX=9606 GN=TRIM28 PE=1 SV=1,TIF1B_HUMAN Transcription intermediary factor 1-beta OS=Homo sapiens OX=9606 GN=TRIM28 PE=1 SV=5	Q13263	19	5.56	5.56	5.56	64.2	1	1	1	1	18	15	0.144231	0.136464	0.0629145	0.0595264	629.145	595.264	38.5572	36.4808	18.0863	100	Doubtful
896	0	Related Proteins	E9PMM9	40S ribosomal protein S2 (Fragment) (E9PMM9_HUMAN)	E9PMM9,E9PPT0,E9PQD7,P15880	E9PMM9_HUMAN 40S ribosomal protein S2 (Fragment) OS=Homo sapiens OX=9606 GN=RPS2 PE=1 SV=1,E9PPT0_HUMAN 40S ribosomal protein S2 OS=Homo sapiens OX=9606 GN=RPS2 PE=1 SV=1,E9PQD7_HUMAN 40S ribosomal protein S2 OS=Homo sapiens OX=9606 GN=RPS2 PE=1 SV=1,RS2_HUMAN 40S ribosomal protein S2 OS=Homo sapiens OX=9606 GN=RPS2 PE=1 SV=2	E9PPT0,E9PQD7,P15880	16	5.05	5.05	5.05	82.11	1	1	1	1	17	13	0.0726257	0.0592537	0.0316798	0.0258469	316.798	258.469	19.415	15.8403	22.9605	100	Doubtful
897	0	Single Protein	Q04941	Proteolipid protein 2 (PLP2_HUMAN)	Q04941	PLP2_HUMAN Proteolipid protein 2 OS=Homo sapiens OX=9606 GN=PLP2 PE=1 SV=1		X	8.55	8.55	8.55	61.18	1	1	1	1	17	16	0.172043	0.232847	0.0750464	0.101569	750.464	1015.69	45.9923	62.2469	16.6797	100	Doubtful
898	0	Related Proteins	A0A087X215	Basigin (A0A087X215_HUMAN)	A0A087X215,A0A2R8YDZ0,A0A7P0TB04	A0A087X215_HUMAN Basigin OS=Homo sapiens OX=9606 GN=BSG PE=1 SV=1,A0A2R8YDZ0_HUMAN Basigin OS=Homo sapiens OX=9606 GN=BSG PE=1 SV=2,A0A7P0TB04_HUMAN Basigin OS=Homo sapiens OX=9606 GN=BSG PE=1 SV=1	A0A2R8YDZ0,A0A7P0TB04	19	27.27	27.27	27.27	32.73	1	1	1	1	17	17	0.944444	1.15443	0.411973	0.503573	4119.73	5035.73	252.478	308.615	5.50582	100	Doubtful
899	0	Related Proteins	F8VRV5	Dynein light chain (F8VRV5_HUMAN)	F8VRV5,F8VXI7,F8VXL2,P63167	F8VRV5_HUMAN Dynein light chain OS=Homo sapiens OX=9606 GN=DYNLL1 PE=1 SV=1,F8VXI7_HUMAN Dynein light chain (Fragment) OS=Homo sapiens OX=9606 GN=DYNLL1 PE=1 SV=1,F8VXL2_HUMAN Dynein light chain OS=Homo sapiens OX=9606 GN=DYNLL1 PE=1 SV=1,DYL1_HUMAN Dynein light chain 1, cytoplasmic OS=Homo sapiens OX=9606 GN=DYNLL1 PE=1 SV=1	F8VXI7,F8VXL2,P63167	12	32.84	32.84	32.84	88.06	1	1	1	1	16	13	0.220339	0.29155	0.0961134	0.127176	961.134	1271.76	58.9032	77.94	7.20452	100	Doubtful
900	0	Related Proteins	I3L2R6	Thioredoxin domain-containing protein 17 (I3L2R6_HUMAN)	I3L2R6,Q9BRA2	I3L2R6_HUMAN Thioredoxin domain-containing protein 17 OS=Homo sapiens OX=9606 GN=TXNDC17 PE=1 SV=1,TXD17_HUMAN Thioredoxin domain-containing protein 17 OS=Homo sapiens OX=9606 GN=TXNDC17 PE=1 SV=1	Q9BRA2	17	9.18	9.18	9.18	89.8	1	1	1	1	15	15	0.170455	0.232847	0.0743535	0.101569	743.535	1015.69	45.5676	62.2469	11.2846	100	Doubtful
901	0	Related Proteins	D6R9L0	Guanine nucleotide-binding protein subunit beta-2-like 1 (Fragment) (D6R9L0_HUMAN)	D6R9L0,D6R9Z1,D6RAC2,D6REE5,D6RFX4,H0Y8R5,H0Y8W2,H0YAF8,H0YAM7,J3KPE3,P63244	D6R9L0_HUMAN Guanine nucleotide-binding protein subunit beta-2-like 1 (Fragment) OS=Homo sapiens OX=9606 GN=RACK1 PE=1 SV=1,D6R9Z1_HUMAN Guanine nucleotide-binding protein subunit beta-2-like 1 (Fragment) OS=Homo sapiens OX=9606 GN=RACK1 PE=1 SV=8,D6RAC2_HUMAN Guanine nucleotide-binding protein subunit beta-2-like 1 OS=Homo sapiens OX=9606 GN=RACK1 PE=1 SV=1,D6REE5_HUMAN Guanine nucleotide-bindin…	D6R9Z1,D6RAC2,D6REE5,D6RFX4,H0Y8R5,H0Y8W2,H0YAF8,H0YAM7,J3KPE3,P63244	5	4.33	4.33	4.33	71.33	1	1	1	1	15	14	0.0524345	0.070069	0.0228723	0.0305646	228.723	305.646	14.0173	18.7315	32.5532	100	Doubtful
902	0	Related Proteins	A0A7I2V2F1	Heterogeneous nuclear ribonucleoprotein A1 (Fragment) (A0A7I2V2F1_HUMAN)	A0A7I2V2F1,A0A7I2V2M7,A0A7I2V2Q7,A0A7I2V2R4,A0A7I2V2X1,A0A7I2V334,A0A7I2V360,A0A7I2V3K5,A0A7I2V3R8,A0A7I2V3U8,A0A7I2V3W0,A0A7I2V453,A0A7I2V459,A0A7I2V497,A0A7I2V4E2,A0A7I2V4F8,A0A7I2V4P7,A0A7I2V520,A0A7I2V5N7,A0A7I2V5P1,A0A7I2V661,A0A7I2V666,A0A7I2YQX9,A0A7I2YQY2,F8W6I7,H0YH80,P09651	A0A7I2V2F1_HUMAN Heterogeneous nuclear ribonucleoprotein A1 (Fragment) OS=Homo sapiens OX=9606 GN=HNRNPA1 PE=1 SV=1,A0A7I2V2M7_HUMAN Heterogeneous nuclear ribonucleoprotein A1 (Fragment) OS=Homo sapiens OX=9606 GN=HNRNPA1 PE=1 SV=1,A0A7I2V2Q7_HUMAN Heterogeneous nuclear ribonucleoprotein A1 (Fragment) OS=Homo sapiens OX=9606 GN=HNRNPA1 PE=1 SV=1,A0A7I2V2R4_HUMAN Heterogeneous nuclear ribonucleopr…	A0A7I2V2M7,A0A7I2V2Q7,A0A7I2V2R4,A0A7I2V2X1,A0A7I2V334,A0A7I2V360,A0A7I2V3K5,A0A7I2V3R8,A0A7I2V3U8,A0A7I2V3W0,A0A7I2V453,A0A7I2V459,A0A7I2V497,A0A7I2V4E2,A0A7I2V4F8,A0A7I2V4P7,A0A7I2V520,A0A7I2V5N7,A0A7I2V5P1,A0A7I2V661,A0A7I2V666,A0A7I2YQX9,A0A7I2YQY2,F8W6I7,H0YH80,P09651	12	29.09	29.09	29.09	90.91	1	1	1	1	14	14	0.28	0.467799	0.122138	0.204057	1221.38	2040.57	74.8524	125.057	5.57942	100	Doubtful
903	0	Related and Unrelated Proteins	A0A087WZM5	Peptidylprolyl isomerase (A0A087WZM5_HUMAN)	A0A087WTS4,A0A087WV48,A0A087WZM5,A0A7I2V3S6,P62942,Q1JUQ3,Q5W0X3	A0A087WTS4_HUMAN Peptidyl-prolyl cis-trans isomerase FKBP1A OS=Homo sapiens OX=9606 GN=FKBP1A PE=4 SV=1,A0A087WV48_HUMAN Uncharacterized protein OS=Homo sapiens OX=9606 PE=4 SV=1,A0A087WZM5_HUMAN Peptidylprolyl isomerase OS=Homo sapiens OX=9606 GN=FKBP1A PE=1 SV=2,A0A7I2V3S6_HUMAN Peptidylprolyl isomerase OS=Homo sapiens OX=9606 GN=FKBP1A PE=1 SV=1,FKB1A_HUMAN Peptidyl-prolyl cis-trans isomerase …	A0A087WTS4,A0A087WV48,A0A7I2V3S6,P62942,Q1JUQ3,Q5W0X3	20	13.83	13.83	13.83	82.98	1	1	1	1	14	13	0.166667	0.145048	0.0727012	0.0632708	727.012	632.708	44.555	38.7756	10.9127	100	Doubtful
904	0	Related Proteins	G3V448	Thioredoxin-related transmembrane protein 1 (G3V448_HUMAN)	G3V448,Q9H3N1	G3V448_HUMAN Thioredoxin-related transmembrane protein 1 OS=Homo sapiens OX=9606 GN=TMX1 PE=1 SV=1,TMX1_HUMAN Thioredoxin-related transmembrane protein 1 OS=Homo sapiens OX=9606 GN=TMX1 PE=1 SV=1	Q9H3N1	14	11.43	11.43	11.43	30.48	1	1	1	1	14	14	0.241379	0.389495	0.105291	0.169901	1052.91	1699.01	64.528	104.124	11.904	100	Doubtful
905	0	Related Proteins	D6RBL5	Annexin (D6RBL5_HUMAN)	D6RBL5,E9PHT9,P08758	D6RBL5_HUMAN Annexin OS=Homo sapiens OX=9606 GN=ANXA5 PE=1 SV=1,E9PHT9_HUMAN Annexin OS=Homo sapiens OX=9606 GN=ANXA5 PE=1 SV=1,ANXA5_HUMAN Annexin A5 OS=Homo sapiens OX=9606 GN=ANXA5 PE=1 SV=2	E9PHT9,P08758	4	3.46	3.46	3.46	88.08	1	1	1	1	14	14	0.0611354	0.0746078	0.0266677	0.0325445	266.677	325.445	16.3433	19.9449	29.319	100	Doubtful
906	0	Unrelated Proteins	P60953	Cell division control protein 42 homolog (CDC42_HUMAN)	P17081,P60953	RHOQ_HUMAN Rho-related GTP-binding protein RhoQ OS=Homo sapiens OX=9606 GN=RHOQ PE=1 SV=2,CDC42_HUMAN Cell division control protein 42 homolog OS=Homo sapiens OX=9606 GN=CDC42 PE=1 SV=2	P17081	1	5.24	5.24	5.24	54.97	1	1	1	1	13	9	0.0681818	0.110336	0.0297414	0.0481295	297.414	481.295	18.2271	29.4962	21.245	100	Doubtful
907	0	Related Proteins	A0A7I2V2L6	Helix-destabilizing protein (A0A7I2V2L6_HUMAN)	A0A2R8Y4L2,A0A7I2V2L6,A0A7I2V334,A0A7I2V3R8,A0A7I2V3W0,A0A7I2V5H0,A0A7I2V5T1,A0A7I2YQX9,F8VTQ5,F8VZ49,F8W6I7,H0YH80,P09651	RA1L3_HUMAN Heterogeneous nuclear ribonucleoprotein A1-like 3 OS=Homo sapiens OX=9606 GN=HNRNPA1L3 PE=4 SV=1,A0A7I2V2L6_HUMAN Helix-destabilizing protein OS=Homo sapiens OX=9606 GN=HNRNPA1 PE=1 SV=1,A0A7I2V334_HUMAN Heterogeneous nuclear ribonucleoprotein A1 (Fragment) OS=Homo sapiens OX=9606 GN=HNRNPA1 PE=1 SV=1,A0A7I2V3R8_HUMAN Helix-destabilizing protein OS=Homo sapiens OX=9606 GN=HNRNPA1 PE=1…	A0A2R8Y4L2,A0A7I2V334,A0A7I2V3R8,A0A7I2V3W0,A0A7I2V5H0,A0A7I2V5T1,A0A7I2YQX9,F8VTQ5,F8VZ49,F8W6I7,H0YH80,P09651	12	4.96	4.96	4.96	86.36	1	1	1	1	13	12	0.0574163	0.070069	0.0250454	0.0305646	250.454	305.646	15.3491	18.7315	26.6821	100	Doubtful
908	0	Single Protein	P00846	ATP synthase subunit a (ATP6_HUMAN)	P00846	ATP6_HUMAN ATP synthase subunit a OS=Homo sapiens OX=9606 GN=MT-ATP6 PE=1 SV=1		MT	4.42	4.42	4.42	12.39	1	1	1	1	12	12	0.428571	0.232847	0.186946	0.101569	1869.46	1015.69	114.57	62.2469	24.8009	100	Doubtful
909	0	Related Proteins	A0A2R8Y851	40S ribosomal protein S29 (A0A2R8Y851_HUMAN)	A0A2R8Y851,P62273	A0A2R8Y851_HUMAN 40S ribosomal protein S29 OS=Homo sapiens OX=9606 GN=RPS29 PE=1 SV=1,RS29_HUMAN 40S ribosomal protein S29 OS=Homo sapiens OX=9606 GN=RPS29 PE=1 SV=2	P62273	14	12.64	12.64	12.64	80.46	1	1	1	1	12	12	0.171429	0.136464	0.0747783	0.0595264	747.783	595.264	45.828	36.4808	10.249	100	Doubtful
910	0	Single Protein	Q9Y5S9	RNA-binding protein 8A (RBM8A_HUMAN)	Q9Y5S9	RBM8A_HUMAN RNA-binding protein 8A OS=Homo sapiens OX=9606 GN=RBM8A PE=1 SV=1		1	10.92	10.92	10.92	52.87	1	1	1	1	11	11	0.0763889	0.0771051	0.0333214	0.0336338	333.214	336.338	20.4211	20.6125	19.8767	100	Doubtful
911	0	Related Proteins	D6R9Z7	Cytochrome c oxidase polypeptide VIIc (D6R9Z7_HUMAN)	D6R9Z7,P15954	D6R9Z7_HUMAN Cytochrome c oxidase polypeptide VIIc OS=Homo sapiens OX=9606 GN=COX7C PE=1 SV=1,COX7C_HUMAN Cytochrome c oxidase subunit 7C, mitochondrial OS=Homo sapiens OX=9606 GN=COX7C PE=1 SV=1	P15954	5	16.07	16.07	16.07	87.5	1	1	1	1	11	11	0.22449	0.333521	0.097924	0.145484	979.24	1454.84	60.0129	89.1603	6.37831	100	Doubtful
912	0	Related Proteins	A0A087X0W0	GTP-binding nuclear protein Ran (A0A087X0W0_HUMAN)	A0A087X0W0,B5MDF5,P62826	A0A087X0W0_HUMAN GTP-binding nuclear protein Ran OS=Homo sapiens OX=9606 GN=RAN PE=1 SV=1,B5MDF5_HUMAN GTP-binding nuclear protein Ran OS=Homo sapiens OX=9606 GN=RAN PE=1 SV=1,RAN_HUMAN GTP-binding nuclear protein Ran OS=Homo sapiens OX=9606 GN=RAN PE=1 SV=3	B5MDF5,P62826	12	20.75	20.75	20.75	26.42	1	1	1	1	11	11	0.785714	2.16228	0.342734	0.943201	3427.34	9432.01	210.045	578.042	5.89195	100	Doubtful
913	0	Related Proteins	H0YLR3	U2 small nuclear ribonucleoprotein A' (Fragment) (H0YLR3_HUMAN)	H0YLR3,H0YMA0,P09661	H0YLR3_HUMAN U2 small nuclear ribonucleoprotein A' (Fragment) OS=Homo sapiens OX=9606 GN=SNRPA1 PE=1 SV=1,H0YMA0_HUMAN U2 small nuclear ribonucleoprotein A' (Fragment) OS=Homo sapiens OX=9606 GN=SNRPA1 PE=1 SV=1,RU2A_HUMAN U2 small nuclear ribonucleoprotein A' OS=Homo sapiens OX=9606 GN=SNRPA1 PE=1 SV=2	H0YMA0,P09661	15	15.73	15.73	15.73	82.02	1	1	1	1	11	10	0.136986	0.145048	0.0597544	0.0632708	597.544	632.708	36.6206	38.7756	9.47188	100	Doubtful
914	0	Related Proteins	P62891	60S ribosomal protein L39 (RL39_HUMAN)	P62891,Q59GN2	RL39_HUMAN 60S ribosomal protein L39 OS=Homo sapiens OX=9606 GN=RPL39 PE=1 SV=2,R39L5_HUMAN Putative 60S ribosomal protein L39-like 5 OS=Homo sapiens OX=9606 GN=RPL39P5 PE=5 SV=2	Q59GN2	X	19.61	19.61	19.61	66.67	1	1	1	1	11	11	0.323529	0.136464	0.141126	0.0595264	1411.26	595.264	86.4892	36.4808	6.40265	100	Doubtful
915	0	Related Proteins	A0A0U1RQT9	Synaptophysin-like protein 1 (Fragment) (A0A0U1RQT9_HUMAN)	A0A0U1RQT9,C9JYN0,Q16563	A0A0U1RQT9_HUMAN Synaptophysin-like protein 1 (Fragment) OS=Homo sapiens OX=9606 GN=SYPL1 PE=1 SV=1,C9JYN0_HUMAN Synaptophysin-like protein 1 OS=Homo sapiens OX=9606 GN=SYPL1 PE=1 SV=1,SYPL1_HUMAN Synaptophysin-like protein 1 OS=Homo sapiens OX=9606 GN=SYPL1 PE=1 SV=1	C9JYN0,Q16563	7	8.15	8.15	8.15	43.7	1	1	1	1	11	11	0.127907	0.389495	0.0557939	0.169901	557.939	1699.01	34.1934	104.124	14.9573	100	Doubtful
916	0	Related Proteins	A0A7I2V3R8	Helix-destabilizing protein (A0A7I2V3R8_HUMAN)	A0A2R8Y4L2,A0A7I2V3R8,A0A7I2YQX9,A0A7I2YQY2,F8W6I7,H0YH80,P09651	RA1L3_HUMAN Heterogeneous nuclear ribonucleoprotein A1-like 3 OS=Homo sapiens OX=9606 GN=HNRNPA1L3 PE=4 SV=1,A0A7I2V3R8_HUMAN Helix-destabilizing protein OS=Homo sapiens OX=9606 GN=HNRNPA1 PE=1 SV=1,A0A7I2YQX9_HUMAN Heterogeneous nuclear ribonucleoprotein A1 OS=Homo sapiens OX=9606 GN=HNRNPA1 PE=1 SV=1,A0A7I2YQY2_HUMAN Heterogeneous nuclear ribonucleoprotein A1 OS=Homo sapiens OX=9606 GN=HNRNPA1 …	A0A2R8Y4L2,A0A7I2YQX9,A0A7I2YQY2,F8W6I7,H0YH80,P09651	12	5.64	5.64	5.64	73.98	1	1	1	1	10	10	0.0423729	0.0592537	0.0184833	0.0258469	184.833	258.469	11.3275	15.8403	34.1182	100	Doubtful
917	0	Related Proteins	D6RAC2	Guanine nucleotide-binding protein subunit beta-2-like 1 (D6RAC2_HUMAN)	D6RAC2,D6RF23,D6RHH4,D6RHJ5,H0Y8R5,H0YAF8,J3KPE3,P63244	D6RAC2_HUMAN Guanine nucleotide-binding protein subunit beta-2-like 1 OS=Homo sapiens OX=9606 GN=RACK1 PE=1 SV=1,D6RF23_HUMAN Guanine nucleotide-binding protein subunit beta-2-like 1 OS=Homo sapiens OX=9606 GN=RACK1 PE=1 SV=1,D6RHH4_HUMAN Guanine nucleotide-binding protein subunit beta-2-like 1 OS=Homo sapiens OX=9606 GN=RACK1 PE=1 SV=1,D6RHJ5_HUMAN Guanine nucleotide-binding protein subunit beta…	D6RF23,D6RHH4,D6RHJ5,H0Y8R5,H0YAF8,J3KPE3,P63244	5	3.35	3.35	3.35	62.08	1	1	1	1	10	8	0.0323887	0.105295	0.0141282	0.0459305	141.282	459.305	8.65847	28.1486	29.7318	100	Doubtful
[truncated: 8,509 more rows]
