# Supplementary material for: Comparative proteoinformatics revealed the essentials of SDS impact on HaCaT keratinocytes
Source: Sci Rep. 2022 Dec 12;12:21437. doi: 10.1038/s41598-022-25934-4 (PMC9744838; doi:10.1038/s41598-022-25934-4)
Supplement: Supplementary file 6 — Supplementary Information 6. [file 41598_2022_25934_MOESM6_ESM.xlsx]

## Sheet:  Keratinocytes-specific
Supplementary Table S5. The list of keratinocytes-specific proteins identified by ≥ 2 validated unique peptides in HaCaT keratinocytes with/without SDS-exposure processed by Protocols 1 and 2 (0.2% SDS solubilization + 1DE-gel concentration and H2O-based osmotic shock, correspondingly).
##	Accession	Gene	Protein Name	Disease involvement	Biological Process	Spectrum Counting NSAF
						Sample Preparation Protocol 1		Sample Preparation Protocol 2
						Control HaCaT	SDS-exposed HaCaT	Control HaCaT	SDS-exposed HaCaT
1	P47929	LGALS7	Galectin-7	-	Apoptosis	0.157	0.107	nd	0.033
2	P35908	KRT2	Keratin, type II cytoskeletal 2 epidermal	FDA approved drug targets, Ichthyosis	Keratinocyte activation, development, proliferation	0.212	0.156	nd	nd
3	Q14116	IL18	Interleukin 18	Cancer-related genes	Inflammatory response	nd	0.035	0.035	0.035
4	P46087	NOP2	Probable 28S rRNA (cytosine(4447)-C(5))-methyltransferase	-	Ribosome biogenesis, rRNA processing	0.0072	0.0072	0.0072	nd
5	Q6NZI2	CAVIN1	Caveolae-associated protein 1	Congenital generalized lipodystrophy, Diabetes mellitus	Transcription, Transcription regulation, Transcription termination	0.225	0.29	0.229	0.335
6	Q9H223	EHD4	EH domain-containing protein 4	-	Positive regulation of peptidyl-tyrosine phosphorylation, endocytosis	0.036	0.059	nd	0.017
7	P02533	KRT14	Keratin, type I cytoskeletal 14	Cancer-related genes, Ectodermal dysplasia, Epidermolysis bullosa, Palmoplantar keratoderma	Epidermis development	1.009	0.965	0.658	1.566
8	P04406	GAPDH	Glyceraldehyde-3-phosphate dehydrogenase	FDA approved drug targets	Apoptosis, Glycolysis, Immunity, Innate immunity, Translation regulation	0.529	0.536	1.03	2.084
9	Q04695	KRT17	Keratin, type I cytoskeletal 17	Cancer-related genes, Ectodermal dysplasia, Palmoplantar keratoderma	Positive regulation of cell growth, epithelial cell differentiation	0.694	0.678	0.341	0.591
10	P13647	KRT5	Keratin, type II cytoskeletal 5	Epidermolysis bullosa	Epidermis development	0.986	1.204	1.139	2.739
11	P36952	SERPINB5	Serpin B5	Tumor suppressor	Regulation of epithelial cell proliferation, negative regulation of endopeptidase activity	0.207	0.285	0.655	0.934
12	Q8NCW5	NAXE	NAD(P)H-hydrate epimerase	Neurodegeneration	Lipid transport, Transport	0.083	0.083	nd	nd
13	P32926	DSG3	Desmoglein 3	-	Cell adhesion	0.016	0.026	0.008	0.01
14	P31944	CASP14	Caspase-14	Ichthyosis	Differentiation	0.043	nd	nd	nd
15	P51636	CAV2	Caveolin-2	-	Cell differentiation, vesicle organization	0.119	0.144	nd	nd
16	P15924	DSP	Desmoplakin	Cardiomyopathy, Epidermolysis bullosa, Palmoplantar keratoderma	Cell-cell adhesion, keratinocyte differentiation	0.034	0.044	0.044	0.131
17	P60842	EIF4A1	Eukaryotic translation initiation factor 4A1	-	Host-virus interaction, Protein biosynthesis	0.132	0.29	0.519	0.534
18	P02538	KRT6A	Keratin 6A	Allergen, Ectodermal dysplasia, Palmoplantar keratoderma	Positive regulation of cell population proliferation	0.489	0.56	0.737	1.514
19	P08779	KRT16	Keratin 16	Ectodermal dysplasia, Palmoplantar keratoderma	Epithelial cell differentiation, keratinocyte differentiation	0.234	0.228	nd	nd
20	P07476	IVL	Involucrin	-	Keratinization	nd	nd	0.065	0.118
21	P14923	JUP	Junction plakoglobin	Cancer-related genes, Cardiomyopathy, Palmoplantar keratoderma	Cell adhesion	0.128	0.179	0.279	0.511
22	P04264	KRT1	Keratin 1	Ichthyosis, Palmoplantar keratoderma	Establishment of skin barrier, response to oxidative stress, fibrinolysis	0.603	0.344	0.087	0.232
23	Q9NR30	DDX21	DExD-box helicase 21	-	Antiviral defense, Immunity, Innate immunity, rRNA processing, Transcription	0.037	0.066	0.021	nd
24	Q86W42	THOC6	THO complex subunit 6 homolog	Mental retardation	Apoptosis, mRNA processing, mRNA splicing, mRNA transport, Transport	0.013	0.019	nd	nd
25	P62330	ARF6	ADP ribosylation factor 6	-	Cell cycle, Cell division, Differentiation, Neurogenesis, Protein transport, Transport	0.125	0.145	nd	nd
26	Q6YHK3	CD109	CD109 molecule	-	Negative regulation of keratinocyte proliferation and differentiation	0.002	0.005	nd	nd
27	P17676	CEBPB	CCAAT enhancer binding protein beta	-	Differentiation, Transcription, Transcription regulation	0.014	0.009	nd	nd
28	O95832	CLDN1	Claudin 1	Ichthyosis	Host-virus interaction	0.074	0.029	nd	nd
29	O14896	IRF6	Interferon regulatory factor 6	Cancer-related genes	Differentiation, Transcription, Transcription regulation	0.006	0.018	nd	nd
30	Q8IWB1	ITPRIP	Inositol 1,4,5-trisphosphate receptor interacting protein	-	Negative regulation of extrinsic apoptotic signaling pathway via death domain receptors	0.012	0.019	nd	nd
31	Q02413	DSG1	Desmoglein 1	Hypotrichosis, Palmoplantar keratoderma	Cell adhesion	0.007	nd	nd	nd
32	Q13835	PKP1	Plakophilin 1	Ectodermal dysplasia	Cell adhesion	0.032	0.076	0.055	0.108
33	P62269	RPS18	Ribosomal protein S18	-	Translation	0.274	0.197	0.521	0.821
34	Q96FQ6	S100A16	S100 calcium binding protein A16	-	Response to calcium ion	0.022	nd	0.555	1.1
35	P31947	SFN	Stratifin	Cancer-related genes	Keratinization, positive regulation of epidermal cell differentiation	0.235	0.28	1.355	1.781
36	Q9HCY8	S100A14	S100 calcium binding protein A14	-	Apoptosis	nd	nd	0.387	0.72
37	P29034	S100A2	S100 calcium binding protein A2	Cancer-related genes	Endothelial cell migration	nd	nd	0.347	0.225
38	P05120	SERPINB2	Serpin family B member 2	Cancer-related genes, FDA approved drug targets	Plasminogen activation	0.137	0.166	0.218	0.151
39	Q9C0C2	TNKS1BP1	Tankyrase 1 binding protein 1	-	-	nd	nd	0.007	0.015
40	Q14134	TRIM29	Tripartite motif containing 29	-	Immunity, Innate immunity	0.118	0.17	0.12	0.2
41	Q01081	U2AF1	U2 small nuclear RNA auxiliary factor 1	Cancer-related genes	mRNA processing, mRNA splicing	0.056	0.102	0.041	0.087
42	P61981	YWHAG	Tyrosine 3-monooxygenase/tryptophan 5-monooxygenase activation protein gamma	Epilepsy	Negative regulation of protein kinase activity, regulation of signal transduction	0.1	0.11	0.269	0.264
43	Q03135	CAV1	Caveolin 1	Cancer-related genes, Congenital generalized lipodystrophy, Diabetes mellitus	Host-virus interaction	0.364	0.411	0.24	0.349
44	Q9H3D4	TP63	Tumor protein p63	Cancer-related genes, Ectodermal dysplasia	Apoptosis, Notch signaling pathway, Transcription, Transcription regulation	0.006	0.006	nd	nd
45	Q6KB66	KRT80	Keratin 80	-	Structural integrity of epithelial cells, cell differentiation	0.084	0.094	nd	nd
46	Q7Z794	KRT77	Keratin 77	-	Cell differentiation	0.055	nd	nd	0.046
47	O60487	MPZL2	Myelin protein zero like 2	Deafness, Non-syndromic deafness	Cell adhesion	0.051	0.068	nd	nd
48	Q04941	PLP2	Proteolipid protein 2	-	Cell differentiation	0.075	0.065	nd	nd
49	P61026	RAB10	RAB10, member RAS oncogene family	Neurodegeneration	Protein transport, Transport	0.159	0.154	0.118	0.14
50	Q8N1N4	KRT78	Keratin 78	-	Structural integrity of epithelial cells	0.034	nd	nd	nd
51	Q14574	DSC3	Desmocollin 3	Hypotrichosis	Cell adhesion	nd	0.003	nd	0.005
52	P23229	ITGA6	Integrin subunit alpha 6	Cancer-related genes, Epidermolysis bullosa	Cell adhesion	nd	0.069	0.005	0.025
53	P22223	CDH3	Cadherin 3	Ectodermal dysplasia, Hypotrichosis	Cell adhesion, Sensory transduction, Vision	0.01	0.023	nd	nd
54	P00338	LDHA	Lactate dehydrogenase A	Cancer-related genes, FDA approved drug targets, Glycogen storage disease	Glycolytic process	0.203	0.334	0.591	0.861
55	P35527	KRT9	Keratin 9	Palmoplantar keratoderma	Epithelial cell differentiation	0.129	0.171	nd	nd
56	Q9UHQ9	CYB5R1	Cytochrome b5 reductase 1	Prognostic marker in endometrial cancer (favorable)	Lipid biosynthesis, Lipid metabolism, Steroid biosynthesis, Steroid metabolism, Sterol biosynthesis, Sterol metabolism	0.196	0.321	nd	0.048
57	Q9UHV9	PFDN2	Prefoldin subunit 2	Prognostic marker in renal cancer (unfavorable) and head and neck cancer (unfavorable)	Negative regulation of amyloid fibril formation, protein stabilization	nd	nd	0.053	nd
58	P20930	FLG	Filaggrin	Cancer-related genes, Ichthyosis ,melanoma	Keratinocyte differentiation	0.001	nd	nd	nd
59	O43818	RRP9	Ribosomal RNA processing 9, U3 small nucleolar RNA binding protein	-	rRNA processing	nd	0.009	nd	nd
60	Q15050	RRS1	Ribosome biogenesis regulator 1 homolog	-	Ribosome biogenesis	0.055	0.062	nd	nd
